# Supplementary material for: miRNome and Proteome Profiling of Small Extracellular Vesicles Secreted by Human Glioblastoma Cell Lines and Primary Cancer Stem Cells
Source: Biomedicines. 2022 Aug 4;10(8):1886. doi: 10.3390/biomedicines10081886 (PMC9405730; doi:10.3390/biomedicines10081886)
Supplement: Supplementary file 1 [file biomedicines-10-01886-s001.zip]

Archive with 10 entries (9 files):
- biomedicines-1822438-supplementary.pdf
- supplementasy materials/
- supplementasy materials/Table_S1.xlsx
- supplementasy materials/Table_S2.xlsx
- supplementasy materials/Table_S3.xlsx
- supplementasy materials/Table_S4.xlsx
- supplementasy materials/Table_S5.xlsx
- supplementasy materials/Table_S6.xlsx
- supplementasy materials/Table_S7.xlsx
- supplementasy materials/Table_S8.xlsx
