# Supplementary material for: miRNome and Proteome Profiling of Small Extracellular Vesicles Secreted by Human Glioblastoma Cell Lines and Primary Cancer Stem Cells
Source: Biomedicines. 2022 Aug 4;10(8):1886. doi: 10.3390/biomedicines10081886 (PMC9405730; doi:10.3390/biomedicines10081886)
Supplement: Supplementary file 1 [file biomedicines-10-01886-s001.zip › supplementasy materials/Table_S1.xlsx]

## Sheet: Table S1
Table S1. List of miRNAs found expressed in sEVs secreted by U87, U373 and CSCs.
miRNA	U87_rep1 gene signal	U87_rep2 gene signal	U373_rep1 gene signal	U373_rep2 gene signal	CSC_rep1 gene signal	CSC_rep2 gene signal	U87 Mean signal	U373 Mean signal	CSC Mean signal	EXPRESSED IN U87	EXPRESSED IN U373	EXPRESSED IN CSC	CSC_vs_U87 Log2FC	CSC_vs_U87 BH-pval	CSC_vs_U373 Log2FC	CSC_vs_U373 BH-pval	U87_vs_U373 Log2FC	U87_vs_U373 BH-pval
hsa-miR-5189-3p	-1	-1	-1	-1	9.89	9.738	-1	-1	9.814	no	no	YES	10.814	0	10.814	0	0	1
hsa-miR-1236-5p	-1	-1	-1	-1	8.899	8.783	-1	-1	8.841	no	no	YES	9.841	0	9.841	0	0	1
hsa-miR-6769a-5p	-1	-1	-1	-1	8.009	8.092	-1	-1	8.0505	no	no	YES	9.051	0	9.051	0	0	1
hsa-miR-3621	-1	-1	-1	-1	7.978	8.009	-1	-1	7.9935	no	no	YES	8.994	0	8.994	0	0	1
hsa-miR-135b-5p	-1	-1	-1	-1	7.88	7.947	-1	-1	7.9135	no	no	YES	8.914	0	8.914	0	0	1
hsa-miR-3937	-1	-1	-1	-1	7.424	7.36	-1	-1	7.392	no	no	YES	8.392	0	8.392	0	0	1
hsa-miR-363-3p	-1	-1	3.205	3.239	7.108	7.163	-1	3.222	7.1355	no	YES	YES	8.136	0	3.914	0	-4.222	1e-05
hsa-miR-5572	-1	-1	-1	-1	6.364	6.392	-1	-1	6.378	no	no	YES	7.378	0	7.378	0	0	1
hsa-miR-450a-5p	-1	-1	-1	-1	5.978	5.898	-1	-1	5.938	no	no	YES	6.938	0	6.938	0	0	1
hsa-miR-8060	-1	-1	-1	-1	5.366	5.341	-1	-1	5.3535	no	no	YES	6.354	0	6.354	0	0	1
hsa-miR-6726-5p	-1	-1	-1	-1	5.079	5.182	-1	-1	5.1305	no	no	YES	6.13	0	6.13	0	0	1
hsa-miR-378f	-1	-1	-1	-1	5.094	5.001	-1	-1	5.0475	no	no	YES	6.048	0	6.048	0	0	1
hsa-miR-5008-5p	-1	-1	-1	-1	4.958	4.958	-1	-1	4.958	no	no	YES	5.958	0	5.958	0	0	1
hsa-miR-6862-5p	-1	-1	-1	-1	4.973	4.921	-1	-1	4.947	no	no	YES	5.947	0	5.947	0	0	1
hsa-miR-324-5p	-1	-1	-1	-1	4.853	4.927	-1	-1	4.89	no	no	YES	5.89	0	5.89	0	0	1
hsa-miR-340-5p	-1	-1	-1	-1	4.532	4.592	-1	-1	4.562	no	no	YES	5.562	0	5.562	0	0	1
hsa-miR-5196-5p	-1	-1	-1	-1	4.353	4.435	-1	-1	4.394	no	no	YES	5.394	0	5.394	0	0	1
hsa-miR-1182	-1	-1	-1	-1	4.237	4.327	-1	-1	4.282	no	no	YES	5.282	0	5.282	0	0	1
hsa-miR-362-3p	-1	-1	-1	-1	4.289	4.226	-1	-1	4.2575	no	no	YES	5.257	0	5.257	0	0	1
hsa-miR-132-3p	-1	-1	-1	-1	4.143	4.218	-1	-1	4.1805	no	no	YES	5.181	0	5.181	0	0	1
hsa-miR-483-5p	6.104	6.054	6.146	6.146	11.259	11.259	6.079	6.146	11.259	YES	YES	YES	5.18	0	5.113	0	-0.067	0.17546
hsa-miR-219a-5p	-1	-1	-1	-1	3.781	3.781	-1	-1	3.781	no	no	YES	4.781	0	4.781	0	0	1
hsa-miR-301b-3p	-1	-1	-1	-1	3.654	3.704	-1	-1	3.679	no	no	YES	4.679	0	4.679	0	0	1
hsa-miR-8080	-1	-1	-1	-1	2.82	2.78	-1	-1	2.8	no	no	YES	3.8	0	3.8	0	0	1
hsa-miR-141-3p	-1	-1	-1	-1	2.74	2.79	-1	-1	2.765	no	no	YES	3.765	0	3.765	0	0	1
hsa-miR-142-5p	3.91	3.927	-1	-1	-1	-1	3.9185	-1	-1	YES	no	no	-4.918	0	0	1	4.918	1e-05
hsa-miR-542-3p	-1	-1	-1	-1	5.606	5.774	-1	-1	5.69	no	no	YES	6.69	1e-05	6.69	1e-05	0	1
hsa-miR-6882-5p	-1	-1	-1	-1	5.3	5.447	-1	-1	5.3735	no	no	YES	6.373	1e-05	6.373	1e-05	0	1
hsa-miR-141-5p	-1	-1	-1	-1	5.266	5.094	-1	-1	5.18	no	no	YES	6.18	1e-05	6.18	1e-05	0	1
hsa-miR-146b-5p	-1	-1	-1	-1	4.36	4.467	-1	-1	4.4135	no	no	YES	5.413	1e-05	5.413	0	0	1
hsa-miR-338-3p	-1	-1	-1	-1	3.351	3.475	-1	-1	3.413	no	no	YES	4.413	1e-05	4.413	1e-05	0	1
hsa-miR-373-5p	-1	-1	-1	-1	3.429	3.351	-1	-1	3.39	no	no	YES	4.39	1e-05	4.39	0	0	1
hsa-miR-6798-5p	-1	-1	-1	-1	3.287	3.395	-1	-1	3.341	no	no	YES	4.341	1e-05	4.341	1e-05	0	1
hsa-miR-583	2.669	2.614	-1	-1	6.212	6.254	2.6415	-1	6.233	YES	no	YES	3.591	1e-05	7.233	0	3.642	1e-05
hsa-miR-4459	12.653	12.653	13.796	13.796	14.91	14.91	12.653	13.796	14.91	YES	YES	YES	2.256	1e-05	1.114	3e-05	-1.142	5e-05
hsa-miR-3125	1.284	1.322	-1	-1	-1	-1	1.303	-1	-1	YES	no	no	-2.303	1e-05	0	1	2.303	2e-05
hsa-miR-377-3p	1.537	1.486	-1	-1	-1	-1	1.5115	-1	-1	YES	no	no	-2.511	1e-05	0	1	2.511	2e-05
hsa-miR-138-5p	1.508	1.528	-1	-1	-1	-1	1.518	-1	-1	YES	no	no	-2.518	1e-05	0	1	2.518	1e-05
hsa-miR-422a	2.061	2.128	-1	-1	-1	-1	2.0945	-1	-1	YES	no	no	-3.094	1e-05	0	1	3.094	2e-05
hsa-miR-139-3p	2.217	2.264	-1	-1	-1	-1	2.2405	-1	-1	YES	no	no	-3.241	1e-05	0	1	3.241	1e-05
hsa-miR-126-3p	5.653	5.565	3.697	3.866	-1	-1	5.609	3.7815	-1	YES	YES	no	-6.609	1e-05	-4.781	2e-05	1.827	0.00038
hsa-miR-9-5p	1.859	2.061	-1	-1	8.667	8.604	1.96	-1	8.6355	YES	no	YES	6.675	2e-05	9.636	0	2.96	0.00015
hsa-miR-490-3p	-1	-1	-1	-1	5.434	5.223	-1	-1	5.3285	no	no	YES	6.328	2e-05	6.328	1e-05	0	1
hsa-miR-9-3p	3.497	3.704	-1	-1	9.738	9.817	3.6005	-1	9.7775	YES	no	YES	6.177	2e-05	10.777	0	4.6	5e-05
hsa-miR-532-5p	-1	-1	-1	-1	4.34	4.541	-1	-1	4.4405	no	no	YES	5.44	2e-05	5.44	2e-05	0	1
hsa-miR-6849-5p	-1	-1	-1	-1	3.5	3.654	-1	-1	3.577	no	no	YES	4.577	2e-05	4.577	1e-05	0	1
hsa-miR-601	4.669	4.555	-1	-1	8.566	8.566	4.612	-1	8.566	YES	no	YES	3.954	2e-05	9.566	0	5.612	1e-05
hsa-miR-136-5p	2.224	2.34	-1	-1	-1	-1	2.282	-1	-1	YES	no	no	-3.282	2e-05	0	1	3.282	3e-05
hsa-miR-4697-5p	3.467	3.638	-1	-1	-1	-1	3.5525	-1	-1	YES	no	no	-4.553	2e-05	0	1	4.553	3e-05
hsa-miR-520b	3.788	3.634	-1	-1	-1	-1	3.711	-1	-1	YES	no	no	-4.711	2e-05	0	1	4.711	2e-05
hsa-miR-208a-5p	4.199	4.368	-1	-1	-1	-1	4.2835	-1	-1	YES	no	no	-5.283	2e-05	0	1	5.283	2e-05
hsa-miR-142-3p	6.686	6.861	6.791	6.988	-1	-1	6.7735	6.8895	-1	YES	YES	no	-7.773	2e-05	-7.889	1e-05	-0.116	0.5123
hsa-miR-550a-3p	-1	-1	-1	-1	4.39	4.186	-1	-1	4.288	no	no	YES	5.288	3e-05	5.288	2e-05	0	1
hsa-miR-551b-3p	1.143	0.972	-1	-1	5.244	5.28	1.0575	-1	5.262	YES	no	YES	4.204	3e-05	6.262	1e-05	2.058	0.00023
hsa-miR-148b-3p	1.737	1.652	-1	-1	3.997	4.017	1.6945	-1	4.007	YES	no	YES	2.313	3e-05	5.007	0	2.694	3e-05
hsa-miR-4465	4.137	4.096	-1	-1	5.916	5.943	4.1165	-1	5.9295	YES	no	YES	1.813	3e-05	6.929	0	5.116	1e-05
hsa-miR-376c-3p	3.106	3.28	-1	-1	-1	-1	3.193	-1	-1	YES	no	no	-4.193	3e-05	0	1	4.193	4e-05
hsa-miR-33a-5p	-1	-1	-1	-1	2.811	2.992	-1	-1	2.9015	no	no	YES	3.902	4e-05	3.902	3e-05	0	1
hsa-miR-23a-3p	9.301	9.256	8.335	8.328	7.717	7.717	9.2785	8.3315	7.717	YES	YES	YES	-1.561	4e-05	-0.614	0.00034	0.947	0.00015
hsa-miR-7641	12.798	12.798	9.456	9.38	10.25	10.328	12.798	9.418	10.289	YES	YES	YES	-2.51	4e-05	0.871	0.00063	3.38	3e-05
hsa-miR-3185	-1	-1	-1	-1	3.888	4.137	-1	-1	4.0125	no	no	YES	5.012	5e-05	5.012	3e-05	0	1
hsa-miR-103a-3p	5.001	5.001	6.017	6.126	7.499	7.482	5.001	6.0715	7.4905	YES	YES	YES	2.489	5e-05	1.419	0.00015	-1.07	0.00044
hsa-miR-6753-3p	1.483	1.378	-1	-1	-1	-1	1.4305	-1	-1	YES	no	no	-2.43	5e-05	0	1	2.43	5e-05
hsa-miR-4327	6.492	6.609	-1	-1	3.91	3.883	6.5505	-1	3.8965	YES	no	YES	-2.655	5e-05	4.896	1e-05	7.551	1e-05
hsa-miR-4635	-1	-1	-1	-1	3.697	3.459	-1	-1	3.578	no	no	YES	4.578	6e-05	4.578	4e-05	0	1
hsa-miR-200b-3p	-1	-1	-1	-1	2.866	2.669	-1	-1	2.7675	no	no	YES	3.767	6e-05	3.767	4e-05	0	1
hsa-miR-675-5p	-1	-1	-1	-1	2.79	2.594	-1	-1	2.692	no	no	YES	3.692	6e-05	3.692	4e-05	0	1
hsa-miR-6087	10.328	10.328	10.328	10.147	13.796	13.796	10.328	10.2375	13.796	YES	YES	YES	3.468	6e-05	3.559	4e-05	0.091	0.45943
hsa-miR-6778-5p	1.611	1.469	-1	-1	4.368	4.409	1.54	-1	4.3885	YES	no	YES	2.848	6e-05	5.388	1e-05	2.54	9e-05
hsa-miR-4672	2.128	2.029	-1	-1	4.738	4.649	2.0785	-1	4.6935	YES	no	YES	2.615	6e-05	5.693	1e-05	3.078	5e-05
hsa-miR-4778-5p	5.774	5.732	6.364	6.409	3.952	4.002	5.753	6.3865	3.977	YES	YES	YES	-1.776	6e-05	-2.409	2e-05	-0.634	0.00098
hsa-miR-299-5p	1.614	1.752	-1	-1	-1	-1	1.683	-1	-1	YES	no	no	-2.683	6e-05	0	1	2.683	7e-05
hsa-miR-6126	7.13	6.988	3.732	3.796	3.856	3.809	7.059	3.764	3.8325	YES	YES	YES	-3.226	6e-05	0.069	0.46818	3.295	6e-05
hsa-miR-144-3p	7.809	7.762	8.282	7.809	-1	-1	7.7855	8.0455	-1	YES	YES	no	-8.785	6e-05	-9.046	4e-05	-0.26	0.40025
hsa-miR-342-3p	1.567	1.336	-1	-1	5.732	5.653	1.4515	-1	5.6925	YES	no	YES	4.241	7e-05	6.692	2e-05	2.452	0.00032
hsa-miR-6745	1.469	1.506	-1	-1	3.723	3.841	1.4875	-1	3.782	YES	no	YES	2.294	7e-05	4.782	1e-05	2.488	7e-05
hsa-miR-8069	11.925	11.925	11.024	11.024	11.024	11.024	11.925	11.024	11.024	YES	YES	YES	-0.901	7e-05	0	1	0.901	8e-05
hsa-miR-1471	6.722	6.722	4.84	4.853	5.182	5.25	6.722	4.8465	5.216	YES	YES	YES	-1.507	7e-05	0.369	0.00288	1.876	5e-05
hsa-miR-96-5p	-1	-1	3.068	3.395	4.811	4.943	-1	3.2315	4.877	no	YES	YES	5.877	8e-05	1.646	0.00219	-4.231	0.00021
hsa-miR-520e	2.624	2.413	-1	-1	-1	-1	2.5185	-1	-1	YES	no	no	-3.519	8e-05	0	1	3.519	9e-05
hsa-miR-6762-5p	-1	-1	-1	-1	4.781	4.419	-1	-1	4.6	no	no	YES	5.6	9e-05	5.6	7e-05	0	1
hsa-miR-542-5p	-1	-1	-1	-1	4.297	4.669	-1	-1	4.483	no	no	YES	5.483	0.00011	5.483	8e-05	0	1
hsa-miR-98-5p	1.515	1.352	-1	-1	5.331	5.542	1.4335	-1	5.4365	YES	no	YES	4.003	0.00011	6.437	2e-05	2.433	0.00041
hsa-miR-29a-5p	1.117	0.988	-1	-1	-1	-1	1.0525	-1	-1	YES	no	no	-2.052	0.00011	0	1	2.052	0.00012
hsa-miR-335-5p	1.635	1.457	-1	-1	4.616	4.738	1.546	-1	4.677	YES	no	YES	3.131	0.00012	5.677	2e-05	2.546	0.00022
hsa-miR-4687-3p	8.542	8.487	7.229	7.217	7.043	7.108	8.5145	7.223	7.0755	YES	YES	YES	-1.439	0.00012	-0.147	0.0558	1.292	0.00017
hsa-miR-505-3p	1.258	1.138	-1	-1	4.467	4.275	1.198	-1	4.371	YES	no	YES	3.173	0.00013	5.371	2e-05	2.198	0.00035
hsa-miR-183-5p	-1	-1	-1	-1	2.552	2.82	-1	-1	2.686	no	no	YES	3.686	0.00014	3.686	0.0001	0	1
hsa-miR-107	5.422	5.407	6.281	6.45	7.686	7.664	5.4145	6.3655	7.675	YES	YES	YES	2.261	0.00016	1.31	0.0006	-0.951	0.00188
hsa-miR-4433a-3p	5.295	5.366	-1	-1	3.638	3.732	5.3305	-1	3.685	YES	no	YES	-1.646	0.00016	4.685	1e-05	6.33	1e-05
hsa-miR-4478	5.898	6.011	-1	-1	4.192	4.124	5.9545	-1	4.158	YES	no	YES	-1.796	0.00016	5.158	1e-05	6.954	1e-05
hsa-miR-887-3p	1.386	1.327	-1	-1	-1	-0.839	1.3565	-1	-0.9195	YES	no	no	-2.276	0.00016	0.081	0.40897	2.357	0.00016
hsa-miR-6071	4.883	4.86	-1	-1	3.436	3.531	4.8715	-1	3.4835	YES	no	YES	-1.388	0.00017	4.484	1e-05	5.872	1e-05
hsa-miR-874-3p	5.016	5.175	-1	-1	2.838	2.911	5.0955	-1	2.8745	YES	no	YES	-2.221	0.00018	3.874	3e-05	6.096	2e-05
hsa-miR-1273e	-1	-1	-1	-1	3.671	3.301	-1	-1	3.486	no	no	YES	4.486	0.00019	4.486	0.00014	0	1
hsa-miR-130b-3p	3.766	3.952	-1	-1	7.163	7.376	3.859	-1	7.2695	YES	no	YES	3.41	0.00019	8.269	1e-05	4.859	8e-05
hsa-miR-27a-3p	8.764	8.835	7.36	7.245	7.016	7.043	8.7995	7.3025	7.0295	YES	YES	YES	-1.77	0.00019	-0.273	0.02994	1.497	0.0003
hsa-miR-513c-5p	1.125	0.964	-1	-1	-1	-1	1.0445	-1	-1	YES	no	no	-2.044	0.00019	0	1	2.044	0.0002
hsa-miR-6877-5p	1.311	1.508	-1	-1	-1	-1	1.4095	-1	-1	YES	no	no	-2.409	0.00019	0	1	2.409	0.00021
hsa-miR-362-5p	-1	-1	-1	-1	3.253	3.634	-1	-1	3.4435	no	no	YES	4.444	0.0002	4.444	0.00015	0	1
hsa-miR-451a	11.123	10.95	11.342	11.342	-1	-0.001	11.0365	11.342	-0.5005	YES	YES	no	-11.537	0.00021	-11.843	0.00015	-0.306	0.70724
hsa-miR-320e	4.541	4.616	-1	-1	5.692	5.732	4.5785	-1	5.712	YES	no	YES	1.133	0.00022	6.712	0	5.578	1e-05
hsa-miR-585-5p	-1	-1	-1	-1	3.927	3.5	-1	-1	3.7135	no	no	YES	4.713	0.00024	4.713	0.00018	0	1
hsa-miR-4443	8.783	8.754	6.923	7.163	5.943	5.848	8.7685	7.043	5.8955	YES	YES	YES	-2.873	0.00024	-1.148	0.00263	1.725	0.00102
hsa-miR-6757-5p	1.851	1.77	-1	-1	3.704	3.558	1.8105	-1	3.631	YES	no	YES	1.82	0.00028	4.631	2e-05	2.811	9e-05
hsa-miR-193b-3p	3.5	3.5	3.106	3.22	4.89	4.853	3.5	3.163	4.8715	YES	YES	YES	1.372	0.00028	1.709	0.00011	0.337	0.01579
hsa-miR-425-5p	3.781	3.775	-1	-1	4.983	4.883	3.778	-1	4.933	YES	no	YES	1.155	0.00029	5.933	0	4.778	1e-05
hsa-miR-150-3p	6.376	6.527	-1	-1	4.248	4.086	6.4515	-1	4.167	YES	no	YES	-2.284	0.0003	5.167	2e-05	7.451	2e-05
hsa-miR-148a-3p	-1	-1	3.414	4.143	6.264	6.336	-1	3.7785	6.3	no	YES	YES	7.3	0.00031	2.522	0.00534	-4.779	0.00102
hsa-miR-3195	9.1	8.996	6.686	6.212	4.073	4.151	9.048	6.449	4.112	YES	YES	YES	-4.936	0.00031	-2.337	0.00207	2.599	0.00189
hsa-miR-6074	-1	-1	-1	-1	2.78	2.413	-1	-1	2.5965	no	no	YES	3.596	0.00033	3.596	0.00025	0	1
hsa-miR-7150	8.487	8.542	9.738	9.817	9.591	9.591	8.5145	9.7775	9.591	YES	YES	YES	1.077	0.00033	-0.186	0.03793	-1.263	0.00022
hsa-miR-22-5p	1.977	1.689	-1	-1	-1	-1	1.833	-1	-1	YES	no	no	-2.833	0.00033	0	1	2.833	0.00033
hsa-miR-4428	5.244	5.28	-1	-1	3.497	3.661	5.262	-1	3.579	YES	no	YES	-1.683	0.00035	4.579	2e-05	6.262	2e-05
hsa-miR-6740-5p	7.263	7.376	7.13	7.043	5.474	5.595	7.3195	7.0865	5.5345	YES	YES	YES	-1.785	0.00039	-1.552	0.00045	0.233	0.10214
hsa-miR-18b-5p	1.94	1.726	-1	-1	4.275	4.449	1.833	-1	4.362	YES	no	YES	2.529	0.00041	5.362	4e-05	2.833	0.0003
hsa-miR-4516	9.38	9.456	8.667	8.487	7.589	7.616	9.418	8.577	7.6025	YES	YES	YES	-1.815	0.00043	-0.975	0.00204	0.841	0.00393
hsa-miR-3692-5p	7.88	8.173	-1	-1	5.058	5.19	8.0265	-1	5.124	YES	no	YES	-2.903	0.00043	6.124	4e-05	9.027	3e-05
hsa-miR-503-5p	-1	-1	-1	-1	2.669	3.12	-1	-1	2.8945	no	no	YES	3.894	0.00047	3.894	0.00036	0	1
hsa-miR-181a-5p	4.096	4.237	3.841	3.91	5.774	5.871	4.1665	3.8755	5.8225	YES	YES	YES	1.657	0.00047	1.948	0.00022	0.291	0.06089
hsa-miR-374a-5p	4.532	4.36	-1	-1	5.998	6.017	4.446	-1	6.0075	YES	no	YES	1.562	0.00047	7.007	1e-05	5.446	2e-05
hsa-miR-186-5p	1.872	1.935	-1	-1	3.239	3.382	1.9035	-1	3.3105	YES	no	YES	1.406	0.00047	4.31	2e-05	2.904	7e-05
hsa-miR-6089	11.259	11.259	10.95	10.95	10.803	10.803	11.259	10.95	10.803	YES	YES	YES	-0.457	0.00047	-0.148	0.01	0.309	0.00143
hsa-miR-629-3p	3.48	3.026	-1	-1	-1	-0.841	3.253	-1	-0.9205	YES	no	no	-4.174	0.00047	0.079	0.83164	4.253	0.00043
hsa-miR-424-5p	4.616	4.791	5.19	5.606	8.552	8.667	4.7035	5.398	8.6095	YES	YES	YES	3.906	0.0005	3.212	0.00072	-0.695	0.06364
hsa-miR-6723-5p	2.133	2.353	-1	-1	4.435	4.588	2.243	-1	4.5115	YES	no	YES	2.268	0.0005	5.511	3e-05	3.243	0.00021
hsa-miR-101-3p	3.614	3.749	-1	-1	4.927	4.973	3.6815	-1	4.95	YES	no	YES	1.269	0.0005	5.95	1e-05	4.681	2e-05
hsa-miR-18a-5p	4.038	4.073	-1	-1	4.943	5.034	4.0555	-1	4.9885	YES	no	YES	0.933	0.0005	5.988	0	5.056	1e-05
hsa-miR-6794-5p	4.762	4.669	-1	-1	6.316	6.492	4.7155	-1	6.404	YES	no	YES	1.689	0.00052	7.404	1e-05	5.715	3e-05
hsa-miR-106b-5p	6.55	6.652	7.456	7.182	8.948	8.996	6.601	7.319	8.972	YES	YES	YES	2.371	0.00059	1.653	0.00137	-0.718	0.01925
hsa-miR-4668-5p	1.689	1.483	3.749	4.002	-1	-1	1.586	3.8755	-1	YES	YES	no	-2.586	0.0006	-4.875	8e-05	-2.289	0.00089
hsa-miR-6510-5p	7.003	7.003	7.645	7.837	5.223	5.331	7.003	7.741	5.277	YES	YES	YES	-1.725	0.00066	-2.464	0.00018	-0.738	0.00763
hsa-miR-575	6.235	6.409	-1	-1	4.905	4.84	6.322	-1	4.8725	YES	no	YES	-1.449	0.00067	5.872	1e-05	7.322	2e-05
hsa-miR-7975	14.91	14.91	12.798	12.798	13.221	13.425	14.91	12.798	13.323	YES	YES	YES	-1.587	0.00067	0.524	0.01342	2.112	0.0003
hsa-miR-6880-5p	2.705	2.243	-1	-1	-1	-1	2.474	-1	-1	YES	no	no	-3.474	0.00068	0	1	3.474	0.00071
hsa-miR-5011-5p	1.131	0.862	-1	-1	-1	-1	0.9965	-1	-1	YES	no	no	-1.996	0.00074	0	1	1.996	0.00077
hsa-miR-130a-3p	5.52	5.606	5.653	5.422	7.456	7.566	5.563	5.5375	7.511	YES	YES	YES	1.948	0.00079	1.974	0.00063	0.026	1
hsa-miR-6090	9.256	9.301	8.996	8.875	8.282	8.256	9.2785	8.9355	8.269	YES	YES	YES	-1.009	0.00079	-0.667	0.0021	0.343	0.01856
hsa-miR-3925-5p	2.401	2.911	-1	-1	-1	-1	2.656	-1	-1	YES	no	no	-3.656	0.00079	0	1	3.656	0.00081
hsa-miR-762	9.998	10.25	7.566	7.2	6.988	7.016	10.124	7.383	7.002	YES	YES	YES	-3.122	0.00084	-0.381	0.18719	2.741	0.00123
hsa-miR-135a-3p	6.873	6.77	4.561	4.36	5.201	5.236	6.8215	4.4605	5.2185	YES	YES	YES	-1.603	0.0009	0.758	0.00649	2.361	0.0003
hsa-miR-4532	5.434	5.356	-1	-1	4.541	4.616	5.395	-1	4.5785	YES	no	YES	-0.816	0.00092	5.578	0	6.395	1e-05
hsa-miR-3665	7.314	7.424	5.978	5.978	6.527	6.55	7.369	5.978	6.5385	YES	YES	YES	-0.831	0.00094	0.561	0.00234	1.391	0.00023
hsa-miR-361-3p	-1	-1	-1	-1	2.95	2.401	-1	-1	2.6755	no	no	YES	3.675	0.00095	3.675	0.00078	0	1
hsa-miR-29b-3p	9.63	9.591	7.589	7.499	8.875	8.875	9.6105	7.544	8.875	YES	YES	YES	-0.735	0.00097	1.331	0.00014	2.067	7e-05
hsa-miR-374b-5p	3.436	3.068	-1	-1	5.625	5.625	3.252	-1	5.625	YES	no	YES	2.373	0.00108	6.625	4e-05	4.252	0.00022
hsa-miR-4466	8.667	8.566	7.516	7.229	6.652	6.635	8.6165	7.3725	6.6435	YES	YES	YES	-1.973	0.00108	-0.729	0.01578	1.244	0.00418
hsa-miR-8063	5.692	5.838	-1	-1	4.669	4.573	5.765	-1	4.621	YES	no	YES	-1.144	0.00115	5.621	1e-05	6.765	2e-05
hsa-miR-6076	6.791	6.791	8.899	8.667	5.175	5.266	6.791	8.783	5.2205	YES	YES	YES	-1.57	0.00119	-3.563	9e-05	-1.992	0.00062
hsa-miR-6791-5p	4.289	4.419	-1	-1	3.467	3.414	4.354	-1	3.4405	YES	no	YES	-0.913	0.00126	4.441	1e-05	5.354	2e-05
hsa-miR-513b-5p	1.378	1.68	-1	-1	-1	-0.744	1.529	-1	-0.872	YES	no	no	-2.401	0.00128	0.128	0.57663	2.529	0.00111
hsa-miR-6514-3p	6.702	6.45	8.328	9.56	-1	-1	6.576	8.944	-1	YES	YES	no	-7.576	0.00128	-9.944	0.00047	-2.368	0.03656
hsa-miR-193a-3p	1.796	1.674	-1	-1	3.42	3.193	1.735	-1	3.3065	YES	no	YES	1.571	0.0013	4.307	6e-05	2.735	0.00028
hsa-miR-4726-5p	1.784	1.357	-1	-1	-1	-1	1.5705	-1	-1	YES	no	no	-2.57	0.0013	0	1	2.57	0.00131
hsa-miR-340-3p	-1	-1	-1	-1	2.852	2.253	-1	-1	2.5525	no	no	YES	3.552	0.00133	3.552	0.00111	0	1
hsa-miR-155-5p	2.852	3.563	-1	-1	-1	-1	3.2075	-1	-1	YES	no	no	-4.207	0.00133	0	1	4.207	0.00134
hsa-miR-3138	5.366	5.542	-1	-1	4.179	4.281	5.454	-1	4.23	YES	no	YES	-1.224	0.00138	5.23	2e-05	6.454	2e-05
hsa-miR-192-5p	1.534	1.534	-1	-1	3.28	3.614	1.534	-1	3.447	YES	no	YES	1.913	0.00152	4.447	0.00011	2.534	0.00071
hsa-miR-4730	8.21	7.645	9.327	10.803	-1	-1	7.9275	10.065	-1	YES	YES	no	-8.927	0.00152	-11.065	0.00068	-2.137	0.07942
hsa-miR-4497	2.07	2.224	-1	-1	3.48	3.328	2.147	-1	3.404	YES	no	YES	1.257	0.00153	4.404	3e-05	3.147	0.00014
hsa-miR-6756-5p	4.561	4.649	-1	-1	5.236	5.295	4.605	-1	5.2655	YES	no	YES	0.66	0.00156	6.265	0	5.605	1e-05
hsa-miR-17-3p	1.898	2.189	-1	-1	3.766	3.91	2.0435	-1	3.838	YES	no	YES	1.794	0.00166	4.838	8e-05	3.044	0.00038
hsa-miR-590-5p	2.253	2.766	-1	-1	5.453	5.676	2.5095	-1	5.5645	YES	no	YES	3.055	0.00168	6.565	0.00015	3.51	0.00115
hsa-miR-451b	7.686	7.163	8.542	9.998	-1	-1	7.4245	9.27	-1	YES	YES	no	-8.424	0.00168	-10.27	0.00078	-1.846	0.10256
hsa-miR-6765-5p	-1	-1	-1	-1	2.773	2.136	-1	-1	2.4545	no	no	YES	3.455	0.0017	3.455	0.00141	0	1
hsa-miR-1343-5p	1.42	2.049	-1	-1	5.141	5.141	1.7345	-1	5.141	YES	no	YES	3.407	0.0017	6.141	0.00025	2.735	0.00343
hsa-miR-4487	-1	-1	-1	-1	2.788	3.563	-1	-1	3.1755	no	no	YES	4.175	0.00171	4.175	0.00144	0	1
hsa-miR-4534	6.988	7.016	8.948	8.604	8.996	8.899	7.002	8.776	8.9475	YES	YES	YES	1.945	0.00171	0.172	0.38358	-1.774	0.00237
hsa-miR-532-3p	-1	-1	-1	-1	3.133	2.427	-1	-1	2.78	no	no	YES	3.78	0.00173	3.78	0.00146	0	1
hsa-miR-381-3p	2.158	1.614	-1	-1	-1	-1	1.886	-1	-1	YES	no	no	-2.886	0.00178	0	1	2.886	0.00188
hsa-miR-4707-3p	4.853	4.983	3.444	3.368	4.017	3.931	4.918	3.406	3.974	YES	YES	YES	-0.944	0.00185	0.568	0.00699	1.512	0.0005
hsa-miR-6879-5p	8.092	7.947	7.717	7.376	9.974	9.89	8.0195	7.5465	9.932	YES	YES	YES	1.912	0.00215	2.385	0.00096	0.473	0.09651
hsa-miR-6127	7.49	7.482	6.873	6.55	9.197	9.1	7.486	6.7115	9.1485	YES	YES	YES	1.663	0.00232	2.437	0.00064	0.774	0.02186
hsa-miR-4299	4.738	4.921	-1	-1	3.796	3.671	4.8295	-1	3.7335	YES	no	YES	-1.096	0.00242	4.734	3e-05	5.83	3e-05
hsa-miR-6833-5p	5.407	5.383	-1	-1	3.804	4.107	5.395	-1	3.9555	YES	no	YES	-1.44	0.00265	4.955	6e-05	6.395	5e-05
hsa-miR-638	8.335	8.335	7.499	7.263	7.217	7.182	8.335	7.381	7.1995	YES	YES	YES	-1.136	0.00268	-0.182	0.2431	0.954	0.00457
hsa-miR-361-5p	3.293	3.671	-1	-1	5.28	5.407	3.482	-1	5.3435	YES	no	YES	1.861	0.00269	6.343	6e-05	4.482	0.00023
hsa-miR-1260b	8.899	8.764	8.754	9.1	6.722	6.409	8.8315	8.927	6.5655	YES	YES	YES	-2.266	0.00269	-2.361	0.00198	-0.096	0.91321
hsa-miR-100-5p	9.456	9.327	5.871	6.254	7.526	7.516	9.3915	6.0625	7.521	YES	YES	YES	-1.87	0.00274	1.458	0.0047	3.328	0.00054
hsa-miR-4253	3.444	3.444	5.034	4.513	5.828	5.916	3.444	4.7735	5.872	YES	YES	YES	2.428	0.00275	1.098	0.02247	-1.33	0.01685
hsa-miR-3591-3p	6.364	6.364	7.978	9.591	-1	-1	6.364	8.7845	-1	YES	YES	no	-7.364	0.00276	-9.785	0.00102	-2.42	0.06211
hsa-miR-6812-5p	5.55	5.453	6.376	6.235	6.45	6.364	5.5015	6.3055	6.407	YES	YES	YES	0.905	0.00277	0.102	0.37224	-0.804	0.00415
hsa-miR-6780b-5p	7.516	7.516	7.424	7.06	5.848	5.838	7.516	7.242	5.843	YES	YES	YES	-1.673	0.00277	-1.399	0.00392	0.274	0.25417
hsa-miR-378i	2.043	2.377	-1	-1	4.169	4.499	2.21	-1	4.334	YES	no	YES	2.124	0.00285	5.334	0.00016	3.21	0.00092
hsa-miR-3141	5.331	5.341	5.356	5.266	4.558	4.678	5.336	5.311	4.618	YES	YES	YES	-0.718	0.00285	-0.693	0.00263	0.025	0.98808
hsa-miR-6875-5p	7.296	7.182	7.163	6.923	6.054	6.04	7.239	7.043	6.047	YES	YES	YES	-1.192	0.00304	-0.996	0.00437	0.196	0.26507
hsa-miR-584-5p	2.42	1.72	-1	-1	-1	-1	2.07	-1	-1	YES	no	no	-3.07	0.00309	0	1	3.07	0.00336
hsa-miR-630	10.95	10.735	11.123	11.123	9.56	9.327	10.8425	11.123	9.4435	YES	YES	YES	-1.399	0.00314	-1.679	0.00156	-0.28	0.19589
hsa-miR-502-5p	-1	-1	-1	-1	2.831	2.027	-1	-1	2.429	no	no	YES	3.429	0.00336	3.429	0.0028	0	1
hsa-miR-494-3p	10.564	10.564	9.38	8.783	8.077	7.978	10.564	9.0815	8.0275	YES	YES	YES	-2.537	0.00356	-1.054	0.03518	1.483	0.01811
hsa-miR-199a-3p	1.925	2.732	-1	-1	-1	-1	2.3285	-1	-1	YES	no	no	-3.329	0.00372	0	1	3.329	0.00393
hsa-miR-6716-3p	8.063	7.06	8.875	10.735	-1	-1	7.5615	9.805	-1	YES	YES	no	-8.561	0.0039	-10.805	0.00166	-2.244	0.13392
hsa-miR-6819-5p	5.147	5.422	-1	-1	3.939	3.697	5.2845	-1	3.818	YES	no	YES	-1.467	0.00417	4.818	0.00011	6.285	8e-05
hsa-miR-20b-5p	6.254	6.126	3.408	3.788	7.762	7.837	6.19	3.598	7.7995	YES	YES	YES	1.61	0.00436	4.202	0.00022	2.592	0.00112
hsa-miR-6847-5p	5.595	5.447	-1	-1	3.775	4.143	5.521	-1	3.959	YES	no	YES	-1.562	0.00439	4.959	0.00013	6.521	9e-05
hsa-miR-23b-3p	5.838	5.848	7.915	7.978	5.52	5.52	5.843	7.9465	5.52	YES	YES	YES	-0.323	0.00442	-2.426	1e-05	-2.103	3e-05
hsa-miR-93-5p	5.383	5.266	4.009	4.6	7.664	7.645	5.3245	4.3045	7.6545	YES	YES	YES	2.33	0.00451	3.35	0.00135	1.02	0.04725
hsa-miR-5587-5p	1.468	2.203	-1	-1	-1	-1	1.8355	-1	-1	YES	no	no	-2.835	0.00451	0	1	2.835	0.00461
hsa-miR-6165	6.392	6.299	7.526	7.016	8.433	8.328	6.3455	7.271	8.3805	YES	YES	YES	2.035	0.00455	1.109	0.02189	-0.926	0.04383
hsa-miR-5739	7.717	7.915	7.88	7.314	10.564	10.25	7.816	7.597	10.407	YES	YES	YES	2.591	0.00458	2.81	0.00302	0.219	0.67614
hsa-miR-19b-3p	8.754	8.697	7.043	6.791	9.817	9.974	8.7255	6.917	9.8955	YES	YES	YES	1.17	0.00458	2.979	0.00025	1.809	0.00134
hsa-miR-7107-5p	8.875	8.875	9.63	9.456	8.092	7.961	8.875	9.543	8.0265	YES	YES	YES	-0.849	0.00471	-1.517	0.00075	-0.668	0.0101
hsa-miR-6800-5p	8.552	8.604	7.934	7.49	6.861	6.702	8.578	7.712	6.7815	YES	YES	YES	-1.796	0.00473	-0.931	0.0262	0.866	0.04006
hsa-miR-6786-5p	4.009	4.386	-1	-1	5.619	5.634	4.1975	-1	5.6265	YES	no	YES	1.43	0.00476	6.627	5e-05	5.197	0.00015
hsa-miR-6821-5p	9.327	9.38	8.733	8.236	7.49	7.424	9.3535	8.4845	7.457	YES	YES	YES	-1.896	0.00479	-1.027	0.02379	0.869	0.04566
hsa-miR-25-3p	6.011	5.978	5.147	5.634	7.809	7.88	5.9945	5.3905	7.8445	YES	YES	YES	1.85	0.0048	2.454	0.00184	0.603	0.09877
hsa-miR-5703	10.25	10.147	10.735	10.328	8.542	8.335	10.1985	10.5315	8.4385	YES	YES	YES	-1.76	0.0048	-2.093	0.00247	-0.333	0.27416
hsa-miR-29c-3p	8.282	7.88	5.016	5.201	6.427	6.281	8.081	5.1085	6.354	YES	YES	YES	-1.727	0.00499	1.245	0.01123	2.972	0.00111
hsa-miR-1268a	6.861	6.825	3.579	3.895	5.447	5.606	6.843	3.737	5.5265	YES	YES	YES	-1.317	0.00506	1.789	0.00182	3.106	0.00045
hsa-miR-197-5p	7.456	7.589	6.652	6.635	7.003	6.988	7.5225	6.6435	6.9955	YES	YES	YES	-0.527	0.00512	0.351	0.01445	0.879	0.00125
hsa-miR-324-3p	3.182	3.475	3.614	3.697	4.689	4.513	3.3285	3.6555	4.601	YES	YES	YES	1.273	0.00541	0.946	0.01122	-0.327	0.17546
hsa-miR-6073	1.752	1.743	-1	-1	3.414	3.007	1.7475	-1	3.2105	YES	no	YES	1.463	0.00545	4.21	0.00022	2.747	0.00096
hsa-miR-6857-5p	2.594	3.163	-1	-1	-1	-0.2	2.8785	-1	-0.6	YES	no	no	-3.479	0.00552	0.4	0.458	3.878	0.0044
hsa-miR-34b-3p	5.453	5.094	6.55	8.282	-1	-1	5.2735	7.416	-1	YES	YES	no	-6.274	0.00552	-8.416	0.00205	-2.142	0.09968
hsa-miR-99b-3p	-1	-1	-1	-1	2.618	1.713	-1	-1	2.1655	no	no	YES	3.166	0.00574	3.166	0.00506	0	1
hsa-miR-4728-5p	4.749	4.905	-1	-1	3.275	3.638	4.827	-1	3.4565	YES	no	YES	-1.371	0.00601	4.456	0.00017	5.827	0.00012
hsa-miR-331-3p	3.133	3.258	3.459	3.988	5.25	5.067	3.1955	3.7235	5.1585	YES	YES	YES	1.963	0.00618	1.435	0.01342	-0.528	0.17547
hsa-miR-4499	6.527	6.55	5.39	4.811	4.386	4.561	6.5385	5.1005	4.4735	YES	YES	YES	-2.065	0.00623	-0.627	0.12278	1.437	0.01956
hsa-miR-4721	5.034	5.141	-1	-1	5.515	5.487	5.0875	-1	5.501	YES	no	YES	0.414	0.00645	6.501	0	6.088	1e-05
hsa-miR-5100	13.425	13.425	11.481	11.925	11.925	11.925	13.425	11.703	11.925	YES	YES	YES	-1.5	0.00645	0.222	0.37224	1.722	0.00461
hsa-miR-663a	4.06	4.218	-1	-1	2.979	3.239	4.139	-1	3.109	YES	no	YES	-1.03	0.00648	4.109	0.00011	5.139	9e-05
hsa-miR-4484	6.652	6.635	5.732	4.905	3.382	3.775	6.6435	5.3185	3.5785	YES	YES	YES	-3.066	0.00648	-1.74	0.02793	1.326	0.06786
hsa-miR-28-5p	1.452	1.635	-1	-1	2.924	3.368	1.5435	-1	3.146	YES	no	YES	1.602	0.00657	4.146	0.00036	2.544	0.00188
hsa-miR-3202	-1	1.428	-1	-1	8.375	8.173	0.214	-1	8.274	no	no	YES	8.06	0.00663	9.274	0.00392	1.214	0.43978
hsa-miR-328-5p	6.146	6.264	4.513	4.983	4.419	4.6	6.205	4.748	4.5095	YES	YES	YES	-1.696	0.0069	-0.238	0.39824	1.457	0.01201
hsa-miR-16-5p	8.375	8.282	8.604	8.835	9.158	9.158	8.3285	8.7195	9.158	YES	YES	YES	0.829	0.00691	0.439	0.03596	-0.391	0.05903
hsa-miR-345-5p	5.201	5.25	-1	-1	-1	0.656	5.2255	-1	-0.172	YES	no	no	-5.397	0.00691	0.828	0.37224	6.225	0.00491
hsa-miR-320c	7.229	7.456	8.783	9.058	8.524	8.487	7.3425	8.9205	8.5055	YES	YES	YES	1.163	0.00717	-0.415	0.0965	-1.578	0.00339
hsa-miR-718	7.978	7.809	7.182	6.702	6.235	6.264	7.8935	6.942	6.2495	YES	YES	YES	-1.644	0.00717	-0.692	0.06519	0.951	0.03748
hsa-miR-1250-3p	5.487	4.532	5.175	6.825	-1	-1	5.0095	6	-1	YES	YES	no	-6.01	0.00759	-7	0.00438	-0.991	0.42722
hsa-miR-17-5p	6.427	6.376	3.225	3.749	8.063	8.063	6.4015	3.487	8.063	YES	YES	YES	1.661	0.00767	4.576	0.00036	2.915	0.00167
hsa-miR-125a-3p	5.606	5.692	4.038	3.723	4.327	4.532	5.649	3.8805	4.4295	YES	YES	YES	-1.219	0.00769	0.549	0.05979	1.769	0.00303
hsa-miR-29a-3p	10.147	9.974	8.009	8.077	9.38	9.456	10.0605	8.043	9.418	YES	YES	YES	-0.642	0.00791	1.375	0.00078	2.017	0.00033
hsa-miR-6826-5p	8.524	8.552	8.552	8.173	7.36	7.263	8.538	8.3625	7.3115	YES	YES	YES	-1.227	0.00791	-1.051	0.01122	0.175	0.49931
hsa-miR-4298	6.281	6.212	7.762	7.424	5.067	5.175	6.2465	7.593	5.121	YES	YES	YES	-1.125	0.00804	-2.472	0.00075	-1.347	0.00522
hsa-miR-4271	4.386	4.449	5.55	4.616	7.296	7.217	4.4175	5.083	7.2565	YES	YES	YES	2.839	0.00852	2.173	0.01658	-0.666	0.27388
hsa-miR-7847-3p	5.998	5.898	7.108	6.873	4.86	5.058	5.948	6.9905	4.959	YES	YES	YES	-0.988	0.00852	-2.032	0.00096	-1.043	0.00808
hsa-miR-4746-3p	4.107	4.192	-1	-1	3.522	3.293	4.1495	-1	3.4075	YES	no	YES	-0.742	0.00891	4.407	5e-05	5.15	5e-05
hsa-miR-1914-3p	3.475	3.866	-1	-1	4.82	4.86	3.6705	-1	4.84	YES	no	YES	1.17	0.00914	5.84	8e-05	4.671	0.00021
hsa-miR-636	1.138	0.888	-1	-1	2.614	2.212	1.013	-1	2.413	YES	no	YES	1.399	0.00922	3.413	0.00064	2.013	0.00366
hsa-miR-6732-3p	1.713	1.433	3.638	3.558	-1	-0.294	1.573	3.598	-0.647	YES	YES	no	-2.221	0.00953	-4.245	0.00134	-2.024	0.01444
hsa-miR-34a-5p	7.376	7.566	3.522	3.732	6.609	6.652	7.471	3.627	6.6305	YES	YES	YES	-0.84	0.00973	3.004	0.00022	3.844	0.00016
hsa-miR-6771-3p	-1	-1	-1	-1	3.599	2.222	-1	-1	2.9105	no	no	YES	3.91	0.01017	3.91	0.00936	0	1
hsa-miR-211-3p	4.36	4.749	-1	-1	3.475	3.436	4.5545	-1	3.4555	YES	no	YES	-1.099	0.01085	4.455	0.00016	5.554	0.00014
hsa-miR-27b-3p	6.316	6.281	7.664	7.717	5.871	5.978	6.2985	7.6905	5.9245	YES	YES	YES	-0.374	0.01087	-1.766	0.00011	-1.392	0.00028
hsa-miR-376a-3p	2.552	2.212	-1	-1	-1	-0.011	2.382	-1	-0.5055	YES	no	no	-2.887	0.01107	0.495	0.38488	3.382	0.00778
hsa-miR-4290	3.22	2.802	4.281	5.676	-1	-1	3.011	4.9785	-1	YES	YES	no	-4.011	0.01108	-5.979	0.0031	-1.968	0.07944
hsa-miR-3667-5p	5.634	5.434	4.137	4.419	4.6	4.522	5.534	4.278	4.561	YES	YES	YES	-0.973	0.01162	0.283	0.21593	1.256	0.00615
hsa-miR-22-3p	8.236	8.375	8.173	7.616	6.635	6.791	8.3055	7.8945	6.713	YES	YES	YES	-1.593	0.01218	-1.182	0.02528	0.411	0.28267
hsa-miR-6819-3p	6.609	6.392	7.245	6.316	3.193	3.796	6.5005	6.7805	3.4945	YES	YES	YES	-3.006	0.01223	-3.286	0.00879	-0.28	0.81087
hsa-miR-6769b-5p	8.077	8.256	8.433	7.915	6.686	6.722	8.1665	8.174	6.704	YES	YES	YES	-1.462	0.01232	-1.47	0.01119	-0.007	1
hsa-miR-6834-3p	3.931	3.436	5.341	6.364	-1	0.077	3.6835	5.8525	-0.4615	YES	YES	no	-4.145	0.01236	-6.314	0.00324	-2.169	0.07508
hsa-miR-4254	4.905	4.467	5.383	7.526	-1	-1	4.686	6.4545	-1	YES	YES	no	-5.686	0.01306	-7.454	0.00544	-1.768	0.2228
hsa-miR-1268b	4.875	4.875	3.361	3.888	6.186	6.166	4.875	3.6245	6.176	YES	YES	YES	1.301	0.01568	2.552	0.00198	1.251	0.0196
hsa-miR-660-5p	-1	1.049	-1	-1	5.016	5.079	0.0245	-1	5.0475	no	no	YES	5.023	0.01571	6.048	0.00843	1.024	0.43978
hsa-miR-3162-5p	7.2	7.217	8.764	7.762	9.63	9.63	7.2085	8.263	9.63	YES	YES	YES	2.422	0.01642	1.367	0.06439	-1.055	0.13663
hsa-miR-6749-5p	8.733	8.783	9.1	8.524	10.147	10.147	8.758	8.812	10.147	YES	YES	YES	1.389	0.01684	1.334	0.01675	-0.054	1
hsa-miR-7110-5p	9.591	9.817	9.591	9.301	8.835	8.754	9.704	9.446	8.7945	YES	YES	YES	-0.91	0.01684	-0.652	0.03645	0.258	0.28735
hsa-miR-6778-3p	4.799	4.017	4.449	6.609	-1	-1	4.408	5.529	-1	YES	YES	no	-5.408	0.01763	-6.529	0.00936	-1.121	0.45069
hsa-miR-7704	8.697	8.733	7.616	7.296	7.961	7.934	8.715	7.456	7.9475	YES	YES	YES	-0.768	0.01787	0.491	0.05171	1.259	0.00461
hsa-miR-6129	2.653	2.79	-1	-1	-1	0.31	2.7215	-1	-0.345	YES	no	no	-3.067	0.01816	0.655	0.37224	3.722	0.01181
hsa-miR-940	7.402	7.13	7.376	6.392	4.883	4.905	7.266	6.884	4.894	YES	YES	YES	-2.373	0.01826	-1.99	0.02636	0.382	0.59586
hsa-miR-4646-3p	2.57	2.093	4.248	4.762	-1	0.003	2.3315	4.505	-0.4985	YES	YES	no	-2.83	0.01842	-5.003	0.00312	-2.174	0.04204
hsa-miR-4716-3p	3.048	3.351	-1	-1	-1	0.475	3.1995	-1	-0.2625	YES	no	no	-3.462	0.01867	0.737	0.37268	4.2	0.0122
hsa-miR-8072	5.515	5.474	6.988	6.04	7.645	7.686	5.4945	6.514	7.6655	YES	YES	YES	2.171	0.01902	1.152	0.08518	-1.019	0.13157
hsa-miR-7977	13.796	13.796	12.653	12.653	13.425	13.221	13.796	12.653	13.323	YES	YES	YES	-0.473	0.02001	0.669	0.00678	1.142	0.00175
hsa-miR-6756-3p	2.23	2.108	4.096	4.449	-1	0.105	2.169	4.2725	-0.4475	YES	YES	no	-2.616	0.02005	-4.719	0.00323	-2.103	0.04086
hsa-miR-5010-3p	5.19	4.34	5.634	6.652	-1	0.744	4.765	6.143	-0.128	YES	YES	no	-4.893	0.02018	-6.271	0.00921	-1.378	0.32351
hsa-let-7i-5p	7.424	7.499	5.266	5.998	9.058	9.256	7.4615	5.632	9.157	YES	YES	YES	1.695	0.02048	3.525	0.00219	1.83	0.01898
hsa-miR-4477a	2.888	1.444	-1	-1	-1	-1	2.166	-1	-1	YES	no	no	-3.166	0.02129	0	1	3.166	0.02395
hsa-miR-671-5p	7.526	7.616	10.564	9.89	6.104	6.054	7.571	10.227	6.079	YES	YES	YES	-1.492	0.02153	-4.148	0.00102	-2.656	0.00458
hsa-miR-140-5p	2.404	2.935	-1	-1	3.883	3.804	2.6695	-1	3.8435	YES	no	YES	1.174	0.02169	4.843	0.00032	3.67	0.00092
hsa-miR-3653-5p	4.943	3.42	4.669	6.527	-1	-1	4.1815	5.598	-1	YES	YES	no	-5.181	0.02213	-6.598	0.0102	-1.416	0.35592
hsa-miR-223-3p	6.081	6.081	6.427	6.376	-1	1.68	6.081	6.4015	0.34	YES	YES	no	-5.742	0.02256	-6.062	0.01748	-0.32	1
hsa-miR-4669	5.3	5.244	6.77	6.281	4.096	4.248	5.272	6.5255	4.172	YES	YES	YES	-1.1	0.02312	-2.354	0.0023	-1.253	0.01856
hsa-miR-1185-1-3p	4.973	5.079	-1	-1	4.762	4.781	5.026	-1	4.7715	YES	no	YES	-0.255	0.02316	5.771	0	6.026	1e-05
hsa-miR-4455	4.368	4.179	4.983	7.482	-1	-1	4.2735	6.2325	-1	YES	YES	no	-5.274	0.02362	-7.232	0.009	-1.958	0.23601
hsa-miR-711	2.105	2.246	-1	-1	-1	0.215	2.1755	-1	-0.3925	YES	no	no	-2.568	0.02378	0.608	0.37224	3.175	0.01533
hsa-miR-1233-5p	2.802	2.945	-1	-1	-1	0.491	2.8735	-1	-0.2545	YES	no	no	-3.128	0.02406	0.745	0.37224	3.873	0.01543
hsa-miR-6845-5p	2.145	1.977	-1	-1	-1	0.182	2.061	-1	-0.409	YES	no	no	-2.47	0.02474	0.591	0.37224	3.061	0.01579
hsa-miR-1229-5p	8.173	8.077	8.092	7.947	8.487	8.552	8.125	8.0195	8.5195	YES	YES	YES	0.394	0.02576	0.5	0.01208	0.105	0.39933
hsa-miR-6831-5p	5.39	5.39	7.686	7.402	4.678	4.811	5.39	7.544	4.7445	YES	YES	YES	-0.646	0.02586	-2.799	0.00034	-2.154	0.00092
hsa-miR-3196	6.635	6.702	6.04	5.356	5.295	5.244	6.6685	5.698	5.2695	YES	YES	YES	-1.4	0.02608	-0.428	0.33686	0.971	0.0726
hsa-miR-3940-3p	2.104	1.067	3.293	4.038	-1	-1	1.5855	3.6655	-1	YES	YES	no	-2.585	0.02608	-4.665	0.00441	-2.08	0.05114
hsa-miR-4446-5p	4.89	3.883	4.002	6.492	-1	-1	4.3865	5.247	-1	YES	YES	no	-5.387	0.02676	-6.247	0.01637	-0.861	0.67944
hsa-miR-557	1.68	1.587	-1	-1	-1	0.054	1.6335	-1	-0.473	YES	no	no	-2.106	0.02739	0.527	0.37224	2.633	0.01722
hsa-miR-4433a-5p	3.927	3.732	5.619	5.331	3.068	3.163	3.8295	5.475	3.1155	YES	YES	YES	-0.714	0.02854	-2.36	0.00084	-1.646	0.00307
hsa-miR-937-5p	4.958	5.067	4.616	4.192	3.541	3.997	5.0125	4.404	3.769	YES	YES	YES	-1.244	0.02854	-0.635	0.1303	0.609	0.16197
hsa-miR-642b-3p	9.158	9.197	6.299	5.447	7.516	7.499	9.1775	5.873	7.5075	YES	YES	YES	-1.67	0.02864	1.634	0.02744	3.304	0.0046
hsa-miR-1273g-3p	9.738	9.56	9.974	9.974	9.256	9.301	9.649	9.974	9.2785	YES	YES	YES	-0.371	0.0289	-0.696	0.00441	-0.325	0.04588
hsa-miR-188-5p	7.499	7.296	6.212	5.254	5.39	5.565	7.3975	5.733	5.4775	YES	YES	YES	-1.92	0.0297	-0.255	0.68185	1.665	0.0481
hsa-miR-491-3p	4.82	3.193	3.796	5.828	-1	-1	4.0065	4.812	-1	YES	YES	no	-5.006	0.02976	-5.812	0.0181	-0.805	0.69594
hsa-miR-185-5p	1.856	2.372	-1	-1	3.328	3.939	2.114	-1	3.6335	YES	no	YES	1.519	0.03103	4.633	0.00118	3.114	0.00458
hsa-miR-1275	7.182	7.229	6.609	6.77	7.566	7.526	7.2055	6.6895	7.546	YES	YES	YES	0.341	0.03118	0.856	0.00205	0.516	0.01136
hsa-miR-3679-5p	7.566	7.36	7.961	7.686	6.825	6.686	7.463	7.8235	6.7555	YES	YES	YES	-0.708	0.03118	-1.068	0.00931	-0.36	0.16193
hsa-miR-128-3p	-1	1.23	-1	-1	4.226	4.353	0.115	-1	4.2895	no	no	YES	4.174	0.03212	5.289	0.01554	1.115	0.43978
hsa-miR-5010-5p	1.893	2.172	-1	-1	-1	0.262	2.0325	-1	-0.369	YES	no	no	-2.401	0.03271	0.631	0.37286	3.032	0.01977
hsa-miR-6133	1.693	1.601	-1	-1	-1	0.121	1.647	-1	-0.4395	YES	no	no	-2.086	0.03274	0.56	0.37224	2.647	0.01971
hsa-miR-6775-5p	4.419	4.547	3.599	3.704	4.799	4.89	4.483	3.6515	4.8445	YES	YES	YES	0.362	0.0336	1.193	0.00102	0.832	0.00366
hsa-miR-3648	8.009	8.21	7.296	6.264	6.126	6.235	8.1095	6.78	6.1805	YES	YES	YES	-1.929	0.03417	-0.6	0.37224	1.329	0.0928
hsa-miR-4707-5p	2.163	2.07	-1	-1	-1	0.349	2.1165	-1	-0.3255	YES	no	no	-2.442	0.03509	0.674	0.37224	3.117	0.02082
hsa-miR-574-3p	6.45	6.336	8.256	9.738	3.809	3.28	6.393	8.997	3.5445	YES	YES	YES	-2.849	0.03509	-5.452	0.00524	-2.604	0.04968
hsa-miR-6728-5p	5.254	5.55	3.5	3.048	6.35	6.427	5.402	3.274	6.3885	YES	YES	YES	0.986	0.0354	3.114	0.00125	2.128	0.00458
hsa-miR-423-5p	1.804	2.756	-1	-1	4.002	3.952	2.28	-1	3.977	YES	no	YES	1.697	0.03645	4.977	0.00156	3.28	0.00647
hsa-miR-3127-5p	3.516	2.921	-1	-1	-1	0.777	3.2185	-1	-0.1115	YES	no	no	-3.33	0.03645	0.888	0.38358	4.218	0.02224
hsa-miR-181b-5p	-1	1.247	-1	-1	4.107	4.06	0.1235	-1	4.0835	no	no	YES	3.96	0.03729	5.084	0.01748	1.123	0.43978
hsa-miR-7846-3p	3.225	2.992	-1	-1	3.661	3.522	3.1085	-1	3.5915	YES	no	YES	0.483	0.03812	4.591	6e-05	4.108	0.00012
hsa-miR-3151-3p	2.921	2.57	4.36	5.453	-1	0.336	2.7455	4.9065	-0.332	YES	YES	no	-3.077	0.03812	-5.238	0.00829	-2.161	0.09736
hsa-miR-1287-5p	4.781	4.716	5.236	5.55	5.31	5.31	4.7485	5.393	5.31	YES	YES	YES	0.562	0.03945	-0.083	0.68219	-0.645	0.03181
hsa-miR-3149	3.809	3.796	4.051	6.861	-1	-1	3.8025	5.456	-1	YES	YES	no	-4.802	0.0404	-6.456	0.01675	-1.654	0.35635
hsa-miR-631	1.433	-1	-1	-1	4.649	4.192	0.2165	-1	4.4205	no	no	YES	4.204	0.0411	5.42	0.01909	1.217	0.4479
hsa-miR-21-5p	11.342	11.342	11.259	11.259	10.95	11.123	11.342	11.259	11.0365	YES	YES	YES	-0.306	0.04134	-0.223	0.08132	0.083	0.48166
hsa-miR-572	2.866	3.133	-1	-1	3.749	3.497	2.9995	-1	3.623	YES	no	YES	0.624	0.04206	4.623	0.00013	3.999	0.00025
hsa-miR-2861	8.604	8.667	8.375	7.934	7.915	7.809	8.6355	8.1545	7.862	YES	YES	YES	-0.774	0.04206	-0.293	0.32348	0.481	0.1372
hsa-miR-4667-5p	1.457	1.627	-1	-1	-1	0.155	1.542	-1	-0.4225	YES	no	no	-1.964	0.04206	0.578	0.37224	2.542	0.02443
hsa-miR-4646-5p	2.773	2.852	-1	-1	-1	0.754	2.8125	-1	-0.123	YES	no	no	-2.935	0.04246	0.877	0.37224	3.813	0.02448
hsa-miR-6789-5p	3.661	3.895	-1	-1	2.911	3.258	3.778	-1	3.0845	YES	no	YES	-0.694	0.04449	4.084	0.00025	4.778	0.00023
hsa-miR-4496	4.226	4.009	-1	-1	-1	1.396	4.1175	-1	0.198	YES	no	no	-3.919	0.0456	1.198	0.37224	5.117	0.02592
hsa-miR-204-5p	1.652	-1	4.6	7.13	6.299	6.146	0.326	5.865	6.2225	no	YES	YES	5.896	0.04726	0.357	0.95966	-5.539	0.06105
hsa-miR-514b-5p	1.674	1.567	-1	-1	-1	0.24	1.6205	-1	-0.38	YES	no	no	-2.001	0.04726	0.62	0.37224	2.62	0.02671
hsa-miR-4530	8.948	8.948	6.409	6.017	8.335	8.282	8.948	6.213	8.3085	YES	YES	YES	-0.639	0.04734	2.095	0.00153	2.735	0.00091
hsa-miR-6881-3p	3.828	3.048	3.026	5.692	-1	-1	3.438	4.359	-1	YES	YES	no	-4.438	0.04769	-5.359	0.02691	-0.921	0.66381
hsa-miR-1260a	9.817	9.738	9.89	10.564	8.754	8.524	9.7775	10.227	8.639	YES	YES	YES	-1.139	0.04877	-1.588	0.01864	-0.449	0.32536
hsa-let-7b-3p	3.351	3.137	5.606	5.407	2.57	2.061	3.244	5.5065	2.3155	YES	YES	YES	-0.929	0.04943	-3.191	0.00141	-2.263	0.00461
hsa-miR-99a-5p	6.77	6.427	3.828	4.275	7.482	7.49	6.5985	4.0515	7.486	YES	YES	YES	0.887	0.05001	3.434	0.00102	2.547	0.00307
hsa-miR-4632-5p	1.778	2.077	-1	-1	2.748	3.425	1.9275	-1	3.0865	YES	no	YES	1.159	0.05036	4.087	0.00136	2.928	0.0044
hsa-miR-501-3p	1.454	1.499	-1	-1	-1	0.2	1.4765	-1	-0.4	YES	no	no	-1.877	0.05036	0.6	0.37224	2.477	0.02831
hsa-miR-365a-3p	4.179	4.107	5.223	4.289	5.676	5.55	4.143	4.756	5.613	YES	YES	YES	1.47	0.05094	0.857	0.16286	-0.613	0.30952
hsa-miR-24-3p	7.245	7.402	7.809	7.566	6.873	6.861	7.3235	7.6875	6.867	YES	YES	YES	-0.457	0.05094	-0.821	0.00977	-0.364	0.09595
hsa-miR-20a-5p	8.256	8.236	4.853	5.565	9.327	9.38	8.246	5.209	9.3535	YES	YES	YES	1.108	0.05133	4.144	0.00118	3.037	0.00365
hsa-miR-3940-5p	3.952	4.151	-1	-1	3.614	3.275	4.0515	-1	3.4445	YES	no	YES	-0.608	0.05257	4.444	0.00017	5.052	0.00017
hsa-miR-4739	4.84	5.106	-1	-1	3.931	4.39	4.973	-1	4.1605	YES	no	YES	-0.813	0.05341	5.161	0.00025	5.973	0.00023
hsa-miR-30a-5p	3.429	3.429	5.331	4.297	5.001	4.983	3.429	4.814	4.992	YES	YES	YES	1.563	0.05456	0.178	0.81804	-1.386	0.0806
hsa-miR-1246	8.328	8.328	10.61	8.948	5.898	4.875	8.328	9.779	5.3865	YES	YES	YES	-2.942	0.05477	-4.392	0.01771	-1.451	0.25462
hsa-miR-6785-3p	2.029	2.043	4.297	4.248	-1	0.516	2.036	4.2725	-0.242	YES	YES	no	-2.278	0.05518	-4.515	0.00828	-2.237	0.06441
hsa-miR-3131	6.336	6.686	7.314	6.166	8.236	8.433	6.511	6.74	8.3345	YES	YES	YES	1.823	0.05534	1.594	0.07069	-0.229	0.92789
hsa-miR-5581-5p	2.262	2.536	-1	-1	-1	0.699	2.399	-1	-0.1505	YES	no	no	-2.549	0.0572	0.85	0.37224	3.399	0.03191
hsa-miR-483-3p	3.382	2.838	5.28	5.709	-1	0.994	3.11	5.4945	-0.003	YES	YES	no	-3.113	0.05774	-5.497	0.01181	-2.385	0.11549
hsa-let-7g-5p	6.35	6.316	4.237	5.366	7.934	8.077	6.333	4.8015	8.0055	YES	YES	YES	1.673	0.05832	3.204	0.00956	1.531	0.08005
hsa-miR-1290	5.175	5.236	4.89	3.42	-1	1.893	5.2055	4.155	0.4465	YES	YES	no	-4.759	0.05832	-3.709	0.09652	1.05	0.67561
hsa-miR-7114-3p	2.536	2.054	4.275	4.199	-1	0.626	2.295	4.237	-0.187	YES	YES	no	-2.482	0.05866	-4.424	0.01181	-1.942	0.11301
hsa-miR-6824-5p	3.086	3.287	-1	-1	-1	1.131	3.1865	-1	0.0655	YES	no	no	-3.121	0.05897	1.066	0.37224	4.187	0.03261
hsa-miR-29b-1-5p	1.224	1.313	-1	-1	-1	0.165	1.2685	-1	-0.4175	YES	no	no	-1.686	0.06083	0.583	0.37224	2.269	0.03335
hsa-let-7f-5p	8.566	8.524	7.263	8.697	10.61	10.61	8.545	7.98	10.61	YES	YES	YES	2.065	0.061	2.63	0.03067	0.565	0.56709
hsa-miR-487b-3p	1.644	1.371	-1	-1	3.106	2.313	1.5075	-1	2.7095	YES	no	YES	1.202	0.06186	3.709	0.0025	2.507	0.00997
hsa-miR-4257	2.74	3.315	4.499	4.096	3.961	4.199	3.0275	4.2975	4.08	YES	YES	YES	1.052	0.06355	-0.217	0.62007	-1.269	0.04588
hsa-miR-939-5p	4.6	4.588	3.12	3.225	4.791	4.749	4.594	3.1725	4.77	YES	YES	YES	0.176	0.06488	1.598	0.00012	1.422	0.00023
hsa-miR-449c-3p	2.432	1.644	3.497	5.542	-1	-1	2.038	4.5195	-1	YES	YES	no	-3.038	0.06714	-5.519	0.01304	-2.481	0.11513
hsa-miR-4656	4.002	4.169	-1	-1	-1	1.706	4.0855	-1	0.353	YES	no	no	-3.732	0.06827	1.353	0.37224	5.085	0.03673
hsa-miR-466	3.624	3.425	3.395	6.686	-1	-1	3.5245	5.0405	-1	YES	YES	no	-4.525	0.06865	-6.04	0.03067	-1.515	0.48171
hsa-miR-6743-3p	3.368	2.773	4.435	5.653	-1	0.893	3.0705	5.044	-0.0535	YES	YES	no	-3.124	0.07282	-5.097	0.01909	-1.973	0.20427
hsa-miR-5194	4.409	3.939	4.124	5.474	-1	1.534	4.174	4.799	0.267	YES	YES	no	-3.907	0.07282	-4.532	0.04684	-0.625	0.87472
hsa-miR-125b-5p	9.058	9.058	7.837	8.009	8.733	8.835	9.058	7.923	8.784	YES	YES	YES	-0.274	0.07527	0.861	0.00298	1.134	0.00169
hsa-miR-6807-5p	5.474	5.19	4.973	6.054	-1	2.34	5.332	5.5135	0.67	YES	YES	no	-4.662	0.07527	-4.844	0.06287	-0.182	1
hsa-miR-6872-3p	3.971	3.961	-1	-1	-1	1.726	3.966	-1	0.363	YES	no	no	-3.603	0.07542	1.363	0.37224	4.966	0.03977
hsa-miR-26a-5p	5.619	5.625	4.749	4.051	6.55	6.527	5.622	4.4	6.5385	YES	YES	YES	0.916	0.07741	2.138	0.00764	1.222	0.04383
hsa-miR-3610	4.281	4.297	-1	-1	3.579	3.971	4.289	-1	3.775	YES	no	YES	-0.514	0.07838	4.775	0.00014	5.289	0.00015
hsa-miR-6722-3p	2.979	3.368	-1	-1	-1	1.311	3.1735	-1	0.1555	YES	no	no	-3.018	0.08039	1.155	0.37224	4.173	0.04181
hsa-miR-4515	5.236	5.223	5.709	4.649	3.841	3.895	5.2295	5.179	3.868	YES	YES	YES	-1.361	0.0814	-1.31	0.08132	0.051	1
hsa-miR-6748-5p	3.638	3.293	-1	-1	-1	1.494	3.4655	-1	0.247	YES	no	no	-3.218	0.08166	1.247	0.37224	4.465	0.04204
hsa-miR-3663-3p	7.482	7.49	5.515	4.386	6.011	6.081	7.486	4.9505	6.046	YES	YES	YES	-1.44	0.08248	1.096	0.14134	2.536	0.02254
hsa-miR-4665-3p	5.871	5.595	7.016	5.732	3.866	4.169	5.733	6.374	4.0175	YES	YES	YES	-1.716	0.08248	-2.356	0.03459	-0.641	0.46397
hsa-miR-15b-5p	7.664	7.837	7.947	8.733	8.697	8.948	7.7505	8.34	8.8225	YES	YES	YES	1.071	0.08265	0.482	0.37224	-0.589	0.27765
hsa-miR-3162-3p	5.266	5.034	7.402	8.063	-1	2.436	5.15	7.7325	0.718	YES	YES	no	-4.432	0.0834	-7.014	0.02463	-2.583	0.25843
hsa-miR-4286	10.735	10.61	9.817	9.63	11.123	10.95	10.6725	9.7235	11.0365	YES	YES	YES	0.364	0.08363	1.313	0.0023	0.949	0.00743
hsa-miR-8485	5.565	5.331	7.217	8.996	-1	2.343	5.448	8.1065	0.6715	YES	YES	no	-4.777	0.08379	-7.435	0.02593	-2.658	0.27651
hsa-miR-550a-5p	3.563	3.624	5.407	3.301	6.254	6.186	3.5935	4.354	6.22	YES	YES	YES	2.626	0.08582	1.866	0.17039	-0.76	0.61719
hsa-miR-3158-5p	2.788	3.361	-1	-1	-1	1.284	3.0745	-1	0.142	YES	no	no	-2.932	0.08582	1.142	0.37361	4.074	0.04452
hsa-miR-513a-5p	4.513	4.592	-1	-1	-1	2.182	4.5525	-1	0.591	YES	no	no	-3.962	0.08582	1.591	0.37224	5.553	0.04383
hsa-miR-7111-3p	4.186	4.124	4.368	4.368	-1	1.965	4.155	4.368	0.4825	YES	YES	no	-3.673	0.08662	-3.885	0.07069	-0.213	1
hsa-miR-4745-5p	6.264	6.186	-1	-1	-1	3.157	6.225	-1	1.0785	YES	no	no	-5.147	0.08662	2.078	0.37224	7.225	0.04408
hsa-miR-210-3p	5.058	5.058	-1	-1	5.254	5.515	5.058	-1	5.3845	YES	no	YES	0.326	0.08933	6.384	2e-05	6.058	4e-05
hsa-miR-642a-3p	11.481	11.481	10.147	9.327	10.328	10.564	11.481	9.737	10.446	YES	YES	YES	-1.035	0.09148	0.709	0.1958	1.745	0.02906
hsa-miR-5787	10.803	10.803	11.925	11.481	11.342	11.342	10.803	11.703	11.342	YES	YES	YES	0.54	0.0919	-0.361	0.20684	-0.9	0.03009
hsa-miR-550a-3-5p	2.353	2.401	-1	-1	2.935	3.723	2.377	-1	3.329	YES	no	YES	0.952	0.09214	4.329	0.00137	3.377	0.00358
hsa-miR-4651	4.327	4.573	-1	-1	-1	2.189	4.45	-1	0.5945	YES	no	no	-3.855	0.09214	1.594	0.37224	5.45	0.04588
hsa-miR-5195-3p	5.28	5.515	4.689	3.444	3.895	3.879	5.3975	4.0665	3.887	YES	YES	YES	-1.51	0.09495	-0.179	0.87478	1.331	0.13711
hsa-miR-6758-5p	4.143	4.038	3.531	3.163	-1	1.998	4.0905	3.347	0.499	YES	YES	no	-3.592	0.09517	-2.848	0.14977	0.744	0.81429
hsa-miR-7114-5p	4.218	4.541	-1	-1	3.971	3.579	4.3795	-1	3.775	YES	no	YES	-0.604	0.0955	4.775	0.00028	5.379	0.00027
hsa-miR-345-3p	2.235	2.343	3.071	-1	7.13	7.06	2.289	1.0355	7.095	YES	no	YES	4.806	0.09643	6.06	0.05248	1.253	0.69793
hsa-miR-619-5p	1.726	1.426	3.436	4.39	-1	0.294	1.576	3.913	-0.353	YES	YES	no	-1.929	0.09646	-4.266	0.01181	-2.337	0.06998
hsa-miR-4481	1.843	1.833	-1	-1	-1	0.692	1.838	-1	-0.154	YES	no	no	-1.992	0.09668	0.846	0.37224	2.838	0.04779
hsa-miR-10b-5p	4.689	4.678	-1	-1	4.522	4.289	4.6835	-1	4.4055	YES	no	YES	-0.278	0.0996	5.405	2e-05	5.684	4e-05
hsa-miR-195-5p	2.95	2.95	-1	-1	3.315	3.866	2.95	-1	3.5905	YES	no	YES	0.641	0.10042	4.591	0.0004	3.95	0.00081
hsa-miR-320a	4.248	3.971	-1	-1	3.408	3.766	4.1095	-1	3.587	YES	no	YES	-0.522	0.10296	4.587	0.00023	5.109	0.00023
hsa-miR-4634	6.04	6.104	5.434	4.06	-1	3.147	6.072	4.747	1.0735	YES	YES	no	-4.998	0.10318	-3.674	0.19077	1.325	0.70434
hsa-miR-4433b-3p	3.068	3.22	-1	-1	-1	1.528	3.144	-1	0.264	YES	no	no	-2.88	0.10461	1.264	0.37224	4.144	0.0507
hsa-miR-3198	3.888	4.06	-1	-1	-1	2.038	3.974	-1	0.519	YES	no	no	-3.455	0.1048	1.519	0.37224	4.974	0.0507
hsa-miR-4451	2.766	1.318	3.624	5.067	-1	-0.027	2.042	4.3455	-0.5135	YES	YES	no	-2.556	0.10622	-4.859	0.02015	-2.304	0.14352
hsa-miR-6751-3p	2.732	1.611	3.766	6.35	-1	-1	2.1715	5.058	-1	YES	YES	no	-3.172	0.10658	-6.058	0.02007	-2.886	0.14168
hsa-miR-3652	2.811	2.74	-1	-1	-1	1.327	2.7755	-1	0.1635	YES	no	no	-2.612	0.10739	1.164	0.37224	3.776	0.05158
hsa-miR-1908-3p	4.124	4.186	4.678	3.459	-1	2.018	4.155	4.0685	0.509	YES	YES	no	-3.646	0.10756	-3.56	0.10745	0.086	1
hsa-miR-6784-5p	3.287	3.182	-1	-1	-1	1.614	3.2345	-1	0.307	YES	no	no	-2.927	0.10758	1.307	0.37224	4.235	0.05169
hsa-miR-5585-3p	3.671	3.766	-1	-1	-1	1.935	3.7185	-1	0.4675	YES	no	no	-3.251	0.11034	1.467	0.37224	4.719	0.05245
hsa-miR-150-5p	3.579	3.459	-1	3.092	-1	-1	3.519	1.046	-1	YES	no	no	-4.519	0.11085	-2.046	0.37224	2.473	0.3432
hsa-miR-1281	4.275	4.143	6.702	7.003	-1	2.246	4.209	6.8525	0.623	YES	YES	no	-3.586	0.11185	-6.23	0.02744	-2.643	0.2228
hsa-miR-1587	6.126	6.166	3.137	3.828	5.407	5.356	6.146	3.4825	5.3815	YES	YES	YES	-0.765	0.11191	1.899	0.01041	2.664	0.00465
hsa-miR-486-5p	3.163	3.48	-1	-1	-1	1.71	3.3215	-1	0.355	YES	no	no	-2.967	0.11453	1.355	0.37224	4.322	0.05421
hsa-miR-4701-5p	3.654	3.098	5.106	5.774	-1	1.693	3.376	5.44	0.3465	YES	YES	no	-3.03	0.11894	-5.094	0.03218	-2.064	0.26182
hsa-miR-3656	7.762	7.717	7.003	6.722	7.402	7.456	7.7395	6.8625	7.429	YES	YES	YES	-0.31	0.12279	0.567	0.02691	0.877	0.00997
hsa-miR-6765-3p	2.114	2.331	-1	-1	-1	1.071	2.2225	-1	0.0355	YES	no	no	-2.187	0.12437	1.035	0.37224	3.223	0.05774
hsa-miR-30b-5p	4.927	4.853	3.704	5.106	6.376	6.35	4.89	4.405	6.363	YES	YES	YES	1.473	0.1247	1.958	0.06148	0.485	0.64314
hsa-miR-4653-3p	2.149	2.193	-1	-1	-1	1.049	2.171	-1	0.0245	YES	no	no	-2.146	0.1247	1.024	0.37224	3.171	0.05774
hsa-miR-4633-5p	1.994	1.925	-1	-1	-1	0.913	1.9595	-1	-0.0435	YES	no	no	-2.003	0.12477	0.957	0.37224	2.96	0.05774
hsa-miR-4436b-5p	3.239	3.157	5.182	6.011	-1	1.635	3.198	5.5965	0.3175	YES	YES	no	-2.88	0.12561	-5.279	0.02744	-2.398	0.19589
hsa-miR-30d-5p	4.237	4.311	5.692	4.592	5.422	5.422	4.274	5.142	5.422	YES	YES	YES	1.148	0.12581	0.28	0.68219	-0.868	0.23438
hsa-miR-1249-5p	4.791	4.943	-1	-1	4.573	4.716	4.867	-1	4.6445	YES	no	YES	-0.222	0.12807	5.644	2e-05	5.867	3e-05
hsa-miR-6511b-3p	-1	-1	-1	-1	3.086	0.415	-1	-1	1.7505	no	no	YES	2.751	0.12858	2.751	0.12315	0	1
hsa-miR-6893-5p	7.108	7.314	8.077	7.516	7.947	7.762	7.211	7.7965	7.8545	YES	YES	YES	0.643	0.12992	0.058	0.96876	-0.585	0.17098
hsa-miR-6730-3p	1.352	1.149	3.182	3.531	-1	0.441	1.2505	3.3565	-0.2795	YES	YES	no	-1.53	0.13001	-3.636	0.01445	-2.106	0.0726
hsa-miR-6884-3p	1.935	1.871	3.971	3.475	-1	0.862	1.903	3.723	-0.069	YES	YES	no	-1.972	0.13001	-3.792	0.02573	-1.82	0.16797
hsa-miR-6873-3p	1.627	1.345	3.42	5.838	-1	-1	1.486	4.629	-1	YES	YES	no	-2.486	0.13001	-5.629	0.01655	-3.143	0.08686
hsa-miR-6861-3p	2.372	2.163	4.541	4.435	-1	1.149	2.2675	4.488	0.0745	YES	YES	no	-2.193	0.13196	-4.413	0.02331	-2.22	0.14124
hsa-miR-4713-3p	4.555	4.499	-1	-1	-1	2.653	4.527	-1	0.8265	YES	no	no	-3.7	0.13211	1.826	0.37224	5.527	0.06089
hsa-miR-6515-5p	3.414	3.301	4.419	4.499	-1	1.882	3.3575	4.459	0.441	YES	YES	no	-2.916	0.13258	-4.018	0.06148	-1.102	0.5846
hsa-let-7a-5p	9.197	9.158	7.2	8.754	10.735	10.735	9.1775	7.977	10.735	YES	YES	YES	1.558	0.1352	2.759	0.03346	1.201	0.24104
hsa-miR-4505	7.934	7.961	6.635	5.848	7.182	7.13	7.9475	6.2415	7.156	YES	YES	YES	-0.791	0.13525	0.914	0.09454	1.706	0.02489
hsa-miR-1825	3.804	3.531	6.166	5.943	-1	2.108	3.6675	6.0545	0.554	YES	YES	no	-3.113	0.13673	-5.501	0.03406	-2.387	0.24595
hsa-miR-4758-3p	2.748	2.636	5.141	4.532	-1	1.42	2.692	4.8365	0.21	YES	YES	no	-2.482	0.13701	-4.627	0.0299	-2.145	0.19984
hsa-miR-1305	3.749	3.677	-1	-1	-1	2.158	3.713	-1	0.579	YES	no	no	-3.134	0.13713	1.579	0.37224	4.713	0.06279
hsa-miR-1307-5p	2.293	2.182	-1	-1	-1	1.176	2.2375	-1	0.088	YES	no	no	-2.15	0.13881	1.088	0.37224	3.238	0.06337
hsa-miR-4649-3p	4.017	3.788	6.336	6.104	-1	2.297	3.9025	6.22	0.6485	YES	YES	no	-3.254	0.14001	-5.571	0.03793	-2.317	0.27684
hsa-miR-19a-3p	7.616	7.664	4.218	3.661	8.173	8.21	7.64	3.9395	8.1915	YES	YES	YES	0.551	0.14063	4.252	0.00054	3.701	0.00101
hsa-miR-6867-5p	5.625	5.634	5.3	5.515	-1	3.48	5.6295	5.4075	1.24	YES	YES	no	-4.389	0.14063	-4.167	0.15384	0.222	1
hsa-miR-21-3p	4.39	4.513	-1	-1	-1	2.748	4.4515	-1	0.874	YES	no	no	-3.578	0.14937	1.874	0.37224	5.452	0.0669
hsa-miR-4270	7.016	7.245	8.835	8.092	7.837	7.915	7.1305	8.4635	7.876	YES	YES	YES	0.745	0.14961	-0.587	0.23911	-1.333	0.04588
hsa-miR-301a-3p	1.426	1.71	3.193	-1	5.487	5.619	1.568	1.0965	5.553	YES	no	YES	3.986	0.15101	4.457	0.11513	0.471	1
hsa-miR-4725-5p	3.301	3.239	5.565	5.487	-1	1.97	3.27	5.526	0.485	YES	YES	no	-2.785	0.15494	-5.041	0.03737	-2.256	0.24759
hsa-miR-1202	7.915	8.063	8.566	7.88	8.604	8.697	7.989	8.223	8.6505	YES	YES	YES	0.662	0.15637	0.428	0.35366	-0.234	0.66559
hsa-miR-6809-5p	2.756	3.086	-1	3.026	-1	-0.67	2.921	1.013	-0.835	YES	no	no	-3.756	0.15837	-1.848	0.40058	1.908	0.46787
hsa-miR-4281	9.56	9.63	10.803	10.25	9.1	9.058	9.595	10.5265	9.079	YES	YES	YES	-0.516	0.16094	-1.447	0.01211	-0.931	0.04899
hsa-miR-4673	3.796	3.697	-1	-1	-1	2.353	3.7465	-1	0.6765	YES	no	no	-3.07	0.16247	1.676	0.37224	4.746	0.07167
hsa-miR-15a-5p	6.212	6.254	5.998	5.871	6.04	6.126	6.233	5.9345	6.083	YES	YES	YES	-0.15	0.16981	0.148	0.17039	0.299	0.04181
hsa-miR-7109-5p	1.318	1.454	-1	-1	-1	0.707	1.386	-1	-0.1465	YES	no	no	-1.532	0.17076	0.854	0.37224	2.386	0.07431
hsa-miR-4652-3p	2.268	2.176	4.86	4.226	-1	1.258	2.222	4.543	0.129	YES	YES	no	-2.093	0.17172	-4.414	0.02864	-2.321	0.15306
hsa-miR-6727-5p	5.067	5.182	-1	-1	-1	3.408	5.1245	-1	1.204	YES	no	no	-3.92	0.17237	2.204	0.37224	6.124	0.07464
hsa-miR-7108-5p	5.31	5.487	4.592	3.516	4.499	4.36	5.3985	4.054	4.4295	YES	YES	YES	-0.97	0.17568	0.375	0.54626	1.345	0.09797
hsa-miR-6775-3p	2.264	2.104	4.169	4.573	-1	1.298	2.184	4.371	0.149	YES	YES	no	-2.035	0.18058	-4.222	0.03202	-2.187	0.17059
hsa-let-7b-5p	7.961	8.092	6.054	7.645	9.301	9.56	8.0265	6.8495	9.4305	YES	YES	YES	1.404	0.18106	2.581	0.04383	1.177	0.26251
hsa-miR-1229-3p	1.833	1.859	3.007	-1	5.356	5.254	1.846	1.0035	5.305	YES	no	YES	3.459	0.18306	4.301	0.11257	0.843	0.88266
hsa-miR-6724-5p	6.054	6.146	6.254	5.434	5.383	5.39	6.1	5.844	5.3865	YES	YES	YES	-0.714	0.18306	-0.457	0.37224	0.256	0.69594
hsa-miR-4417	5.25	5.201	-1	-1	-1	3.599	5.2255	-1	1.2995	YES	no	no	-3.926	0.18679	2.299	0.37224	6.225	0.07933
hsa-miR-4728-3p	2.636	2.217	4.186	4.555	-1	1.499	2.4265	4.3705	0.2495	YES	YES	no	-2.177	0.18828	-4.121	0.04298	-1.944	0.24759
hsa-miR-4463	4.522	4.6	-1	-1	-1	3.133	4.561	-1	1.0665	YES	no	no	-3.495	0.19018	2.066	0.37224	5.561	0.08
hsa-miR-1470	1.413	2.149	-1	-1	-1	0.988	1.781	-1	-0.006	YES	no	no	-1.787	0.19104	0.994	0.38804	2.781	0.08436
hsa-miR-6776-3p	2.331	1.933	3.961	4.799	-1	1.224	2.132	4.38	0.112	YES	YES	no	-2.02	0.19297	-4.268	0.03352	-2.248	0.17098
hsa-miR-6731-3p	2.297	2.395	4.791	4.218	-1	1.469	2.346	4.5045	0.2345	YES	YES	no	-2.111	0.19571	-4.27	0.03793	-2.158	0.20298
hsa-miR-765	4.169	4.086	3.467	3.939	-1	2.838	4.1275	3.703	0.919	YES	YES	no	-3.209	0.19669	-2.784	0.25677	0.424	1
hsa-let-7c-5p	6.409	6.492	3.677	5.898	8.21	8.375	6.4505	4.7875	8.2925	YES	YES	YES	1.842	0.19737	3.505	0.04561	1.663	0.2536
hsa-miR-4430	3.12	3.382	-1	-1	-1	2.197	3.251	-1	0.5985	YES	no	no	-2.652	0.19737	1.598	0.37224	4.251	0.08249
hsa-miR-99b-5p	3.939	3.988	-1	-1	3.425	3.828	3.9635	-1	3.6265	YES	no	YES	-0.337	0.19906	4.627	0.00016	4.963	0.0002
hsa-miR-6131	3.147	3.106	-1	-1	-1	2.128	3.1265	-1	0.564	YES	no	no	-2.562	0.20054	1.564	0.37224	4.126	0.08329
hsa-miR-92a-3p	7.163	7.043	3.781	3.804	7.229	7.2	7.103	3.7925	7.2145	YES	YES	YES	0.111	0.20121	3.422	2e-05	3.31	3e-05
hsa-miR-6865-3p	3.098	3.092	5.625	4.921	-1	2.07	3.095	5.273	0.535	YES	YES	no	-2.56	0.20326	-4.738	0.05124	-2.178	0.28068
hsa-miR-3613-3p	2.077	1.976	4.143	3.408	-1	1.24	2.0265	3.7755	0.12	YES	YES	no	-1.907	0.20506	-3.656	0.04736	-1.749	0.25559
hsa-miR-6858-3p	3.459	3.414	5.838	5.595	-1	2.387	3.4365	5.7165	0.6935	YES	YES	no	-2.743	0.20506	-5.023	0.05309	-2.28	0.291
hsa-miR-6717-5p	3.677	3.558	-1	-1	-1	2.536	3.6175	-1	0.768	YES	no	no	-2.849	0.20604	1.768	0.37224	4.617	0.08507
hsa-miR-3180-5p	1.663	2.027	5.079	3.497	3.163	6.609	1.845	4.288	4.886	YES	YES	YES	3.041	0.20953	0.598	0.84524	-2.443	0.31401
hsa-miR-6508-5p	2.992	3.253	5.898	4.973	-1	2.114	3.1225	5.4355	0.557	YES	YES	no	-2.565	0.21567	-4.878	0.05171	-2.313	0.27373
hsa-miR-4476	4.192	4.275	-1	-1	-1	3.071	4.2335	-1	1.0355	YES	no	no	-3.198	0.21612	2.035	0.37224	5.234	0.0877
hsa-let-7f-1-3p	2.874	2.888	5.542	4.84	-1	1.977	2.881	5.191	0.4885	YES	YES	no	-2.392	0.21777	-4.703	0.04831	-2.31	0.24965
hsa-miR-6759-3p	2.313	2.293	5.067	4.151	-1	1.486	2.303	4.609	0.243	YES	YES	no	-2.06	0.22009	-4.366	0.04024	-2.306	0.19589
hsa-miR-6817-5p	3.007	2.42	-1	3.775	-1	-1	2.7135	1.3875	-1	YES	no	no	-3.714	0.22288	-2.387	0.37224	1.326	0.75563
hsa-miR-6739-5p	3.723	3.931	8.063	8.335	-1	2.788	3.827	8.199	0.894	YES	YES	no	-2.933	0.22289	-7.305	0.02719	-4.372	0.11174
hsa-miR-3911	3.205	3.007	-1	-1	-1	2.235	3.106	-1	0.6175	YES	no	no	-2.488	0.22453	1.617	0.37224	4.106	0.09107
hsa-miR-6507-3p	2.614	2.831	4.943	4.943	-1	1.94	2.7225	4.943	0.47	YES	YES	no	-2.253	0.22629	-4.473	0.05009	-2.22	0.25011
hsa-miR-320b	4.592	4.82	-1	-1	4.84	5.016	4.706	-1	4.928	YES	no	YES	0.222	0.22883	5.928	3e-05	5.706	6e-05
hsa-miR-6086	4.811	4.84	-1	-1	4.716	4.791	4.8255	-1	4.7535	YES	no	YES	-0.072	0.2343	5.753	0	5.826	1e-05
hsa-miR-3135b	5.978	5.774	3.516	3.841	5.653	5.434	5.876	3.6785	5.5435	YES	YES	YES	-0.333	0.2343	1.865	0.00291	2.197	0.00231
hsa-miR-625-5p	2.387	2.844	-1	-1	-1	1.872	2.6155	-1	0.436	YES	no	no	-2.179	0.2343	1.436	0.37224	3.616	0.09516
hsa-miR-34b-5p	3.42	3.395	-1	-1	-1	2.552	3.4075	-1	0.776	YES	no	no	-2.631	0.23905	1.776	0.37224	4.408	0.09535
hsa-miR-4259	4.435	4.561	6.492	6.186	-1	3.444	4.498	6.339	1.222	YES	YES	no	-3.276	0.24222	-5.117	0.09593	-1.841	0.53859
hsa-miR-3605-5p	2.119	1.882	-1	-1	-1	1.426	2.0005	-1	0.213	YES	no	no	-1.788	0.24295	1.213	0.37224	3.001	0.09657
hsa-miR-4644	2.831	2.441	-1	3.952	-1	-1	2.636	1.476	-1	YES	no	no	-3.636	0.24345	-2.476	0.37224	1.16	0.84096
hsa-miR-4769-3p	3.071	2.979	5.201	4.927	-1	2.262	3.025	5.064	0.631	YES	YES	no	-2.394	0.2435	-4.433	0.06519	-2.039	0.32731
hsa-miR-6824-3p	2.049	2.035	4.573	3.287	-1	1.272	2.042	3.93	0.136	YES	YES	no	-1.906	0.24385	-3.794	0.05534	-1.888	0.26507
hsa-miR-7974	2.305	2.552	4.875	4.237	-1	1.747	2.4285	4.556	0.3735	YES	YES	no	-2.055	0.24612	-4.182	0.05316	-2.127	0.25072
hsa-miR-4688	-1	-1	4.921	-1	3.048	3.541	-1	1.9605	3.2945	no	no	YES	4.295	0.24771	1.334	0.73138	-2.961	0.43978
hsa-miR-8064	2.34	2.653	-1	-1	-1	1.871	2.4965	-1	0.4355	YES	no	no	-2.061	0.25373	1.436	0.37224	3.497	0.09968
hsa-miR-346	-1	-1	-1	-1	2.705	-0.352	-1	-1	1.1765	no	no	YES	2.176	0.25448	2.176	0.26213	0	1
hsa-miR-4755-3p	2.441	2.281	-1	-1	-1	1.784	2.361	-1	0.392	YES	no	no	-1.969	0.25814	1.392	0.37224	3.361	0.10031
hsa-miR-766-3p	2.911	2.866	4.781	5.383	-1	2.193	2.8885	5.082	0.5965	YES	YES	no	-2.292	0.25814	-4.486	0.06238	-2.194	0.28913
hsa-miR-6737-3p	3.704	3.599	6.392	5.39	-1	2.802	3.6515	5.891	0.901	YES	YES	no	-2.75	0.26195	-4.99	0.07673	-2.24	0.37473
hsa-miR-6784-3p	2.038	1.311	3.883	4.34	-1	1.138	1.6745	4.1115	0.069	YES	YES	no	-1.605	0.26367	-4.042	0.03425	-2.437	0.13505
hsa-miR-4788	6.166	6.35	4.958	3.467	7.263	7.314	6.258	4.2125	7.2885	YES	YES	YES	1.03	0.27169	3.075	0.02325	2.045	0.0788
hsa-miR-4689	2.394	2.924	-1	-1	-1	2.077	2.659	-1	0.5385	YES	no	no	-2.12	0.27476	1.538	0.37224	3.659	0.10733
hsa-miR-1539	2.724	2.669	5.244	4.588	-1	2.093	2.6965	4.916	0.5465	YES	YES	no	-2.15	0.27476	-4.369	0.06238	-2.219	0.27625
hsa-miR-6891-3p	2.182	1.851	3.425	-1	-1	-1	2.0165	1.2125	-1	YES	no	no	-3.017	0.27476	-2.213	0.37224	0.804	0.93935
hsa-miR-6813-3p	3.092	3.12	5.828	4.561	-1	2.361	3.106	5.1945	0.6805	YES	YES	no	-2.425	0.2768	-4.514	0.07825	-2.089	0.36305
hsa-miR-4787-3p	3.541	3.516	5.366	4.327	-1	2.773	3.5285	4.8465	0.8865	YES	YES	no	-2.642	0.2768	-3.96	0.12753	-1.318	0.65627
hsa-miR-1224-5p	4.353	4.39	-1	-1	4.218	4.34	4.3715	-1	4.279	YES	no	YES	-0.093	0.27889	5.279	1e-05	5.372	2e-05
hsa-miR-6831-3p	2.008	1.518	-1	3.086	-1	-1	1.763	1.043	-1	YES	no	no	-2.763	0.27889	-2.043	0.37224	0.72	0.95201
hsa-miR-8071	3.408	2.78	-1	5.094	-1	-1	3.094	2.047	-1	YES	no	no	-4.094	0.28053	-3.047	0.37224	1.047	0.95635
hsa-miR-6768-5p	1.929	2.119	-1	-1	-1	1.587	2.024	-1	0.2935	YES	no	no	-1.73	0.281	1.294	0.37224	3.024	0.10857
hsa-miR-574-5p	5.447	5.3	6.825	8.552	4.137	4.297	5.3735	7.6885	4.217	YES	YES	YES	-1.156	0.28266	-3.472	0.02478	-2.315	0.0819
hsa-miR-6851-3p	2.618	2.305	5.447	4.311	-1	1.843	2.4615	4.879	0.4215	YES	YES	no	-2.04	0.28316	-4.458	0.0557	-2.417	0.23442
hsa-miR-6779-5p	3.157	3.328	-1	-1	3.137	2.605	3.2425	-1	2.871	YES	no	YES	-0.371	0.28317	3.871	0.0007	4.242	0.00069
hsa-miR-6877-3p	1.381	1.713	3.939	3.205	-1	1.112	1.547	3.572	0.056	YES	YES	no	-1.491	0.28453	-3.516	0.04696	-2.024	0.18483
hsa-miR-4312	2.176	2.207	4.289	4.409	-1	1.752	2.1915	4.349	0.376	YES	YES	no	-1.816	0.28453	-3.973	0.05611	-2.157	0.23553
hsa-miR-221-5p	3.425	3.661	-1	-1	-1	2.921	3.543	-1	0.9605	YES	no	no	-2.583	0.28528	1.96	0.37224	4.543	0.11053
hsa-miR-449b-3p	5.106	4.738	5.52	7.664	3.879	-1	4.922	6.592	1.4395	YES	YES	no	-3.483	0.28927	-5.153	0.14199	-1.67	0.69305
hsa-miR-6734-5p	3.883	4.051	-1	-1	-1	3.315	3.967	-1	1.1575	YES	no	no	-2.809	0.28995	2.158	0.37224	4.967	0.11174
hsa-miR-4741	7.837	8.009	9.058	8.542	8.328	8.236	7.923	8.8	8.282	YES	YES	YES	0.358	0.29166	-0.518	0.15161	-0.877	0.05421
hsa-miR-5699-5p	1.522	2.018	-1	-1	-1	1.386	1.77	-1	0.193	YES	no	no	-1.577	0.29179	1.193	0.37268	2.77	0.11457
hsa-miR-6829-5p	3.866	3.841	-1	-1	-1	3.287	3.8535	-1	1.1435	YES	no	no	-2.71	0.30399	2.144	0.37224	4.854	0.11513
hsa-miR-151a-3p	3.193	3.579	-1	-1	2.945	3.225	3.386	-1	3.085	YES	no	YES	-0.302	0.30678	4.085	0.00037	4.386	0.00039
hsa-miR-6800-3p	3.315	3.497	6.264	5.001	-1	2.811	3.406	5.6325	0.9055	YES	YES	no	-2.501	0.31165	-4.727	0.09085	-2.227	0.39041
hsa-miR-4323	1.801	1.537	3.788	3.634	-1	1.371	1.669	3.711	0.1855	YES	YES	no	-1.483	0.31257	-3.526	0.05325	-2.043	0.2015
hsa-miR-4306	4.073	4.199	-1	-1	4.186	4.386	4.136	-1	4.286	YES	no	YES	0.15	0.31335	5.286	3e-05	5.136	5e-05
hsa-miR-6805-5p	3.275	2.387	-1	5.141	-1	-1	2.831	2.0705	-1	YES	no	no	-3.831	0.31415	-3.071	0.37224	0.76	1
hsa-miR-4313	3.841	3.809	7.482	6.081	-1	3.205	3.825	6.7815	1.1025	YES	YES	no	-2.722	0.31638	-5.679	0.07486	-2.957	0.29398
hsa-miR-5088-5p	3.522	3.804	3.239	-1	-1	1.976	3.663	1.1195	0.488	YES	no	no	-3.175	0.31779	-0.631	0.91242	2.543	0.44841
hsa-miR-6797-3p	3.634	3.654	5.848	5.3	-1	3.182	3.644	5.574	1.091	YES	YES	no	-2.553	0.3234	-4.483	0.11455	-1.93	0.48275
hsa-miR-1304-3p	2.924	3.071	5.676	4.689	-1	2.546	2.9975	5.1825	0.773	YES	YES	no	-2.224	0.32375	-4.41	0.08702	-2.185	0.3537
hsa-miR-1238-3p	3.361	3.467	6.186	5.223	-1	2.935	3.414	5.7045	0.9675	YES	YES	no	-2.446	0.32375	-4.737	0.09198	-2.29	0.37856
hsa-miR-425-3p	2.436	2.724	5.474	4.281	-1	2.119	2.58	4.8775	0.5595	YES	YES	no	-2.021	0.32384	-4.318	0.07392	-2.297	0.28316
hsa-miR-6760-3p	2.427	2.432	5.31	4.353	-1	2.043	2.4295	4.8315	0.5215	YES	YES	no	-1.908	0.32777	-4.31	0.06526	-2.402	0.25011
hsa-miR-933	1.812	1.706	3.931	3.071	-1	1.444	1.759	3.501	0.222	YES	YES	no	-1.537	0.33186	-3.279	0.07728	-1.742	0.291
hsa-miR-6757-3p	1.998	2.158	4.34	3.351	-1	1.72	2.078	3.8455	0.36	YES	YES	no	-1.718	0.33186	-3.485	0.08643	-1.767	0.33852
hsa-miR-6500-5p	1.871	1.44	-1	3.541	-1	-1	1.6555	1.2705	-1	YES	no	no	-2.656	0.34137	-2.27	0.37224	0.385	1
hsa-miR-191-3p	2.844	3.205	5.916	4.678	-1	2.618	3.0245	5.297	0.809	YES	YES	no	-2.216	0.34604	-4.488	0.09198	-2.272	0.35456
hsa-miR-222-3p	4.716	4.781	4.799	3.879	4.311	4.096	4.7485	4.339	4.2035	YES	YES	YES	-0.545	0.34782	-0.135	0.87478	0.41	0.51185
hsa-miR-6761-3p	2.783	2.008	-1	4.875	-1	-1	2.3955	1.9375	-1	YES	no	no	-3.395	0.34875	-2.937	0.37224	0.458	1
hsa-miR-6870-3p	1.976	1.821	4.327	3.971	-1	1.689	1.8985	4.149	0.3445	YES	YES	no	-1.554	0.34919	-3.804	0.06084	-2.25	0.21326
hsa-miR-130b-5p	-1	-1	-1	-1	2.636	-0.763	-1	-1	0.9365	no	no	YES	1.937	0.35007	1.937	0.37224	0	1
hsa-miR-6812-3p	2.281	2.436	4.927	4.169	-1	2.088	2.3585	4.548	0.544	YES	YES	no	-1.815	0.35007	-4.004	0.07825	-2.189	0.28267
hsa-miR-7-5p	1.97	2.874	-1	-1	-1	2.149	2.422	-1	0.5745	YES	no	no	-1.848	0.35534	1.574	0.37779	3.422	0.1372
hsa-miR-33b-3p	2.395	2.427	5.058	3.48	-1	2.008	2.411	4.269	0.504	YES	YES	no	-1.907	0.35734	-3.765	0.10389	-1.858	0.39767
hsa-miR-1226-3p	-1	-1	-1	-1	2.536	-0.798	-1	-1	0.869	no	no	YES	1.869	0.3577	1.869	0.37224	0	1
hsa-miR-6752-3p	2.838	2.82	5.295	4.522	-1	2.57	2.829	4.9085	0.785	YES	YES	no	-2.044	0.35781	-4.124	0.09919	-2.079	0.37473
hsa-miR-6068	5.848	5.998	4.905	4.749	6.146	5.998	5.923	4.827	6.072	YES	YES	YES	0.149	0.35806	1.245	0.00215	1.096	0.00393
hsa-miR-6891-5p	7.043	7.2	8.524	8.375	7.245	7.245	7.1215	8.4495	7.245	YES	YES	YES	0.124	0.35806	-1.204	0.00141	-1.328	0.00131
hsa-miR-6763-3p	2.377	2.605	5.001	4.186	-1	2.243	2.491	4.5935	0.6215	YES	YES	no	-1.869	0.35806	-3.972	0.08918	-2.103	0.32414
hsa-miR-1207-5p	7.589	7.686	8.21	7.456	7.2	7.229	7.6375	7.833	7.2145	YES	YES	YES	-0.423	0.35929	-0.619	0.20522	-0.196	0.79377
hsa-miR-634	1.91	1.747	4.086	3.883	-1	1.674	1.8285	3.9845	0.337	YES	YES	no	-1.492	0.35929	-3.647	0.06491	-2.156	0.22546
hsa-miR-4793-5p	1.577	2.067	-1	-1	-1	1.652	1.822	-1	0.326	YES	no	no	-1.496	0.35929	1.326	0.37268	2.822	0.1372
hsa-miR-7845-5p	1.923	2.394	-1	-1	-1	1.994	2.1585	-1	0.497	YES	no	no	-1.661	0.36508	1.497	0.37224	3.158	0.1372
hsa-miR-6886-3p	4.297	3.614	5.422	7.589	3.444	-1	3.9555	6.5055	1.222	YES	YES	no	-2.734	0.36508	-5.284	0.1152	-2.55	0.4363
hsa-miR-6885-3p	1.313	1.131	-1	-1	-1	1.125	1.222	-1	0.0625	YES	no	no	-1.16	0.36795	1.062	0.37224	2.222	0.1372
hsa-miR-3907	1.821	1.94	-1	-1	-1	1.76	1.8805	-1	0.38	YES	no	no	-1.501	0.36795	1.38	0.37224	2.881	0.1372
hsa-miR-6855-3p	2.067	1.929	4.762	4.107	-1	1.833	1.998	4.4345	0.4165	YES	YES	no	-1.582	0.36795	-4.018	0.06238	-2.436	0.20971
hsa-miR-296-5p	3.137	3.541	4.649	3.293	4.124	3.988	3.339	3.971	4.056	YES	YES	YES	0.717	0.36971	0.085	1	-0.632	0.49823
hsa-miR-6125	8.996	9.1	8.697	8.256	9.456	9.197	9.048	8.4765	9.3265	YES	YES	YES	0.278	0.36971	0.85	0.04233	0.572	0.12644
hsa-miR-1185-2-3p	3.895	4.226	-1	-1	3.732	3.961	4.0605	-1	3.8465	YES	no	YES	-0.214	0.36971	4.847	0.00014	5.06	0.00018
hsa-miR-6069	3.732	3.828	6.104	5.244	2.992	3.516	3.78	5.674	3.254	YES	YES	YES	-0.526	0.36971	-2.42	0.01516	-1.894	0.03696
hsa-miR-6767-5p	2.054	2.145	-1	-1	-1	2.035	2.0995	-1	0.5175	YES	no	no	-1.582	0.36971	1.517	0.37224	3.1	0.14259
hsa-miR-2116-3p	2.1	2.222	5.254	3.677	-1	1.923	2.161	4.4655	0.4615	YES	YES	no	-1.699	0.36971	-4.004	0.08613	-2.305	0.27974
hsa-miR-23c	2.172	2.361	5.453	4.073	-1	2.1	2.2665	4.763	0.55	YES	YES	no	-1.716	0.36971	-4.213	0.08045	-2.497	0.25882
hsa-miR-6880-3p	2.197	2.313	4.467	3.258	-1	2.067	2.255	3.8625	0.5335	YES	YES	no	-1.721	0.36971	-3.329	0.12783	-1.608	0.45069
hsa-miR-4310	2.193	2.379	5.094	4.086	-1	2.081	2.286	4.59	0.5405	YES	YES	no	-1.746	0.36971	-4.05	0.07929	-2.304	0.27373
hsa-miR-7106-5p	2.088	2.783	-1	-1	-1	2.331	2.4355	-1	0.6655	YES	no	no	-1.77	0.36971	1.666	0.37268	3.435	0.14589
hsa-miR-6779-3p	2.935	2.705	4.073	5.147	2.605	-1	2.82	4.61	0.8025	YES	YES	no	-2.018	0.36971	-3.808	0.12769	-1.79	0.46397
hsa-miR-647	1.197	0.913	-1	3.007	-1	-1	1.055	1.0035	-1	YES	no	no	-2.055	0.36971	-2.003	0.37224	0.052	1
hsa-miR-6833-3p	1.743	1.159	-1	3.638	-1	-1	1.451	1.319	-1	YES	no	no	-2.451	0.36971	-2.319	0.37224	0.132	1
hsa-miR-32-3p	2.212	1.737	-1	4.781	-1	-1	1.9745	1.8905	-1	YES	no	no	-2.974	0.36971	-2.891	0.37224	0.084	1
hsa-miR-6804-3p	2.361	1.994	-1	5.31	-1	-1	2.1775	2.155	-1	YES	no	no	-3.178	0.36971	-3.155	0.37224	0.022	1
hsa-miR-595	2.379	2.088	-1	5.236	-1	-1	2.2335	2.118	-1	YES	no	no	-3.234	0.36971	-3.118	0.37224	0.116	1
hsa-miR-654-3p	2.546	2.235	-1	5.28	-1	-1	2.3905	2.14	-1	YES	no	no	-3.391	0.36971	-3.14	0.37224	0.251	1
hsa-miR-31-5p	-1	-1	3.856	4.009	-1	0.419	-1	3.9325	-0.2905	no	YES	no	0.709	0.37121	-4.223	0.00839	-4.932	0.00639
hsa-miR-31-3p	-1	-1	3.661	3.809	-1	0.131	-1	3.735	-0.4345	no	YES	no	0.565	0.37229	-4.17	0.00441	-4.735	0.00386
hsa-miR-1183	3.253	3.408	-1	-1	-1	3.361	3.3305	-1	1.1805	YES	no	no	-2.15	0.37388	2.18	0.37224	4.331	0.15189
hsa-miR-4284	6.299	5.943	7.06	7.108	6.017	5.828	6.121	7.084	5.9225	YES	YES	YES	-0.199	0.38159	-1.162	0.00938	-0.963	0.01971
hsa-miR-221-3p	7.06	7.108	6.45	6.336	7.06	6.923	7.084	6.393	6.9915	YES	YES	YES	-0.092	0.38372	0.599	0.00713	0.691	0.0056
hsa-miR-485-3p	2.243	1.97	-1	5.52	-1	-1	2.1065	2.26	-1	YES	no	no	-3.106	0.38949	-3.26	0.37224	-0.154	1
hsa-miR-7108-3p	-1	-1	3.91	3.182	-1	1.067	-1	3.546	0.0335	no	YES	no	1.033	0.39362	-3.512	0.04338	-4.546	0.02784
hsa-miR-6894-3p	1.298	-1	-1	3.671	3.624	1.851	0.149	1.3355	2.7375	no	no	YES	2.589	0.39395	1.402	0.68219	-1.187	0.8743
hsa-miR-6846-5p	2.79	2.788	-1	-1	-1	2.924	2.789	-1	0.962	YES	no	no	-1.827	0.39937	1.962	0.37224	3.789	0.16099
hsa-miR-371a-5p	2.82	2.624	-1	-1	-1	2.874	2.722	-1	0.937	YES	no	no	-1.785	0.40489	1.937	0.37224	3.722	0.16197
hsa-miR-98-3p	1.357	2.23	4.883	3.137	-1	1.605	1.7935	4.01	0.3025	YES	YES	no	-1.491	0.40722	-3.707	0.09719	-2.217	0.28625
hsa-miR-6889-3p	3.879	3.723	6.316	5.619	3.677	3.106	3.801	5.9675	3.3915	YES	YES	YES	-0.409	0.42011	-2.576	0.00956	-2.167	0.01956
hsa-miR-4749-3p	2.78	2.404	5.25	3.579	-1	2.614	2.592	4.4145	0.807	YES	YES	no	-1.785	0.42011	-3.607	0.1636	-1.823	0.48444
hsa-miR-16-2-3p	1.23	1.023	-1	-1	2.594	1.041	1.1265	-1	1.8175	YES	no	YES	0.691	0.42638	2.817	0.03225	2.126	0.07917
hsa-miR-3935	1.965	1.117	-1	4.716	-1	-1	1.541	1.858	-1	YES	no	no	-2.541	0.42692	-2.858	0.37224	-0.317	1
hsa-miR-6815-3p	2.081	1.298	-1	5.079	-1	-1	1.6895	2.0395	-1	YES	no	no	-2.69	0.42736	-3.04	0.37224	-0.35	1
hsa-miR-151b	4.499	4.689	-1	-1	4.449	4.547	4.594	-1	4.498	YES	no	YES	-0.096	0.43086	5.498	2e-05	5.594	3e-05
hsa-miR-1249-3p	4.547	5.016	6.235	4.883	5.341	5.453	4.7815	5.559	5.397	YES	YES	YES	0.615	0.43918	-0.162	0.93124	-0.777	0.40232
hsa-miR-6763-5p	4.588	4.762	3.988	-1	6.791	6.825	4.675	1.494	6.808	YES	no	YES	2.133	0.43985	5.314	0.11434	3.181	0.31636
hsa-miR-6741-5p	3.961	4.002	8.236	9.158	3.293	3.788	3.9815	8.697	3.5405	YES	YES	YES	-0.441	0.44838	-5.156	0.00187	-4.715	0.00307
hsa-let-7d-5p	4.921	4.927	-1	4.86	7.314	7.402	4.924	1.93	7.358	YES	no	YES	2.434	0.4544	5.428	0.15465	2.994	0.4363
hsa-miR-1234-3p	3.988	4.289	6.081	5.25	3.563	3.927	4.1385	5.6655	3.745	YES	YES	YES	-0.394	0.45885	-1.921	0.02449	-1.527	0.05349
hsa-miR-652-5p	4.467	4.811	3.301	-1	2.888	2.844	4.639	1.1505	2.866	YES	no	YES	-1.773	0.45885	1.716	0.46881	3.489	0.2228
hsa-miR-152-3p	1.506	1.475	-1	-1	-1	1.743	1.4905	-1	0.3715	YES	no	no	-1.119	0.46212	1.371	0.37224	2.491	0.17927
hsa-miR-4750-3p	1.557	1.544	3.563	-1	3.395	3.42	1.5505	1.2815	3.4075	YES	no	YES	1.857	0.46272	2.126	0.39072	0.269	1
hsa-miR-6798-3p	1.518	2.1	3.866	3.133	-1	2.054	1.809	3.4995	0.527	YES	YES	no	-1.282	0.46984	-2.972	0.15366	-1.69	0.41586
hsa-miR-30c-5p	2.093	2.253	-1	3.624	4.151	3.856	2.173	1.312	4.0035	YES	no	YES	1.831	0.47798	2.691	0.37224	0.861	0.93172
hsa-miR-140-3p	2.203	3.147	-1	-1	-1	3.098	2.675	-1	1.049	YES	no	no	-1.626	0.48904	2.049	0.37286	3.675	0.19471
hsa-miR-6808-5p	3.599	3.879	-1	-1	3.361	3.749	3.739	-1	3.555	YES	no	YES	-0.184	0.49561	4.555	0.00027	4.739	0.00032
hsa-miR-4698	3.395	3.522	4.353	-1	-1	2.888	3.4585	1.6765	0.944	YES	no	no	-2.514	0.4969	-0.733	0.93397	1.782	0.76788
hsa-miR-339-3p	1.44	0.917	-1	-1	-1	1.454	1.1785	-1	0.227	YES	no	no	-0.952	0.49701	1.227	0.37268	2.179	0.19589
hsa-miR-6085	6.017	6.235	5.595	5.016	6.409	6.316	6.126	5.3055	6.3625	YES	YES	YES	0.237	0.49939	1.057	0.03793	0.82	0.08473
hsa-miR-92b-3p	2.136	2.133	4.555	2.979	2.724	2.705	2.1345	3.767	2.7145	YES	YES	YES	0.58	0.5127	-1.053	0.29541	-1.632	0.13871
hsa-miR-378a-3p	3.856	4.137	-1	-1	3.988	4.311	3.9965	-1	4.1495	YES	no	YES	0.153	0.53024	5.15	0.00014	4.996	0.00022
hsa-miR-1227-3p	1.149	1.28	3.382	-1	-1	0.218	1.2145	1.191	-0.391	YES	no	no	-1.605	0.53349	-1.582	0.53666	0.024	1
hsa-miR-371b-5p	5.141	5.52	3.879	3.106	5.838	5.474	5.3305	3.4925	5.656	YES	YES	YES	0.325	0.54086	2.164	0.01655	1.839	0.03225
hsa-miR-4507	5.943	5.916	6.011	5.19	6.336	6.104	5.9295	5.6005	6.22	YES	YES	YES	0.291	0.55207	0.62	0.25384	0.329	0.58049
hsa-miR-4800-5p	4.983	4.973	4.39	5.034	5.19	5.201	4.978	4.712	5.1955	YES	YES	YES	0.218	0.55464	0.483	0.23977	0.266	0.53959
hsa-miR-6865-5p	1.76	1.693	-1	-1	-1	2.268	1.7265	-1	0.634	YES	no	no	-1.092	0.55867	1.634	0.37224	2.726	0.2108
hsa-miR-6869-5p	8.835	8.899	8.487	8.21	8.783	8.764	8.867	8.3485	8.7735	YES	YES	YES	-0.093	0.57727	0.425	0.05419	0.518	0.04169
hsa-miR-5006-5p	5.079	5.147	3.275	-1	6.492	6.45	5.113	1.1375	6.471	YES	no	YES	1.358	0.58223	5.334	0.07929	3.976	0.17142
hsa-miR-3150b-5p	1.327	2.004	3.28	-1	-1	1.23	1.6655	1.14	0.115	YES	no	no	-1.551	0.58223	-1.025	0.75285	0.526	1
hsa-miR-602	1.77	2.546	4.151	-1	-1	1.611	2.158	1.5755	0.3055	YES	no	no	-1.853	0.58223	-1.27	0.74206	0.583	1
hsa-miR-4701-3p	2.108	2.105	-1	4.958	-1	1.247	2.1065	1.979	0.1235	YES	no	no	-1.983	0.59169	-1.856	0.6204	0.127	1
hsa-miR-4664-3p	2.222	2.297	4.409	-1	-1	1.796	2.2595	1.7045	0.398	YES	no	no	-1.861	0.60052	-1.306	0.74672	0.555	1
hsa-miR-6803-5p	7.36	7.526	6.722	6.427	7.376	7.296	7.443	6.5745	7.336	YES	YES	YES	-0.107	0.60229	0.761	0.01974	0.868	0.01754
hsa-miR-6848-3p	2.343	2.748	4.738	-1	-1	2.224	2.5455	1.869	0.612	YES	no	no	-1.933	0.62011	-1.257	0.78596	0.677	1
hsa-miR-6730-5p	1.882	1.965	3.351	-1	3.225	3.137	1.9235	1.1755	3.181	YES	no	YES	1.257	0.62684	2.005	0.39635	0.748	0.95564
hsa-miR-4419a	2.027	1.872	-1	-1	-1	2.74	1.9495	-1	0.87	YES	no	no	-1.079	0.62684	1.87	0.37224	2.949	0.23403
hsa-miR-4716-5p	1.933	1.801	3.997	-1	-1	1.515	1.867	1.4985	0.2575	YES	no	no	-1.609	0.62711	-1.241	0.73553	0.368	1
hsa-miR-6777-3p	2.246	2.594	4.588	-1	-1	2.172	2.42	1.794	0.586	YES	no	no	-1.834	0.63065	-1.208	0.79065	0.626	1
hsa-miR-1238-5p	1.396	1.898	-1	3.522	-1	1.413	1.647	1.261	0.2065	YES	no	no	-1.441	0.63915	-1.054	0.76196	0.386	1
hsa-miR-5190	1.499	1.76	-1	-1	-1	2.372	1.6295	-1	0.686	YES	no	no	-0.944	0.63955	1.686	0.37224	2.629	0.23802
hsa-miR-193a-5p	1.71	1.452	9.158	8.764	-1	2.305	1.581	8.961	0.6525	YES	YES	no	-0.928	0.64018	-8.308	0.01342	-7.38	0.02338
hsa-miR-1915-3p	6.825	6.923	4.547	4.179	6.77	6.77	6.874	4.363	6.77	YES	YES	YES	-0.104	0.65005	2.407	0.00094	2.511	0.00102
hsa-miR-6850-5p	5.828	5.828	4.017	-1	4.409	4.555	5.828	1.5085	4.482	YES	no	YES	-1.346	0.65623	2.974	0.36328	4.319	0.19918
hsa-miR-6890-3p	1.322	1.778	3.927	-1	-1	1.357	1.55	1.4635	0.1785	YES	no	no	-1.372	0.68611	-1.285	0.71619	0.087	1
hsa-miR-1227-5p	4.051	4.327	-1	-1	4.281	4.237	4.189	-1	4.259	YES	no	YES	0.07	0.69244	5.259	4e-05	5.189	7e-05
hsa-miR-3713	2.189	1.522	-1	-1	-1	2.831	1.8555	-1	0.9155	YES	no	no	-0.94	0.70042	1.916	0.37224	2.855	0.25882
hsa-miR-6795-3p	2.018	1.949	4.386	-1	-1	2.004	1.9835	1.693	0.502	YES	no	no	-1.481	0.70211	-1.191	0.78206	0.291	1
hsa-miR-3190-5p	1.528	1.812	4.226	-1	-1	1.567	1.67	1.613	0.2835	YES	no	no	-1.386	0.70559	-1.329	0.72764	0.057	1
hsa-miR-4767	4.311	4.409	3.541	-1	3.098	3.467	4.36	1.2705	3.2825	YES	no	YES	-1.077	0.70731	2.012	0.41598	3.09	0.28735
hsa-let-7e-5p	5.676	5.871	-1	3.614	6.702	7.003	5.7735	1.307	6.8525	YES	no	YES	1.079	0.71159	5.546	0.08696	4.467	0.16099
hsa-miR-1225-5p	7.645	7.934	9.197	8.433	7.616	7.589	7.7895	8.815	7.6025	YES	YES	YES	-0.187	0.72013	-1.212	0.05309	-1.025	0.09368
hsa-miR-129-2-3p	1.747	1.577	3.723	-1	-1	1.821	1.662	1.3615	0.4105	YES	no	no	-1.251	0.72055	-0.951	0.81701	0.301	1
hsa-let-7d-3p	1.958	1.396	-1	5.058	4.547	1.778	1.677	2.029	3.1625	YES	no	YES	1.486	0.72829	1.134	0.8212	-0.352	1
hsa-miR-6840-3p	1.706	0.954	-1	-1	-1	2.203	1.33	-1	0.6015	YES	no	no	-0.729	0.72864	1.601	0.37286	2.33	0.27388
hsa-miR-1237-3p	2.004	2.114	4.522	-1	-1	2.293	2.059	1.761	0.6465	YES	no	no	-1.413	0.73118	-1.114	0.81699	0.298	1
hsa-miR-149-5p	3.328	3.275	5.774	5.341	3.368	3.429	3.3015	5.5575	3.3985	YES	YES	YES	0.097	0.73273	-2.16	0.00193	-2.257	0.00211
hsa-miR-6889-5p	1.444	2.262	-1	-1	-1	2.979	1.853	-1	0.9895	YES	no	no	-0.863	0.7432	1.99	0.37268	2.853	0.27625
hsa-miR-1296-5p	3.026	2.268	-1	5.182	3.147	-1	2.647	2.091	1.0735	YES	no	no	-1.574	0.74526	-1.017	0.88526	0.556	1
hsa-miR-2392	4.649	4.522	3.775	3.961	4.06	4.799	4.5855	3.868	4.4295	YES	YES	YES	-0.156	0.7609	0.562	0.25338	0.717	0.17208
hsa-miR-1973	1.587	1.663	-1	-1	-1	2.783	1.625	-1	0.8915	YES	no	no	-0.734	0.77472	1.891	0.37224	2.625	0.27974
hsa-miR-4666b	1.292	2.081	4.82	-1	-1	1.859	1.6865	1.91	0.4295	YES	no	no	-1.257	0.77658	-1.48	0.72935	-0.223	1
hsa-miR-6887-3p	2.605	1.784	-1	4.541	2.802	-1	2.1945	1.7705	0.901	YES	no	no	-1.294	0.77814	-0.87	0.89904	0.424	1
hsa-miR-6785-5p	7.217	7.263	-1	4.547	6.166	6.212	7.24	1.7735	6.189	YES	no	YES	-1.05	0.78059	4.416	0.21318	5.466	0.15381
hsa-miR-129-1-3p	1.72	1.494	4.192	-1	-1	1.958	1.607	1.596	0.479	YES	no	no	-1.128	0.78086	-1.117	0.79134	0.011	1
hsa-miR-4787-5p	5.094	5.31	5.487	3.927	5.634	5.366	5.202	4.707	5.5	YES	YES	YES	0.298	0.78464	0.793	0.37224	0.495	0.69594
hsa-miR-320d	4.678	4.883	-1	3.563	5.542	5.709	4.7805	1.2815	5.6255	YES	no	YES	0.845	0.78643	4.344	0.14689	3.499	0.24478
hsa-miR-197-3p	5.341	4.89	6.35	7.961	4.921	4.689	5.1155	7.1555	4.805	YES	YES	YES	-0.31	0.78766	-2.35	0.0615	-2.039	0.10014
hsa-miR-4731-3p	1.475	2.038	3.558	-1	-1	2.441	1.7565	1.279	0.7205	YES	no	no	-1.036	0.79287	-0.558	0.95966	0.478	1
hsa-miR-3646	4.086	4.248	3.952	3.5	4.513	4.051	4.167	3.726	4.282	YES	YES	YES	0.115	0.80874	0.556	0.19511	0.441	0.2992
hsa-miR-4763-3p	5.916	6.017	4.06	-1	5.106	5.106	5.9665	1.53	5.106	YES	no	YES	-0.86	0.81229	3.576	0.26548	4.436	0.19376
hsa-miR-4274	1.428	2.618	3.258	-1	-1	3.048	2.023	1.129	1.024	YES	no	no	-0.999	0.81686	-0.105	1	0.894	1
hsa-miR-3679-3p	1.605	1.386	3.634	-1	-1	2.176	1.4955	1.317	0.588	YES	no	no	-0.907	0.82663	-0.729	0.89775	0.178	1
hsa-miR-26b-5p	6.186	6.04	3.671	4.82	6.281	6.299	6.113	4.2455	6.29	YES	YES	YES	0.177	0.84321	2.044	0.03385	1.867	0.05224
hsa-miR-1181	4.86	4.958	3.092	-1	4.558	4.073	4.909	1.046	4.3155	YES	no	YES	-0.594	0.86058	3.27	0.21378	3.864	0.16983
hsa-miR-6766-3p	3.28	3.781	4.716	3.098	3.634	3.888	3.5305	3.907	3.761	YES	YES	YES	0.23	0.87851	-0.146	0.98375	-0.377	0.86967
hsa-miR-6515-3p	3.558	3.997	5.943	4.669	3.828	4.009	3.7775	5.306	3.9185	YES	YES	YES	0.141	0.93929	-1.388	0.12568	-1.528	0.11682
hsa-miR-4485-5p	4.449	4.435	3.429	3.997	4.875	4.179	4.442	3.713	4.527	YES	YES	YES	0.086	0.95404	0.814	0.16286	0.729	0.2228
hsa-miR-134-5p	5.356	5.676	3.895	-1	5.034	5.147	5.516	1.4475	5.0905	YES	no	YES	-0.426	0.96836	3.643	0.2431	4.068	0.21314
hsa-miR-30e-5p	4.34	4.281	3.475	-1	4.588	4.762	4.3105	1.2375	4.675	YES	no	YES	0.364	0.97896	3.437	0.22864	3.073	0.28316
hsa-miR-3960	9.89	9.998	9.56	8.899	9.998	9.998	9.944	9.2295	9.998	YES	YES	YES	0.054	0.97923	0.769	0.09652	0.714	0.13392
hsa-miR-125a-5p	5.732	5.653	-1	3.654	6.081	6.011	5.6925	1.327	6.046	YES	no	YES	0.354	0.98791	4.719	0.12724	4.365	0.16983
hsa-miR-4685-5p	-1	1.893	6.861	5.916	-1	2.394	0.4465	6.3885	0.697	no	YES	no	0.25	1	-5.692	0.07929	-5.942	0.08507
hsa-miR-5001-5p	5.182	5.254	3.253	-1	5.55	5.383	5.218	1.1265	5.4665	YES	no	YES	0.249	1	4.34	0.12568	4.091	0.16193
hsa-miR-151a-5p	5.542	5.619	-1	3.275	5.709	5.692	5.5805	1.1375	5.7005	YES	no	YES	0.119	1	4.563	0.11392	4.443	0.13771
hsa-miR-6752-5p	4.573	4.799	4.107	-1	4.749	4.82	4.686	1.5535	4.7845	YES	no	YES	0.099	1	3.231	0.32597	3.132	0.33625
hsa-miR-10a-5p	3.997	3.856	-1	-1	4.199	3.677	3.9265	-1	3.938	YES	no	YES	0.011	1	4.938	0.00031	4.927	0.0004
hsa-miR-6124	6.923	6.873	9.998	9.197	6.923	6.873	6.898	9.5975	6.898	YES	YES	YES	0	1	-2.699	0.00575	-2.699	0.00702
hsa-miR-193b-5p	-1	-1	6.126	5.175	-1	-1	-1	5.6505	-1	no	YES	no	0	1	-6.651	0.00068	-6.651	0.00087
hsa-miR-6795-5p	-1	-1	3.22	4.738	-1	-1	-1	3.979	-1	no	YES	no	0	1	-4.979	0.00614	-4.979	0.00745
hsa-miR-6858-5p	2.413	3.225	-1	-1	2.874	2.756	2.819	-1	2.815	YES	no	YES	-0.004	1	3.815	0.00217	3.819	0.00282
hsa-miR-1228-3p	4.151	4.353	6.527	5.295	4.086	4.368	4.252	5.911	4.227	YES	YES	YES	-0.025	1	-1.684	0.07035	-1.659	0.08637
hsa-miR-455-3p	3.697	3.91	-1	-1	3.516	4.038	3.8035	-1	3.777	YES	no	YES	-0.026	1	4.777	0.00038	4.803	0.00048
hsa-miR-6088	8.433	8.433	9.256	8.566	8.256	8.542	8.433	8.911	8.399	YES	YES	YES	-0.034	1	-0.512	0.28325	-0.478	0.31616
hsa-miR-4442	5.223	5.295	3.804	-1	5.147	5.3	5.259	1.402	5.2235	YES	no	YES	-0.035	1	3.822	0.21323	3.857	0.22546
hsa-miR-885-5p	3.531	2.197	3.098	6.299	4.592	1.057	2.864	4.6985	2.8245	YES	YES	YES	-0.04	1	-1.874	0.49445	-1.835	0.60078
hsa-miR-328-3p	3.258	1.515	4.811	5.625	4.051	0.538	2.3865	5.218	2.2945	YES	YES	YES	-0.092	1	-2.923	0.25127	-2.832	0.27395
hsa-miR-4324	2.945	2.811	-1	2.992	3.301	2.217	2.878	0.996	2.759	YES	no	YES	-0.119	1	1.763	0.43493	1.882	0.48501
hsa-miR-4485-3p	3.775	3.888	3.157	-1	3.459	3.624	3.8315	1.0785	3.5415	YES	no	YES	-0.29	1	2.463	0.36328	2.753	0.29811
