# Supplementary material for: miRNome and Proteome Profiling of Small Extracellular Vesicles Secreted by Human Glioblastoma Cell Lines and Primary Cancer Stem Cells
Source: Biomedicines. 2022 Aug 4;10(8):1886. doi: 10.3390/biomedicines10081886 (PMC9405730; doi:10.3390/biomedicines10081886)
Supplement: Supplementary file 1 [file biomedicines-10-01886-s001.zip › supplementasy materials/Table_S2.xlsx]

## Sheet: Suppl Table 2
Table S2. Target genes for the top10 most up-regulated miRNAs of GBM- and CSC-sEVs.
GBM-sEVs	CSC-sEVs
ABCB1	AAED1
ABCC9	ABCC6
ABCG2	ABCF2
ABHD17B	ABI2
ACACA	ABL1
ACADL	ACACA
ACBD3	ACBD7
ACBD5	ACOX1
ACBD7	ACTB
ACSL1	ACTC1
ACSL4	ACVR1B
ACVR2B	ADAM12
ADAM10	ADAM15
ADAM22	ADAMTS17
ADAM9	ADGRG1
ADAMTS1	ADM
ADCY5	ADPRHL1
ADGRE5	AEN
ADH1B	AGBL5
ADM	AGMAT
ADPRHL1	AGO2
AFF1	AKAP10
AFF4	AKAP11
AFG1L	ALDH6A1
AGAP1	ALDH9A1
AGBL2	ALG14
AGBL3	AMD1
AGO3	AMOTL2
AGO4	ANP32B
AK4	ANP32E
AKAP12	AP2M1
AKAP5	AP3S2
AKIRIN1	AP5M1
AKIRIN2	AP5Z1
AKNA	APBB3
AKR7A2	APC
AKT1	APH1A
AKT1S1	APOA1
AKT2	APOBEC3C
ALAD	APOBEC3F
ALDH6A1	APOL4
ALOX15	APOL6
AMER1	ARC
AMMECR1L	ARF1
ANAPC16	ARF6
ANKRD11	ARHGDIA
ANKRD12	ARID1B
ANKRD42	ARIH2
AP1G1	ARL10
AP1S3	ARMCX6
AP5Z1	ARNTL2
APC	ARPC1B
APOBEC3F	ARSK
APP	ASB16
APPBP2	ASGR2
ARAP2	ATAD3C
ARF4	ATF7IP
ARHGAP12	ATG9A
ARHGAP18	ATL2
ARHGAP31	ATOX1
ARID1A	ATP5G3
ARID1B	ATP6V1E1
ARL10	ATXN1
ARL14EP	ATXN2
ARL15	ATXN7L1
ARL5B	AURKA
ARL6IP6	B4GALNT4
ARMC12	B4GALT7
ARNTL	BACE2
ARPP19	BAG4
ARRDC2	BAG5
ARSK	BAK1
AS3MT	BAZ2B
ASCC1	BBC3
ASGR2	BCAT1
ASNSD1	BCL11B
ATF5	BCL2L11
ATF7IP	BCL7A
ATG16L1	BGLAP
ATG7	BIRC5
ATG9A	BMP8A
ATP2A2	BMPR1A
ATP2B1	BMPR2
ATXN1	BPTF
ATXN1L	BRPF1
ATXN3	BTG2
AVL9	C10orf76
AZF1	C11orf24
B3GALNT2	C11orf58
BACE2	C11orf84
BACH1	C16orf72
BAG2	C17orf75
BAK1	C1D
BAZ2A	C1GALT1C1
BCL2	C1orf35
BCL2L11	C2CD4B
BCL2L2-PABPN1	C5orf24
BCLAF1	C5orf38
BEX3	C6orf223
BICD2	C8orf58
BLOC1S3	CA8
BMP8A	CACNA1H
BOD1	CACNB2
BRIP1	CAD
BRIX1	CALCOCO2
BRMS1L	CAMK2N2
BROX	CAMSAP2
BTBD7	CAPS
BTG2	CAPZA2
BZW1	CAPZB
C11orf74	CARD6
C11orf84	CARNMT1
C14orf144	CASKIN1
C16orf70	CASKIN2
C17orf75	CASP3
C18orf25	CBX5
C18orf32	CBX8
C1D	CCDC113
C1orf106	CCDC171
C1orf174	CCDC6
C2	CCDC85C
C5orf24	CCDC88C
C5orf51	CCNB1
C6orf141	CCND1
C7orf31	CCNG1
C7orf55-LUC7L2	CCNT1
C9orf72	CCSER2
CA5B	CD180
CAB39	CD226
CACNG8	CD276
CADM1	CD55
CALCOCO2	CD81
CALM1	CDC5L
CALR	CDK5R1
CAPN7	CDKN1A
CARD6	CDKN1B
CARM1	CDR1
CASTOR2	CELSR3
CBS	CENPN
CBX6	CENPO
CBY1	CEP135
CCDC6	CEP170B
CCDC77	CEP97
CCND1	CERS4
CCNE2	CHD2
CCNG1	CHD4
CCNJ	CHD7
CCNK	CHERP
CCNT2	CHML
CCT2	CHST1
CD209	CHST12
CD300LG	CIC
CD55	CIDEC
CDC14B	CLASP1
CDC25C	CLIC4
CDC42	CLN8
CDC6	CLPB
CDCA4	CLSTN1
CDK19	CLTA
CDK4	CNBP
CDK6	CNEP1R1
CDKN1B	CNIH1
CDKN2D	CNKSR3
CDR1	CNNM4
CELF1	CNOT2
CENPM	CNOT4
CEP104	COL4A3BP
CEP192	COX20
CEP57L1	COX6B1
CEP97	CPEB3
CERK	CPEB4
CERS4	CPS1
CERS6	CPSF2
CFTR	CREB1
CGN	CREB3L2
CHAC1	CRK
CHAF1B	CSK
CHD3	CSTF2
CHD9	CTBP1
CHMP1B	CTDSPL
CHORDC1	CTTNBP2NL
CHP1	CYP11A1
CHRNA6	CYP20A1
CHST6	CYP4A11
CKMT1A	CYP4A22
CLASP1	CYTH2
CLCC1	DAB2IP
CLDN12	DAND5
CLIC4	DCAF15
CLOCK	DCAF7
CLPB	DCBLD2
CLTA	DCP2
CLUAP1	DDI2
CMTM6	DDIT4
CNEP1R1	DDR2
CNIH4	DDX3X
CNN3	DENND2C
COA4	DENND4C
COASY	DIAPH1
COG6	DIRAS1
COL4A3BP	DIS3
COL8A1	DNAJB9
COPA	DNAJC3
COPG1	DNAJC30
COX10	DNAJC8
COX6B1	DNLZ
CPE	DPP8
CPEB2	DRAXIN
CPM	DUS2
CPNE3	DUSP10
CPS1	DUSP5
CPT1A	DYNC1LI2
CRCP	EDEM1
CREB1	EDIL3
CREB3L2	EDN1
CREG2	EFNA1
CRH	EFTUD2
CRK	EHD3
CRKL	EID2B
CRTC1	EIF1
CSNK1G3	EIF2S2
CSRP2	EIF3C
CTBS	EIF3CL
CTNNB1	EIF4EBP1
CUL4A	EIF4EBP2
CUL5	EIF5A2
CUX2	ELOA
CXCL12	ELOVL7
CXCR4	ENTPD5
CYCS	EPHA4
CYP20A1	ERCC1
CYP51A1	ERGIC2
CYR61	ESRP1
DAB2	ESRRB
DAG1	EVI5
DARS2	EXOC5
DCAF12	F11R
DCAF12L2	FAHD1
DCBLD2	FAM118A
DCPS	FAM129A
DCTN4	FAM129B
DCUN1D1	FAM136A
DDX17	FAM151B
DDX39B	FAM196B
DDX52	FAM3C
DENND5B	FAM49A
DENND6B	FAM83H
DEPDC1	FANCA
DGS2	FBXL4
DHCR7	FBXO2
DIDO1	FBXO45
DIP2A	FBXO9
DNAJB4	FBXW11
DNAJB6	FBXW2
DNAJC10	FBXW7
DNAJC28	FBXW8
DNAL1	FEM1A
DNMT1	FGF2
DOCK10	FIBCD1
DOCK6	FKBP1A
DPY19L4	FKBP9
DTD1	FLCN
DTD2	FLT1
DYNC1LI2	FMN1
DYNC2LI1	FNIP1
DYRK3	FOPNL
E2F1	FOSL2
EBNA1BP2	FOXN2
ECE1	FOXO1
ECT2	FOXRED2
EDEM3	FRS2
EEF2K	FTO
EGFL7	FUT11
EGR2	FZD6
EHD2	FZD7
EI24	FZR1
EIF2AK2	G2E3
EIF2S3	G6PD
EIF5	GALNS
EIF5A2	GALNT7
EIF5AL1	GAP43
ELK4	GATAD2B
ELL2	GDE1
ELMO1	GDI1
ELOVL6	GEMIN2
EMC2	GFPT2
EMC3	GGCX
EML4	GID4
EMP2	GIGYF1
ENAH	GIGYF2
ENOSF1	GINS3
ENPP1	GK5
ENTPD1	GLI2
EPM2AIP1	GLRX2
ERCC1	GM2A
ERCC8	GNAI2
ERN1	GNAQ
ESR1	GNL1
ETNK2	GOLGA3
ETS1	GOLGA8A
EVI2B	GOLGA8B
EVI5	GOLGA8IP
EXOSC2	GPBP1L1
EZH2	GPR155
F11R	GPR173
F2	GPR82
F2RL1	GPRC5B
FAM118A	GPRIN2
FAM122B	GPX1
FAM177A1	GRAMD4
FAM208B	GREB1
FAM209A	GRIN2A
FAM217B	GSE1
FAM222B	GSTO1
FAM228A	GTF2A1
FAM241A	GTF2E1
FAM69A	GTF3C1
FAM71F2	GTPBP2
FAM98A	GUF1
FBXL16	GULP1
FBXL18	GUSB
FBXO3	H3F3B
FBXO31	H3F3C
FBXO36	HAUS5
FBXW7	HBS1L
FGF2	HDGF
FGFR1OP	HEBP2
FICD	HEYL
FKBP14	HIST1H1E
FKBP1A	HIST1H2AE
FLVCR1	HIST2H2BE
FNDC3A	HIVEP1
FNDC3B	HLA-A
FOSL2	HLX
FOXO3	HMGB2
FREM1	HNRNPK
FRRS1	HP1BP3
FRS2	HPS4
FRZB	HUS1
FUS	IBSP
FUT2	IFITM1
FYCO1	IGDCC3
FZD6	IGF1R
FZD7	IL17RA
GABPB1	IL21R
GALNT2	IL6ST
GALNT7	INCENP
GAS1	INMT
GDPGP1	INSIG1
GFI1	IPP
GFPT1	IRAK3
GGA3	IRGQ
GGCX	IST1
GINM1	ITGB8
GINS2	ITPR1
GLCE	KCNC4
GMPPB	KCNIP3
GNAQ	KCNJ10
GNAS	KCNJ12
GNB2	KCNK3
GNE	KCNN1
GNG12	KIAA0513
GNL3	KIAA1109
GNL3L	KIAA1143
GOLGA1	KIAA1328
GOLGA5	KIAA1586
GOLGA7	KIAA1958
GOLT1B	KIF5B
GPAM	KIF6
GPC4	KLF13
GPD1L	KLF4
GPKOW	KLHDC10
GPR137C	KLHL15
GPR35	KMT2A
GPR37L1	LCOR
GPR75	LDHA
GPRC5A	LEMD2
GPRC5C	LETM1
GREB1	LGI3
GRIK3	LHFPL2
GRIN2B	LIFR
GTF2B	LILRA2
GUF1	LLGL1
GXYLT2	LMNB2
H3F3C	LONRF2
HAUS3	LONRF3
HAUS5	LPP
HECTD1	LRIG3
HECTD3	LRTOMT
HGS	LTBP4
HIVEP3	LYPLA2
HMGA1	LZTS1
HMGB1	MAF
HMGB2	MAFB
HNRNPAB	MAN1C1
HNRNPF	MAP1B
HNRNPU	MAP1S
HSBP1	MAP2K3
HSD17B12	MAP2K4
HSD17B4	MAPK10
HSPA13	MAPK1IP1L
HSPA14	MAPK8
HSPA1B	MAPK8IP2
HSPA2	MARCKS
HSPE1-MOB4	MARCKSL1
IFI44L	MAX
IFNAR2	MBNL1
IGBP1	MCF2L2
IGF1	MCOLN2
IGFBP2	MDFI
IKBKB	MDK
IL1A	MDM2
IL20RB	MDM4
IL6	MEAF6
IL6R	MED19
IL6ST	MED28
INCENP	MED29
INHBA	MED7
INO80D	MEF2C
INPP5A	MEF2D
INPP5F	METTL14
INSIG2	METTL21A
INTS7	MEX3A
IP6K1	MFAP3
IPCEF1	MFF
IPMK	MGAT5
IQCE	MICA
IRAK1	MICAL2
IRAK1BP1	MID1
IRAK2	MIDN
IRF1	MINK1
IRF2BP1	MKNK2
IRGQ	MLLT1
IRS1	MLX
IRS4	MOAP1
ISCA1	MPL
ISCA2	MPP2
ITGAV	MRO
ITK	MRPL12
ITPR1	MRPS16
ITSN2	MRPS21
JAG1	MSI1
JAGN1	MTCH2
JCAD	MTMR10
JMY	MTMR6
KAT2B	MYC
KAT7	MYLIP
KBTBD12	MYO1B
KBTBD2	MYZAP
KCND3	NAA50
KCNE4	NACC1
KCNJ1	NARF
KCNJ5	NBPF1
KCNK5	NBPF10
KCNQ5	NBPF11
KCTD12	NBPF12
KIAA0232	NBPF14
KIAA0355	NBPF15
KIAA1191	NBPF3
KIAA1328	NCAPG2
KIAA1549L	NCOR2
KIF1C	NDUFA11
KIF5A	NDUFA7
KIF5B	NEURL1B
KIF6	NEURL4
KLHDC8A	NF2
KLHL15	NFIB
KLHL21	NFIC
KLRD1	NFIX
KMT2A	NFYB
KPNA2	NGRN
KRAS	NHS
L2HGDH	NKAP
LAMC1	NLN
LAMP2	NMNAT2
LANCL3	NOM1
LARP4B	NONO
LASP1	NOTCH1
LCLAT1	NPLOC4
LCOR	NPW
LDHA	NR2F2
LEFTY1	NRARP
LEMD2	NRAS
LGR5	NRXN3
LIFR	NSA2
LIMA1	NT5DC3
LINC00346	NUCB1
LINC00598	NUCKS1
LIPC	NUDT16
LIPG	NUDT3
LMAN2L	NUDT4
LMNB2	NUFIP2
LOX	NUP43
LPP	NUP62
LRIF1	NUPL2
LRP6	OPA3
LRRC1	ORAI2
LRRC32	OSBPL10
LRRC59	OSMR
LSM14A	OTUD7B
LUC7L2	P3H2
LY6H	PABPN1
LYRM4	PAIP1
LYSMD3	PAPD7
LZIC	PAQR3
M6PR	PARD6B
MAF	PAWR
MAK	PCBD2
MALT1	PCMTD1
MAML3	PCP4L1
MAN1A2	PCSK4
MANBAL	PCTP
MANSC1	PDLIM5
MAP2K1	PDPN
MAP3K1	PDZD8
MAP3K4	PEA15
MAP3K8	PEBP1
MAPK1	PELP1
MAPK14	PER1
MARC1	PER2
MARCKS	PEX2
MBD6	PGAM4
MBNL1	PGPEP1
MCFD2	PHACTR2
MCL1	PHF7
MCM8	PHLPP2
MCM9	PHYHIP
MCMDC2	PHYKPL
MCTS1	PIAS4
MED16	PIGP
MED28	PIK3CD
MED7	PIP5K1A
MEF2D	PIP5K1C
MERTK	PITPNB
MESP2	PITPNM3
MET	PKNOX1
METTL27	PLAG1
MFSD6	PLAGL2
MFSD8	PLEKHA1
MGLL	PLEKHA3
MICAL2	PLEKHG3
MIF	PLK1
MKLN1	PLLP
MKNK2	PLXNA2
MLEC	PLXNA3
MLH1	PMEPA1
MMD	PMPCA
MMGT1	PNN
MMP2	PNO1
MMP9	PNPLA3
MMS22L	POLH
MOB1A	POLQ
MOB4	POLR2E
MON1B	POLR3D
MORC3	POLR3F
MORF4L1	POMGNT1
MORF4L2	PPIC
MPHOSPH8	PPIL3
MPLKIP	PPIP5K2
MRE11	PPM1E
MRFAP1	PPP1R37
MRI1	PPP1R3D
MRNIP	PPP2R5C
MROH7	PPP3R1
MRPS21	PPP6R1
MSANTD4	PRELID2
MSL1	PRKAA2
MSN	PRPS1
MTCH1	PRRC2B
MTFR1	PRRG4
MTHFD1	PRSS16
MTMR9	PTAR1
MTOR	PTBP3
MTUS1	PTGES2
MYC	PTGES3L
MYCN	PTMA
MYDGF	PTPA
MYO5A	PTPN9
N4BP1	PTRH2
NAA30	PURG
NACC1	PVR
NAP1L2	PXN
NARS	QRFPR
NBPF3	QSER1
NCAM2	RAB32
NCAPH	RAB3D
NCBP3	RAB3GAP2
NCK2	RAB5B
NCKAP1	RAB5C
NCKIPSD	RABGAP1
NCMAP	RAC1
NDUFA7	RAD51
NDUFAF3	RAI1
NDUFB5	RANBP6
NDUFC2-KCTD14	RBBP8
NECAB3	RBCK1
NEFH	RBFOX2
NEURL1B	RBM27
NFATC2	RBM28
NFATC2IP	RBMS2
NFE2L2	RBPJ
NFKBIA	RCBTB1
NICN1	RECK
NLN	REL
NMNAT1	RETSAT
NOC3L	REV3L
NOTCH1	RFWD3
NPM1	RHOA
NR2C1	RHOBTB3
NR2F2	RHOC
NR2F6	RICTOR
NR3C1	RIF1
NSD2	RLIM
NSFL1C	RNF115
NT5C2	RNF185
NT5C3A	RNF4
NT5DC3	RNF40
NUAK2	RNF44
NUDCD2	RPH3AL
NUDT7	RPL14
NUDT8	RPL18A
NUP43	RPL23
NUP98	RPL24
NUS1	RPL41
NXT2	RPL9
OCIAD2	RPS14
OLFML2A	RPS6KL1
OLR1	RRN3
ORC1	RRP36
OSBP	RSBN1
OSCAR	RUNX2
OSR1	S1PR1
OTUD4	SAA1
OTUD7B	SASH1
OTULIN	SCAMP4
OXR1	SCIN
OXTR	SCRT1
P4HB	SCYL3
PABPN1	SECISBP2L
PAFAH1B2	SEMA3F
PAK1	SEPT4
PANK1	SERBP1
PANK3	SERTAD3
PAPD7	SESN3
PAQR5	SETBP1
PARP2	SETD1B
PBX3	SF3A1
PCBD2	SF3B3
PCCB	SGMS1
PCDHA6	SGPL1
PCDHB14	SH2B3
PCDHGA10	SH3GL1
PCDHGA2	SH3PXD2A
PCMTD2	SH3TC2
PDE12	SHE
PDE6B	SIX5
PDF	SKIL
PDP2	SLC10A7
PDSS2	SLC12A5
PELI2	SLC16A1
PEX2	SLC19A3
PEX26	SLC25A32
PEX5L	SLC25A36
PGAM1	SLC27A1
PGR	SLC2A11
PHAX	SLC33A1
PHB2	SLC38A7
PHF12	SLC39A14
PHF3	SLC39A6
PIGP	SLC6A17
PIK3CG	SLC7A11
PIK3R1	SLC7A5
PIK3R2	SLIT1
PIP4K2C	SLX4
PISD	SMAD5
PITPNC1	SMARCA5
PKD1	SMCR8
PLAG1	SMTNL2
PLAGL2	SMU1
PLCE1	SNED1
PLCXD1	SNRPD1
PLEKHA3	SNRPD3
PLEKHB2	SNW1
PLEKHH1	SOCS1
PLK2	SOD2
PLPP3	SOX11
PLS1	SOX4
PNO1	SP110
POLI	SP7
POM121C	SPATA5
POPDC2	SPATS2L
POU2F1	SPCS3
PPFIA1	SPPL3
PPFIBP1	SPRY4
PPIC	SPRYD4
PPIL4	SPTY2D1
PPP1R14C	SRCIN1
PPP1R15A	SREBF2
PPP1R15B	SRFBP1
PPP1R2	SRM
PPP2R2A	SRPRA
PPP2R2C	SRPRB
PPP6C	SSFA2
PPTC7	SSX2IP
PRICKLE1	STAT1
PRIM1	STAT2
PRKAA1	STAT6
PRKAR2A	STC2
PRKCA	STK17A
PROM1	STON2
PRPF38B	SUGT1
PRPS1	SULT1B1
PSMB5	SUPT7L
PSMD11	SZRD1
PSMD12	TAF13
PSME4	TAF1B
PSMF1	TAF6
PSMG4	TAF8
PSTK	TANK
PTDSS2	TAOK1
PTEN	TATDN3
PTGS2	TBC1D13
PTK6	TBC1D8
PTP4A1	TCF3
PTPN14	TEF
PTPN23	TENM1
PTPN7	TEX261
PTPRF	TFAP2A
PTPRJ	TFCP2L1
PUM1	TGFBR1
PURB	THBS2
PXMP4	TIGIT
RAB10	TIRAP
RAB13	TLR3
RAB14	TM9SF1
RAB2A	TMED10
RAB30	TMED4
RAB32	TMEM109
RAB39A	TMEM184B
RAB39B	TMEM189
RAB40C	TMEM229B
RAB5A	TMEM33
RAB5B	TMEM41A
RABAC1	TMEM44
RAC1	TMEM54
RAD51	TMEM59
RAET1E	TMEM63C
RAN	TMF1
RANGAP1	TNFAIP8
RAP2C	TNFRSF13C
RBBP9	TNPO2
RBM12	TNRC18
RBM27	TNRC18P2
RBM28	TNRC6A
RBM4B	TOB1
RBM8A	TOGARAM2
RBMS2	TOR1B
RBMX	TOR4A
RCAN3	TOX4
RDH10	TPPP
REEP5	TRAF6
RGL2	TRAM2
RGS2	TRAPPC2
RGS3	TRIM36
RGS5	TRIM4
RHOU	TRIM56
RHPN2	TRIM66
RICTOR	TRIM71
RIPOR1	TRIOBP
RMDN1	TRMT2B
RNASEH2B	TSPAN15
RNF111	TSPAN31
RNF125	TTLL7
RNF149	TUBB2A
RNF170	TUBB8
RNF20	TULP3
RNF38	TULP4
ROCK1	TVP23C
ROCK2	TWF1
ROR2	TWISTNB
RORA	TXLNA
RPE	TXNDC15
RPH3AL	TXNIP
RPL13A	UBE2Q1
RPL24	UBE2S
RPL32	UBE2V1
RPL7L1	UBE2Z
RPS19	UBLCP1
RPS24	UBXN4
RPS28	UCK1
RPS6KB1	UCK2
RREB1	UGDH
RRM2B	UHRF1BP1
RTL8A	ULK1
RTL8C	UNC5B
RWDD1	UPF3A
S100A11	UQCRFS1
SALL1	USP14
SAMD12	USP22
SAR1A	USP28
SAR1B	USP37
SCAMP1	USP44
SCD	VEGFA
SCO1	VLDLR
SCUBE3	VMA21
SCYL3	VPS37B
SDCCAG3	VPS4B
SEC23A	VPS50
SECISBP2	VPS8
SEMA4C	WASL
SEMA5A	WDR81
SEPHS1	WIPF2
SERAC1	WNT10B
SERPINH1	WNT9B
SF1	XBP1P1
SF3A1	XKR7
SFMBT2	XPR1
SFXN4	XRCC3
SGK1	YES1
SGMS1	YIPF4
SGPL1	YKT6
SGSM2	ZADH2
SH2D1A	ZBTB22
SH3BP2	ZBTB34
SH3D19	ZBTB37
SH3GLB1	ZBTB4
SH3RF2	ZBTB46
SHMT1	ZBTB47
SHROOM3	ZBTB8B
SIGLEC10	ZC3HAV1L
SIGLEC14	ZDHHC21
SIGLEC9	ZDHHC24
SIK1	ZDHHC5
SIK2	ZER1
SINHCAF	ZFC3H1
SIRT1	ZFP1
SIX4	ZFP62
SKP2	ZFYVE21
SLC11A2	ZIC5
SLC17A5	ZKSCAN1
SLC1A5	ZNF107
SLC25A13	ZNF12
SLC25A43	ZNF134
SLC25A53	ZNF157
SLC2A1	ZNF215
SLC30A6	ZNF217
SLC35D2	ZNF24
SLC35E1	ZNF251
SLC35F5	ZNF264
SLC35F6	ZNF267
SLC37A3	ZNF277
SLC38A7	ZNF28
SLC39A6	ZNF281
SLC39A9	ZNF317
SLC41A2	ZNF354B
SLC45A3	ZNF383
SLC46A3	ZNF385A
SLC47A1	ZNF417
SLC5A5	ZNF460
SLC7A11	ZNF468
SLC7A2	ZNF532
SLC7A5	ZNF561
SLC7A9	ZNF598
SLU7	ZNF607
SMAD1	ZNF609
SMAD4	ZNF641
SMAD9	ZNF695
SMARCA5	ZNF707
SMARCC1	ZNF708
SMG1	ZNF75A
SMUG1	ZNF764
SNAI1	ZNF770
SNAPC3	ZNF772
SNCA	ZNF8
SNX13	ZNF805
SNX24	ZNF846
SNX3	ZNF850
SNX5	ZNRF2
SOCS5	ZNRF3
SOCS6	ZSCAN12
SON
SORD
SOX11
SOX2
SOX4
SP140L
SPAG1
SPAST
SPATA2
SPC24
SPPL2A
SPPL3
SPRED1
SRARP
SREK1IP1
SRGN
SRP19
SRP54
SRRD
SRSF1
SRSF10
SRSF7
SS18
SSBP2
ST13
ST18
ST3GAL1
STAM
STAMBP
STARD13
STEAP2
STK4
STRBP
STRIP2
STRN3
STX16
STX2
STX4
STX6
STYX
SUCO
SUSD1
SVIP
SYNJ2
SYNJ2BP
SYNM
SYPL1
SYT4
SZRD1
TAB2
TACO1
TAF13
TAF8
TANGO2
TAOK1
TAS2R4
TBC1D13
TBC1D15
TBC1D19
TBL2
TBRG1
TBX18
TBXA2R
TBXAS1
TCF4
TEK
TET3
TEX9
TFAP4
TFG
TGFB1
TGFBR1
TGFBR3
THBS4
TIFA
TIPARP
TMBIM6
TMCO1
TMED4
TMED5
TMED7
TMED7-TICAM2
TMEM101
TMEM126B
TMEM136
TMEM170A
TMEM184C
TMEM185B
TMEM192
TMEM209
TMEM216
TMEM241
TMEM245
TMEM30B
TMEM59
TMEM65
TMTC3
TNIP3
TNKS
TNPO1
TNRC18
TNRC18P2
TOM1
TOR1A
TOR1AIP2
TOX4
TPP1
TPSG1
TRAF1
TRAF3IP1
TRAF3IP2
TRIB1
TRIM14
TRIM36
TRIM37
TRIM38
TRIM44
TRMO
TRMT2B
TROVE2
TRPM7
TRUB2
TSC1
TSC22D2
TSEN34
TSPAN6
TSPYL1
TTC28
TTC37
TTN
TUBAL3
TUG1
TWF1
TWF2
TWSG1
U2SURP
UBA1
UBE2A
UBE2B
UBE2H
UBE2W
UBN2
UBQLN1
UCK2
UHRF1BP1
ULK2
UNC5B
USP14
USP22
USP25
USP37
USP6NL
UTP4
VANGL2
VAPB
VCAM1
VEGFA
VPS52
VPS8
VSIG1
WASF2
WASL
WDCP
WDR12
WDR13
WDR55
WDR73
WEE1
WHAMM
WIZ
WNK1
WNT7A
WRN
XIAP
XPNPEP3
XRCC1
YEATS4
YES1
YOD1
YTHDC1
YWHAE
YWHAH
YWHAZ
YY1
ZAP70
ZBTB20
ZBTB3
ZBTB38
ZBTB46
ZBTB7A
ZBTB8B
ZC3H11A
ZC3H8
ZC3HAV1L
ZCCHC14
ZCCHC2
ZDHHC14
ZDHHC3
ZEB1
ZEB2
ZFAND4
ZFP36L2
ZFP62
ZFPM1
ZFX
ZFYVE9
ZMAT3
ZMYND8
ZNF132
ZNF154
ZNF17
ZNF207
ZNF217
ZNF236
ZNF24
ZNF264
ZNF267
ZNF281
ZNF284
ZNF33A
ZNF35
ZNF350
ZNF394
ZNF417
ZNF43
ZNF460
ZNF473
ZNF480
ZNF484
ZNF490
ZNF500
ZNF529
ZNF546
ZNF583
ZNF584
ZNF606
ZNF608
ZNF618
ZNF619
ZNF674
ZNF676
ZNF678
ZNF681
ZNF682
ZNF699
ZNF701
ZNF730
ZNF749
ZNF766
ZNF770
ZNF793
ZNF800
ZNF827
ZNF831
ZNF85
ZNRF3
