# Supplementary material for: miRNome and Proteome Profiling of Small Extracellular Vesicles Secreted by Human Glioblastoma Cell Lines and Primary Cancer Stem Cells
Source: Biomedicines. 2022 Aug 4;10(8):1886. doi: 10.3390/biomedicines10081886 (PMC9405730; doi:10.3390/biomedicines10081886)
Supplement: Supplementary file 1 [file biomedicines-10-01886-s001.zip › supplementasy materials/Table_S3.xlsx]

## Sheet: GBM-sEVs
Table S3. Functional enrichment analysis of the 1,136 and 880 target genes identified for the top10 miRNAs of GBM- and CSC-sEVs, respectively*
Category	ID	Name	p-value	q-value FDR B&H	Hit Count in Query List	Hit Count in Genome	Hit in Query List
GO: Molecular Function	GO:0016772	transferase activity, transferring phosphorus-containing groups	1e-13	1.006e-10	184	1859	MAK,ERN1,NT5C3A,RPS6KB1,ACVR2B,EZH2,F2,PANK1,ADCY5,MAP3K1,MAP3K4,ACSL1,MET,ZBTB7A,MIF,FGF2,AK4,AKT1,TAOK1,AKT2,MERTK,NCK2,DYRK3,MRE11,SGK1,APC,CCT2,CHORDC1,APP,POM121C,AKT1S1,SEPHS1,MTOR,TNKS,INAVA,COASY,SNCA,RAP2C,MYC,CAB39,SMG1,PLK2,ADAM9,CDK19,FRS2,SIK1,TAB2,GPRC5C,CCND1,CCNK,STK4,MALT1,KAT2B,CRCP,CPNE3,SIK2,GNAQ,NPM1,CALM1,TENT4A,MKNK2,ROR2,NUP98,NUP43,GPRC5A,TEK,CBS,CEP43,TFAP4,NR2F2,SIRT1,T…
GO: Molecular Function	GO:0016301	kinase activity	1.149e-13	1.006e-10	166	1621	MAK,ERN1,RPS6KB1,ACVR2B,EZH2,F2,PANK1,ADCY5,MAP3K1,MAP3K4,ACSL1,MET,ZBTB7A,MIF,FGF2,AK4,AKT1,TAOK1,AKT2,MERTK,NCK2,DYRK3,MRE11,SGK1,APC,CHORDC1,APP,POM121C,AKT1S1,SEPHS1,MTOR,INAVA,COASY,SNCA,RAP2C,MYC,CAB39,SMG1,PLK2,ADAM9,CDK19,FRS2,SIK1,TAB2,GPRC5C,CCND1,CCNK,STK4,MALT1,KAT2B,CPNE3,SIK2,GNAQ,NPM1,CALM1,MKNK2,ROR2,NUP98,NUP43,GPRC5A,TEK,CBS,CEP43,TFAP4,NR2F2,SIRT1,TGFB1,CCNG1,TGFBR1,CCNT2,TGFBR…
GO: Molecular Function	GO:0016773	phosphotransferase activity, alcohol group as acceptor	2.282e-11	1.332e-08	145	1444	MAK,ERN1,NT5C3A,RPS6KB1,ACVR2B,EZH2,PANK1,ADCY5,MAP3K1,MAP3K4,ACSL1,MET,MIF,FGF2,AKT1,TAOK1,AKT2,MERTK,NCK2,DYRK3,MRE11,SGK1,APC,CHORDC1,APP,AKT1S1,MTOR,INAVA,COASY,SNCA,RAP2C,CAB39,SMG1,PLK2,ADAM9,CDK19,FRS2,SIK1,TAB2,GPRC5C,CCND1,CCNK,STK4,MALT1,KAT2B,CPNE3,SIK2,GNAQ,NPM1,CALM1,MKNK2,ROR2,GPRC5A,TEK,CBS,CEP43,TFAP4,NR2F2,SIRT1,TGFB1,CCNG1,TGFBR1,CCNT2,TGFBR3,CCNE2,HGS,PAK1,CDC6,CDC25C,MMD,CDK4,…
GO: Molecular Function	GO:0017076	purine nucleotide binding	8.584e-11	3.758e-08	180	1951	MAK,BRIP1,ACACA,ACADL,ERN1,RPS6KB1,MCMDC2,ACVR2B,PANK1,ADCY5,MAP3K1,MAP3K4,EHD2,ACSL1,ACSL4,MET,MLH1,AK4,AKT1,TAOK1,AKT2,MERTK,ALDH6A1,AGAP1,DYRK3,KIF6,SMARCA5,DDX17,SGK1,CHD9,CCT2,CHORDC1,RAB14,ARF4,SEPHS1,MTHFD1,MTOR,MCM9,ACBD7,RAB40C,COASY,C9orf72,RAP2C,ATP2A2,ATP2B1,KIF1C,AFG1L,SMG1,PLK2,SPAG1,SPAST,MCM8,MYO5A,CDK19,NARS1,SRP54,SIK1,POPDC2,ST13,HSPA13,STK4,RAB10,RAB30,SIK2,IFI44L,GNAQ,GNAS,RA…
GO: Molecular Function	GO:0032555	purine ribonucleotide binding	1.151e-10	4.031e-08	178	1930	MAK,BRIP1,ACACA,ACADL,ERN1,RPS6KB1,MCMDC2,ACVR2B,PANK1,ADCY5,MAP3K1,MAP3K4,EHD2,ACSL1,ACSL4,MET,MLH1,AK4,AKT1,TAOK1,AKT2,MERTK,ALDH6A1,AGAP1,DYRK3,KIF6,SMARCA5,DDX17,SGK1,CHD9,CCT2,CHORDC1,RAB14,ARF4,SEPHS1,MTHFD1,MTOR,MCM9,ACBD7,RAB40C,COASY,C9orf72,RAP2C,ATP2A2,ATP2B1,KIF1C,AFG1L,SMG1,PLK2,SPAG1,SPAST,MCM8,MYO5A,CDK19,NARS1,SRP54,SIK1,POPDC2,HSPA13,STK4,RAB10,RAB30,SIK2,IFI44L,GNAQ,GNAS,RAB32,N…
GO: Molecular Function	GO:0035639	purine ribonucleoside triphosphate binding	1.662e-10	4.85e-08	171	1841	MAK,BRIP1,ACACA,ERN1,RPS6KB1,MCMDC2,ACVR2B,PANK1,ADCY5,MAP3K1,MAP3K4,EHD2,ACSL1,ACSL4,MET,MLH1,AK4,AKT1,TAOK1,AKT2,MERTK,AGAP1,DYRK3,KIF6,SMARCA5,DDX17,SGK1,CHD9,CCT2,CHORDC1,RAB14,ARF4,SEPHS1,MTHFD1,MTOR,MCM9,RAB40C,COASY,C9orf72,RAP2C,ATP2A2,ATP2B1,KIF1C,AFG1L,SMG1,PLK2,SPAG1,SPAST,MCM8,MYO5A,CDK19,NARS1,SRP54,SIK1,HSPA13,STK4,RAB10,RAB30,SIK2,IFI44L,GNAQ,GNAS,RAB32,NPM1,TENT4A,DDX52,MKNK2,ROR2…
GO: Molecular Function	GO:0004672	protein kinase activity	2.083e-10	5.105e-08	132	1315	MAK,ERN1,RPS6KB1,ACVR2B,EZH2,ADCY5,MAP3K1,MAP3K4,ACSL1,MET,MIF,FGF2,AKT1,TAOK1,AKT2,MERTK,NCK2,DYRK3,MRE11,SGK1,APC,CHORDC1,APP,AKT1S1,MTOR,INAVA,SNCA,RAP2C,CAB39,SMG1,PLK2,ADAM9,CDK19,FRS2,SIK1,TAB2,GPRC5C,CCND1,CCNK,STK4,MALT1,KAT2B,CPNE3,SIK2,GNAQ,NPM1,CALM1,MKNK2,ROR2,GPRC5A,TEK,CBS,CEP43,TFAP4,NR2F2,SIRT1,TGFB1,CCNG1,TGFBR1,CCNT2,TGFBR3,CCNE2,HGS,PAK1,CDC6,CDC25C,MMD,CDK4,CDK6,CHP1,CDKN1B,CD…
GO: Molecular Function	GO:0032553	ribonucleotide binding	2.332e-10	5.105e-08	178	1947	MAK,BRIP1,ACACA,ACADL,ERN1,RPS6KB1,MCMDC2,ACVR2B,PANK1,ADCY5,MAP3K1,MAP3K4,EHD2,ACSL1,ACSL4,MET,MLH1,AK4,AKT1,TAOK1,AKT2,MERTK,ALDH6A1,AGAP1,DYRK3,KIF6,SMARCA5,DDX17,SGK1,CHD9,CCT2,CHORDC1,RAB14,ARF4,SEPHS1,MTHFD1,MTOR,MCM9,ACBD7,RAB40C,COASY,C9orf72,RAP2C,ATP2A2,ATP2B1,KIF1C,AFG1L,SMG1,PLK2,SPAG1,SPAST,MCM8,MYO5A,CDK19,NARS1,SRP54,SIK1,POPDC2,HSPA13,STK4,RAB10,RAB30,SIK2,IFI44L,GNAQ,GNAS,RAB32,N…
GO: Molecular Function	GO:0019900	kinase binding	8.368e-10	1.628e-07	100	925	ACACA,ESR1,RPS19,ADAM10,MAP3K1,AKT1,TAOK1,AKT2,FOXO3,ATF5,SRSF1,SGK1,APC,USP37,SLC2A1,MSN,MTOR,WDCP,SNAI1,MYCN,CAB39,MYO5A,ADAM9,FRS2,SIK1,GPRC5C,CCND1,CCNK,STK4,NEFH,KAT2B,CPNE3,NPM1,CALM1,TTC28,ROR2,GPRC5A,NR3C1,CEP43,SIRT1,TGFB1,CCNG1,CCNT2,CCNE2,PAK1,CDC6,CDC25C,CDC42,CDK4,CHP1,CDKN1B,CDKN2D,HMGB1,TWF2,SOCS6,PPP1R15A,PGAM1,TTN,RHOU,PIK3R1,PIK3R2,PKD1,MOB4,AKAP5,UBQLN1,PTPN23,RICTOR,CCNJ,YWHAZ…
GO: Molecular Function	GO:0044877	protein-containing complex binding	5.336e-09	9.344e-07	130	1356	ERCC1,AMER1,ESR1,ACVR2B,ARID1A,EZH2,ADAM10,F2RL1,MET,SALL1,AP1G1,MIF,MLH1,FGF2,ALAD,MMP9,FKBP1A,CXCL12,NCK2,LIMA1,SHROOM3,SMARCA5,IRS4,APC,APP,ADAM22,PEX26,PLPP3,MTOR,MCM9,SMARCC1,WDR12,SNCA,MYC,PLK2,SPAST,MCM8,MYO5A,ADAM9,SRP19,SRP54,CCND1,ST13,JMY,NEFH,PSME4,NFKBIA,GNAQ,GNAS,GNB2,RAB32,BICD2,NPM1,WASL,SLC11A2,CLASP1,SYNM,CALR,WHAMM,NR3C1,SERPINH1,OLR1,SIRT1,TGFBR1,TGFBR3,USP14,THBS4,IFTAP,P4HB,…
GO: Molecular Function	GO:0004674	protein serine/threonine kinase activity	7.721e-09	1.229e-06	96	913	MAK,ERN1,RPS6KB1,ACVR2B,EZH2,MAP3K1,MAP3K4,ACSL1,MET,MIF,FGF2,AKT1,TAOK1,AKT2,DYRK3,SGK1,APC,CHORDC1,MTOR,INAVA,SNCA,CAB39,SMG1,PLK2,ADAM9,CDK19,FRS2,SIK1,TAB2,CCND1,CCNK,STK4,KAT2B,CPNE3,SIK2,CALM1,MKNK2,ROR2,CBS,TFAP4,NR2F2,SIRT1,TGFB1,CCNG1,TGFBR1,CCNT2,TGFBR3,CCNE2,HGS,PAK1,CDC6,CDC25C,CDK4,CDK6,CDKN1B,CDKN2D,TTN,PIK3CG,PKD1,EEF2K,VEGFA,ROCK2,MAP3K8,CCNJ,CRK,CRKL,IGF1,MAPK14,CSNK1G3,PRKAA1,PR…
GO: Molecular Function	GO:0019901	protein kinase binding	4.921e-08	7.18e-06	87	831	ESR1,RPS19,ADAM10,MAP3K1,AKT1,TAOK1,AKT2,FOXO3,SRSF1,SGK1,APC,USP37,MSN,MTOR,CAB39,MYO5A,ADAM9,FRS2,SIK1,GPRC5C,CCND1,CCNK,STK4,NEFH,KAT2B,CPNE3,NPM1,CALM1,ROR2,GPRC5A,NR3C1,CEP43,SIRT1,TGFB1,CCNG1,CCNT2,CCNE2,PAK1,CDC25C,CDC42,CDK4,CHP1,CDKN1B,CDKN2D,HMGB1,TWF2,PPP1R15A,PGAM1,TTN,RHOU,PIK3R1,PIK3R2,PKD1,AKAP5,PTPN23,RICTOR,CCNJ,YWHAZ,CRK,IFNAR2,IGBP1,IGF1,MAPK14,SOCS5,PRKAR2A,MAPK1,CTNNB1,IKBKB,…
GO: Molecular Function	GO:0030554	adenyl nucleotide binding	6.019e-08	8.107e-06	141	1566	MAK,BRIP1,ACACA,ACADL,ERN1,RPS6KB1,MCMDC2,ACVR2B,PANK1,ADCY5,MAP3K1,MAP3K4,EHD2,ACSL1,ACSL4,MET,MLH1,AK4,AKT1,TAOK1,AKT2,MERTK,ALDH6A1,DYRK3,KIF6,SMARCA5,DDX17,SGK1,CHD9,CCT2,CHORDC1,SEPHS1,MTHFD1,MTOR,MCM9,ACBD7,COASY,ATP2A2,ATP2B1,KIF1C,AFG1L,SMG1,PLK2,SPAST,MCM8,MYO5A,CDK19,NARS1,SIK1,POPDC2,ST13,HSPA13,STK4,SIK2,NPM1,TENT4A,DDX52,MKNK2,ROR2,TEK,ORC1,TGFBR1,FICD,ENTPD1,PAK1,CDC6,PCCB,CDK4,CDK6…
GO: Molecular Function	GO:0032559	adenyl ribonucleotide binding	1.164e-07	1.409e-05	139	1555	MAK,BRIP1,ACACA,ACADL,ERN1,RPS6KB1,MCMDC2,ACVR2B,PANK1,ADCY5,MAP3K1,MAP3K4,EHD2,ACSL1,ACSL4,MET,MLH1,AK4,AKT1,TAOK1,AKT2,MERTK,ALDH6A1,DYRK3,KIF6,SMARCA5,DDX17,SGK1,CHD9,CCT2,CHORDC1,SEPHS1,MTHFD1,MTOR,MCM9,ACBD7,COASY,ATP2A2,ATP2B1,KIF1C,AFG1L,SMG1,PLK2,SPAST,MCM8,MYO5A,CDK19,NARS1,SIK1,POPDC2,HSPA13,STK4,SIK2,NPM1,TENT4A,DDX52,MKNK2,ROR2,TEK,ORC1,TGFBR1,FICD,ENTPD1,PAK1,CDC6,PCCB,CDK4,CDK6,ENPP…
GO: Molecular Function	GO:0019207	kinase regulator activity	1.207e-07	1.409e-05	34	218	TAOK1,APC,CAB39,GPRC5C,CCND1,CCNK,STK4,MALT1,KAT2B,NPM1,CALM1,GPRC5A,CEP43,TGFB1,CCNG1,CCNT2,CCNE2,CDK4,CHP1,CDKN1B,CDKN2D,HMGB1,SOCS6,PIK3R1,PIK3R2,CCNJ,IGF1,SOCS5,PRKAR2A,MAP2K1,WNK1,LRP6,SPRED1,TRIB1
GO: Molecular Function	GO:0005524	ATP binding	3.454e-07	3.78e-05	132	1485	MAK,BRIP1,ACACA,ERN1,RPS6KB1,MCMDC2,ACVR2B,PANK1,ADCY5,MAP3K1,MAP3K4,EHD2,ACSL1,ACSL4,MET,MLH1,AK4,AKT1,TAOK1,AKT2,MERTK,DYRK3,KIF6,SMARCA5,DDX17,SGK1,CHD9,CCT2,CHORDC1,SEPHS1,MTHFD1,MTOR,MCM9,COASY,ATP2A2,ATP2B1,KIF1C,AFG1L,SMG1,PLK2,SPAST,MCM8,MYO5A,CDK19,NARS1,SIK1,HSPA13,STK4,SIK2,NPM1,TENT4A,DDX52,MKNK2,ROR2,TEK,ORC1,TGFBR1,FICD,ENTPD1,PAK1,CDC6,PCCB,CDK4,CDK6,ENPP1,CFTR,TWF2,CHD3,TTN,HNRNPU…
GO: Molecular Function	GO:0019902	phosphatase binding	1.021e-06	0.0001051	39	293	RPS6KB1,MET,SH3RF2,AKT1,MTMR9,SNX3,ARPP19,FRS2,BCL2,STYX,NFATC2,CALM1,RCAN3,PPP1R15B,CDKN1B,PPP1R15A,BOD1,PIK3R1,PIK3R2,STRN3,AKAP5,YWHAE,PPP1R2,PPP2R2A,PPP2R2C,IGBP1,MAPK14,MAPK1,CTNNB1,IKBKB,EIF2AK2,WNK1,ZEB2,ITPR1,SIGLEC10,PPP1R14C,CEP192,CACNG8,SPRED1
GO: Molecular Function	GO:0019904	protein domain specific binding	1.526e-06	0.0001484	82	833	ERCC1,RPS6KB1,MCL1,ADAM10,EHD2,FZD7,ARHGAP31,IRS4,SRSF1,SRSF7,SH3BP2,NCKIPSD,APP,STAMBP,C16orf70,MTOR,ENAH,SNCA,ATP2B1,SON,SRSF10,MYO5A,ADAM9,BAK1,BCL2,ST13,STYX,GNG12,SYNJ2,NFE2L2,RBMX,GNAS,CALM1,SIRT1,TGFBR3,OSBP,CAPN7,HGS,CDC25C,CDC42,VAPB,CFTR,ZMYND8,HMGB2,CADM1,ZFYVE9,WIZ,PIK3R1,PKD1,HSPA1B,HSPA2,STRN3,AKAP5,UBQLN1,RPH3AL,SCAMP1,CPE,YWHAE,YWHAH,YWHAZ,CRK,PPP1R2,IGBP1,IPCEF1,PRKAR2A,CTNNB1,IN…
GO: Molecular Function	GO:0008234	cysteine-type peptidase activity	2.469e-06	0.0002276	72	711	ESR1,TNIP3,MBD6,YOD1,OTULIN,ATXN3,AKT1,AKT2,MMP9,ATG7,APC,XIAP,USP37,SKP2,STAMBP,BEX3,SNCA,C9orf72,MYC,SOX2,SNX3,BAK1,MALT1,KAT2B,PSME4,NSFL1C,NFKBIA,SLC11A2,USP22,GRIN2B,TFAP4,SIRT1,TGFBR1,USP14,CAPN7,HGS,CYCS,CDKN2D,CFTR,USP25,HMGB1,ATG9A,MTCH1,VEGFA,PSMF1,UBQLN1,YY1,YWHAE,IGBP1,IGF1,CCN1,OTUD4,ST18,ULK2,IL6,PSMB5,PSMD11,PSMD12,PTEN,SPATA2,INO80D,PTGS2,OTUD7B,RAB5A,ATG16L1,BCL2L11,DNAJB6,STAM,S…
GO: Molecular Function	GO:0030234	enzyme regulator activity	3.362e-06	0.0002943	100	1096	TBC1D19,ESR1,F2,ARHGAP31,SH3RF2,AKT1,TAOK1,SEC23A,ARAP2,AGAP1,RGS5,APC,XIAP,DEPDC1,APP,BEX3,SNCA,MTMR9,STARD13,CAB39,ARPP19,FRS2,GPRC5C,CCND1,CCNK,STK4,MALT1,KAT2B,STX4,PSME4,STYX,GNAQ,GNAS,NOTCH1,NPM1,WASL,CALM1,DNAJB4,GPRC5A,TMBIM6,NCAPH,SERPINH1,CEP43,RCAN3,TGFB1,CCNG1,CCNT2,USP14,CCNE2,PPP1R15B,ADPRHL1,CDK4,CHP1,CDKN1B,CDKN2D,HMGB1,TSC1,SOCS6,PPP1R15A,BOD1,DNAJC10,PIK3R1,PIK3R2,TBC1D15,PSMF1,…
GO: Molecular Function	GO:0019887	protein kinase regulator activity	4.308e-06	0.0003592	28	189	TAOK1,APC,CAB39,GPRC5C,CCND1,CCNK,STK4,KAT2B,NPM1,CALM1,GPRC5A,CEP43,TGFB1,CCNG1,CCNT2,CCNE2,CDK4,CHP1,CDKN1B,CDKN2D,HMGB1,CCNJ,IGF1,PRKAR2A,MAP2K1,WNK1,SPRED1,TRIB1
GO: Molecular Function	GO:0050839	cell adhesion molecule binding	7.219e-06	0.0005746	56	525	RPL24,LRRC59,ADAM10,S100A11,CGN,FGF2,CXCL12,MRE11,LIMA1,PPFIBP1,APC,ADAM22,MSN,PLPP3,SNX5,ADAM9,PROM1,RAB10,CALR,GRIN2B,GPRC5A,THBS4,P4HB,VAPB,HMGB1,TWF2,CADM1,CNN3,VCAM1,AKAP5,CPE,YWHAE,YWHAZ,CRKL,IGF1,CCN1,PRKCA,BZW1,CTNNB1,ARHGAP18,DAB2,ITGAV,TWF1,F11R,PTPRF,PTPRJ,KIF5B,RAN,RANGAP1,LASP1,LDHA,SH3GLB1,EIF2S3,WASF2,EIF5,EMP2
GO: Molecular Function	GO:0008144	drug binding	9.102e-06	0.0006929	146	1786	MAK,BRIP1,ACACA,ERN1,RPS6KB1,MCMDC2,ACVR2B,PANK1,ADCY5,MAP3K1,MAP3K4,EHD2,ACSL1,ACSL4,MET,MLH1,AK4,AKT1,TAOK1,AKT2,MERTK,FKBP1A,DYRK3,KIF6,SMARCA5,DDX17,SGK1,SHMT1,CHD9,CCT2,CHORDC1,SEPHS1,MTHFD1,MTOR,MCM9,COASY,ATP2A2,ATP2B1,KIF1C,AFG1L,SMG1,PLK2,SPAST,MCM8,MYO5A,CDK19,NARS1,SRP54,SIK1,HSPA13,STK4,SGPL1,SIK2,NPM1,CHRNA6,TENT4A,DDX52,MKNK2,ROR2,GRIN2B,TEK,CBS,ORC1,TGFBR1,FICD,ENTPD1,PAK1,CDC6,PCC…
GO: Molecular Function	GO:0004707	MAP kinase activity	2.018e-05	0.001448	43	380	ERN1,EZH2,MAP3K1,MAP3K4,MET,MIF,FGF2,TAOK1,INAVA,ADAM9,FRS2,TAB2,ROR2,CBS,TGFB1,TGFBR1,HGS,PAK1,PIK3CG,VEGFA,MAP3K8,CRK,CRKL,IGF1,MAPK14,PRKAA1,PRKCA,MAPK1,MAP2K1,EIF2AK2,DAB2,IRAK1,IRAK2,ZEB2,PTPRJ,CXCR4,KRAS,RGS2,RGS3,VANGL2,SPRED1,TRIB1,PLCE1
GO: Molecular Function	GO:0019783	ubiquitin-like protein-specific protease activity	2.111e-05	0.001448	44	393	ESR1,TNIP3,MBD6,YOD1,OTULIN,ATXN3,ATG7,APC,USP37,SKP2,STAMBP,C9orf72,MYC,SNX3,KAT2B,PSME4,NSFL1C,NFKBIA,USP22,TGFBR1,USP14,HGS,CFTR,USP25,ATG9A,PSMF1,UBQLN1,YY1,OTUD4,ULK2,PSMB5,PSMD11,PSMD12,PTEN,SPATA2,INO80D,OTUD7B,RAB5A,ATG16L1,STAM,SH3GLB1,PIP4K2C,SMAD1,SMAD4
GO: Molecular Function	GO:0004712	protein serine/threonine/tyrosine kinase activity	2.15e-05	0.001448	19	112	RPS6KB1,ACVR2B,MAP3K1,MAP3K4,FGF2,AKT1,TAOK1,DYRK3,SGK1,ADAM9,FRS2,TGFBR1,MAP3K8,CRK,CRKL,MAPK14,MAPK1,MAP2K1,EIF2AK2
GO: Molecular Function	GO:0031072	heat shock protein binding	2.744e-05	0.00178	22	144	ERN1,FKBP1A,ATF5,CHORDC1,ARNTL,SNCA,BAK1,ST13,HSPA13,NFKBIA,NR3C1,FICD,CDKN1B,TSC1,DNAJC10,HSPA1B,HSPA2,BAG2,CREB1,IRAK1,DNAJB6,HSPA14
GO: Molecular Function	GO:0019903	protein phosphatase binding	4.245e-05	0.002655	30	236	RPS6KB1,MET,SH3RF2,AKT1,MTMR9,SNX3,ARPP19,BCL2,CALM1,RCAN3,PPP1R15B,CDKN1B,PPP1R15A,BOD1,PIK3R1,PIK3R2,STRN3,AKAP5,YWHAE,PPP1R2,PPP2R2A,PPP2R2C,IGBP1,MAPK14,CTNNB1,IKBKB,EIF2AK2,ITPR1,PPP1R14C,CACNG8
GO: Molecular Function	GO:0045309	protein phosphorylated amino acid binding	4.708e-05	0.002842	12	54	NCK2,SH3BP2,PIK3R1,PIK3R2,YES1,YWHAE,ZAP70,CRK,CRKL,MAPK1,IRS1,FBXW7
GO: Molecular Function	GO:0004693	cyclin-dependent protein serine/threonine kinase activity	5.06e-05	0.002876	20	129	AKT1,APC,CDK19,CCND1,CCNK,KAT2B,TFAP4,NR2F2,CCNG1,CCNT2,CCNE2,CDC6,CDC25C,CDK4,CDK6,CDKN1B,CDKN2D,PKD1,CCNJ,PTEN
GO: Molecular Function	GO:0008134	transcription factor binding	5.093e-05	0.002876	70	750	ERCC1,ESR1,SRARP,ETS1,ZFPM1,ARID1A,MEF2D,ZBTB7A,SALL1,C1D,FOXO3,ATG7,PHF12,ARNTL,MTOR,FUS,LCOR,LRIF1,MYC,SOX2,SIK1,CCND1,BCL2,STK4,KAT2B,NFATC2,NFE2L2,NFKBIA,NPM1,TCF4,ANKRD42,ZEB1,PRICKLE1,CALR,CRTC1,NR3C1,SIRT1,TBX18,CCNT2,GTF2B,BAZ2A,ZMYND8,PHB2,HMGB1,HMGB2,HMGA1,HNRNPF,HNRNPU,PIK3R1,PIK3R2,CLOCK,CREB1,YWHAH,YWHAZ,CRKL,MAPK14,MAPK1,CTNNB1,IRF2BP1,PURB,DNMT1,KPNA2,RAN,MED16,E2F1,EGR2,INSIG2,ROR…
GO: Molecular Function	GO:0005525	GTP binding	5.711e-05	0.003087	43	397	EHD2,MET,AK4,AGAP1,RAB14,ARF4,SEPHS1,RAB40C,C9orf72,RAP2C,SPAG1,SRP54,RAB10,RAB30,IFI44L,GNAQ,GNAS,RAB32,ARL10,CDC42,RHOU,GUF1,GMPPB,GNL3L,IRGQ,ARL15,SAR1A,RAB39A,RIPOR1,RAB39B,RAB2A,RAB5A,RAB5B,RAB13,GNL3,RAC1,KRAS,RAN,ARL5B,EIF2S3,SAR1B,EIF5,TUBAL3
GO: Molecular Function	GO:0004843	thiol-dependent ubiquitin-specific protease activity	5.818e-05	0.003087	34	287	ESR1,TNIP3,MBD6,YOD1,OTULIN,ATXN3,APC,USP37,SKP2,STAMBP,MYC,SNX3,KAT2B,PSME4,NFKBIA,USP22,TGFBR1,USP14,HGS,CFTR,USP25,PSMF1,YY1,OTUD4,PSMB5,PSMD11,PSMD12,PTEN,SPATA2,INO80D,OTUD7B,STAM,SMAD1,SMAD4
GO: Molecular Function	GO:0101005	ubiquitinyl hydrolase activity	6.688e-05	0.003444	34	289	ESR1,TNIP3,MBD6,YOD1,OTULIN,ATXN3,APC,USP37,SKP2,STAMBP,MYC,SNX3,KAT2B,PSME4,NFKBIA,USP22,TGFBR1,USP14,HGS,CFTR,USP25,PSMF1,YY1,OTUD4,PSMB5,PSMD11,PSMD12,PTEN,SPATA2,INO80D,OTUD7B,STAM,SMAD1,SMAD4
GO: Molecular Function	GO:0097472	cyclin-dependent protein kinase activity	7.861e-05	0.003933	20	133	AKT1,APC,CDK19,CCND1,CCNK,KAT2B,TFAP4,NR2F2,CCNG1,CCNT2,CCNE2,CDC6,CDC25C,CDK4,CDK6,CDKN1B,CDKN2D,PKD1,CCNJ,PTEN
GO: Molecular Function	GO:0032550	purine ribonucleoside binding	8.216e-05	0.003996	44	416	EHD2,MET,AK4,AGAP1,RAB14,ARF4,SEPHS1,RAB40C,C9orf72,RAP2C,SPAG1,SRP54,RAB10,RAB30,IFI44L,GNAQ,GNAS,RAB32,ARL10,CDC42,RHOU,GUF1,GMPPB,GNL3L,IRGQ,ARL15,SAR1A,RAB39A,PRPS1,RIPOR1,RAB39B,RAB2A,RAB5A,RAB5B,RAB13,GNL3,RAC1,KRAS,RAN,ARL5B,EIF2S3,SAR1B,EIF5,TUBAL3
GO: Molecular Function	GO:0032549	ribonucleoside binding	9.699e-05	0.00459	44	419	EHD2,MET,AK4,AGAP1,RAB14,ARF4,SEPHS1,RAB40C,C9orf72,RAP2C,SPAG1,SRP54,RAB10,RAB30,IFI44L,GNAQ,GNAS,RAB32,ARL10,CDC42,RHOU,GUF1,GMPPB,GNL3L,IRGQ,ARL15,SAR1A,RAB39A,PRPS1,RIPOR1,RAB39B,RAB2A,RAB5A,RAB5B,RAB13,GNL3,RAC1,KRAS,RAN,ARL5B,EIF2S3,SAR1B,EIF5,TUBAL3
GO: Molecular Function	GO:0001883	purine nucleoside binding	0.0001024	0.00469	44	420	EHD2,MET,AK4,AGAP1,RAB14,ARF4,SEPHS1,RAB40C,C9orf72,RAP2C,SPAG1,SRP54,RAB10,RAB30,IFI44L,GNAQ,GNAS,RAB32,ARL10,CDC42,RHOU,GUF1,GMPPB,GNL3L,IRGQ,ARL15,SAR1A,RAB39A,PRPS1,RIPOR1,RAB39B,RAB2A,RAB5A,RAB5B,RAB13,GNL3,RAC1,KRAS,RAN,ARL5B,EIF2S3,SAR1B,EIF5,TUBAL3
GO: Molecular Function	GO:0042802	identical protein binding	0.0001045	0.00469	154	1997	CALCOCO2,ACACA,ERN1,ESR1,RPS6KB1,ETS1,MCL1,RPS19,ADAM10,TFG,PANK1,MEF2D,EHD2,MET,S100A11,ATXN1,MIF,ATXN3,MKLN1,KMT2A,AKT1,ALAD,MMP9,FKBP1A,CARM1,MRE11,MRI1,ATG7,APC,SHMT1,RABAC1,XIAP,CASTOR2,INPP5F,APP,SKP2,SLC2A1,BEX3,SEPHS1,MTOR,XPNPEP3,FUS,SNCA,TRIM37,SORD,KCTD12,MYO5A,BAK1,NCAM2,BCL2,ST13,GPD1L,STK4,MALT1,RBMX,NFKBIA,SYT4,NPM1,TCF4,WASL,SPPL3,NR3C1,CBS,CEP43,CLDN12,OLR1,TFAP4,NR2F2,SIRT1,TGFB…
GO: Molecular Function	GO:0001784	phosphotyrosine residue binding	0.0001081	0.00473	10	42	NCK2,SH3BP2,PIK3R1,PIK3R2,YES1,ZAP70,CRK,CRKL,MAPK1,IRS1
GO: Molecular Function	GO:0004721	phosphoprotein phosphatase activity	0.0001225	0.005231	34	298	SH3RF2,PDP2,FKBP1A,CDC14B,PLPP3,MTOR,ARPP19,STYX,CALM1,RCAN3,PPP1R15B,CYCS,CDC25C,PPTC7,TSC1,PPP1R15A,BOD1,ROCK2,PTPN23,PPP1R2,PPP2R2A,PPP2R2C,IGBP1,PPP6C,IKBKB,EIF2AK2,PTEN,PTP4A1,PTPN7,PTPN14,PTPRF,PTPRJ,PPP1R14C,ROCK1
GO: Molecular Function	GO:0016791	phosphatase activity	0.0001353	0.005521	47	464	NT5C3A,SH3RF2,PDP2,FKBP1A,INPP5F,NT5DC3,CDC14B,PLPP3,MTOR,NT5C2,MTMR9,ARPP19,FRS2,STYX,SYNJ2,CALM1,RCAN3,PPP1R15B,CYCS,CDC25C,PPTC7,CHP1,TSC1,PPP1R15A,BOD1,ROCK2,PTPN23,PPP1R2,PPP2R2A,PPP2R2C,IGBP1,PPP6C,IKBKB,EIF2AK2,INPP5A,PTEN,WNK1,ZEB2,PTP4A1,PTPN7,PTPN14,PTPRF,PTPRJ,PPP1R14C,CEP192,SPRED1,ROCK1
GO: Molecular Function	GO:0000981	DNA-binding transcription factor activity, RNA polymerase II-specific	0.0001356	0.005521	128	1615	NR2F6,ESR1,ETS1,ZNF267,ZFPM1,ZNF699,RREB1,ARID1A,EZH2,MEF2D,ZNF490,ZBTB7A,ARID1B,SALL1,ZNF394,RWDD1,KMT2A,ZNF480,ZNF766,ZNF606,ZNF417,FOXO3,SMARCA5,ATF5,ZNF618,ZNF674,FOSL2,ZNF529,ARNTL,SMARCC1,ZNF701,MESP2,SNAI1,LCOR,ZNF583,MYC,SOX2,SOX4,MYCN,SOX11,ZNF460,ZC3H8,BACH1,ZNF619,SIX4,GFI1,NFATC2,ZFP36L2,NFE2L2,NOTCH1,ZFP62,ZNF681,TCF4,CUX2,ZEB1,ZNF584,AKNA,NR3C1,TFAP4,NR2F2,SIRT1,ZNF284,KAT7,TBX18,ZN…
GO: Molecular Function	GO:0098772	molecular function regulator	0.0001482	0.005899	147	1905	TBC1D19,ESR1,F2,ADM,MET,ARHGAP31,SH3RF2,JAG1,MIF,FGF2,AKT1,TAOK1,DOCK6,FKBP1A,CXCL12,SEC23A,ARAP2,AGAP1,RGS5,SGK1,DOCK10,APC,XIAP,DEPDC1,APP,ARF4,BEX3,LEFTY1,SNCA,C9orf72,MTMR9,STARD13,CAB39,ARPP19,FRS2,GPRC5C,CCND1,BCL2,CCNK,GPD1L,STK4,MALT1,KAT2B,STX4,PSME4,STYX,GNAQ,GNAS,GNB2,NOTCH1,TBXA2R,DENND5B,NPM1,WASL,CALM1,DNAJB4,SEMA5A,GPRC5A,TMBIM6,NCAPH,SERPINH1,CEP43,RCAN3,TGFB1,CCNG1,CCNT2,USP14,TH…
GO: Molecular Function	GO:0001882	nucleoside binding	0.0001572	0.006116	44	428	EHD2,MET,AK4,AGAP1,RAB14,ARF4,SEPHS1,RAB40C,C9orf72,RAP2C,SPAG1,SRP54,RAB10,RAB30,IFI44L,GNAQ,GNAS,RAB32,ARL10,CDC42,RHOU,GUF1,GMPPB,GNL3L,IRGQ,ARL15,SAR1A,RAB39A,PRPS1,RIPOR1,RAB39B,RAB2A,RAB5A,RAB5B,RAB13,GNL3,RAC1,KRAS,RAN,ARL5B,EIF2S3,SAR1B,EIF5,TUBAL3
GO: Molecular Function	GO:0017111	nucleoside-triphosphatase activity	0.000176	0.006657	115	1431	TBC1D19,BRIP1,EZH2,F2RL1,ARHGAP31,CGN,MLH1,AKT2,SEC23A,ARAP2,AGAP1,MRE11,APPBP2,KIF6,SMARCA5,DDX17,RGS5,DOCK10,CHD9,DEPDC1,RAB14,ARF4,DYNC2LI1,MTOR,ATF7IP,MCM9,RAB40C,GINS2,RAP2C,ATP2A2,ATP2B1,KIF1C,AFG1L,STARD13,SPAST,MCM8,MYO5A,SRP54,SNX13,HSPA13,RAB10,GNG12,RAB30,GNAQ,GNAS,GNB2,RAB32,WASL,DDX52,DNAJB4,NCAPH,SIRT1,FICD,ENTPD1,ADPRHL1,CDC42,CFTR,TSC1,CHD3,RHOU,HNRNPU,ABCB1,ERCC8,GUF1,DNAJC10,ABC…
GO: Molecular Function	GO:0005159	insulin-like growth factor receptor binding	0.0001787	0.006657	6	16	GNAS,PIK3R1,YWHAH,CRK,IGF1,IRS1
GO: Molecular Function	GO:0019208	phosphatase regulator activity	0.0001911	0.006972	16	100	SH3RF2,ARPP19,FRS2,STYX,CALM1,RCAN3,PPP1R15B,PPP1R15A,BOD1,PPP1R2,PPP2R2A,PPP2R2C,IGBP1,EIF2AK2,ZEB2,PPP1R14C
GO: Molecular Function	GO:0019001	guanyl nucleotide binding	0.0002036	0.007132	44	433	EHD2,MET,AK4,AGAP1,RAB14,ARF4,SEPHS1,RAB40C,C9orf72,RAP2C,SPAG1,SRP54,RAB10,RAB30,IFI44L,GNAQ,GNAS,RAB32,ARL10,CDC42,RHOU,GUF1,GMPPB,GNL3L,IRGQ,ARL15,SAR1A,RAB39A,PRPS1,RIPOR1,RAB39B,RAB2A,RAB5A,RAB5B,RAB13,GNL3,RAC1,KRAS,RAN,ARL5B,EIF2S3,SAR1B,EIF5,TUBAL3
GO: Molecular Function	GO:0032561	guanyl ribonucleotide binding	0.0002036	0.007132	44	433	EHD2,MET,AK4,AGAP1,RAB14,ARF4,SEPHS1,RAB40C,C9orf72,RAP2C,SPAG1,SRP54,RAB10,RAB30,IFI44L,GNAQ,GNAS,RAB32,ARL10,CDC42,RHOU,GUF1,GMPPB,GNL3L,IRGQ,ARL15,SAR1A,RAB39A,PRPS1,RIPOR1,RAB39B,RAB2A,RAB5A,RAB5B,RAB13,GNL3,RAC1,KRAS,RAN,ARL5B,EIF2S3,SAR1B,EIF5,TUBAL3
GO: Molecular Function	GO:0016462	pyrophosphatase activity	0.0002269	0.007792	118	1485	TBC1D19,BRIP1,EZH2,F2RL1,ARHGAP31,CGN,MLH1,AKT2,SEC23A,ARAP2,AGAP1,MRE11,APPBP2,KIF6,SMARCA5,DDX17,DCPS,RGS5,DOCK10,CHD9,DEPDC1,RAB14,ARF4,DYNC2LI1,MTOR,ATF7IP,MCM9,RAB40C,GINS2,RAP2C,ATP2A2,ATP2B1,KIF1C,AFG1L,STARD13,SPAST,MCM8,MYO5A,SRP54,SNX13,HSPA13,RAB10,GNG12,RAB30,GNAQ,GNAS,GNB2,RAB32,WASL,DDX52,DNAJB4,NCAPH,SIRT1,FICD,ENTPD1,ADPRHL1,CDC42,ENPP1,CFTR,TSC1,CHD3,RHOU,HNRNPU,ABCB1,ERCC8,GUF1,…
GO: Molecular Function	GO:0016817	hydrolase activity, acting on acid anhydrides	0.0002393	0.007907	118	1487	TBC1D19,BRIP1,EZH2,F2RL1,ARHGAP31,CGN,MLH1,AKT2,SEC23A,ARAP2,AGAP1,MRE11,APPBP2,KIF6,SMARCA5,DDX17,DCPS,RGS5,DOCK10,CHD9,DEPDC1,RAB14,ARF4,DYNC2LI1,MTOR,ATF7IP,MCM9,RAB40C,GINS2,RAP2C,ATP2A2,ATP2B1,KIF1C,AFG1L,STARD13,SPAST,MCM8,MYO5A,SRP54,SNX13,HSPA13,RAB10,GNG12,RAB30,GNAQ,GNAS,GNB2,RAB32,WASL,DDX52,DNAJB4,NCAPH,SIRT1,FICD,ENTPD1,ADPRHL1,CDC42,ENPP1,CFTR,TSC1,CHD3,RHOU,HNRNPU,ABCB1,ERCC8,GUF1,…
GO: Molecular Function	GO:0016818	hydrolase activity, acting on acid anhydrides, in phosphorus-containing anhydrides	0.0002393	0.007907	118	1487	TBC1D19,BRIP1,EZH2,F2RL1,ARHGAP31,CGN,MLH1,AKT2,SEC23A,ARAP2,AGAP1,MRE11,APPBP2,KIF6,SMARCA5,DDX17,DCPS,RGS5,DOCK10,CHD9,DEPDC1,RAB14,ARF4,DYNC2LI1,MTOR,ATF7IP,MCM9,RAB40C,GINS2,RAP2C,ATP2A2,ATP2B1,KIF1C,AFG1L,STARD13,SPAST,MCM8,MYO5A,SRP54,SNX13,HSPA13,RAB10,GNG12,RAB30,GNAQ,GNAS,GNB2,RAB32,WASL,DDX52,DNAJB4,NCAPH,SIRT1,FICD,ENTPD1,ADPRHL1,CDC42,ENPP1,CFTR,TSC1,CHD3,RHOU,HNRNPU,ABCB1,ERCC8,GUF1,…
GO: Molecular Function	GO:0004708	MAP kinase kinase activity	0.0002692	0.008729	14	83	MAP3K1,MAP3K4,FGF2,TAOK1,ADAM9,FRS2,TGFBR1,MAP3K8,CRK,CRKL,MAPK14,MAPK1,MAP2K1,EIF2AK2
GO: Molecular Function	GO:0003682	chromatin binding	0.0003015	0.009599	58	629	CHAF1B,BRIP1,ESR1,MBD6,ARID1A,EZH2,SALL1,ATXN1,MLH1,KMT2A,FOXO3,SMARCA5,ATF5,FOSL2,MCM9,SMARCC1,FUS,TRIM37,SOX2,MCM8,NAP1L2,KAT2B,TNRC18,NFATC2,RBMX,MORF4L1,NOTCH1,NPM1,TCF4,ZEB1,NOC3L,NUP98,NR3C1,NCAPH,ORC1,CCNT2,GTF2B,RNF20,CDC6,HMGA1,HNRNPU,WDR13,NSD2,WRN,POU2F1,MSL1,CLOCK,PRKAA1,MPHOSPH8,CTNNB1,DNMT1,RAD51,RAN,H3-5,EGR2,MRNIP,ELK4,SMAD4
GO: Molecular Function	GO:0044183	protein folding chaperone	0.0003075	0.009615	7	24	CCT2,HSPA13,CALR,HSPA1B,HSPA2,DNAJB6,HSPA14
GO: Molecular Function	GO:0042578	phosphoric ester hydrolase activity	0.0003254	0.009996	63	700	PLCXD1,ESR1,NT5C3A,F2,F2RL1,SH3RF2,FGF2,PDP2,FKBP1A,INPP5F,NT5DC3,CDC14B,PLPP3,MTOR,NT5C2,SNCA,MTMR9,ARPP19,FRS2,STX4,STYX,SYNJ2,GNAQ,GNAS,CALM1,GPR35,RCAN3,FICD,PPP1R15B,CYCS,CDC25C,PPTC7,CHP1,PDE6B,ENPP1,TSC1,PPP1R15A,BOD1,ROCK2,PTPN23,PPP1R2,PPP2R2A,PPP2R2C,IGBP1,PPP6C,PRKAR2A,IKBKB,EIF2AK2,INPP5A,PTEN,WNK1,ZEB2,ITK,PTP4A1,PTPN7,PTPN14,PTPRF,PTPRJ,PPP1R14C,CEP192,SPRED1,ROCK1,PLCE1
GO: Biological Process	GO:0042325	regulation of phosphorylation	2.754e-18	2.41e-14	185	1781	ERN1,SYNJ2BP,ESR1,ACVR2B,EZH2,F2,F2RL1,ADCY5,MAP3K1,MAP3K4,ACSL1,FZD7,MET,ZBTB7A,ATXN1,SH3RF2,MIF,FGF2,AK4,AKT1,TAOK1,AKT2,MMP9,FKBP1A,ALOX15,NCK2,JCAD,MRE11,LEMD2,RNF149,APC,INPP5F,CHORDC1,APP,POM121C,AKT1S1,LEFTY1,PLPP3,MTOR,INAVA,SNCA,C9orf72,RAP2C,MYC,SOX2,CAB39,ADAM9,BAK1,FRS2,TAB2,GPRC5C,CCND1,BCL2,CCNK,GPD1L,STK4,MALT1,KAT2B,STYX,MYDGF,GNAQ,GNAS,NOTCH1,NPM1,CALM1,ROR2,NUP98,NUP43,GRIN2B,GP…
GO: Biological Process	GO:0019220	regulation of phosphate metabolic process	1.926e-17	5.93e-14	198	1994	ERN1,SYNJ2BP,ESR1,ACVR2B,EZH2,F2,F2RL1,ADCY5,MAP3K1,MAP3K4,ACSL1,FZD7,MET,ZBTB7A,ATXN1,SH3RF2,MIF,FGF2,PDP2,AK4,AKT1,TAOK1,AKT2,MMP9,FKBP1A,ALOX15,NCK2,JCAD,MRE11,LEMD2,RNF149,APC,INPP5F,CHORDC1,APP,POM121C,AKT1S1,LEFTY1,PLPP3,MTOR,INAVA,SNCA,C9orf72,RAP2C,MTMR9,MYC,SOX2,CAB39,ARPP19,ADAM9,BAK1,FRS2,TAB2,GPRC5C,CCND1,BCL2,CCNK,GPD1L,STK4,MALT1,KAT2B,STYX,MYDGF,GNAQ,GNAS,NOTCH1,NPM1,CALM1,ROR2,NUP…
GO: Biological Process	GO:0051174	regulation of phosphorus metabolic process	2.033e-17	5.93e-14	198	1995	ERN1,SYNJ2BP,ESR1,ACVR2B,EZH2,F2,F2RL1,ADCY5,MAP3K1,MAP3K4,ACSL1,FZD7,MET,ZBTB7A,ATXN1,SH3RF2,MIF,FGF2,PDP2,AK4,AKT1,TAOK1,AKT2,MMP9,FKBP1A,ALOX15,NCK2,JCAD,MRE11,LEMD2,RNF149,APC,INPP5F,CHORDC1,APP,POM121C,AKT1S1,LEFTY1,PLPP3,MTOR,INAVA,SNCA,C9orf72,RAP2C,MTMR9,MYC,SOX2,CAB39,ARPP19,ADAM9,BAK1,FRS2,TAB2,GPRC5C,CCND1,BCL2,CCNK,GPD1L,STK4,MALT1,KAT2B,STYX,MYDGF,GNAQ,GNAS,NOTCH1,NPM1,CALM1,ROR2,NUP…
GO: Biological Process	GO:0001932	regulation of protein phosphorylation	4.329e-17	9.469e-14	170	1625	ERN1,SYNJ2BP,ESR1,ACVR2B,EZH2,F2,F2RL1,ADCY5,MAP3K1,MAP3K4,ACSL1,FZD7,MET,SH3RF2,MIF,FGF2,AKT1,TAOK1,AKT2,MMP9,FKBP1A,ALOX15,NCK2,JCAD,MRE11,LEMD2,RNF149,APC,INPP5F,CHORDC1,APP,AKT1S1,LEFTY1,PLPP3,MTOR,INAVA,SNCA,C9orf72,RAP2C,MYC,SOX2,CAB39,ADAM9,BAK1,FRS2,TAB2,GPRC5C,CCND1,BCL2,CCNK,GPD1L,STK4,MALT1,KAT2B,STYX,MYDGF,GNAQ,GNAS,NOTCH1,NPM1,CALM1,ROR2,GRIN2B,GPRC5A,TEK,CBS,CEP43,TFAP4,NR2F2,SIRT1,…
GO: Biological Process	GO:0032270	positive regulation of cellular protein metabolic process	1.9e-15	3.325e-12	176	1774	AMER1,ERN1,ESR1,RPS6KB1,ACVR2B,EZH2,F2,F2RL1,ADCY5,MAP3K1,MAP3K4,ACSL1,FZD7,MET,SH3RF2,MIF,ATXN3,FGF2,KMT2A,AKT1,TAOK1,AKT2,MMP9,FKBP1A,ALOX15,NCK2,JCAD,MRE11,ATG7,XIAP,APP,SKP2,CDC14B,TRUB2,MSN,BEX3,LEFTY1,ARNTL,PLPP3,MTOR,INAVA,SNCA,RAP2C,MYC,SOX2,SOX4,CAB39,PLK2,ADAM9,BAK1,FRS2,NAP1L2,TAB2,GPRC5C,CCND1,BCL2,CCNK,STK4,MALT1,LARP4B,KAT2B,PSME4,TMTC3,NFE2L2,NFKBIA,MYDGF,GNAS,NOTCH1,NPM1,SLC11A2,C…
GO: Biological Process	GO:0080134	regulation of response to stress	2.824e-15	3.554e-12	168	1671	ERCC1,ERN1,ESR1,TNIP3,ETS1,MCL1,RPS19,RAET1E,RREB1,F2,F2RL1,CD209,MAP3K1,MAP3K4,FZD7,YOD1,MET,OTULIN,AP1G1,SH3RF2,MIF,ATXN3,FGF2,AKT1,TAOK1,MMP2,MMP9,TRIM38,CXCL12,NCK2,DYRK3,CUL4A,FOXO3,ATG7,XIAP,INPP5F,CHORDC1,APP,POM121C,AKT1S1,SLC7A2,ARNTL,PLPP3,MTOR,KLHL15,TIFA,INAVA,SNAI1,FUS,SNCA,MYC,TRAF3IP2,SMG1,PLK2,CDK19,BAK1,IL20RB,TAB2,BCL2,GFI1,MALT1,PSME4,NFE2L2,NFKBIA,TBXA2R,NPM1,ANKRD42,CLASP1,RO…
GO: Biological Process	GO:0033993	response to lipid	2.844e-15	3.554e-12	117	1000	NR2F6,ACACA,ESR1,RPS6KB1,SRARP,TNIP3,ETS1,ARID1A,EZH2,ADCY5,ACSL1,FZD7,ADM,ZBTB7A,SCD,MIF,RWDD1,AKT1,ALAD,MMP2,CARM1,FOXO3,DDX17,SGK1,FOSL2,GPAM,SKP2,MSN,ARNTL,SNCA,ATP2A2,ATP2B1,SOX2,ADAM9,CDK19,TAB2,CCND1,BCL2,GFI1,MALT1,GNG12,ZFP36L2,NFKBIA,GNAS,NOTCH1,TBXA2R,CALR,NR3C1,TEK,TFAP4,NR2F2,SIRT1,TGFB1,TGFBR1,TGFBR3,OXTR,PAK1,RPL13A,CDK4,CDKN1B,CDKN2D,NR2C1,CFTR,PHB2,HMGB1,HMGB2,TWF2,HNRNPU,PGR,SGM…
GO: Biological Process	GO:0051247	positive regulation of protein metabolic process	6.715e-15	7.344e-12	182	1882	AMER1,ERN1,ESR1,RPS6KB1,ZFPM1,ACVR2B,EZH2,F2,F2RL1,ADCY5,MAP3K1,MAP3K4,ACSL1,FZD7,MET,SH3RF2,MIF,ATXN3,FGF2,KMT2A,AKT1,TAOK1,AKT2,MMP9,FKBP1A,ALOX15,NCK2,CUL4A,JCAD,MRE11,ATG7,APC,XIAP,APP,SKP2,CDC14B,TRUB2,MSN,BEX3,LEFTY1,ARNTL,PLPP3,MTOR,INAVA,SNCA,RAP2C,MYC,SOX2,SOX4,CAB39,PLK2,ADAM9,BAK1,FRS2,NAP1L2,TAB2,GPRC5C,CCND1,BCL2,CCNK,GGA3,STK4,MALT1,LARP4B,KAT2B,PSME4,TMTC3,NFE2L2,NFKBIA,MYDGF,GNAS,…
GO: Biological Process	GO:0009725	response to hormone	1.543e-14	1.487e-11	120	1062	NR2F6,BRIP1,ACACA,ESR1,RPS6KB1,SRARP,ETS1,ARID1A,EZH2,ADCY5,ACSL1,ADM,ZBTB7A,ARID1B,RWDD1,AKT1,AKT2,ALAD,MMP2,CXCL12,CARM1,FOXO3,IRS4,DDX17,SGK1,FOSL2,APC,GPAM,LGR5,SKP2,SLC2A1,MSN,SLC5A5,ARNTL,MTOR,SMARCC1,ATP2A2,ATP2B1,SORD,MYO5A,ADAM9,CCND1,BCL2,RAB10,KAT2B,ZFP36L2,NFE2L2,SIK2,GNAQ,GNAS,NOTCH1,TBXA2R,CALR,NR3C1,TEK,TFAP4,NR2F2,SIRT1,TGFB1,TGFBR3,OXTR,PAK1,CDC6,CDK4,CDKN1B,NR2C1,ENPP1,PHB2,HMGB…
GO: Biological Process	GO:0051338	regulation of transferase activity	1.699e-14	1.487e-11	122	1089	ERN1,ACVR2B,EZH2,F2,ADCY5,MAP3K1,MAP3K4,ACSL1,MET,MIF,FGF2,AKT1,TAOK1,NCK2,MRE11,APC,CCT2,CHORDC1,APP,CDC14B,AKT1S1,MTOR,TNKS,INAVA,SNCA,RAP2C,MYC,CAB39,ADAM9,FRS2,TAB2,GPRC5C,CCND1,CCNK,STK4,MALT1,KAT2B,GNAQ,NPM1,CALM1,ROR2,GPRC5A,TEK,CBS,CEP43,TFAP4,NR2F2,SIRT1,TGFB1,CCNG1,TGFBR1,CCNT2,DCUN1D1,CCNE2,HGS,PAK1,CDC6,CDC25C,CDC42,MMD,CDK4,CHP1,CDKN1B,CDKN2D,ENPP1,HMGB1,TSC1,SOCS6,TTN,HNRNPU,PIK3CG,…
GO: Biological Process	GO:0043549	regulation of kinase activity	2.127e-14	1.692e-11	113	978	ERN1,ACVR2B,EZH2,F2,ADCY5,MAP3K1,MAP3K4,ACSL1,MET,MIF,FGF2,AKT1,TAOK1,NCK2,MRE11,APC,CHORDC1,APP,AKT1S1,MTOR,INAVA,SNCA,RAP2C,CAB39,ADAM9,FRS2,TAB2,GPRC5C,CCND1,CCNK,STK4,MALT1,KAT2B,GNAQ,NPM1,CALM1,ROR2,GPRC5A,TEK,CBS,CEP43,TFAP4,NR2F2,SIRT1,TGFB1,CCNG1,TGFBR1,CCNT2,CCNE2,HGS,PAK1,CDC6,CDC25C,CDC42,MMD,CDK4,CHP1,CDKN1B,CDKN2D,ENPP1,HMGB1,TSC1,SOCS6,TTN,HNRNPU,PIK3CG,PIK3R1,PIK3R2,PKD1,EEF2K,VEGF…
GO: Biological Process	GO:0002009	morphogenesis of an epithelium	2.414e-14	1.76e-11	85	641	ESR1,RREB1,ARID1A,MAP3K1,FZD6,FZD7,ADM,MET,SALL1,ZNRF3,JAG1,GPC4,FGF2,MMP2,CXCL12,SHROOM3,LGR5,MSN,MTHFD1,MTOR,BTBD7,FRZB,ENAH,SNAI1,MYC,SOX2,STARD13,SOX4,MYCN,SOX11,CLUAP1,NCKAP1,FRS2,BCL2,SIX4,STK4,RAB10,PSME4,TMTC3,NOTCH1,CLASP1,PRICKLE1,ROR2,SEMA5A,NR3C1,TEK,TGFB1,TBX18,PAK1,CDC42,PHB2,TSC1,PGR,PKD1,HECTD1,VEGFA,ROCK2,PSMF1,WNT7A,CLIC4,IGF1,CCN1,MICAL2,OSR1,CTNNB1,IL6,IPMK,TRAF3IP1,PSMB5,DAB2…
GO: Biological Process	GO:0009628	response to abiotic stimulus	3.248e-14	2.186e-11	143	1375	NR2F6,ERCC1,BRIP1,ACADL,STRBP,ETS1,MAP3K1,MAP3K4,ADM,ATXN1,ATXN3,KMT2A,AK4,AKT1,AKT2,ALAD,MMP2,CXCL12,FOXO3,ATG7,SGK1,FOSL2,SLU7,CHORDC1,APP,POM121C,LZIC,AKT1S1,SLC2A1,MTOR,ATP2A2,ATP2B1,SORD,MYC,SOX2,SOX4,CAB39,BACH1,BAK1,SIK1,RO60,CCND1,BCL2,GFI1,HSPA13,PSME4,NFE2L2,NFKBIA,GNAQ,NOTCH1,NPM1,SLC11A2,CALM1,NUP98,NUP43,DNAJB4,CRTC1,SEMA5A,GRIN2B,TMBIM6,TEK,CBS,SIRT1,TGFB1,TGFBR3,OXTR,P4HB,POLI,PAK1…
GO: Biological Process	GO:0031401	positive regulation of protein modification process	4.095e-14	2.56e-11	143	1379	AMER1,ERN1,ESR1,ACVR2B,EZH2,F2,F2RL1,ADCY5,MAP3K1,MAP3K4,ACSL1,FZD7,MET,SH3RF2,MIF,FGF2,KMT2A,AKT1,TAOK1,AKT2,MMP9,FKBP1A,ALOX15,JCAD,MRE11,ATG7,XIAP,APP,SKP2,CDC14B,LEFTY1,ARNTL,PLPP3,MTOR,INAVA,SNCA,RAP2C,SOX2,SOX4,CAB39,ADAM9,FRS2,NAP1L2,TAB2,GPRC5C,CCND1,BCL2,CCNK,STK4,MALT1,KAT2B,MYDGF,GNAS,NOTCH1,NPM1,CALM1,PRICKLE1,ROR2,SPPL3,GPRC5A,TEK,SIRT1,TGFB1,TGFBR1,KAT7,CCNT2,THBS4,DCUN1D1,PPP1R15B,…
GO: Biological Process	GO:1901700	response to oxygen-containing compound	5.355e-14	3.124e-11	176	1839	STX2,ERCC1,BRIP1,ACACA,ERN1,ESR1,RPS6KB1,TNIP3,ETS1,ACVR2B,EZH2,ADCY5,ACSL1,FZD7,ADM,MET,ARID1B,SCD,JAG1,MIF,RWDD1,AKT1,AKT2,ALAD,MMP2,MMP9,CXCL12,CARM1,FOXO3,IRS4,DCPS,ATG7,SGK1,FOSL2,APC,SHMT1,GPAM,CASTOR2,APP,SLC2A1,MSN,SLC5A5,EDEM3,MTOR,SMARCC1,INAVA,SNCA,ATP2A2,ATP2B1,SOX2,SOX4,MYO5A,JAGN1,ADAM9,CDK19,BAK1,TAB2,CCND1,BCL2,GFI1,RAB10,MALT1,KAT2B,STX4,GNG12,NFE2L2,NFKBIA,SIK2,GNAQ,GNAS,NOTCH1,…
GO: Biological Process	GO:0048729	tissue morphogenesis	8.477e-14	4.636e-11	102	860	ESR1,ZFPM1,ACVR2B,RREB1,ARID1A,MAP3K1,FZD6,FZD7,ADM,MET,VPS52,SALL1,ZNRF3,JAG1,GPC4,FGF2,MMP2,MMP9,FKBP1A,CXCL12,SHROOM3,LGR5,MSN,PLPP3,MTHFD1,MTOR,BTBD7,FRZB,ENAH,MESP2,SNAI1,MYC,SOX2,STARD13,SOX4,MYCN,SOX11,CLUAP1,NCKAP1,FRS2,BCL2,SIX4,STK4,RAB10,PSME4,TMTC3,NOTCH1,CLASP1,PRICKLE1,ROR2,SEMA5A,NR3C1,TEK,TGFB1,TGFBR1,TBX18,TGFBR3,PAK1,CDC42,PHB2,TSC1,TTN,PGR,PKD1,HSBP1,HECTD1,VEGFA,ROCK2,COL8A1,P…
GO: Biological Process	GO:0009967	positive regulation of signal transduction	9.78e-14	5.034e-11	174	1823	AMER1,ERN1,SYNJ2BP,ESR1,SRARP,MCL1,ACVR2B,EZH2,F2,F2RL1,TFG,MAP3K1,MAP3K4,FZD7,MET,SALL1,AGO3,SH3RF2,JAG1,MIF,RWDD1,FGF2,AKT1,TAOK1,AKT2,MMP9,FKBP1A,TRIM38,MAML3,ALOX15,NCK2,JCAD,IRS4,SH3BP2,XIAP,APP,LGR5,SKP2,TMEM101,LEFTY1,ARNTL,MTOR,TIFA,TNKS,INAVA,MYC,SOX2,SOX4,TRAF3IP2,SOX11,PLK2,ARPP19,UNC5B,ADAM9,GAS1,BAK1,FRS2,TAB2,BCL2,GFI1,STK4,MALT1,KAT2B,PSME4,MYDGF,GNAS,NOTCH1,CUX2,CALM1,CALR,GPR35,R…
GO: Biological Process	GO:0080135	regulation of cellular response to stress	1.163e-13	5.653e-11	98	815	ERCC1,ERN1,MCL1,F2RL1,MAP3K1,MAP3K4,FZD7,YOD1,MET,SH3RF2,MIF,ATXN3,AKT1,TAOK1,CXCL12,NCK2,DYRK3,CUL4A,FOXO3,ATG7,INPP5F,CHORDC1,APP,POM121C,AKT1S1,ARNTL,MTOR,KLHL15,INAVA,SNAI1,FUS,MYC,SMG1,PLK2,BAK1,BCL2,NFE2L2,NPM1,ROR2,NUP98,NUP43,TMBIM6,CBS,SIRT1,TGFBR3,USP14,FICD,P4HB,PPP1R15B,PAK1,CDC42,CDK6,CDKN2D,USP25,GPR37L1,HMGB1,TSC1,HMGA1,PPP1R15A,SLC7A11,ERCC8,PIK3R1,HSBP1,HSPA1B,VEGFA,ROCK2,UBQLN1,…
GO: Biological Process	GO:0051726	regulation of cell cycle	1.572e-13	7.241e-11	135	1295	RPL24,BRIP1,ERN1,ESR1,RPS6KB1,ETS1,EVI2B,EZH2,MET,FBXL18,MIF,FGF2,AKT1,TAOK1,AKT2,TRIM36,DYRK3,CARM1,CUL4A,MRE11,ATF5,SGK1,APC,CHORDC1,APP,SKP2,CDC14B,ARNTL,MTOR,TNKS,TRIM37,SON,MYC,SOX2,SOX4,CAB39,SOX11,PLK2,SPAST,ENTR1,CDK19,GAS1,BAK1,SIK1,CCND1,BCL2,CCNK,JMY,KAT2B,PSME4,NSFL1C,ZFP36L2,ANAPC16,NOTCH1,NPM1,USP22,CALM1,TTC28,CLASP1,CALR,HAUS5,WHAMM,CEP43,TFAP4,NR2F2,SIRT1,TGFB1,CCNG1,ORC1,TGFBR1,…
GO: Biological Process	GO:0042127	regulation of cell population proliferation	1.807e-13	7.906e-11	180	1921	BRIP1,ERN1,SYNJ2BP,ESR1,RPS6KB1,ETS1,RREB1,EZH2,F2,ADAM10,MEF2D,CD209,FZD7,ADM,S100A11,SALL1,AGO3,ATXN1,JAG1,MIF,FGF2,KMT2A,AKT1,AKT2,MMP2,MMP9,CXCL12,NCK2,CARM1,CUL4A,FOXO3,JCAD,ATF5,NACC1,RGS5,SGK1,FOSL2,MCTS1,APC,XIAP,GPAM,APP,LGR5,ATXN1L,SKP2,STAMBP,MTOR,FRZB,RBBP9,MYC,SOX2,SOX4,MYCN,SOX11,LRRC32,GAS1,BAK1,FRS2,IL20RB,CCND1,BCL2,SIX4,STK4,KAT2B,PDF,STX4,NFATC2,NFKBIA,MYDGF,GNAQ,GNAS,NOTCH1,NP…
GO: Biological Process	GO:0008284	positive regulation of cell population proliferation	3.298e-13	1.374e-10	119	1096	ERN1,ESR1,RPS6KB1,ETS1,RREB1,EZH2,F2,ADAM10,MEF2D,CD209,FZD7,ADM,ATXN1,MIF,FGF2,AKT1,AKT2,MMP2,MMP9,CXCL12,NCK2,CARM1,CUL4A,JCAD,NACC1,FOSL2,MCTS1,GPAM,ATXN1L,SKP2,STAMBP,MTOR,MYC,SOX2,SOX4,MYCN,SOX11,GAS1,FRS2,CCND1,BCL2,PDF,STX4,NFATC2,MYDGF,GNAQ,GNAS,NOTCH1,NPM1,CALR,SEMA5A,TEK,CEP43,SIRT1,TGFB1,ORC1,TGFBR1,TBX18,TGFBR3,THBS4,PAK1,CDC6,CDC42,CDK4,CDK6,CDKN1B,GPR37L1,HMGB1,HMGB2,HNRNPU,PGR,SINH…
GO: Biological Process	GO:0007507	heart development	4.492e-13	1.787e-10	87	699	ZFPM1,ACVR2B,ARID1A,MEF2D,FZD7,ADM,MET,SALL1,JAG1,FGF2,MMP2,MMP9,FKBP1A,ATG7,LEMD2,APC,LEFTY1,MTHFD1,MTOR,MESP2,SNAI1,SOX4,SOX11,CLUAP1,NCKAP1,FRS2,SIK1,TAB2,POPDC2,STK4,KAT2B,GNAQ,NOTCH1,PRICKLE1,CALR,NR3C1,TEK,SIRT1,TGFB1,TGFBR1,TBX18,TGFBR3,OXTR,PAK1,CDC42,CDKN1B,TSC1,TTN,HNRNPU,CBY1,PKD1,HECTD1,VCAM1,VEGFA,ROCK2,ADAMTS1,NSD2,CPE,YY1,CREB1,CRKL,IGF1,MAPK14,CCN1,MICAL2,OSR1,MAPK1,CTNNB1,MAP2K1,…
GO: Biological Process	GO:0045859	regulation of protein kinase activity	7.451e-13	2.835e-10	103	903	ERN1,ACVR2B,EZH2,ADCY5,MAP3K1,MAP3K4,ACSL1,MET,MIF,FGF2,AKT1,TAOK1,NCK2,MRE11,APC,CHORDC1,APP,AKT1S1,MTOR,INAVA,SNCA,RAP2C,CAB39,ADAM9,FRS2,TAB2,GPRC5C,CCND1,CCNK,STK4,MALT1,KAT2B,GNAQ,NPM1,CALM1,ROR2,GPRC5A,CBS,CEP43,TFAP4,NR2F2,SIRT1,TGFB1,CCNG1,TGFBR1,CCNT2,CCNE2,HGS,PAK1,CDC6,CDC25C,MMD,CDK4,CHP1,CDKN1B,CDKN2D,ENPP1,HMGB1,TSC1,TTN,PIK3CG,PKD1,EEF2K,VEGFA,MAP3K8,RICTOR,CCNJ,CRK,CRKL,IGF1,MAPK1…
GO: Biological Process	GO:0072359	circulatory system development	1.55e-12	5.65e-10	134	1322	SYNJ2BP,ETS1,ZFPM1,ACVR2B,ARID1A,ADAM10,MEF2D,FZD7,ADM,MET,SALL1,OTULIN,JAG1,FGF2,AKT1,MMP2,MMP9,FKBP1A,CXCL12,JCAD,ATG7,FLVCR1,LEMD2,APC,LEFTY1,PLPP3,MTHFD1,MTOR,MESP2,SNAI1,STARD13,SOX4,SOX11,PLK2,CLUAP1,NCKAP1,UNC5B,BAK1,FRS2,SIK1,TAB2,POPDC2,STK4,KAT2B,NFATC2,NFE2L2,SGPL1,MYDGF,GNAQ,NOTCH1,TBXA2R,TCF4,PRICKLE1,CALR,SEMA5A,NR3C1,TEK,NR2F2,SIRT1,TGFB1,TGFBR1,TBX18,TGFBR3,THBS4,OXTR,HGS,PAK1,CDC…
GO: Biological Process	GO:0071396	cellular response to lipid	3.874e-12	1.356e-09	81	654	NR2F6,ACACA,ESR1,RPS6KB1,SRARP,TNIP3,ARID1A,ADCY5,FZD7,ZBTB7A,MIF,RWDD1,AKT1,MMP2,CARM1,FOXO3,DDX17,SGK1,GPAM,SKP2,MSN,ARNTL,ATP2B1,ADAM9,CDK19,GFI1,MALT1,ZFP36L2,NFKBIA,GNAS,TBXA2R,CALR,NR3C1,TFAP4,NR2F2,SIRT1,TGFB1,PAK1,CDK4,NR2C1,CFTR,PHB2,HMGB1,HMGB2,TWF2,HNRNPU,PGR,SGMS1,ROCK2,STRN3,CPS1,CPT1A,YES1,CLOCK,CREB1,YWHAH,CRH,IGF1,MAPK14,ZNF35,PRKAA1,OSR1,PRKCA,MAPK1,CTNNB1,IL6,INHBA,DAB2,CD55,DAG…
GO: Biological Process	GO:0035295	tube development	5.122e-12	1.724e-09	129	1276	STX2,BRIP1,SYNJ2BP,ESR1,ETS1,ACVR2B,ARID1A,FZD6,ADM,MET,VPS52,SALL1,OTULIN,ATXN1,JAG1,FGF2,AKT1,MMP2,MMP9,CXCL12,JCAD,SHROOM3,LGR5,ATXN1L,MTHFD1,ENAH,MYC,SOX2,STARD13,SOX4,MYCN,SOX11,PLK2,CLUAP1,NCKAP1,UNC5B,GAS1,BAK1,BCL2,SIX4,STK4,PROM1,MAN1A2,TMTC3,NFE2L2,SGPL1,MYDGF,NOTCH1,TBXA2R,TCF4,ZEB1,PRICKLE1,SEMA5A,NR3C1,TEK,NR2F2,SIRT1,TGFB1,TGFBR1,TBX18,TGFBR3,THBS4,OXTR,HGS,PAK1,RPL13A,CDC42,CFTR,PH…
GO: Biological Process	GO:1901652	response to peptide	6.263e-12	1.985e-09	73	565	BRIP1,RPS6KB1,ADCY5,ADM,ARID1B,JAG1,AKT1,AKT2,MMP2,MMP9,CXCL12,FOXO3,IRS4,SGK1,APC,GPAM,APP,SLC2A1,MTOR,SMARCC1,INAVA,ATP2A2,ATP2B1,MYO5A,RAB10,KAT2B,NFE2L2,NFKBIA,SIK2,NOTCH1,TEK,SIRT1,TGFB1,KAT7,TGFBR3,OXTR,PAK1,CDC6,CDK4,CDKN1B,ENPP1,TSC1,PIK3R1,PIK3R2,EEF2K,VCAM1,ROCK2,CPS1,CREB1,CRK,IGF1,MAPK14,PRKAA1,PRKAR2A,PRKCA,CTNNB1,IKBKB,DAG1,IRF1,IRS1,PTEN,PTGS2,EPM2AIP1,BTG2,PTPRF,RAB13,CPEB2,RANGAP…
GO: Biological Process	GO:0007049	cell cycle	6.353e-12	1.985e-09	178	1971	RPL24,CHAF1B,ERCC1,BRIP1,ERN1,ESR1,RPS6KB1,ETS1,EVI2B,MCMDC2,EZH2,MET,AGO4,FBXL18,MTUS1,MIF,MLH1,FGF2,AKT1,TAOK1,AKT2,TRIM36,DYRK3,CARM1,CUL4A,MRE11,ATF5,SGK1,MCTS1,APC,CHORDC1,APP,USP37,SKP2,CDC14B,STAMBP,SPC24,ARNTL,MTOR,TNKS,TRIM37,SON,MYC,SOX2,STARD13,SOX4,CAB39,SOX11,PLK2,ARPP19,SPAST,MCM8,ENTR1,CDK19,BACH1,GAS1,BAK1,SIK1,CCND1,BCL2,CCNK,GFI1,JMY,KAT2B,PSME4,NSFL1C,ZFP36L2,ANAPC16,NOTCH1,NPM…
GO: Biological Process	GO:0036293	response to decreased oxygen levels	9.779e-12	2.951e-09	58	400	BRIP1,ETS1,ADM,AK4,AKT1,ALAD,MMP2,CXCL12,FOXO3,FOSL2,SLC2A1,MTOR,MYC,SOX4,BACH1,BCL2,PSME4,NFE2L2,NOTCH1,SLC11A2,GRIN2B,TMBIM6,TEK,CBS,SIRT1,TGFB1,TGFBR3,OXTR,P4HB,PAK1,CDKN1B,PHB2,TSC1,EEF2K,VCAM1,VEGFA,ROCK2,PSMF1,UBQLN1,XRCC1,CREB1,PRKAA1,MAP2K1,PSMB5,IRAK1,PSMD11,PSMD12,PTEN,PTGS2,ITPR1,CXCR4,CPEB2,E2F1,ECE1,LDHA,RORA,TBL2,SMAD4
GO: Biological Process	GO:0001934	positive regulation of protein phosphorylation	1.012e-11	2.952e-09	118	1140	ERN1,ESR1,ACVR2B,EZH2,F2,F2RL1,ADCY5,MAP3K1,MAP3K4,ACSL1,FZD7,MET,SH3RF2,MIF,FGF2,AKT1,TAOK1,AKT2,MMP9,ALOX15,JCAD,MRE11,APP,LEFTY1,PLPP3,MTOR,INAVA,SNCA,RAP2C,SOX2,CAB39,ADAM9,FRS2,TAB2,GPRC5C,CCND1,BCL2,CCNK,STK4,MALT1,MYDGF,GNAS,NOTCH1,NPM1,CALM1,ROR2,GPRC5A,TEK,SIRT1,TGFB1,TGFBR1,CCNT2,THBS4,PAK1,CDC6,CDC42,MMD,CDKN1B,GPR37L1,PHB2,HMGB1,PPP1R15A,PIK3CG,PIK3R1,PKD1,BMP8A,HSPA2,VEGFA,ROCK2,AKAP…
GO: Biological Process	GO:0042327	positive regulation of phosphorylation	1.215e-11	3.431e-09	122	1197	ERN1,ESR1,ACVR2B,EZH2,F2,F2RL1,ADCY5,MAP3K1,MAP3K4,ACSL1,FZD7,MET,SH3RF2,MIF,FGF2,AKT1,TAOK1,AKT2,MMP9,ALOX15,JCAD,MRE11,APP,LEFTY1,PLPP3,MTOR,INAVA,SNCA,RAP2C,MYC,SOX2,CAB39,ADAM9,FRS2,TAB2,GPRC5C,CCND1,BCL2,CCNK,STK4,MALT1,MYDGF,GNAS,NOTCH1,NPM1,CALM1,ROR2,GPRC5A,TEK,SIRT1,TGFB1,TGFBR1,CCNT2,THBS4,PAK1,CDC6,CDC42,MMD,CDKN1B,GPR37L1,PHB2,HMGB1,PPP1R15A,PIK3CG,PIK3R1,PKD1,BMP8A,HSPA2,VEGFA,ROCK2,…
GO: Biological Process	GO:0070482	response to oxygen levels	1.329e-11	3.633e-09	60	425	BRIP1,ETS1,ADM,AK4,AKT1,ALAD,MMP2,CXCL12,FOXO3,ATG7,FOSL2,SLC2A1,MTOR,MYC,SOX4,BACH1,BCL2,PSME4,NFE2L2,NOTCH1,SLC11A2,GRIN2B,TMBIM6,TEK,CBS,SIRT1,TGFB1,TGFBR3,OXTR,P4HB,PAK1,CDK4,CDKN1B,PHB2,TSC1,EEF2K,VCAM1,VEGFA,ROCK2,PSMF1,UBQLN1,XRCC1,CREB1,PRKAA1,MAP2K1,PSMB5,IRAK1,PSMD11,PSMD12,PTEN,PTGS2,ITPR1,CXCR4,CPEB2,E2F1,ECE1,LDHA,RORA,TBL2,SMAD4
GO: Biological Process	GO:0010562	positive regulation of phosphorus metabolic process	2.325e-11	5.984e-09	127	1277	ERN1,ESR1,ACVR2B,EZH2,F2,F2RL1,ADCY5,MAP3K1,MAP3K4,ACSL1,FZD7,MET,SH3RF2,MIF,FGF2,AKT1,TAOK1,AKT2,MMP9,ALOX15,JCAD,MRE11,APP,LEFTY1,PLPP3,MTOR,INAVA,SNCA,RAP2C,MTMR9,MYC,SOX2,CAB39,ADAM9,FRS2,TAB2,GPRC5C,CCND1,BCL2,CCNK,STK4,MALT1,MYDGF,GNAS,NOTCH1,NPM1,CALM1,ROR2,SPPL3,GPRC5A,TEK,SIRT1,TGFB1,TGFBR1,CCNT2,THBS4,PPP1R15B,PAK1,CDC6,CDC42,MMD,CDKN1B,GPR37L1,PHB2,HMGB1,PPP1R15A,PIK3CG,PIK3R1,PKD1,BMP…
GO: Biological Process	GO:0045937	positive regulation of phosphate metabolic process	2.325e-11	5.984e-09	127	1277	ERN1,ESR1,ACVR2B,EZH2,F2,F2RL1,ADCY5,MAP3K1,MAP3K4,ACSL1,FZD7,MET,SH3RF2,MIF,FGF2,AKT1,TAOK1,AKT2,MMP9,ALOX15,JCAD,MRE11,APP,LEFTY1,PLPP3,MTOR,INAVA,SNCA,RAP2C,MTMR9,MYC,SOX2,CAB39,ADAM9,FRS2,TAB2,GPRC5C,CCND1,BCL2,CCNK,STK4,MALT1,MYDGF,GNAS,NOTCH1,NPM1,CALM1,ROR2,SPPL3,GPRC5A,TEK,SIRT1,TGFB1,TGFBR1,CCNT2,THBS4,PPP1R15B,PAK1,CDC6,CDC42,MMD,CDKN1B,GPR37L1,PHB2,HMGB1,PPP1R15A,PIK3CG,PIK3R1,PKD1,BMP…
GO: Biological Process	GO:0030335	positive regulation of cell migration	2.402e-11	6.006e-09	76	617	RPS6KB1,ETS1,RREB1,ADAM10,F2RL1,MET,SH3RF2,MIF,FGF2,AKT1,AKT2,MMP2,MMP9,CXCL12,JCAD,APC,APP,PLPP3,MTOR,SNAI1,MYC,PLK2,MYO5A,ADAM9,BCL2,STX4,NFE2L2,CPNE3,NOTCH1,CLASP1,CALR,ROR2,SEMA5A,TEK,CEP43,SIRT1,TGFB1,TGFBR1,THBS4,CAPN7,PAK1,HMGB1,PGR,PIK3R1,VEGFA,ROCK2,ADAMTS1,WNT7A,AKAP12,CRK,CRKL,IGF1,MAPK14,CCN1,NUS1,PRKCA,MAPK1,IL1A,MAP2K1,IL6,IL6R,IL6ST,DAB2,IRS1,ITGAV,WNK1,PTGS2,PTP4A1,SEMA4C,PTPRJ,CX…
GO: Biological Process	GO:0032870	cellular response to hormone stimulus	2.871e-11	6.762e-09	86	742	NR2F6,BRIP1,ACACA,ESR1,RPS6KB1,SRARP,ARID1A,ADCY5,ACSL1,ZBTB7A,ARID1B,RWDD1,AKT1,AKT2,MMP2,CARM1,FOXO3,IRS4,DDX17,SGK1,APC,GPAM,LGR5,SKP2,MSN,SLC5A5,ARNTL,SMARCC1,ATP2B1,MYO5A,RAB10,KAT2B,ZFP36L2,NFE2L2,SIK2,GNAQ,GNAS,NOTCH1,CALR,NR3C1,TFAP4,NR2F2,SIRT1,TGFB1,OXTR,PAK1,CDC6,CDK4,NR2C1,ENPP1,PHB2,TSC1,HNRNPU,PGR,PIK3R1,PIK3R2,EEF2K,ROCK2,STRN3,CPS1,CLOCK,CREB1,YWHAH,CRH,CRK,CRKL,IGF1,IGFBP2,PRKAA1…
GO: Biological Process	GO:0071900	regulation of protein serine/threonine kinase activity	2.97e-11	6.762e-09	71	560	ERN1,EZH2,MAP3K1,MAP3K4,ACSL1,MET,MIF,FGF2,AKT1,TAOK1,APC,CHORDC1,INAVA,SNCA,CAB39,ADAM9,FRS2,TAB2,CCND1,CCNK,STK4,KAT2B,CALM1,ROR2,CBS,TFAP4,NR2F2,SIRT1,TGFB1,CCNG1,TGFBR1,CCNT2,CCNE2,HGS,PAK1,CDC6,CDC25C,CDK4,CDKN1B,CDKN2D,PIK3CG,PKD1,VEGFA,MAP3K8,CCNJ,CRK,CRKL,IGF1,MAPK14,PRKAA1,PRKAR2A,PRKCA,MAPK1,MAP2K1,EIF2AK2,DAB2,IRAK1,IRAK2,PTEN,WNK1,ZEB2,PTPRJ,CXCR4,KRAS,RGS2,RGS3,VANGL2,LRP6,SPRED1,TRI…
GO: Biological Process	GO:1902533	positive regulation of intracellular signal transduction	2.994e-11	6.762e-09	115	1119	ERN1,ESR1,MCL1,EZH2,F2,F2RL1,TFG,MAP3K1,MAP3K4,FZD7,MET,AGO3,SH3RF2,MIF,FGF2,AKT1,TAOK1,FKBP1A,TRIM38,ALOX15,NCK2,JCAD,APP,TMEM101,MTOR,TIFA,INAVA,SOX2,TRAF3IP2,SOX11,PLK2,ARPP19,UNC5B,ADAM9,FRS2,TAB2,BCL2,MALT1,MYDGF,GNAS,NOTCH1,CALM1,CALR,GPR35,ROR2,SPPL3,SEMA5A,TEK,SIRT1,TMED4,TGFB1,TGFBR1,TSPAN6,PAK1,CDC42,GPR37L1,PHB2,HMGB1,PIK3CG,PIK3R1,PIK3R2,PLAGL2,HSPA1B,VEGFA,ROCK2,AKAP5,NMNAT1,MAP3K8,W…
GO: Biological Process	GO:0031400	negative regulation of protein modification process	3.066e-11	6.762e-09	81	681	SYNJ2BP,F2RL1,MET,SH3RF2,AKT1,FKBP1A,NCK2,ATG7,LEMD2,RNF149,APC,INPP5F,CHORDC1,AKT1S1,PLPP3,MTOR,SNCA,C9orf72,MYC,SOX4,ARPP19,BAK1,GPD1L,KAT2B,GNAQ,NPM1,CALM1,GPRC5A,CEP43,TFAP4,NR2F2,SIRT1,TGFB1,PPP1R15B,CHP1,CDKN1B,CDKN2D,ENPP1,PPP1R15A,BOD1,UBE2B,DNAJC10,PIK3R2,HSPA1B,ROCK2,GNL3L,TMEM59,BAG2,XRCC1,YWHAE,CRKL,PPP1R2,IGBP1,IGF1,SOCS5,PRKAA1,PRKAR2A,PRKCA,N4BP1,CTNNB1,IKBKB,TRIM44,IL6,TRAF3IP1,DA…
GO: Biological Process	GO:0010243	response to organonitrogen compound	3.091e-11	6.762e-09	116	1133	BRIP1,RPS6KB1,EZH2,ADCY5,ADM,YOD1,ARID1B,JAG1,ATXN3,AKT1,AKT2,ALAD,MMP2,MMP9,FKBP1A,CXCL12,CARM1,FOXO3,IRS4,ATG7,SGK1,APC,SHMT1,GPAM,CASTOR2,APP,SLC2A1,SLC5A5,EDEM3,MTOR,SMARCC1,INAVA,SNCA,ATP2A2,ATP2B1,MYC,MYO5A,CCND1,HSPA13,RAB10,KAT2B,NFE2L2,NFKBIA,SIK2,GNAQ,GNAS,NOTCH1,ZEB1,GRIN2B,TMBIM6,TEK,CBS,SIRT1,TGFB1,KAT7,TGFBR3,USP14,OXTR,PAK1,CDC6,CDK4,CDKN1B,ENPP1,CFTR,USP25,TSC1,PGR,DNAJC10,PIK3CG,…
GO: Biological Process	GO:0051347	positive regulation of transferase activity	3.184e-11	6.795e-09	85	731	ERN1,ACVR2B,EZH2,F2,ADCY5,MAP3K1,MAP3K4,ACSL1,MET,MIF,FGF2,AKT1,TAOK1,MRE11,CCT2,CDC14B,MTOR,TNKS,INAVA,SNCA,RAP2C,MYC,CAB39,ADAM9,FRS2,TAB2,GPRC5C,CCND1,CCNK,STK4,MALT1,NPM1,CALM1,ROR2,GPRC5A,TEK,SIRT1,TGFB1,TGFBR1,CCNT2,DCUN1D1,PAK1,CDC6,CDC42,MMD,CDKN1B,HMGB1,PIK3CG,PKD1,VEGFA,MAP3K8,RICTOR,CRK,CRKL,IGF1,MAPK14,CCN1,PRKAA1,PRKAR2A,MAPK1,CTNNB1,MAP2K1,EIF2AK2,IL6R,DAB2,DAG1,IRAK1,IRAK2,IRS1,PTE…
GO: Biological Process	GO:0014070	response to organic cyclic compound	3.446e-11	7.092e-09	111	1068	NR2F6,ACACA,ESR1,RPS6KB1,SRARP,ETS1,ARID1A,EZH2,ADCY5,ACSL1,ADM,ZBTB7A,RWDD1,AKT1,AKT2,ALAD,MMP2,FKBP1A,CARM1,FOXO3,DDX17,ATG7,SGK1,FOSL2,SHMT1,GPAM,APP,SKP2,MSN,SLC5A5,ARNTL,MTOR,SNCA,ATP2B1,ADAM9,BAK1,CCND1,BCL2,ZFP36L2,NFKBIA,GNAQ,GNAS,NOTCH1,TBXA2R,NPM1,CALR,NR3C1,TEK,CBS,TFAP4,NR2F2,SIRT1,TGFB1,TGFBR1,PDE12,OXTR,PAK1,CDK4,CDK6,CDKN1B,CDKN2D,NR2C1,CFTR,PHB2,HMGB1,HMGB2,SLC7A11,HNRNPU,PGR,ERCC…
GO: Biological Process	GO:0006886	intracellular protein transport	3.565e-11	7.092e-09	145	1536	TBC1D19,STX2,RPL24,RPL32,MAK,SYNJ2BP,TMEM216,RPS19,RPS24,RPS28,ZDHHC3,YOD1,AP1G1,AKT1,AKT2,SEC23A,APPBP2,SRSF1,SRSF7,COPG1,SLU7,MON1B,RAB14,PEX5L,POM121C,CDC14B,PEX26,ARF4,ARNTL,DYNC2LI1,RAB40C,STX16,SNX5,SMG1,SPAG1,CLUAP1,SNX3,MYO5A,ENTR1,SRP19,SRP54,RO60,NXT2,SNX13,GGA3,RAB10,C17orf75,STX4,STYX,RAB30,NFKBIA,RAB32,NOTCH1,NPM1,CLASP1,PRICKLE1,CALR,HAUS5,NUP98,NUP43,TEK,CEP43,TMED4,TGFB1,HGS,PAK1,…
GO: Biological Process	GO:0009894	regulation of catabolic process	3.566e-11	7.092e-09	109	1042	CALCOCO2,AMER1,ERN1,MCL1,YOD1,MET,ZBTB7A,SH3RF2,MIF,ATXN3,SCO1,AKT1,AKT2,ALAD,CUL4A,FOXO3,ATG7,APC,APP,POM121C,MSN,ARNTL,MTOR,SMARCC1,MFSD8,SNCA,C9orf72,MTMR9,SNX5,MYC,PLK2,SNX3,ADAM9,TAB2,BCL2,GGA3,PSME4,STYX,TMTC3,ZFP36L2,NFE2L2,NPM1,TENT4A,PRICKLE1,NUP98,NUP43,EXOSC2,SIRT1,USP14,PDE12,SH3D19,PAFAH1B2,HGS,CDK4,CDKN1B,USP25,HMGB1,TSC1,PGAM1,HNRNPU,PIK3CG,PIK3R2,PKD1,SECISBP2,HSPA1B,VEGFA,ROCK2,P…
GO: Biological Process	GO:1901698	response to nitrogen compound	4.007e-11	7.681e-09	122	1219	BRIP1,RPS6KB1,EZH2,ADCY5,ADM,YOD1,ARID1B,JAG1,ATXN3,AKT1,AKT2,ALAD,MMP2,MMP9,FKBP1A,CXCL12,CARM1,FOXO3,IRS4,ATG7,SGK1,APC,SHMT1,GPAM,CASTOR2,APP,SLC2A1,SLC5A5,EDEM3,MTOR,SMARCC1,INAVA,SNCA,ATP2A2,ATP2B1,MYC,MYO5A,CCND1,HSPA13,RAB10,KAT2B,NFE2L2,NFKBIA,SIK2,GNAQ,GNAS,NOTCH1,NPM1,ZEB1,GRIN2B,TMBIM6,TEK,CBS,SIRT1,TGFB1,KAT7,TGFBR3,USP14,PDE12,OXTR,PAK1,CDC6,CDK4,CDKN1B,ENPP1,CFTR,USP25,TSC1,PGR,DNAJ…
GO: Biological Process	GO:0048585	negative regulation of response to stimulus	4.038e-11	7.681e-09	172	1927	ERCC1,AMER1,SYNJ2BP,ESR1,RPS6KB1,TNIP3,ETS1,MCL1,RPS19,EZH2,F2,F2RL1,ADCY5,FZD6,ADM,YOD1,MET,ZBTB7A,SALL1,OTULIN,ZNRF3,ATXN1,SH3RF2,JAG1,MIF,FGF2,AKT1,MMP9,FKBP1A,TRIM38,CXCL12,ALOX15,NCK2,DYRK3,FOXO3,ATG7,RGS5,LEMD2,RNF149,APC,CASTOR2,INPP5F,AKT1S1,STAMBP,ARNTL,MTOR,KLHL15,FRZB,SNAI1,SNCA,SNX5,MYC,SOX2,PLK2,JAGN1,UNC5B,GAS1,IL20RB,SIK1,BCL2,SNX13,GPD1L,STK4,PSME4,NFE2L2,NFKBIA,SIK2,NOTCH1,CALM1,…
GO: Biological Process	GO:0048608	reproductive structure development	4.149e-11	7.724e-09	67	517	ERCC1,BRIP1,ESR1,ARID1A,MAP3K4,ADM,MET,SALL1,AGO4,AKT1,MMP2,MERTK,FOXO3,APC,FNDC3A,RNF38,SMARCC1,SNAI1,SOX2,BAK1,FRS2,CCND1,BCL2,SIX4,STK4,NEFH,SGPL1,NOTCH1,ROR2,NR2F2,SIRT1,TGFBR1,CDKN1B,CFTR,HMGB2,PGR,PKD1,PLAG1,HSD17B4,HECTD1,VCAM1,VEGFA,ADAMTS1,WNT7A,SF1,CRKL,ZFX,TIPARP,IGF1,MAPK14,CCN1,OSR1,MAPK1,CTNNB1,IL1A,MAP2K1,INHBA,PTEN,ITGAV,PTGS2,RAB13,BCL2L11,RDH10,DNAJB6,ETNK2,LRP6,SMAD4
GO: Biological Process	GO:0051254	positive regulation of RNA metabolic process	4.775e-11	8.705e-09	165	1829	MAK,ERN1,ESR1,TNIP3,ETS1,ZFPM1,RREB1,ARID1A,F2RL1,MEF2D,FZD7,PCBD2,MET,ARID1B,SALL1,ATXN1,JAG1,FGF2,KMT2A,AFF1,AKT1,AKT2,MAML3,NCK2,CARM1,FOXO3,SMARCA5,ATF5,DDX17,SRSF1,FOSL2,APP,ARF4,ARNTL,ELL2,MTOR,ATF7IP,SMARCC1,TNKS,MESP2,SNAI1,FUS,RAP2C,GABPB1,MYC,SOX2,SOX4,MYCN,SOX11,ZC3H8,BACH1,SIX4,SS18,CCNK,GFI1,JMY,KAT2B,TAF8,NFATC2,ZFP36L2,NFE2L2,RBMX,NFKBIA,MYDGF,NOTCH1,IQCE,NPM1,TCF4,WASL,ZEB1,USP22,…
GO: Biological Process	GO:0061458	reproductive system development	5.835e-11	1.042e-08	67	521	ERCC1,BRIP1,ESR1,ARID1A,MAP3K4,ADM,MET,SALL1,AGO4,AKT1,MMP2,MERTK,FOXO3,APC,FNDC3A,RNF38,SMARCC1,SNAI1,SOX2,BAK1,FRS2,CCND1,BCL2,SIX4,STK4,NEFH,SGPL1,NOTCH1,ROR2,NR2F2,SIRT1,TGFBR1,CDKN1B,CFTR,HMGB2,PGR,PKD1,PLAG1,HSD17B4,HECTD1,VCAM1,VEGFA,ADAMTS1,WNT7A,SF1,CRKL,ZFX,TIPARP,IGF1,MAPK14,CCN1,OSR1,MAPK1,CTNNB1,IL1A,MAP2K1,INHBA,PTEN,ITGAV,PTGS2,RAB13,BCL2L11,RDH10,DNAJB6,ETNK2,LRP6,SMAD4
GO: Biological Process	GO:0010941	regulation of cell death	6.827e-11	1.173e-08	174	1969	ESR1,RPS6KB1,ETS1,MCL1,EVI2B,ADAM10,ADM,MET,ZBTB7A,AGO4,SH3RF2,MIF,FGF2,AKT1,AKT2,MMP2,MERTK,MMP9,CXCL12,NCK2,DYRK3,FOXO3,MRE11,ATF5,DCPS,ATG7,MCFD2,SGK1,APC,XIAP,GPAM,SKP2,AKT1S1,STAMBP,ARF4,BEX3,LEFTY1,MTOR,FRZB,SNAI1,SNCA,SON,MYC,SOX2,SOX4,MYCN,SOX11,PLK2,ZC3H8,UNC5B,CDK19,GAS1,BAK1,FRS2,SIK1,BCL2,SIX4,JMY,STK4,MALT1,DIP2A,STX4,NFE2L2,GPR75,NFKBIA,CARD6,MYDGF,GNAQ,NOTCH1,NPM1,SLC11A2,CALR,SEMA…
GO: Biological Process	GO:1903508	positive regulation of nucleic acid-templated transcription	6.839e-11	1.173e-08	158	1736	MAK,ESR1,TNIP3,ETS1,ZFPM1,RREB1,ARID1A,F2RL1,MEF2D,FZD7,PCBD2,MET,ARID1B,SALL1,ATXN1,JAG1,FGF2,KMT2A,AFF1,AKT1,AKT2,MAML3,NCK2,CARM1,FOXO3,SMARCA5,ATF5,DDX17,FOSL2,APP,ARF4,ARNTL,ELL2,MTOR,ATF7IP,SMARCC1,TNKS,MESP2,SNAI1,FUS,RAP2C,GABPB1,MYC,SOX2,SOX4,MYCN,SOX11,ZC3H8,BACH1,SIX4,SS18,CCNK,GFI1,JMY,KAT2B,TAF8,NFATC2,NFE2L2,RBMX,NFKBIA,MYDGF,NOTCH1,IQCE,NPM1,TCF4,WASL,ZEB1,USP22,ROR2,NUP98,AKNA,CRT…
GO: Biological Process	GO:1902680	positive regulation of RNA biosynthetic process	7.143e-11	1.202e-08	158	1737	MAK,ESR1,TNIP3,ETS1,ZFPM1,RREB1,ARID1A,F2RL1,MEF2D,FZD7,PCBD2,MET,ARID1B,SALL1,ATXN1,JAG1,FGF2,KMT2A,AFF1,AKT1,AKT2,MAML3,NCK2,CARM1,FOXO3,SMARCA5,ATF5,DDX17,FOSL2,APP,ARF4,ARNTL,ELL2,MTOR,ATF7IP,SMARCC1,TNKS,MESP2,SNAI1,FUS,RAP2C,GABPB1,MYC,SOX2,SOX4,MYCN,SOX11,ZC3H8,BACH1,SIX4,SS18,CCNK,GFI1,JMY,KAT2B,TAF8,NFATC2,NFE2L2,RBMX,NFKBIA,MYDGF,NOTCH1,IQCE,NPM1,TCF4,WASL,ZEB1,USP22,ROR2,NUP98,AKNA,CRT…
GO: Biological Process	GO:0001666	response to hypoxia	8.189e-11	1.352e-08	55	388	BRIP1,ETS1,ADM,AK4,AKT1,ALAD,MMP2,CXCL12,FOXO3,FOSL2,SLC2A1,MTOR,MYC,SOX4,BACH1,BCL2,PSME4,NFE2L2,NOTCH1,SLC11A2,GRIN2B,TMBIM6,TEK,CBS,SIRT1,TGFB1,TGFBR3,P4HB,PAK1,CDKN1B,PHB2,VCAM1,VEGFA,ROCK2,PSMF1,UBQLN1,XRCC1,CREB1,PRKAA1,MAP2K1,PSMB5,IRAK1,PSMD11,PSMD12,PTEN,PTGS2,ITPR1,CXCR4,CPEB2,E2F1,ECE1,LDHA,RORA,TBL2,SMAD4
GO: Biological Process	GO:0051130	positive regulation of cellular component organization	1.155e-10	1.872e-08	130	1350	CALCOCO2,ERCC1,SYNJ2BP,ESR1,RREB1,EZH2,F2RL1,MAP3K1,MAP3K4,EHD2,MET,MIF,KMT2A,AKT2,MMP9,CXCL12,ALOX15,NCK2,CUL4A,MRE11,SGK1,NCKIPSD,APC,CCT2,APP,MSN,MTOR,ATF7IP,TNKS,SNCA,SNX3,SPAST,NCKAP1,ADAM9,ENTR1,BAK1,NAP1L2,BCL2,JMY,KAT2B,NSFL1C,NFATC2,NFE2L2,SYT4,NPM1,WASL,CUX2,CLASP1,CALR,WHAMM,CRTC1,SEMA5A,NR3C1,TEK,SIRT1,TGFB1,TGFBR1,KAT7,OXTR,RNF20,PAK1,ADGRE5,CDC42,CDKN1B,ZMYND8,PHB2,TSC1,TWF2,PPP1R15…
GO: Biological Process	GO:0043067	regulation of programmed cell death	1.414e-10	2.249e-08	162	1811	ESR1,RPS6KB1,ETS1,MCL1,EVI2B,ADAM10,ADM,MET,ZBTB7A,AGO4,SH3RF2,MIF,FGF2,AKT1,AKT2,MMP2,MERTK,MMP9,CXCL12,NCK2,DYRK3,FOXO3,MRE11,ATF5,DCPS,ATG7,SGK1,APC,XIAP,GPAM,SKP2,AKT1S1,STAMBP,ARF4,BEX3,LEFTY1,MTOR,FRZB,SNAI1,SNCA,SON,MYC,SOX2,SOX4,PLK2,ZC3H8,UNC5B,CDK19,GAS1,BAK1,FRS2,SIK1,BCL2,SIX4,JMY,STK4,MALT1,DIP2A,STX4,NFE2L2,NFKBIA,CARD6,MYDGF,GNAQ,NOTCH1,NPM1,SLC11A2,CALR,SEMA5A,NR3C1,TMBIM6,TEK,CBS…
GO: Biological Process	GO:0031329	regulation of cellular catabolic process	1.501e-10	2.346e-08	94	869	CALCOCO2,AMER1,ERN1,MCL1,YOD1,MET,SH3RF2,MIF,ATXN3,SCO1,AKT1,AKT2,ALAD,FOXO3,ATG7,APP,MSN,MTOR,SMARCC1,MFSD8,SNCA,C9orf72,MTMR9,SNX5,MYC,PLK2,ADAM9,TAB2,BCL2,PSME4,STYX,TMTC3,ZFP36L2,NFE2L2,NPM1,TENT4A,PRICKLE1,EXOSC2,SIRT1,USP14,PDE12,SH3D19,PAFAH1B2,USP25,HMGB1,TSC1,PGAM1,HNRNPU,PIK3CG,PIK3R2,PKD1,SECISBP2,HSPA1B,VEGFA,ROCK2,PSMF1,UBQLN1,NMNAT1,TMEM59,BAG2,CPT1A,YWHAZ,IGF1,MAPK14,SOCS5,PRKAA1,P…
GO: Biological Process	GO:0043085	positive regulation of catalytic activity	1.564e-10	2.383e-08	148	1611	TBC1D19,ERN1,ESR1,ACVR2B,EZH2,F2,F2RL1,ADCY5,MAP3K1,MAP3K4,ACSL1,MET,ARHGAP31,MIF,FGF2,PDP2,AKT1,TAOK1,AKT2,SEC23A,ARAP2,AGAP1,MRE11,RGS5,DOCK10,CCT2,DEPDC1,APP,CDC14B,ARF4,BEX3,MTOR,TNKS,INAVA,SNCA,RAP2C,MTMR9,MYC,STARD13,CAB39,ADAM9,BAK1,FRS2,TAB2,GPRC5C,CCND1,BCL2,CCNK,SNX13,STK4,MALT1,STX4,PSME4,GNAQ,GNAS,NPM1,SLC11A2,CALM1,GPR35,ROR2,DNAJB4,GRIN2B,GPRC5A,TEK,NCAPH,TFAP4,SIRT1,TGFB1,TGFBR1,CC…
GO: Biological Process	GO:0060429	epithelium development	1.58e-10	2.383e-08	139	1483	STX2,ESR1,ACVR2B,RREB1,ARID1A,EZH2,F2RL1,MAP3K1,FZD6,FZD7,ADM,MET,SALL1,ZNRF3,JAG1,CGN,GPC4,FGF2,AKT1,AKT2,MMP2,MMP9,CXCL12,SHROOM3,FOSL2,APC,FNDC3A,LGR5,MSN,ARNTL,MTHFD1,MTOR,BTBD7,FRZB,ENAH,MESP2,SNAI1,RAP2C,MYC,SOX2,STARD13,SOX4,MYCN,SOX11,CLUAP1,NCKAP1,MYO5A,ADAM9,GAS1,FRS2,VSIG1,CCND1,BCL2,SIX4,GFI1,STK4,PROM1,RAB10,PSME4,TMTC3,GNAS,NOTCH1,ZEB1,CLASP1,PRICKLE1,ROR2,SEMA5A,NR3C1,TEK,NR2F2,TGF…
GO: Biological Process	GO:0033365	protein localization to organelle	1.703e-10	2.526e-08	133	1400	TBC1D19,RPL24,RPL32,MAK,ESR1,TMEM216,RPS19,RPS24,RPS28,EZH2,F2,ADAM10,ZDHHC3,ZBTB7A,GPC4,AKT1,CARM1,SMARCA5,LEMD2,APC,CCT2,MON1B,PEX5L,POM121C,CDC14B,ADAM22,PEX26,ARF4,MSN,ARNTL,DYNC2LI1,MCM9,TNKS,SPAG1,CLUAP1,MCM8,ENTR1,SRP19,SRP54,RO60,BCL2,SIX4,NXT2,GGA3,RAB10,TAF8,NSFL1C,NFKBIA,NOTCH1,BICD2,NPM1,CLASP1,PRICKLE1,CALR,HAUS5,NUP98,TEK,CEP43,SIRT1,TGFB1,KAT7,TBRG1,HGS,MORC3,RPL13A,CHP1,PHB2,PPP1R…
GO: Biological Process	GO:2000147	positive regulation of cell motility	1.85e-10	2.698e-08	76	644	RPS6KB1,ETS1,RREB1,ADAM10,F2RL1,MET,SH3RF2,MIF,FGF2,AKT1,AKT2,MMP2,MMP9,CXCL12,JCAD,APC,APP,PLPP3,MTOR,SNAI1,MYC,PLK2,MYO5A,ADAM9,BCL2,STX4,NFE2L2,CPNE3,NOTCH1,CLASP1,CALR,ROR2,SEMA5A,TEK,CEP43,SIRT1,TGFB1,TGFBR1,THBS4,CAPN7,PAK1,HMGB1,PGR,PIK3R1,VEGFA,ROCK2,ADAMTS1,WNT7A,AKAP12,CRK,CRKL,IGF1,MAPK14,CCN1,NUS1,PRKCA,MAPK1,IL1A,MAP2K1,IL6,IL6R,IL6ST,DAB2,IRS1,ITGAV,WNK1,PTGS2,PTP4A1,SEMA4C,PTPRJ,CX…
GO: Biological Process	GO:0051248	negative regulation of protein metabolic process	1.929e-10	2.767e-08	124	1277	SYNJ2BP,ZFPM1,F2,F2RL1,YOD1,MET,AGO4,AGO3,SH3RF2,MIF,SCO1,AKT1,AKT2,ALAD,MMP9,FKBP1A,NCK2,ATG7,LEMD2,RNF149,APC,SHMT1,XIAP,INPP5F,CHORDC1,APP,AKT1S1,BEX3,CELF1,PLPP3,MTOR,SMARCC1,SNCA,C9orf72,MYC,SOX4,SNX3,ARPP19,GAS1,BAK1,GGA3,GPD1L,KAT2B,STYX,ZFP36L2,GNAQ,NPM1,CALM1,CALR,GPRC5A,SERPINH1,CEP43,TFAP4,NR2F2,SIRT1,TGFB1,USP14,PPP1R15B,RPL13A,CHP1,CDKN1B,CDKN2D,ENPP1,USP25,TSC1,PPP1R15A,BOD1,UBE2B,D…
GO: Biological Process	GO:0045893	positive regulation of transcription, DNA-templated	2.152e-10	3.007e-08	150	1647	ESR1,TNIP3,ETS1,ZFPM1,RREB1,ARID1A,F2RL1,MEF2D,FZD7,PCBD2,MET,ARID1B,SALL1,ATXN1,JAG1,FGF2,KMT2A,AFF1,AKT1,AKT2,MAML3,NCK2,CARM1,FOXO3,SMARCA5,ATF5,DDX17,FOSL2,APP,ARF4,ARNTL,ELL2,MTOR,ATF7IP,SMARCC1,TNKS,MESP2,SNAI1,GABPB1,MYC,SOX2,SOX4,MYCN,SOX11,ZC3H8,BACH1,SIX4,SS18,CCNK,GFI1,KAT2B,TAF8,NFATC2,NFE2L2,RBMX,NFKBIA,MYDGF,NOTCH1,IQCE,NPM1,TCF4,WASL,ZEB1,USP22,ROR2,AKNA,CRTC1,NR3C1,TFAP4,NR2F2,SIR…
GO: Biological Process	GO:0033043	regulation of organelle organization	2.165e-10	3.007e-08	132	1391	TBC1D19,CALCOCO2,ERCC1,MAK,ESR1,F2RL1,MAP3K1,MAP3K4,MET,KMT2A,AKT1,TAOK1,AKT2,MMP9,TRIM36,CXCL12,ALOX15,NCK2,MRE11,LIMA1,ATF5,ATG7,SGK1,PPFIA1,APC,CCT2,CHORDC1,CDC14B,MSN,DYNC2LI1,MTOR,ATF7IP,TNKS,SNCA,C9orf72,TRIM37,MYC,SMG1,PLK2,SPAST,NCKAP1,MYO5A,ENTR1,BAK1,NAP1L2,BCL2,GFI1,JMY,KAT2B,NSFL1C,SYT4,BICD2,NPM1,WASL,CLASP1,CALR,EML4,WHAMM,SEMA5A,TEK,SIRT1,TGFB1,TGFBR1,KAT7,RNF20,PAK1,CDC6,CDC25C,CD…
GO: Biological Process	GO:0043434	response to peptide hormone	2.575e-10	3.52e-08	62	480	BRIP1,RPS6KB1,ADCY5,ADM,ARID1B,AKT1,AKT2,CXCL12,FOXO3,IRS4,SGK1,APC,GPAM,SLC2A1,MTOR,SMARCC1,ATP2A2,ATP2B1,MYO5A,RAB10,KAT2B,NFE2L2,SIK2,TEK,SIRT1,TGFB1,TGFBR3,OXTR,PAK1,CDC6,CDK4,CDKN1B,ENPP1,TSC1,PIK3R1,PIK3R2,EEF2K,ROCK2,CPS1,CREB1,CRK,IGF1,PRKAA1,PRKAR2A,PRKCA,CTNNB1,IKBKB,DAG1,IRF1,IRS1,PTEN,PTGS2,EPM2AIP1,BTG2,PTPRF,RAB13,CPEB2,RANGAP1,EGR2,INSIG2,LRP6,ROCK1
GO: Biological Process	GO:0009968	negative regulation of signal transduction	3.248e-10	4.372e-08	140	1513	AMER1,SYNJ2BP,ESR1,RPS6KB1,TNIP3,MCL1,EZH2,F2RL1,ADCY5,FZD6,ADM,MET,ZBTB7A,SALL1,ZNRF3,ATXN1,SH3RF2,JAG1,MIF,AKT1,MMP9,FKBP1A,CXCL12,NCK2,DYRK3,FOXO3,RGS5,LEMD2,RNF149,APC,CASTOR2,INPP5F,AKT1S1,STAMBP,ARNTL,MTOR,FRZB,SNAI1,SNCA,SNX5,MYC,SOX2,UNC5B,GAS1,SIK1,BCL2,SNX13,GPD1L,STK4,PSME4,NFE2L2,NFKBIA,SIK2,NOTCH1,CALM1,PRICKLE1,CALR,ROR2,GRIK3,GPRC5A,NR3C1,TMBIM6,SIRT1,TGFB1,TGFBR1,TBX18,TGFBR3,PPP1…
GO: Biological Process	GO:0000278	mitotic cell cycle	3.513e-10	4.52e-08	109	1083	RPL24,ESR1,RPS6KB1,EZH2,MET,FBXL18,AKT1,TAOK1,TRIM36,CARM1,CUL4A,MRE11,APC,APP,USP37,SKP2,CDC14B,STAMBP,TNKS,SON,MYC,SOX4,PLK2,ARPP19,SPAST,MCM8,BACH1,GAS1,SIK1,CCND1,BCL2,GFI1,PSME4,NSFL1C,ZFP36L2,ANAPC16,USP22,CALM1,TTC28,CLASP1,TENT4A,EML4,HAUS5,NCAPH,CEP43,TFAP4,SIRT1,TGFB1,CCNG1,ORC1,CCNE2,RNF20,CDC6,CDC25C,CDC42,CDK4,CDK6,CDKN1B,CDKN2D,PHB2,HMGB1,TTN,RHOU,HNRNPU,ABCB1,BOD1,PKD1,HSPA1B,HSPA2…
GO: Biological Process	GO:0140014	mitotic nuclear division	3.513e-10	4.52e-08	109	1083	RPL24,ESR1,RPS6KB1,EZH2,MET,FBXL18,AKT1,TAOK1,TRIM36,CARM1,CUL4A,MRE11,APC,APP,USP37,SKP2,CDC14B,STAMBP,TNKS,SON,MYC,SOX4,PLK2,ARPP19,SPAST,MCM8,BACH1,GAS1,SIK1,CCND1,BCL2,GFI1,PSME4,NSFL1C,ZFP36L2,ANAPC16,USP22,CALM1,TTC28,CLASP1,TENT4A,EML4,HAUS5,NCAPH,CEP43,TFAP4,SIRT1,TGFB1,CCNG1,ORC1,CCNE2,RNF20,CDC6,CDC25C,CDC42,CDK4,CDK6,CDKN1B,CDKN2D,PHB2,HMGB1,TTN,RHOU,HNRNPU,ABCB1,BOD1,PKD1,HSPA1B,HSPA2…
GO: Biological Process	GO:1903047	mitotic cell cycle process	3.513e-10	4.52e-08	109	1083	RPL24,ESR1,RPS6KB1,EZH2,MET,FBXL18,AKT1,TAOK1,TRIM36,CARM1,CUL4A,MRE11,APC,APP,USP37,SKP2,CDC14B,STAMBP,TNKS,SON,MYC,SOX4,PLK2,ARPP19,SPAST,MCM8,BACH1,GAS1,SIK1,CCND1,BCL2,GFI1,PSME4,NSFL1C,ZFP36L2,ANAPC16,USP22,CALM1,TTC28,CLASP1,TENT4A,EML4,HAUS5,NCAPH,CEP43,TFAP4,SIRT1,TGFB1,CCNG1,ORC1,CCNE2,RNF20,CDC6,CDC25C,CDC42,CDK4,CDK6,CDKN1B,CDKN2D,PHB2,HMGB1,TTN,RHOU,HNRNPU,ABCB1,BOD1,PKD1,HSPA1B,HSPA2…
GO: Biological Process	GO:0009719	response to endogenous stimulus	3.651e-10	4.63e-08	162	1834	NR2F6,BRIP1,ACACA,ESR1,RPS6KB1,SRARP,ETS1,ACVR2B,ARID1A,EZH2,ADCY5,MAP3K1,ACSL1,ADM,ZBTB7A,ARID1B,CGN,RWDD1,FGF2,AKT1,AKT2,ALAD,MMP2,CXCL12,CARM1,FOXO3,IRS4,DDX17,ATG7,SGK1,FOSL2,LEMD2,APC,SHMT1,XIAP,GPAM,CASTOR2,APP,RAB14,LGR5,SKP2,SLC2A1,MSN,SLC5A5,LEFTY1,ARNTL,MTOR,SMARCC1,SNCA,ATP2A2,ATP2B1,SORD,SOX11,MYO5A,ADAM9,LRRC32,FRS2,CCND1,BCL2,RAB10,KAT2B,ZFP36L2,NFE2L2,SIK2,GNAQ,GNAS,NOTCH1,TBXA2R,Z…
GO: Biological Process	GO:0044403	symbiotic process	3.895e-10	4.825e-08	96	911	CALCOCO2,RPL24,RPL32,RPS19,RPS24,RPS28,F2,F2RL1,CD209,MET,AP1G1,MMP9,TRIM38,CXCL12,CARM1,CUL4A,MRE11,ATG7,MCTS1,MON1B,POM121C,SKP2,SLC1A5,MSN,ASGR2,ATF7IP,MYC,SNX3,NCKAP1,BAK1,BCL2,CCNK,GFI1,KAT2B,NFE2L2,NFKBIA,NOTCH1,NPM1,CALM1,NUP98,NUP43,CRTC1,TFAP4,SIRT1,TGFB1,CCNT2,GTF2B,PDE12,P4HB,MORC3,RPL13A,CDC25C,CDC42,VAPB,HMGA1,CADM1,PIK3R1,HSPA1B,VCAM1,ROCK2,AP1S3,RICTOR,CREB1,YWHAE,ITSN2,MPHOSPH8,MA…
GO: Biological Process	GO:0010648	negative regulation of cell communication	3.915e-10	4.825e-08	148	1632	AMER1,SYNJ2BP,ESR1,RPS6KB1,TNIP3,MCL1,EZH2,F2RL1,ADCY5,FZD6,ADM,MET,ZBTB7A,SALL1,ZNRF3,ATXN1,SH3RF2,JAG1,MIF,AKT1,MMP9,FKBP1A,CXCL12,NCK2,DYRK3,FOXO3,RGS5,LEMD2,RNF149,APC,CASTOR2,INPP5F,AKT1S1,STAMBP,ARNTL,MTOR,FRZB,SNAI1,SNCA,SNX5,MYC,SOX2,PLK2,JAGN1,UNC5B,GAS1,SIK1,BCL2,SNX13,GPD1L,STK4,PSME4,NFE2L2,NFKBIA,SIK2,SYT4,NOTCH1,CALM1,PRICKLE1,CALR,GPR35,ROR2,GRIK3,GPRC5A,NR3C1,TMBIM6,SIRT1,TGFB1,TG…
GO: Biological Process	GO:0035239	tube morphogenesis	4.033e-10	4.902e-08	106	1045	STX2,SYNJ2BP,ESR1,ETS1,ACVR2B,ARID1A,FZD6,ADM,MET,SALL1,OTULIN,JAG1,FGF2,AKT1,MMP2,MMP9,CXCL12,JCAD,SHROOM3,LGR5,MTHFD1,ENAH,MYC,SOX2,STARD13,SOX4,MYCN,SOX11,PLK2,CLUAP1,NCKAP1,UNC5B,BAK1,BCL2,SIX4,STK4,TMTC3,NFE2L2,SGPL1,MYDGF,NOTCH1,TBXA2R,TCF4,ZEB1,PRICKLE1,SEMA5A,NR3C1,TEK,NR2F2,SIRT1,TGFB1,TGFBR1,TGFBR3,THBS4,HGS,PAK1,CDC42,PHB2,HMGB1,TSC1,PGR,PIK3CG,PIK3R2,PKD1,HECTD1,VEGFA,ROCK2,COL8A1,ADA…
GO: Biological Process	GO:0051272	positive regulation of cellular component movement	4.22e-10	5.058e-08	77	668	RPS6KB1,ETS1,RPS19,RREB1,ADAM10,F2RL1,MET,SH3RF2,MIF,FGF2,AKT1,AKT2,MMP2,MMP9,CXCL12,JCAD,APC,APP,PLPP3,MTOR,SNAI1,MYC,PLK2,MYO5A,ADAM9,BCL2,STX4,NFE2L2,CPNE3,NOTCH1,CLASP1,CALR,ROR2,SEMA5A,TEK,CEP43,SIRT1,TGFB1,TGFBR1,THBS4,CAPN7,PAK1,HMGB1,PGR,PIK3R1,VEGFA,ROCK2,ADAMTS1,WNT7A,AKAP12,CRK,CRKL,IGF1,MAPK14,CCN1,NUS1,PRKCA,MAPK1,IL1A,MAP2K1,IL6,IL6R,IL6ST,DAB2,IRS1,ITGAV,WNK1,PTGS2,PTP4A1,SEMA4C,PT…
GO: Biological Process	GO:0023057	negative regulation of signaling	4.648e-10	5.496e-08	148	1636	AMER1,SYNJ2BP,ESR1,RPS6KB1,TNIP3,MCL1,EZH2,F2RL1,ADCY5,FZD6,ADM,MET,ZBTB7A,SALL1,ZNRF3,ATXN1,SH3RF2,JAG1,MIF,AKT1,MMP9,FKBP1A,CXCL12,NCK2,DYRK3,FOXO3,RGS5,LEMD2,RNF149,APC,CASTOR2,INPP5F,AKT1S1,STAMBP,ARNTL,MTOR,FRZB,SNAI1,SNCA,SNX5,MYC,SOX2,PLK2,JAGN1,UNC5B,GAS1,SIK1,BCL2,SNX13,GPD1L,STK4,PSME4,NFE2L2,NFKBIA,SIK2,SYT4,NOTCH1,CALM1,PRICKLE1,CALR,GPR35,ROR2,GRIK3,GPRC5A,NR3C1,TMBIM6,SIRT1,TGFB1,TG…
GO: Biological Process	GO:0032269	negative regulation of cellular protein metabolic process	5.743e-10	6.7e-08	117	1202	SYNJ2BP,F2,F2RL1,YOD1,MET,AGO4,AGO3,SH3RF2,MIF,SCO1,AKT1,AKT2,ALAD,MMP9,FKBP1A,NCK2,ATG7,LEMD2,RNF149,APC,SHMT1,XIAP,INPP5F,CHORDC1,APP,AKT1S1,BEX3,CELF1,PLPP3,MTOR,SMARCC1,SNCA,C9orf72,MYC,SOX4,ARPP19,GAS1,BAK1,GPD1L,KAT2B,STYX,ZFP36L2,GNAQ,NPM1,CALM1,CALR,GPRC5A,SERPINH1,CEP43,TFAP4,NR2F2,SIRT1,TGFB1,USP14,PPP1R15B,RPL13A,CHP1,CDKN1B,CDKN2D,ENPP1,USP25,TSC1,PPP1R15A,BOD1,UBE2B,DNAJC10,PIK3R1,PI…
GO: Biological Process	GO:0033674	positive regulation of kinase activity	7.355e-10	8.468e-08	75	651	ERN1,ACVR2B,EZH2,F2,ADCY5,MAP3K1,MAP3K4,ACSL1,MET,MIF,FGF2,AKT1,TAOK1,MRE11,MTOR,INAVA,SNCA,RAP2C,CAB39,ADAM9,FRS2,TAB2,GPRC5C,CCND1,CCNK,STK4,MALT1,NPM1,CALM1,ROR2,GPRC5A,TEK,SIRT1,TGFB1,TGFBR1,CCNT2,PAK1,CDC6,CDC42,MMD,CDKN1B,HMGB1,PIK3CG,PKD1,VEGFA,MAP3K8,RICTOR,CRK,CRKL,IGF1,MAPK14,CCN1,PRKAA1,PRKAR2A,MAPK1,MAP2K1,EIF2AK2,IL6R,DAB2,DAG1,IRAK1,IRAK2,IRS1,WNK1,ZEB2,CXCR4,RAC1,KRAS,ECT2,VANGL2,S…
GO: Biological Process	GO:0060537	muscle tissue development	7.604e-10	8.567e-08	62	493	RPS6KB1,MBNL1,ZFPM1,ARID1A,MEF2D,FZD7,MET,NLN,FGF2,FKBP1A,DDX17,ATG7,LEMD2,APC,ARNTL,MTOR,MYC,SOX11,FRS2,SIK1,BCL2,POPDC2,SIX4,NOTCH1,CALR,NR3C1,NR2F2,SIRT1,TGFB1,TGFBR1,TBX18,CCNT2,TGFBR3,PAK1,CDC42,TSC1,TTN,HNRNPU,CBY1,VEGFA,YY1,CREB1,TIPARP,IGF1,MAPK14,CSRP2,PRKAA1,OSR1,MAPK1,CTNNB1,PTEN,BTG2,DDX39B,AKIRIN1,PARP2,RGS2,HIVEP3,EGR2,LOX,LRP6,SMAD1,SMAD4
GO: Biological Process	GO:0042981	regulation of apoptotic process	7.662e-10	8.567e-08	157	1779	ESR1,RPS6KB1,ETS1,MCL1,EVI2B,ADAM10,ADM,ZBTB7A,AGO4,SH3RF2,MIF,AKT1,AKT2,MMP2,MERTK,MMP9,CXCL12,NCK2,DYRK3,FOXO3,MRE11,ATF5,ATG7,SGK1,APC,XIAP,GPAM,SKP2,AKT1S1,STAMBP,ARF4,BEX3,LEFTY1,MTOR,FRZB,SNAI1,SNCA,SON,MYC,SOX2,SOX4,PLK2,ZC3H8,UNC5B,CDK19,GAS1,BAK1,FRS2,SIK1,BCL2,SIX4,JMY,STK4,MALT1,DIP2A,STX4,NFE2L2,NFKBIA,CARD6,MYDGF,GNAQ,NOTCH1,NPM1,SLC11A2,CALR,SEMA5A,NR3C1,TMBIM6,TEK,CBS,TFAP4,SIRT1,T…
GO: Biological Process	GO:0040017	positive regulation of locomotion	7.833e-10	8.567e-08	77	677	RPS6KB1,ETS1,RREB1,ADAM10,F2RL1,MET,SH3RF2,MIF,FGF2,AKT1,AKT2,MMP2,MMP9,CXCL12,JCAD,APC,APP,PLPP3,MTOR,SNAI1,MYC,PLK2,MYO5A,ADAM9,BCL2,STX4,NFE2L2,CPNE3,NOTCH1,CLASP1,CALR,ROR2,SEMA5A,TEK,CEP43,SIRT1,TGFB1,TGFBR1,THBS4,CAPN7,PAK1,VAPB,HMGB1,PGR,PIK3R1,VEGFA,ROCK2,ADAMTS1,WNT7A,AKAP12,CRK,CRKL,IGF1,MAPK14,CCN1,NUS1,PRKCA,MAPK1,IL1A,MAP2K1,IL6,IL6R,IL6ST,DAB2,IRS1,ITGAV,WNK1,PTGS2,PTP4A1,SEMA4C,PTP…
GO: Biological Process	GO:0045786	negative regulation of cell cycle	7.833e-10	8.567e-08	77	677	RPL24,BRIP1,ERN1,ESR1,ETS1,EVI2B,EZH2,MIF,TAOK1,AKT2,CARM1,CUL4A,MRE11,ATF5,APC,CDC14B,MTOR,TNKS,TRIM37,MYC,SOX2,SOX4,CAB39,SOX11,PLK2,GAS1,CCND1,BCL2,CCNK,JMY,KAT2B,PSME4,ZFP36L2,NOTCH1,NPM1,CALR,WHAMM,TFAP4,NR2F2,TGFB1,CCNG1,ORC1,TGFBR1,TBRG1,CDC6,CDC25C,CDK4,CDK6,CDKN1B,CDKN2D,PPP1R15A,PKD1,PSMF1,INTS7,WEE1,CLOCK,MAPK14,PRKAA1,CTNNB1,MAP2K1,INHBA,PSMB5,IRF1,ZNF207,PSMD11,PSMD12,PTEN,PTGS2,BTG2…
GO: Biological Process	GO:0006974	cellular response to DNA damage stimulus	8.127e-10	8.779e-08	93	884	CHAF1B,ERCC1,BRIP1,MCL1,MCMDC2,ZBTB7A,MIF,ATXN3,MLH1,AKT1,TAOK1,CXCL12,DYRK3,CARM1,CUL4A,FOXO3,MRE11,SGK1,MCTS1,APC,XIAP,CDC14B,KLHL15,MCM9,GINS2,SNAI1,FUS,MYC,SOX4,SMG1,PLK2,MCM8,BACH1,BAK1,CCND1,BCL2,CCNK,JMY,PSME4,NFATC2,MORF4L1,NPM1,TENT4A,TFAP4,SIRT1,CCNG1,ZMAT3,POLI,PAK1,CDC25C,CDKN1B,CDKN2D,SMUG1,HMGB1,HMGB2,HMGA1,PPP1R15A,ERCC8,UBA1,UBE2A,UBE2B,PIK3R1,INTS7,NSD2,RRM2B,WRN,EI24,XRCC1,CLOCK…
GO: Biological Process	GO:0048634	regulation of muscle organ development	8.405e-10	8.969e-08	34	190	RPS6KB1,FZD7,NLN,FGF2,DDX17,APC,ARNTL,MTOR,FRS2,BCL2,SIX4,NOTCH1,NR3C1,SIRT1,TGFB1,TGFBR1,TGFBR3,PAK1,YY1,CREB1,IGF1,MAPK14,PRKAA1,MAPK1,CTNNB1,IL6,PTEN,DDX39B,AKIRIN1,PARP2,RGS2,LOX,LRP6,SMAD4
GO: Biological Process	GO:0023014	signal transduction by protein phosphorylation	9.501e-10	1.002e-07	106	1061	ERN1,SYNJ2BP,ESR1,EZH2,F2RL1,MAP3K1,MAP3K4,FZD7,MET,SH3RF2,MIF,FGF2,AKT1,TAOK1,ALOX15,JCAD,LEMD2,RNF149,APC,APP,LEFTY1,INAVA,MYC,SOX2,CAB39,ADAM9,FRS2,TAB2,STK4,PSME4,STYX,ZFP36L2,MYDGF,NOTCH1,CALM1,ROR2,GRIN2B,TEK,CBS,TGFB1,TGFBR1,TGFBR3,OXTR,HGS,PAK1,CDC42,GPR37L1,PHB2,HMGB1,PIK3CG,PIK3R2,BMP8A,VEGFA,ROCK2,PSMF1,NMNAT1,MAP3K8,WNT7A,YWHAE,AKAP12,CRK,CRKL,IGBP1,IGF1,MAPK14,CCN1,PRKAA1,PRKCA,MAPK1…
GO: Biological Process	GO:1901701	cellular response to oxygen-containing compound	1.154e-09	1.202e-07	123	1300	BRIP1,ACACA,ERN1,ESR1,RPS6KB1,TNIP3,ETS1,EZH2,ADCY5,FZD7,MET,ARID1B,MIF,RWDD1,AKT1,AKT2,MMP2,MMP9,FOXO3,IRS4,DCPS,ATG7,SGK1,APC,SHMT1,GPAM,CASTOR2,APP,MSN,SLC5A5,MTOR,SMARCC1,SNCA,ATP2B1,SOX4,MYO5A,JAGN1,ADAM9,CDK19,GFI1,RAB10,MALT1,KAT2B,STX4,NFE2L2,NFKBIA,SIK2,GNAQ,GNAS,TBXA2R,ZEB1,NR3C1,TFAP4,SIRT1,TGFB1,PAK1,CDC6,CDK4,ENPP1,CFTR,GPR37L1,PHB2,HMGB1,HMGB2,TSC1,TWF2,HNRNPU,SGMS1,PIK3CG,PIK3R1,PI…
GO: Biological Process	GO:0045944	positive regulation of transcription by RNA polymerase II	1.206e-09	1.242e-07	124	1315	ESR1,TNIP3,ETS1,ZFPM1,RREB1,F2RL1,MEF2D,MET,SALL1,ATXN1,JAG1,FGF2,KMT2A,AKT1,AKT2,MAML3,NCK2,CARM1,FOXO3,SMARCA5,ATF5,DDX17,FOSL2,APP,ARF4,ARNTL,ELL2,SMARCC1,TNKS,MESP2,GABPB1,MYC,SOX2,SOX4,MYCN,SOX11,BACH1,SIX4,SS18,CCNK,GFI1,KAT2B,NFATC2,NFE2L2,RBMX,NFKBIA,MYDGF,NOTCH1,IQCE,NPM1,TCF4,WASL,ZEB1,AKNA,CRTC1,NR3C1,TFAP4,SIRT1,TGFB1,TGFBR1,KAT7,TBX18,CCNT2,GTF2B,NFATC2IP,PBX3,ZNF281,HMGB1,HMGB2,SSBP…
GO: Biological Process	GO:0045936	negative regulation of phosphate metabolic process	1.236e-09	1.248e-07	74	646	SYNJ2BP,F2RL1,MET,ATXN1,SH3RF2,AKT1,FKBP1A,NCK2,LEMD2,RNF149,APC,INPP5F,CHORDC1,AKT1S1,PLPP3,MTOR,SNCA,C9orf72,MYC,ARPP19,BAK1,GPD1L,KAT2B,GNAQ,NPM1,CALM1,GPRC5A,CEP43,TFAP4,NR2F2,SIRT1,TGFB1,PDE12,PPP1R15B,ENTPD1,CHP1,CDKN1B,CDKN2D,ENPP1,PPP1R15A,HNRNPU,BOD1,UBE2B,DNAJC10,PIK3R2,ROCK2,YWHAE,CRKL,PPP1R2,IGBP1,IGF1,SOCS5,PRKAR2A,PRKCA,IKBKB,IL6,TRAF3IP1,INHBA,DAB2,DAG1,IRF1,PTEN,WNK1,PTK6,PTPRJ,PP…
GO: Biological Process	GO:0045597	positive regulation of cell differentiation	1.241e-09	1.248e-07	114	1176	ETS1,EVI2B,ACVR2B,RREB1,EZH2,EHD2,ADM,MET,SALL1,ATXN1,JAG1,MIF,FGF2,AKT1,SUCO,CXCL12,CARM1,FOXO3,SGK1,NCKIPSD,APC,ARNTL,MTOR,FRZB,SNAI1,MYC,SOX2,SOX11,SNX3,NAP1L2,BCL2,GFI1,STK4,PROM1,MALT1,KAT2B,NFATC2,NFE2L2,SYT4,GNAS,NOTCH1,TCF4,CUX2,ZEB1,CALR,ROR2,CRTC1,SEMA5A,NR3C1,SIRT1,TGFB1,TGFBR1,PAK1,CDC42,MMD,CFTR,ZMYND8,HMGB1,HMGB2,TWF2,HNRNPU,PIK3R1,PLAG1,EEF2K,HSPA1B,CREB3L2,VEGFA,FNDC3B,AKAP5,ADAMT…
GO: Biological Process	GO:0030522	intracellular receptor signaling pathway	1.292e-09	1.273e-07	44	295	NR2F6,ESR1,SRARP,ARID1A,EZH2,ZBTB7A,OTULIN,RWDD1,ALOX15,CARM1,DDX17,XIAP,GPAM,SKP2,ARNTL,TIFA,INAVA,DCBLD2,TAB2,NFKBIA,CALR,NR3C1,NR2F2,SIRT1,TSPAN6,PAK1,NR2C1,PHB2,PGR,HSPA1B,STRN3,CLOCK,YWHAH,CRKL,IGF1,LSM14A,CTNNB1,PUM1,DAB2,IRAK1,IRAK2,RNF125,RAN,RORA
GO: Biological Process	GO:0010563	negative regulation of phosphorus metabolic process	1.324e-09	1.273e-07	74	647	SYNJ2BP,F2RL1,MET,ATXN1,SH3RF2,AKT1,FKBP1A,NCK2,LEMD2,RNF149,APC,INPP5F,CHORDC1,AKT1S1,PLPP3,MTOR,SNCA,C9orf72,MYC,ARPP19,BAK1,GPD1L,KAT2B,GNAQ,NPM1,CALM1,GPRC5A,CEP43,TFAP4,NR2F2,SIRT1,TGFB1,PDE12,PPP1R15B,ENTPD1,CHP1,CDKN1B,CDKN2D,ENPP1,PPP1R15A,HNRNPU,BOD1,UBE2B,DNAJC10,PIK3R2,ROCK2,YWHAE,CRKL,PPP1R2,IGBP1,IGF1,SOCS5,PRKAR2A,PRKCA,IKBKB,IL6,TRAF3IP1,INHBA,DAB2,DAG1,IRF1,PTEN,WNK1,PTK6,PTPRJ,PP…
GO: Biological Process	GO:0051094	positive regulation of developmental process	1.333e-09	1.273e-07	146	1632	RPS6KB1,ETS1,EVI2B,ACVR2B,RREB1,EZH2,EHD2,ADM,MET,SALL1,ATXN1,JAG1,MIF,MLH1,FGF2,AKT1,MMP9,SUCO,CXCL12,CARM1,FOXO3,JCAD,SGK1,NCKIPSD,APC,GPAM,ATXN1L,ARNTL,CELF1,MTOR,FRZB,SNAI1,ATP2B1,MYC,SOX2,SOX11,PLK2,SNX3,ADAM9,FRS2,NAP1L2,CCND1,BCL2,SIX4,GFI1,STK4,PROM1,MALT1,KAT2B,NFATC2,NFE2L2,MYDGF,SYT4,GNAS,NOTCH1,TBXA2R,TCF4,CUX2,ZEB1,CLASP1,CALR,ROR2,CRTC1,SEMA5A,NR3C1,TEK,SIRT1,TGFB1,TGFBR1,TBX18,TGFB…
GO: Biological Process	GO:0042326	negative regulation of phosphorylation	1.333e-09	1.273e-07	64	524	SYNJ2BP,F2RL1,MET,ATXN1,SH3RF2,AKT1,FKBP1A,NCK2,LEMD2,RNF149,APC,INPP5F,CHORDC1,AKT1S1,PLPP3,MTOR,SNCA,C9orf72,MYC,BAK1,GPD1L,KAT2B,GNAQ,NPM1,CALM1,GPRC5A,CEP43,TFAP4,NR2F2,SIRT1,TGFB1,PDE12,PPP1R15B,CHP1,CDKN1B,CDKN2D,ENPP1,PPP1R15A,HNRNPU,UBE2B,DNAJC10,PIK3R2,CRKL,IGBP1,IGF1,SOCS5,PRKAR2A,PRKCA,IL6,TRAF3IP1,INHBA,DAB2,DAG1,IRF1,PTEN,WNK1,PTK6,PTPRJ,RGS2,RGS3,LRP6,SPRED1,TRIB1,SMAD4
GO: Biological Process	GO:0016032	viral process	1.339e-09	1.273e-07	90	853	CALCOCO2,RPL24,RPL32,RPS19,RPS24,RPS28,CD209,AP1G1,MMP9,TRIM38,CXCL12,CARM1,CUL4A,MRE11,ATG7,MCTS1,MON1B,POM121C,SKP2,SLC1A5,MSN,ASGR2,ATF7IP,MYC,SNX3,NCKAP1,BAK1,BCL2,CCNK,GFI1,KAT2B,NFE2L2,NFKBIA,NOTCH1,NPM1,NUP98,NUP43,CRTC1,TFAP4,SIRT1,TGFB1,CCNT2,GTF2B,PDE12,P4HB,MORC3,RPL13A,CDC25C,CDC42,VAPB,HMGA1,CADM1,PIK3R1,HSPA1B,VCAM1,ROCK2,AP1S3,RICTOR,CREB1,YWHAE,ITSN2,MPHOSPH8,MAPK1,CTNNB1,IKBKB,EI…
GO: Biological Process	GO:0003006	developmental process involved in reproduction	1.368e-09	1.283e-07	86	801	ERCC1,BRIP1,STRBP,ESR1,RPS6KB1,MCMDC2,ARID1A,MAP3K4,ADM,MET,SALL1,AGO4,MLH1,AKT1,MMP2,MERTK,CXCL12,FOXO3,APC,FNDC3A,LGR5,CELF1,MTOR,RNF38,SMARCC1,SNAI1,AFF4,SOX2,BAK1,FRS2,CCND1,BCL2,SIX4,STK4,NEFH,PSME4,SGPL1,NOTCH1,ROR2,NR2F2,SIRT1,TGFB1,TGFBR1,CDKN1B,CFTR,PHB2,HMGB2,PGR,UBE2B,PKD1,PLAG1,BMP8A,HSD17B4,HECTD1,HSPA2,VCAM1,VEGFA,ADAMTS1,WNT7A,SF1,CRKL,ZFX,TIPARP,IGF1,MAPK14,CCN1,OSR1,MAPK1,CTNNB1,…
GO: Biological Process	GO:0060548	negative regulation of cell death	1.379e-09	1.283e-07	115	1192	ESR1,RPS6KB1,MCL1,EVI2B,MET,AGO4,SH3RF2,MIF,FGF2,AKT1,AKT2,MERTK,MMP9,CXCL12,DYRK3,MRE11,ATF5,DCPS,ATG7,MCFD2,SGK1,APC,XIAP,GPAM,STAMBP,ARF4,BEX3,MTOR,SNAI1,SNCA,SON,MYC,SOX4,SOX11,PLK2,UNC5B,GAS1,BCL2,SIX4,MALT1,NFE2L2,NFKBIA,MYDGF,GNAQ,NOTCH1,NPM1,SEMA5A,NR3C1,TMBIM6,TEK,CBS,SIRT1,CCNG1,TGFBR1,TGFBR3,PDE12,WDR73,CDKN1B,CDKN2D,CFTR,GPR37L1,PHB2,HMGB2,TSC1,SLC7A11,PGR,UBE2B,SGMS1,PIK3CG,PIK3R1,EE…
GO: Biological Process	GO:0048545	response to steroid hormone	1.424e-09	1.311e-07	54	407	NR2F6,ESR1,RPS6KB1,SRARP,ARID1A,ADM,ZBTB7A,RWDD1,ALAD,CARM1,FOXO3,DDX17,SGK1,GPAM,SKP2,ARNTL,ATP2B1,ADAM9,CCND1,BCL2,ZFP36L2,NOTCH1,CALR,NR3C1,TFAP4,NR2F2,SIRT1,TGFB1,OXTR,PAK1,NR2C1,PHB2,HMGB1,HMGB2,HNRNPU,PGR,PIK3R1,STRN3,CPS1,CLOCK,YWHAH,CRH,IGF1,IGFBP2,CTNNB1,MAP2K1,IL6,DAB2,PTGS2,KRAS,RAN,BCL2L11,LOX,RORA
GO: Biological Process	GO:0001933	negative regulation of protein phosphorylation	1.544e-09	1.407e-07	60	478	SYNJ2BP,F2RL1,MET,SH3RF2,AKT1,FKBP1A,NCK2,LEMD2,RNF149,APC,INPP5F,CHORDC1,AKT1S1,PLPP3,MTOR,SNCA,C9orf72,MYC,BAK1,GPD1L,KAT2B,GNAQ,NPM1,CALM1,GPRC5A,CEP43,TFAP4,NR2F2,SIRT1,TGFB1,PPP1R15B,CHP1,CDKN1B,CDKN2D,ENPP1,PPP1R15A,UBE2B,DNAJC10,PIK3R2,CRKL,IGBP1,IGF1,SOCS5,PRKAR2A,PRKCA,IL6,TRAF3IP1,DAB2,DAG1,IRF1,PTEN,WNK1,PTK6,PTPRJ,RGS2,RGS3,LRP6,SPRED1,TRIB1,SMAD4
GO: Biological Process	GO:0016202	regulation of striated muscle tissue development	1.616e-09	1.448e-07	33	185	RPS6KB1,FZD7,NLN,FGF2,DDX17,APC,ARNTL,MTOR,FRS2,BCL2,SIX4,NOTCH1,NR3C1,SIRT1,TGFB1,TGFBR1,TGFBR3,PAK1,YY1,CREB1,IGF1,MAPK14,PRKAA1,MAPK1,CTNNB1,PTEN,DDX39B,AKIRIN1,PARP2,RGS2,LOX,LRP6,SMAD4
GO: Biological Process	GO:0060562	epithelial tube morphogenesis	1.622e-09	1.448e-07	53	397	ESR1,ARID1A,FZD6,ADM,MET,SALL1,FGF2,CXCL12,SHROOM3,LGR5,MTHFD1,ENAH,MYC,SOX2,STARD13,SOX4,MYCN,SOX11,CLUAP1,NCKAP1,BCL2,SIX4,STK4,TMTC3,NOTCH1,PRICKLE1,SEMA5A,NR3C1,TEK,TGFB1,PAK1,PHB2,TSC1,PGR,PKD1,HECTD1,VEGFA,ROCK2,CLIC4,IGF1,MICAL2,OSR1,CTNNB1,IPMK,DAG1,ZEB2,SEMA4C,CXCR4,KRAS,RDH10,VANGL2,LRP6,SMAD4
GO: Biological Process	GO:0002682	regulation of immune system process	2.108e-09	1.863e-07	155	1775	ESR1,TNIP3,ETS1,EVI2B,RPS19,RAET1E,ZFPM1,F2,ADAM10,F2RL1,CD209,MAP3K1,ZBTB7A,AGO4,OTULIN,AGO3,ZNF608,AP1G1,MTUS1,JAG1,MIF,MLH1,KMT2A,AKT1,MMP2,MERTK,MMP9,FKBP1A,TRIM38,CXCL12,ALOX15,NCK2,CUL4A,FOXO3,ATG7,NCKIPSD,APC,XIAP,GPAM,APP,ATXN1L,MSN,SLC7A2,MTOR,TIFA,INAVA,SNCA,MYC,TRAF3IP2,SOX11,NCKAP1,SIGLEC9,ZC3H8,LRRC32,IL20RB,TAB2,BCL2,GFI1,MALT1,KAT2B,STX4,PSME4,NFATC2,ZFP36L2,NFE2L2,NFKBIA,C2,GNAS,N…
GO: Biological Process	GO:0032880	regulation of protein localization	2.232e-09	1.953e-07	114	1188	SYNJ2BP,F2,ADAM10,F2RL1,ADCY5,YOD1,MIF,GPC4,AKT1,AKT2,FKBP1A,ATG7,SGK1,PPFIA1,APC,GPAM,CCT2,RAB14,SLC2A1,MSN,ARNTL,SOX4,SNX3,NCKAP1,MYO5A,JAGN1,ADAM9,LRRC32,ENTR1,BCL2,SIX4,GPD1L,STX4,NSFL1C,SYT4,NPM1,WASL,TMBIM6,TEK,SIRT1,TGFB1,KAT7,CCNE2,PAK1,CDC42,MMD,CHP1,CFTR,ZMYND8,HMGB1,SLC7A11,TTN,RHOU,CADM1,PIK3R1,PIK3R2,BMP8A,HECTD1,PLS1,VEGFA,ROCK2,AKAP5,GNL3L,RPH3AL,NSD2,WNT7A,TMEM59,EI24,PTPN23,CPT1A…
GO: Biological Process	GO:0014706	striated muscle tissue development	2.289e-09	1.977e-07	59	471	RPS6KB1,MBNL1,ZFPM1,ARID1A,MEF2D,FZD7,MET,NLN,FGF2,FKBP1A,DDX17,ATG7,LEMD2,APC,ARNTL,MTOR,MYC,SOX11,FRS2,SIK1,BCL2,POPDC2,SIX4,NOTCH1,CALR,NR3C1,NR2F2,SIRT1,TGFB1,TGFBR1,TBX18,CCNT2,TGFBR3,PAK1,CDC42,TSC1,TTN,HNRNPU,CBY1,VEGFA,YY1,CREB1,IGF1,MAPK14,PRKAA1,MAPK1,CTNNB1,PTEN,BTG2,DDX39B,AKIRIN1,PARP2,RGS2,HIVEP3,EGR2,LOX,LRP6,SMAD1,SMAD4
GO: Biological Process	GO:0022008	neurogenesis	2.305e-09	1.977e-07	161	1866	RPL24,NR2F6,EZH2,F2,ADAM10,FZD7,ADM,ACSL4,MET,ARID1B,SALL1,ATXN1,JAG1,MIF,FGF2,AKT1,AKT2,MMP2,CXCL12,NCK2,CARM1,FOXO3,ATF5,ATG7,SGK1,LEMD2,NCKIPSD,DOCK10,APC,INPP5F,APP,ADAM22,ARF4,ARNTL,PLPP3,MTOR,ENAH,MFSD8,C9orf72,MYC,SOX2,SOX4,MYCN,SOX11,PLK2,SNX3,SPAST,NCKAP1,UNC5B,GAS1,FRS2,NAP1L2,NCAM2,BCL2,SIX4,GFI1,NEFH,PROM1,RAB10,KAT2B,NFE2L2,SYT4,GNAQ,NOTCH1,TCF4,WASL,CUX2,ZEB1,SLC11A2,CALR,ROR2,AKNA,…
GO: Biological Process	GO:0031331	positive regulation of cellular catabolic process	2.419e-09	2.043e-07	52	390	CALCOCO2,AMER1,SH3RF2,MIF,ATXN3,AKT1,AKT2,FOXO3,ATG7,APP,MSN,SNCA,C9orf72,MYC,PLK2,ADAM9,TMTC3,ZFP36L2,NFE2L2,PRICKLE1,SIRT1,SH3D19,PAFAH1B2,HMGB1,TSC1,HSPA1B,ROCK2,UBQLN1,TMEM59,BAG2,CPT1A,IGF1,SOCS5,PRKAA1,PUM1,MAP2K1,ULK2,IL6,ZBTB20,DAB2,FYCO1,IRS1,PTEN,BTG2,ATG16L1,BCL2L11,SH3GLB1,ROCK1,SVIP,PIP4K2C,TRIB1,FBXW7
GO: Biological Process	GO:0022402	cell cycle process	2.428e-09	2.043e-07	145	1632	RPL24,ERCC1,BRIP1,ERN1,ESR1,RPS6KB1,EVI2B,MCMDC2,EZH2,MET,AGO4,FBXL18,MIF,MLH1,AKT1,TAOK1,AKT2,TRIM36,DYRK3,CARM1,CUL4A,MRE11,ATF5,APC,CHORDC1,APP,USP37,SKP2,CDC14B,STAMBP,MTOR,TNKS,TRIM37,SON,MYC,SOX2,SOX4,CAB39,PLK2,ARPP19,SPAST,MCM8,ENTR1,BACH1,GAS1,SIK1,CCND1,BCL2,CCNK,GFI1,JMY,KAT2B,PSME4,NSFL1C,ZFP36L2,ANAPC16,NOTCH1,NPM1,WASL,USP22,CALM1,TTC28,CLASP1,TENT4A,CALR,EML4,HAUS5,WHAMM,NCAPH,CEP4…
GO: Biological Process	GO:1901861	regulation of muscle tissue development	2.47e-09	2.058e-07	33	188	RPS6KB1,FZD7,NLN,FGF2,DDX17,APC,ARNTL,MTOR,FRS2,BCL2,SIX4,NOTCH1,NR3C1,SIRT1,TGFB1,TGFBR1,TGFBR3,PAK1,YY1,CREB1,IGF1,MAPK14,PRKAA1,MAPK1,CTNNB1,PTEN,DDX39B,AKIRIN1,PARP2,RGS2,LOX,LRP6,SMAD4
GO: Biological Process	GO:0062012	regulation of small molecule metabolic process	2.498e-09	2.062e-07	60	484	ACACA,ACADL,ADM,ACSL4,ZBTB7A,NLN,SCD,MIF,PDP2,AK4,AKT1,AKT2,APC,GPAM,APP,POM121C,MTOR,SNAI1,SNCA,MYC,ARPP19,SIK1,GFI1,GFPT1,KAT2B,PSME4,NUP98,NUP43,NR3C1,SIRT1,TGFB1,ENTPD1,PPTC7,ENPP1,HMGB1,PGAM1,SLC7A11,ELOVL6,PSMF1,CPT1A,IGF1,SLC45A3,PRKAA1,MAP2K1,IL6,ZBTB20,CYP51A1,PSMB5,DAB2,IRS1,PSMD11,PSMD12,PTGS2,EPM2AIP1,DHCR7,PEX2,RAN,RDH10,INSIG2,RORA
GO: Biological Process	GO:0008610	lipid biosynthetic process	2.842e-09	2.324e-07	81	748	PIGP,ACACA,ACADL,ACSL1,ADM,ACSL4,SCD,MIF,FGF2,AKT1,ALOX15,ATG7,GPAM,INPP5F,RAB14,PLPP3,MTOR,PLEKHA3,SNAI1,MTMR9,MYO5A,SIK1,GFI1,GPD1L,SYNJ2,SGPL1,CPNE3,TBXAS1,NR3C1,SIRT1,OSBP,SERAC1,CDK4,VAPB,CFTR,MGLL,SOCS6,SGMS1,LIPG,PIK3CG,PIK3R1,PIK3R2,PISD,ELOVL6,HSD17B4,ACBD3,CREB1,CRH,SF1,IGF1,CCN1,SLC45A3,NUS1,SOCS5,PRKAA1,IL1A,ZBTB20,CYP51A1,DAB2,PTDSS2,PTEN,PTGS2,LCLAT1,DHCR7,PEX2,RAB5A,CERS4,RAN,PDSS2…
GO: Biological Process	GO:0042493	response to drug	2.978e-09	2.413e-07	114	1194	RPS6KB1,ETS1,EZH2,ADAM10,ADCY5,ACSL1,MET,JAG1,KMT2A,AK4,ALAD,MMP2,MMP9,FKBP1A,CXCL12,FOXO3,DCPS,ATG7,RNF149,CASTOR2,SLC1A5,SLC7A2,MTOR,INAVA,SNCA,SORD,MYC,ADAM9,BAK1,SRP19,SRP54,CCND1,BCL2,SS18,NEFH,NFATC2,NFE2L2,NFKBIA,SYT4,GNAQ,GNAS,NOTCH1,TBXA2R,CHRNA6,TENT4A,CALR,GRIN2B,NR3C1,TMBIM6,CBS,TFAP4,SIRT1,TGFB1,KAT7,OXTR,PPP1R15B,ENTPD1,CDK4,CDK6,CDKN1B,CFTR,GPR37L1,HMGB2,SLC7A11,HNRNPU,PGR,ABCB1,UB…
GO: Biological Process	GO:0043408	regulation of MAPK cascade	3.622e-09	2.907e-07	89	857	ERN1,SYNJ2BP,ESR1,EZH2,F2RL1,MAP3K1,MAP3K4,FZD7,MET,SH3RF2,MIF,FGF2,AKT1,TAOK1,ALOX15,JCAD,LEMD2,RNF149,APC,APP,LEFTY1,INAVA,MYC,SOX2,ADAM9,FRS2,TAB2,STYX,MYDGF,NOTCH1,ROR2,GRIN2B,TEK,CBS,TGFB1,TGFBR1,TGFBR3,HGS,PAK1,CDC42,GPR37L1,PHB2,HMGB1,PIK3CG,PIK3R2,BMP8A,VEGFA,ROCK2,NMNAT1,MAP3K8,WNT7A,AKAP12,CRK,CRKL,IGBP1,IGF1,MAPK14,CCN1,PRKAA1,PRKCA,MAPK1,CTNNB1,IL1A,MAP2K1,EIF2AK2,IL6,IL6R,INHBA,DAB2,…
GO: Biological Process	GO:0034976	response to endoplasmic reticulum stress	3.655e-09	2.907e-07	43	294	ERN1,YOD1,ATXN3,ALOX15,NCK2,EDEM3,ATP2A2,BAK1,CCND1,BCL2,GFPT1,HSPA13,TMTC3,NFE2L2,MYDGF,CALR,TMBIM6,SIRT1,USP14,FICD,THBS4,P4HB,PPP1R15B,VAPB,CFTR,USP25,PPP1R15A,DNAJC10,PIK3R1,PIK3R2,TPP1,TMCO1,CHAC1,CREB3L2,UBQLN1,EIF2AK2,ITPR1,FKBP14,BCL2L11,TOR1A,CERT1,SVIP,TBL2
GO: Biological Process	GO:0000165	MAPK cascade	4.249e-09	3.349e-07	103	1049	ERN1,SYNJ2BP,ESR1,EZH2,F2RL1,MAP3K1,MAP3K4,FZD7,MET,SH3RF2,MIF,FGF2,AKT1,TAOK1,ALOX15,JCAD,LEMD2,RNF149,APC,APP,LEFTY1,INAVA,MYC,SOX2,ADAM9,FRS2,TAB2,PSME4,STYX,ZFP36L2,MYDGF,NOTCH1,CALM1,ROR2,GRIN2B,TEK,CBS,TGFB1,TGFBR1,TGFBR3,OXTR,HGS,PAK1,CDC42,GPR37L1,PHB2,HMGB1,PIK3CG,PIK3R2,BMP8A,VEGFA,ROCK2,PSMF1,NMNAT1,MAP3K8,WNT7A,YWHAE,AKAP12,CRK,CRKL,IGBP1,IGF1,MAPK14,CCN1,PRKAA1,PRKCA,MAPK1,CTNNB1,IKB…
GO: Biological Process	GO:0019216	regulation of lipid metabolic process	4.64e-09	3.625e-07	57	456	ACACA,ACADL,ESR1,F2,ACSL1,ADM,ACSL4,SCD,FGF2,PDP2,AKT1,AKT2,CARM1,ATG7,CHD9,GPAM,MTOR,SNAI1,SNCA,MTMR9,SIK1,GFI1,NR3C1,TEK,SIRT1,TGFB1,CDC42,CDK4,SOCS6,PIK3CG,PIK3R1,PIK3R2,ELOVL6,CPT1A,CREB1,SF1,IGF1,CCN1,SLC45A3,SOCS5,PRKAA1,IL1A,ZBTB20,CYP51A1,DAB2,IRS1,PTGS2,DHCR7,PEX2,RAC1,RAN,RDH10,SH3GLB1,CNEP1R1,INSIG2,RORA,FBXW7
GO: Biological Process	GO:0030334	regulation of cell migration	4.944e-09	3.828e-07	103	1052	SYNJ2BP,RPS6KB1,ETS1,RREB1,ADAM10,F2RL1,MAP3K1,MET,MTUS1,SH3RF2,JAG1,MIF,FGF2,AKT1,AKT2,MMP2,MMP9,CXCL12,FOXO3,JCAD,SGK1,DOCK10,APC,APP,MSN,PLPP3,MTOR,SNAI1,RAP2C,MYC,STARD13,PLK2,MYO5A,ADAM9,BCL2,STX4,NFE2L2,CPNE3,NOTCH1,TBXA2R,WASL,CLASP1,CALR,ROR2,SEMA5A,TEK,CEP43,NR2F2,SIRT1,TGFB1,TGFBR1,TGFBR3,THBS4,CAPN7,RNF20,PAK1,ZMYND8,HMGB1,PGR,SINHCAF,PIK3R1,PIK3R2,VEGFA,ROCK2,ADAMTS1,WNT7A,PTPN23,CLIC…
GO: Biological Process	GO:0007050	cell cycle arrest	5.133e-09	3.94e-07	38	244	ERN1,EVI2B,MIF,AKT2,CARM1,APC,CDC14B,MTOR,MYC,SOX2,SOX4,CAB39,PLK2,GAS1,CCND1,CCNK,JMY,KAT2B,NOTCH1,CALR,WHAMM,TFAP4,TGFB1,TGFBR1,TBRG1,CDC25C,CDK4,CDK6,CDKN1B,CDKN2D,PPP1R15A,PKD1,PRKAA1,MAP2K1,INHBA,IRF1,BTG2,E2F1
GO: Biological Process	GO:0044770	cell cycle phase transition	5.349e-09	4.07e-07	74	668	RPL24,RPS6KB1,EZH2,FBXL18,AKT1,TAOK1,DYRK3,CARM1,CUL4A,MRE11,ATF5,APC,APP,USP37,SKP2,CDC14B,MYC,SOX4,PLK2,ARPP19,SPAST,MCM8,BACH1,GAS1,CCND1,BCL2,GFI1,PSME4,ZFP36L2,ANAPC16,NPM1,CALM1,CLASP1,HAUS5,CEP43,TFAP4,TGFB1,CCNG1,ORC1,CCNE2,CDC6,CDC25C,CDK4,CDK6,CDKN1B,CDKN2D,PHB2,RHOU,ABCB1,PKD1,HSPA2,PSMF1,ADAMTS1,WEE1,CCNJ,YWHAE,PPP2R2A,PPP6C,PRIM1,INHBA,PSMB5,ZNF207,HAUS3,PSMD11,PSMD12,PTEN,BTG2,RNASE…
GO: Biological Process	GO:0097190	apoptotic signaling pathway	5.704e-09	4.272e-07	74	669	ERN1,RPS6KB1,MCL1,MIF,MLH1,AKT1,MMP9,CXCL12,NCK2,CUL4A,FOXO3,BEX3,SNAI1,MYC,UNC5B,GAS1,BAK1,BCL2,JMY,STK4,NEFH,STX4,NFE2L2,SGPL1,MKNK2,DIDO1,TMBIM6,TFAP4,SIRT1,TGFB1,TGFBR1,P4HB,CDKN2D,TRAF1,HMGB2,PPP1R15A,SGMS1,DNAJC10,PIK3R1,PLAGL2,HSPA1B,CHAC1,VEGFA,ROCK2,UBQLN1,RRM2B,EI24,YWHAE,YWHAH,YWHAZ,CRH,IGBP1,IGF1,SRGN,PRKCA,CTNNB1,IL1A,MAP2K1,ST18,IL6R,INHBA,BCLAF1,DAB2,PTEN,ITGAV,PTGS2,ITPR1,SLC35F6,…
GO: Biological Process	GO:0007167	enzyme linked receptor protein signaling pathway	5.712e-09	4.272e-07	108	1124	SYNJ2BP,ESR1,RPS6KB1,ACVR2B,MAP3K1,MET,ZBTB7A,ATXN1,CGN,FGF2,AKT1,AKT2,MMP2,MERTK,MMP9,FKBP1A,NCK2,FOXO3,JCAD,IRS4,LEMD2,APC,XIAP,APP,RAB14,AKT1S1,ARF4,LEFTY1,SMARCC1,SNCA,SNX5,SOX11,NCKAP1,ADAM9,LRRC32,FRS2,SS18,SGPL1,CPNE3,SIK2,NOTCH1,TCF4,WASL,ZEB1,ROR2,GRIN2B,GPRC5A,TEK,SIRT1,TGFB1,TGFBR1,TGFBR3,HGS,PAK1,CDC42,CDK4,ENPP1,TSC1,HNRNPF,ZFYVE9,PIK3R1,PIK3R2,BMP8A,VEGFA,ROCK2,YES1,CREB1,CRK,CRKL,T…
GO: Biological Process	GO:0044419	interspecies interaction between organisms	5.942e-09	4.406e-07	96	960	CALCOCO2,RPL24,RPL32,RPS19,RPS24,RPS28,F2,F2RL1,CD209,MET,AP1G1,MMP9,TRIM38,CXCL12,CARM1,CUL4A,MRE11,ATG7,MCTS1,MON1B,POM121C,SKP2,SLC1A5,MSN,ASGR2,ATF7IP,MYC,SNX3,NCKAP1,BAK1,BCL2,CCNK,GFI1,KAT2B,NFE2L2,NFKBIA,NOTCH1,NPM1,CALM1,NUP98,NUP43,CRTC1,TFAP4,SIRT1,TGFB1,CCNT2,GTF2B,PDE12,P4HB,MORC3,RPL13A,CDC25C,CDC42,VAPB,HMGA1,CADM1,PIK3R1,HSPA1B,VCAM1,ROCK2,AP1S3,RICTOR,CREB1,YWHAE,ITSN2,MPHOSPH8,MA…
GO: Biological Process	GO:0033002	muscle cell proliferation	6.056e-09	4.453e-07	42	288	ERN1,ESR1,RPS6KB1,MEF2D,FGF2,AKT1,MMP2,MMP9,RGS5,APC,SKP2,MTOR,MYC,FRS2,GNAQ,NOTCH1,SIRT1,ORC1,TGFBR1,TGFBR3,PAK1,CDKN1B,PIK3R1,VEGFA,ADAMTS1,SF1,IGF1,MAPK14,PRKCA,MAPK1,CTNNB1,IL6,IL6R,IRAK1,PTEN,PTGS2,RAB5A,DDX39B,DNMT1,AKIRIN1,TRIB1,SMAD1
GO: Biological Process	GO:0035966	response to topologically incorrect protein	6.434e-09	4.692e-07	34	205	ERN1,YOD1,ATXN3,NCK2,EDEM3,KLHL15,BAK1,CCND1,GFPT1,HSPA13,NFE2L2,MYDGF,CALR,DNAJB4,TMBIM6,SERPINH1,FICD,THBS4,PPP1R15B,VAPB,PPP1R15A,PIK3R1,TPP1,HSPA1B,HSPA2,CHAC1,CREB3L2,EIF2AK2,FKBP14,BCL2L11,TOR1A,HSPA14,TBL2,UBE2W
GO: Biological Process	GO:0034504	protein localization to nucleus	6.789e-09	4.91e-07	43	300	F2,ZBTB7A,AKT1,CCT2,POM121C,ARNTL,SIX4,NXT2,TAF8,NFKBIA,NPM1,PRICKLE1,CALR,NUP98,TEK,SIRT1,TGFB1,KAT7,TBRG1,MORC3,CHP1,PHB2,HNRNPU,PIK3R1,PIK3R2,AKAP5,WRN,EI24,YWHAE,MAPK14,MAPK1,IRS1,PTGS2,OTUD7B,KPNA2,TNPO1,TOR1AIP2,RAN,RANGAP1,DNAJB6,TOR1A,ECT2,CNEP1R1
GO: Biological Process	GO:1903827	regulation of cellular protein localization	6.867e-09	4.925e-07	70	621	SYNJ2BP,F2,ADAM10,YOD1,GPC4,AKT1,AKT2,PPFIA1,APC,CCT2,MSN,SNX3,MYO5A,ENTR1,BCL2,GPD1L,STX4,NSFL1C,NPM1,TEK,SIRT1,TGFB1,KAT7,CCNE2,PAK1,CDC42,CHP1,ZMYND8,SLC7A11,RHOU,PIK3R1,PIK3R2,HECTD1,PLS1,VEGFA,ROCK2,AKAP5,GNL3L,TMEM59,EI24,SAR1A,YWHAE,YWHAH,YWHAZ,CRKL,MAPK14,PRKAA1,MAPK1,CTNNB1,MAP2K1,TMEM30B,DAB2,DAG1,PTGS2,OTUD7B,PTPN14,RIPOR1,KIF5B,GNL3,RAN,RANGAP1,TOR1A,E2F1,ECT2,SH3GLB1,ABHD17B,SAR1B,SV…
GO: Biological Process	GO:0009896	positive regulation of catabolic process	8.086e-09	5.752e-07	57	463	CALCOCO2,AMER1,SH3RF2,MIF,ATXN3,AKT1,AKT2,CUL4A,FOXO3,ATG7,APC,APP,MSN,SNCA,C9orf72,MYC,PLK2,ADAM9,GGA3,TMTC3,ZFP36L2,NFE2L2,PRICKLE1,SIRT1,SH3D19,PAFAH1B2,CDKN1B,HMGB1,TSC1,HSPA1B,ROCK2,UBQLN1,TMEM59,BAG2,CPT1A,TIPARP,IGF1,SOCS5,PRKAA1,PUM1,MAP2K1,ULK2,IL6,ZBTB20,DAB2,FYCO1,IRS1,PTEN,BTG2,ATG16L1,BCL2L11,SH3GLB1,ROCK1,SVIP,PIP4K2C,TRIB1,FBXW7
GO: Biological Process	GO:0045860	positive regulation of protein kinase activity	8.184e-09	5.775e-07	69	611	ERN1,ACVR2B,EZH2,ADCY5,MAP3K1,MAP3K4,ACSL1,MET,MIF,FGF2,AKT1,TAOK1,MRE11,MTOR,INAVA,SNCA,RAP2C,CAB39,ADAM9,FRS2,TAB2,GPRC5C,CCND1,CCNK,STK4,MALT1,NPM1,CALM1,ROR2,GPRC5A,SIRT1,TGFB1,TGFBR1,CCNT2,PAK1,CDC6,MMD,CDKN1B,HMGB1,PIK3CG,PKD1,VEGFA,MAP3K8,RICTOR,CRK,CRKL,IGF1,MAPK14,CCN1,PRKAA1,PRKAR2A,MAPK1,MAP2K1,EIF2AK2,IL6R,DAB2,DAG1,IRAK1,IRAK2,WNK1,ZEB2,CXCR4,KRAS,ECT2,VANGL2,MRNIP,EMP2,PLCE1,FBXW7
GO: Biological Process	GO:2000145	regulation of cell motility	9.201e-09	6.44e-07	107	1120	SYNJ2BP,RPS6KB1,ETS1,RREB1,ADAM10,F2RL1,MAP3K1,MET,MTUS1,SH3RF2,JAG1,MIF,FGF2,AKT1,AKT2,MMP2,MMP9,CXCL12,FOXO3,JCAD,SGK1,DOCK10,APC,INPP5F,APP,MSN,PLPP3,MTOR,SNAI1,RAP2C,MYC,STARD13,PLK2,MYO5A,ADAM9,BCL2,STX4,NFE2L2,CPNE3,NOTCH1,TBXA2R,WASL,CLASP1,CALR,ROR2,SEMA5A,TEK,CEP43,NR2F2,SIRT1,TGFB1,TGFBR1,TGFBR3,THBS4,CAPN7,RNF20,PAK1,CDK6,ZMYND8,HMGB1,PGR,SINHCAF,PIK3R1,PIK3R2,VEGFA,ROCK2,ADAMTS1,WNT7A…
GO: Biological Process	GO:0051493	regulation of cytoskeleton organization	1.127e-08	7.825e-07	66	578	F2RL1,MAP3K1,MET,TAOK1,TRIM36,CXCL12,ALOX15,NCK2,LIMA1,ATF5,SGK1,PPFIA1,APC,CHORDC1,MTOR,SNCA,C9orf72,TRIM37,PLK2,SPAST,NCKAP1,JMY,KAT2B,NSFL1C,BICD2,NPM1,WASL,CLASP1,EML4,WHAMM,SEMA5A,TEK,TGFB1,TGFBR1,PAK1,CDC42,CDKN1B,TSC1,TWF2,RHOU,HNRNPU,PIK3R1,PIK3R2,PKD1,HSPA1B,ROCK2,CLIC4,RICTOR,CRK,PRKAA1,MAPK1,CTNNB1,ARHGAP18,IL1A,TRAF3IP1,TWF1,F11R,CEP97,RAC1,CHMP1B,CEP192,ECT2,VANGL2,WASF2,ROCK1,SMAD4
GO: Biological Process	GO:0040007	growth	1.164e-08	8.02e-07	111	1181	ERCC1,ESR1,RPS6KB1,ACVR2B,EZH2,F2,ADAM10,FZD7,ADM,ACSL4,SALL1,FGF2,AKT1,CXCL12,CARM1,FOXO3,ATF5,SGK1,FLVCR1,MCTS1,APC,GPAM,BRMS1L,APP,CELF1,MTOR,FRZB,ANKRD11,C9orf72,DCBLD2,SOX2,GAS1,BCL2,SIX4,STK4,TAF8,TMTC3,SGPL1,MORF4L1,SYT4,GNAS,NOTCH1,NPM1,SEMA5A,NR3C1,EXOSC2,CEP43,SIRT1,TGFB1,TGFBR1,TGFBR3,ZMAT3,PAK1,CDC42,CDK4,CDKN1B,CDKN2D,ENPP1,MGLL,TWF2,SOCS6,TTN,CADM1,PLAG1,HSPA1B,PLS1,VEGFA,WNT7A,WRN,…
GO: Biological Process	GO:0009057	macromolecule catabolic process	1.201e-08	8.208e-07	130	1453	RPL24,RPL32,AMER1,ERN1,RPS19,RPS24,RPS28,YOD1,AGO4,FBXL18,AGO3,ZNRF3,SH3RF2,ATXN3,GPC4,MLH1,SCO1,FGF2,AKT1,ALAD,TRIM38,CUL4A,DCPS,ATG7,RNF149,APC,USP37,SKP2,MSN,EDEM3,ARNTL,MTOR,KLHL15,SMARCC1,SNCA,SNX5,AFG1L,SMG1,PLK2,SNX3,ADAM9,GGA3,HSPA13,PSME4,STYX,NSFL1C,TMTC3,ZFP36L2,NFE2L2,ANAPC16,NPM1,USP22,CALM1,TENT4A,PRICKLE1,EXOSC2,SIRT1,TGFB1,USP14,FBXL16,PDE12,SH3D19,HGS,RNF20,RPL13A,CHP1,CDKN1B,USP…
GO: Biological Process	GO:0048598	embryonic morphogenesis	1.217e-08	8.258e-07	74	681	MBNL1,ACVR2B,ARID1A,FZD6,FZD7,ADM,SALL1,FGF2,MMP2,MMP9,SHROOM3,FLVCR1,PLPP3,MTHFD1,FRZB,ENAH,MESP2,SNAI1,MYC,SOX2,SOX4,MYCN,SOX11,CLUAP1,NCKAP1,GAS1,FRS2,SIX4,GFI1,STK4,GNAQ,GNAS,NOTCH1,ZEB1,CLASP1,PRICKLE1,ROR2,TGFB1,TGFBR1,TBX18,ZNF281,TSC1,HSBP1,HECTD1,VCAM1,ROCK2,COL8A1,WNT7A,POU2F1,CCN1,MICAL2,OSR1,MAPK1,CTNNB1,IPMK,TRAF3IP1,INHBA,DAG1,ITGAV,WNK1,ZEB2,SEMA4C,TWSG1,RAC1,BCL2L11,RDH10,DNAJB6,E…
GO: Biological Process	GO:0051092	positive regulation of NF-kappaB transcription factor activity	1.26e-08	8.483e-07	59	493	ESR1,TNIP3,F2RL1,TFG,ZBTB7A,AGO3,AKT1,FKBP1A,TRIM38,CARM1,APP,TMEM101,TIFA,INAVA,TRIM37,TRAF3IP2,PLK2,TAB2,MALT1,PSME4,NFKBIA,CARD6,NPM1,ANKRD42,CALR,TEK,SIRT1,TMED4,TGFB1,TGFBR3,TSPAN6,TRAF1,HMGB1,HSPA1B,ROCK2,PSMF1,CLOCK,CTNNB1,IKBKB,IL1A,EIF2AK2,TRIM44,IL6,PSMB5,IRAK1,IRAK2,IRAK1BP1,IRF1,PSMD11,PSMD12,TRIM14,OTUD7B,KRAS,PELI2,GOLT1B,ECT2,ROCK1,RORA,C18orf32
GO: Biological Process	GO:0009887	animal organ morphogenesis	1.306e-08	8.722e-07	115	1240	STX2,ESR1,ZFPM1,ACVR2B,ARID1A,MEF2D,FZD6,FZD7,ADM,MET,SALL1,ZNRF3,JAG1,GPC4,FGF2,MMP2,FKBP1A,CARM1,FOXO3,FLVCR1,LEMD2,APC,MSN,LEFTY1,MTHFD1,MTOR,BTBD7,FRZB,ANKRD11,SMARCC1,MESP2,SNAI1,MYC,SOX2,SOX4,MYCN,SOX11,CLUAP1,NCKAP1,MYO5A,GAS1,BAK1,FRS2,BCL2,SIX4,GFI1,FREM1,PROM1,PSME4,TMTC3,SGPL1,GNAS,NOTCH1,ZEB1,PRICKLE1,ROR2,NR3C1,TEK,SERPINH1,CBS,TGFB1,TGFBR1,TBX18,TGFBR3,RPL13A,CDC42,PHB2,TTN,PGR,PKD1…
GO: Biological Process	GO:0000280	nuclear division	1.416e-08	9.383e-07	116	1256	RPL24,ERCC1,BRIP1,ESR1,RPS6KB1,MCMDC2,EZH2,MET,AGO4,FBXL18,MLH1,AKT1,TAOK1,TRIM36,CARM1,CUL4A,MRE11,APC,APP,USP37,SKP2,CDC14B,STAMBP,TNKS,SON,MYC,SOX4,PLK2,ARPP19,SPAST,MCM8,BACH1,GAS1,SIK1,CCND1,BCL2,GFI1,PSME4,NSFL1C,ZFP36L2,ANAPC16,USP22,CALM1,TTC28,CLASP1,TENT4A,CALR,EML4,HAUS5,NCAPH,CEP43,TFAP4,SIRT1,TGFB1,CCNG1,ORC1,CCNE2,RNF20,CDC6,CDC25C,CDC42,CDK4,CDK6,CDKN1B,CDKN2D,PHB2,HMGB1,TTN,RHOU,H…
GO: Biological Process	GO:0048699	generation of neurons	1.432e-08	9.419e-07	150	1751	RPL24,NR2F6,EZH2,F2,ADAM10,FZD7,ADM,ACSL4,MET,ARID1B,SALL1,ATXN1,JAG1,MIF,AKT1,MMP2,CXCL12,NCK2,CARM1,FOXO3,ATF5,ATG7,SGK1,NCKIPSD,DOCK10,APC,INPP5F,APP,ARF4,ARNTL,MTOR,ENAH,MFSD8,C9orf72,MYC,SOX2,SOX4,MYCN,SOX11,PLK2,SNX3,SPAST,NCKAP1,UNC5B,GAS1,FRS2,NAP1L2,NCAM2,BCL2,SIX4,GFI1,NEFH,PROM1,RAB10,KAT2B,NFE2L2,SYT4,GNAQ,NOTCH1,TCF4,WASL,CUX2,ZEB1,SLC11A2,CALR,AKNA,CRTC1,SEMA5A,NR3C1,NR2F2,SIRT1,TGF…
GO: Biological Process	GO:0048661	positive regulation of smooth muscle cell proliferation	1.684e-08	1.093e-06	25	126	ERN1,RPS6KB1,MEF2D,FGF2,AKT1,MMP2,MMP9,SKP2,MTOR,MYC,FRS2,GNAQ,ORC1,PAK1,VEGFA,ADAMTS1,IGF1,PRKCA,IL6,IL6R,IRAK1,PTGS2,RAB5A,DDX39B,DNMT1
GO: Biological Process	GO:0044772	mitotic cell cycle phase transition	1.686e-08	1.093e-06	69	622	RPL24,RPS6KB1,EZH2,FBXL18,AKT1,TAOK1,CARM1,CUL4A,MRE11,APC,APP,USP37,SKP2,CDC14B,MYC,SOX4,PLK2,ARPP19,SPAST,MCM8,BACH1,CCND1,BCL2,GFI1,PSME4,ZFP36L2,ANAPC16,CALM1,CLASP1,HAUS5,CEP43,TFAP4,TGFB1,CCNG1,ORC1,CCNE2,CDC6,CDC25C,CDK4,CDK6,CDKN1B,CDKN2D,PHB2,RHOU,ABCB1,PKD1,HSPA2,PSMF1,ADAMTS1,WEE1,CCNJ,YWHAE,PPP2R2A,PPP6C,PRIM1,INHBA,PSMB5,ZNF207,HAUS3,PSMD11,PSMD12,PTEN,BTG2,RNASEH2B,E2F1,CEP192,CUL5,…
GO: Biological Process	GO:0035967	cellular response to topologically incorrect protein	1.912e-08	1.23e-06	29	164	ERN1,YOD1,ATXN3,NCK2,KLHL15,BAK1,CCND1,GFPT1,HSPA13,NFE2L2,MYDGF,CALR,TMBIM6,FICD,PPP1R15B,VAPB,PPP1R15A,PIK3R1,TPP1,HSPA1B,HSPA2,CREB3L2,EIF2AK2,FKBP14,BCL2L11,TOR1A,HSPA14,TBL2,UBE2W
GO: Biological Process	GO:0071902	positive regulation of protein serine/threonine kinase activity	2.02e-08	1.29e-06	48	368	ERN1,EZH2,MAP3K1,MAP3K4,ACSL1,MET,MIF,FGF2,AKT1,TAOK1,INAVA,SNCA,CAB39,ADAM9,FRS2,TAB2,CCND1,CCNK,STK4,CALM1,ROR2,SIRT1,TGFB1,TGFBR1,CCNT2,PAK1,CDC6,CDKN1B,PIK3CG,PKD1,VEGFA,MAP3K8,CRK,CRKL,IGF1,MAPK14,PRKAA1,MAPK1,MAP2K1,EIF2AK2,DAB2,IRAK1,IRAK2,ZEB2,CXCR4,KRAS,VANGL2,PLCE1
GO: Biological Process	GO:0070647	protein modification by small protein conjugation or removal	2.141e-08	1.358e-06	107	1138	AMER1,ESR1,TNIP3,MBD6,MAP3K1,YOD1,FBXL18,OTULIN,ZNRF3,SH3RF2,ATXN3,AKT1,TRIM36,FKBP1A,TRIM38,CUL4A,ATG7,RNF149,APC,XIAP,USP37,POM121C,SKP2,CDC14B,STAMBP,MTOR,KLHL15,RNF38,RAB40C,TNKS,INAVA,TRIM37,MYC,SOX4,SNX3,BCL2,MALT1,KAT2B,PSME4,NFE2L2,NFKBIA,ANAPC16,NPM1,USP22,PRICKLE1,NUP98,NUP43,SIRT1,TGFBR1,USP14,DCUN1D1,FBXL16,HGS,RNF20,CDC42,CHP1,CFTR,USP25,SOCS6,ERCC8,UBA1,UBE2A,UBE2B,UBE2H,NEURL1B,MED…
GO: Biological Process	GO:0048660	regulation of smooth muscle cell proliferation	2.574e-08	1.611e-06	33	206	ERN1,ESR1,RPS6KB1,MEF2D,FGF2,AKT1,MMP2,MMP9,RGS5,SKP2,MTOR,MYC,FRS2,GNAQ,ORC1,PAK1,CDKN1B,PIK3R1,VEGFA,ADAMTS1,SF1,IGF1,PRKCA,CTNNB1,IL6,IL6R,IRAK1,PTEN,PTGS2,RAB5A,DDX39B,DNMT1,TRIB1
GO: Biological Process	GO:0010564	regulation of cell cycle process	2.578e-08	1.611e-06	85	839	ESR1,EVI2B,EZH2,MET,MIF,AKT1,TAOK1,AKT2,DYRK3,CARM1,CUL4A,MRE11,ATF5,APC,CHORDC1,APP,CDC14B,TNKS,TRIM37,SOX4,PLK2,SPAST,ENTR1,GAS1,CCND1,BCL2,CCNK,KAT2B,PSME4,NSFL1C,ZFP36L2,ANAPC16,NPM1,CALM1,CLASP1,CALR,HAUS5,CEP43,TFAP4,TGFB1,CCNG1,ORC1,CDC6,CDC25C,CDC42,CDK4,CDK6,CDKN1B,CDKN2D,PHB2,HNRNPU,UBE2B,WIZ,PKD1,HSPA1B,HSPA2,ROCK2,PSMF1,ADAMTS1,WEE1,YWHAE,YWHAH,IGF1,CTNNB1,IL1A,INCENP,PSMB5,ZNF207,HAU…
GO: Biological Process	GO:0061138	morphogenesis of a branching epithelium	2.667e-08	1.655e-06	35	227	ESR1,ADM,MET,SALL1,FGF2,CXCL12,BTBD7,MYC,SOX2,MYCN,FRS2,BCL2,SIX4,STK4,TMTC3,NOTCH1,SEMA5A,TEK,TGFB1,PAK1,PHB2,PGR,PKD1,VEGFA,CLIC4,IGF1,CTNNB1,IL6,DAG1,CXCR4,KRAS,RDH10,VANGL2,LRP6,SMAD4
GO: Biological Process	GO:0048285	organelle fission	2.891e-08	1.782e-06	118	1301	RPL24,ERCC1,BRIP1,ESR1,RPS6KB1,MCMDC2,EZH2,MET,AGO4,FBXL18,MLH1,AKT1,TAOK1,TRIM36,CARM1,CUL4A,MRE11,APC,APP,USP37,SKP2,CDC14B,STAMBP,TNKS,SON,MYC,SOX4,PLK2,ARPP19,SPAST,MCM8,BACH1,GAS1,SIK1,CCND1,BCL2,GFI1,PSME4,NSFL1C,ZFP36L2,ANAPC16,USP22,CALM1,TTC28,CLASP1,TENT4A,CALR,EML4,HAUS5,NCAPH,CEP43,TFAP4,SIRT1,TGFB1,CCNG1,ORC1,CCNE2,RNF20,CDC6,CDC25C,CDC42,CDK4,CDK6,CDKN1B,CDKN2D,PHB2,HMGB1,TTN,RHOU,H…
GO: Biological Process	GO:0034097	response to cytokine	2.933e-08	1.795e-06	117	1287	CALCOCO2,RPS6KB1,ETS1,MCL1,ADAM10,F2RL1,ACSL1,ACSL4,OTULIN,MIF,FGF2,AKT1,ALAD,MMP2,MMP9,FKBP1A,TRIM38,CXCL12,ALOX15,FOXO3,SMARCA5,SRSF7,SHMT1,APP,MSN,ENAH,SNCA,MYC,SOX2,JAGN1,ADAM9,IL20RB,TAB2,RO60,CCND1,BCL2,GFI1,NEFH,STX4,PSME4,ZFP36L2,NFE2L2,RBMX,GPR75,NFKBIA,ZEB1,GPR35,SIRT1,TGFB1,PDE12,SPPL2A,OXTR,P4HB,RPL13A,CDC42,CDK4,TRAF1,HMGB1,RHOU,HNRNPF,HNRNPU,SGMS1,PIK3R1,HSPA1B,VCAM1,VEGFA,PSMF1,MAP…
GO: Biological Process	GO:0016477	cell migration	3.092e-08	1.879e-06	149	1757	SYNJ2BP,RPS6KB1,ETS1,RPS19,RREB1,F2,ADAM10,F2RL1,MAP3K1,STRIP2,MET,MTUS1,SH3RF2,JAG1,MIF,GPC4,FGF2,AKT1,AKT2,MMP2,MERTK,MMP9,CXCL12,NCK2,FOXO3,JCAD,LIMA1,SGK1,DOCK10,APC,APP,ARF4,MSN,PLPP3,MTOR,MESP2,SNAI1,RAP2C,MYC,STARD13,PLK2,NCKAP1,MYO5A,AVL9,JAGN1,ADAM9,BCL2,SIX4,STX4,NFATC2,NFE2L2,SGPL1,CPNE3,NOTCH1,TBXA2R,WASL,CLASP1,CALR,GPR35,ROR2,SEMA5A,TEK,CEP43,OLR1,NR2F2,SIRT1,SLC7A9,TGFB1,TGFBR1,TGF…
GO: Biological Process	GO:0050678	regulation of epithelial cell proliferation	3.292e-08	1.987e-06	53	433	SYNJ2BP,ESR1,RREB1,FZD7,FGF2,AKT1,CXCL12,JCAD,APC,MTOR,MYC,SOX2,SOX11,GAS1,FRS2,CCND1,SIX4,MYDGF,NOTCH1,NPM1,SEMA5A,TEK,NR2F2,SIRT1,TGFB1,TGFBR1,TBX18,TGFBR3,THBS4,CDC42,CDK6,CDKN1B,PHB2,HMGB1,HMGB2,PGR,WDR13,VEGFA,WNT7A,RICTOR,IGF1,OSR1,PRKCA,CTNNB1,IL6,DAB2,PTEN,ITPR1,PEX2,LAMC1,LRP6,EGFL7,FBXW7
GO: Biological Process	GO:0051270	regulation of cellular component movement	3.398e-08	2.036e-06	112	1219	SYNJ2BP,RPS6KB1,ETS1,RPS19,RREB1,ADAM10,F2RL1,MAP3K1,MET,MTUS1,SH3RF2,JAG1,MIF,FGF2,AKT1,AKT2,MMP2,MMP9,CXCL12,FOXO3,JCAD,SGK1,DOCK10,APC,INPP5F,APP,MSN,PLPP3,MTOR,SNAI1,RAP2C,ATP2A2,MYC,STARD13,PLK2,MYO5A,ADAM9,BCL2,NEFH,STX4,NFE2L2,CPNE3,NOTCH1,TBXA2R,WASL,CLASP1,CALR,ROR2,SEMA5A,TEK,CEP43,NR2F2,SIRT1,TGFB1,TGFBR1,TGFBR3,THBS4,CAPN7,RNF20,PAK1,CDK6,CDKN1B,ZMYND8,HMGB1,PGR,SINHCAF,PIK3R1,PIK3R2,…
GO: Biological Process	GO:0051091	positive regulation of DNA-binding transcription factor activity	3.535e-08	2.104e-06	67	608	ESR1,TNIP3,F2RL1,TFG,ZBTB7A,AGO3,RWDD1,AKT1,FKBP1A,TRIM38,CARM1,APP,TMEM101,PLPP3,TIFA,INAVA,TRIM37,TRAF3IP2,PLK2,TAB2,JMY,MALT1,PSME4,NFKBIA,CARD6,NPM1,ANKRD42,CALR,CRTC1,TEK,SIRT1,TMED4,TGFB1,TGFBR3,TSPAN6,TRAF1,PHB2,HMGB1,HSPA1B,VEGFA,ROCK2,PSMF1,CLOCK,CTNNB1,IKBKB,IL1A,EIF2AK2,TRIM44,IL6,PSMB5,IRAK1,IRAK2,IRAK1BP1,IRF1,PSMD11,PSMD12,PTEN,TRIM14,OTUD7B,KRAS,PELI2,GOLT1B,ECT2,LRP6,ROCK1,RORA,C1…
GO: Biological Process	GO:0051301	cell division	3.561e-08	2.106e-06	76	725	BRIP1,EVI2B,FZD7,AGO3,ZNRF3,FGF2,TRIM36,DYRK3,APC,USP37,ATXN1L,CDC14B,STAMBP,SPC24,TNKS,SON,MYC,SOX2,SOX11,PLK2,ARPP19,SPAST,ENTR1,FRS2,NAP1L2,CCND1,CCNK,RAB10,ZFP36L2,ANAPC16,NOTCH1,WASL,CALM1,TTC28,CLASP1,HAUS5,AKNA,NUP43,NR3C1,NCAPH,TGFB1,CCNG1,CCNT2,THBS4,CCNE2,CDC6,CDC25C,CDC42,CDK4,CDK6,HMGB2,HNRNPU,ABCB1,BOD1,CLTA,VEGFA,ROCK2,WEE1,WNT7A,MPLKIP,CTNNB1,IL1A,EIF2AK2,INCENP,ZNF207,HAUS3,EVI5,K…
GO: Biological Process	GO:0031647	regulation of protein stability	3.621e-08	2.126e-06	42	306	RNF149,CCT2,PLPP3,ASGR2,ATF7IP,SNCA,MTMR9,SOX4,MCM8,NCKAP1,BCL2,GGA3,STK4,GNAQ,NPM1,CALR,SIRT1,TBRG1,MORC3,CHP1,USP25,PHB2,TSC1,UBE2B,WIZ,PIK3R1,HSPA1B,GNL3L,BAG2,CREB1,IGF1,MAPK1,TRIM44,ZNF207,PTEN,CMTM6,PEX2,KRAS,LAMP2,SH3GLB1,GOLGA7,FBXW7
GO: Biological Process	GO:0071495	cellular response to endogenous stimulus	3.917e-08	2.285e-06	134	1541	NR2F6,BRIP1,ACACA,ESR1,RPS6KB1,SRARP,ACVR2B,ARID1A,EZH2,ADCY5,MAP3K1,ACSL1,ZBTB7A,ARID1B,CGN,RWDD1,FGF2,AKT1,AKT2,MMP2,CARM1,FOXO3,IRS4,DDX17,ATG7,SGK1,LEMD2,APC,SHMT1,XIAP,GPAM,CASTOR2,APP,RAB14,LGR5,SKP2,MSN,SLC5A5,LEFTY1,ARNTL,MTOR,SMARCC1,SNCA,ATP2B1,SOX11,MYO5A,ADAM9,LRRC32,FRS2,RAB10,KAT2B,ZFP36L2,NFE2L2,SIK2,GNAQ,GNAS,NOTCH1,ZEB1,CALR,ROR2,NR3C1,TFAP4,NR2F2,SIRT1,TGFB1,TGFBR1,TGFBR3,OXTR,P…
GO: Biological Process	GO:0048738	cardiac muscle tissue development	4.107e-08	2.38e-06	40	285	ZFPM1,ARID1A,FZD7,MET,FGF2,FKBP1A,ATG7,APC,MTOR,FRS2,SIK1,POPDC2,NOTCH1,CALR,NR3C1,SIRT1,TGFB1,TGFBR1,TBX18,TGFBR3,PAK1,CDC42,TSC1,TTN,HNRNPU,CBY1,VEGFA,YY1,CREB1,IGF1,MAPK14,MAPK1,CTNNB1,PTEN,DDX39B,PARP2,RGS2,LRP6,SMAD1,SMAD4
GO: Biological Process	GO:0051090	regulation of DNA-binding transcription factor activity	4.286e-08	2.467e-06	79	768	ESR1,TNIP3,EZH2,F2RL1,TFG,FZD6,ZBTB7A,OTULIN,AGO3,RWDD1,AKT1,FKBP1A,TRIM38,CARM1,SGK1,APP,TMEM101,PLPP3,TIFA,INAVA,TRIM37,TRAF3IP2,PLK2,SIK1,TAB2,GFI1,JMY,MALT1,PSME4,NFKBIA,CARD6,NPM1,ANKRD42,CALR,CRTC1,TEK,SIRT1,TMED4,TGFB1,TGFBR3,TSPAN6,CHP1,TRAF1,ENPP1,PHB2,HMGB1,PKD1,HSPA1B,VEGFA,ROCK2,PSMF1,CLOCK,MAPK14,MAPK1,CTNNB1,IKBKB,IL1A,EIF2AK2,TRIM44,IL6,PSMB5,IRAK1,IRAK2,IRAK1BP1,IRF1,PSMD11,PSMD12…
GO: Biological Process	GO:0045934	negative regulation of nucleobase-containing compound metabolic process	4.317e-08	2.469e-06	136	1573	NR2F6,ERCC1,ESR1,ZFPM1,ACVR2B,RREB1,ARID1A,EZH2,MET,ZBTB7A,SALL1,ZNF608,ATXN1,MLH1,C1D,KMT2A,AKT2,ZNF417,NCK2,FOXO3,SMARCA5,ATF5,SRSF7,NACC1,PHF12,ZNF674,APC,DEPDC1,BRMS1L,ATXN1L,SFMBT2,LEFTY1,ARNTL,MTOR,ATF7IP,KLHL15,TNKS,SNAI1,SNCA,LCOR,TRIM37,MYC,SOX2,SOX11,SRSF10,ZC3H8,BACH1,SIK1,CCND1,SIX4,GFI1,NFATC2,RBMX,MORF4L1,SPINDOC,NOTCH1,NPM1,TCF4,CUX2,ZEB1,TENT4A,PRICKLE1,CALR,DNAJB4,NR3C1,TMBIM6,TF…
GO: Biological Process	GO:0048754	branching morphogenesis of an epithelial tube	4.389e-08	2.494e-06	31	190	ESR1,MET,SALL1,FGF2,CXCL12,MYC,SOX2,MYCN,BCL2,SIX4,STK4,TMTC3,NOTCH1,SEMA5A,TEK,TGFB1,PAK1,PHB2,PGR,PKD1,VEGFA,CLIC4,IGF1,CTNNB1,DAG1,CXCR4,KRAS,RDH10,VANGL2,LRP6,SMAD4
GO: Biological Process	GO:0009611	response to wounding	4.609e-08	2.59e-06	78	756	ETS1,ZFPM1,RREB1,EZH2,F2,F2RL1,MAP3K1,EHD2,FZD6,FZD7,ADM,MIF,FGF2,MMP2,MERTK,DOCK6,ALOX15,INPP5F,ARF4,PLPP3,MTOR,DCBLD2,SOX2,STARD13,BCL2,GGCX,NEFH,ZFP36L2,NFE2L2,GNAQ,GNAS,NOTCH1,TBXA2R,CLASP1,TGFB1,TGFBR1,ENTPD1,PAK1,CDC42,CDKN1B,PHB2,HMGB1,SLC7A11,PIK3CG,PIK3R1,CREB3L2,NMNAT1,WNT7A,YWHAZ,CRK,IGF1,MAPK14,CCN1,PRKAR2A,PRKCA,BLOC1S3,MAPK1,IL1A,MAP2K1,IL6,INHBA,DAG1,IRF1,PTEN,ITPR1,PTPRF,PTPRJ,CXC…
GO: Biological Process	GO:0035051	cardiocyte differentiation	4.668e-08	2.59e-06	33	211	ARID1A,FZD7,MET,JAG1,ATG7,MTOR,FRS2,SIK1,POPDC2,NOTCH1,PRICKLE1,CALR,NR3C1,SIRT1,TGFB1,TGFBR3,PAK1,TSC1,TTN,HNRNPU,CBY1,VCAM1,VEGFA,YY1,IGF1,MAPK1,CTNNB1,DDX39B,PARP2,RGS2,VANGL2,LRP6,SMAD4
GO: Biological Process	GO:0048659	smooth muscle cell proliferation	4.668e-08	2.59e-06	33	211	ERN1,ESR1,RPS6KB1,MEF2D,FGF2,AKT1,MMP2,MMP9,RGS5,SKP2,MTOR,MYC,FRS2,GNAQ,ORC1,PAK1,CDKN1B,PIK3R1,VEGFA,ADAMTS1,SF1,IGF1,PRKCA,CTNNB1,IL6,IL6R,IRAK1,PTEN,PTGS2,RAB5A,DDX39B,DNMT1,TRIB1
GO: Biological Process	GO:0050679	positive regulation of epithelial cell proliferation	4.676e-08	2.59e-06	35	232	ESR1,RREB1,FZD7,FGF2,AKT1,CXCL12,JCAD,MTOR,MYC,SOX11,GAS1,CCND1,MYDGF,NOTCH1,SEMA5A,TEK,SIRT1,TGFB1,TGFBR1,TBX18,THBS4,CDC42,HMGB1,HMGB2,VEGFA,WNT7A,RICTOR,IGF1,OSR1,PRKCA,CTNNB1,IL6,ITPR1,LAMC1,EGFL7
GO: Biological Process	GO:0043069	negative regulation of programmed cell death	4.736e-08	2.606e-06	101	1071	RPS6KB1,MCL1,EVI2B,MET,AGO4,SH3RF2,MIF,AKT1,AKT2,MERTK,MMP9,CXCL12,DYRK3,MRE11,ATF5,DCPS,ATG7,SGK1,APC,XIAP,GPAM,STAMBP,ARF4,BEX3,MTOR,SNAI1,SNCA,SON,MYC,PLK2,UNC5B,GAS1,BCL2,SIX4,MALT1,NFE2L2,NFKBIA,MYDGF,GNAQ,NOTCH1,NPM1,SEMA5A,NR3C1,TMBIM6,TEK,CBS,SIRT1,CCNG1,TGFBR1,TGFBR3,WDR73,CDKN1B,CDKN2D,CFTR,PHB2,HMGB2,PGR,UBE2B,SGMS1,PIK3CG,PIK3R1,EEF2K,HSPA1B,VEGFA,NMNAT1,RRM2B,WNT7A,YWHAE,YWHAH,YWHAZ,…
GO: Biological Process	GO:0050673	epithelial cell proliferation	5.087e-08	2.782e-06	58	500	ERN1,SYNJ2BP,ESR1,RREB1,FZD7,FGF2,AKT1,CXCL12,JCAD,APC,LGR5,MTOR,MYC,SOX2,SOX11,GAS1,FRS2,CCND1,SIX4,MYDGF,NOTCH1,NPM1,SEMA5A,TEK,NR2F2,SIRT1,TGFB1,TGFBR1,TBX18,TGFBR3,THBS4,CDC42,CDK6,CDKN1B,PHB2,HMGB1,HMGB2,PGR,WDR13,VEGFA,COL8A1,WNT7A,RICTOR,IGF1,OSR1,PRKCA,MAPK1,CTNNB1,MAP2K1,IL6,DAB2,PTEN,ITPR1,PEX2,LAMC1,LRP6,EGFL7,FBXW7
GO: Biological Process	GO:0007548	sex differentiation	5.576e-08	3.031e-06	43	322	ERCC1,BRIP1,ESR1,SALL1,AGO4,MMP2,MERTK,FOXO3,FNDC3A,RNF38,SOX2,BAK1,CCND1,BCL2,SIX4,NEFH,SGPL1,ROR2,SIRT1,TGFBR1,CFTR,HMGB2,PGR,PKD1,HSD17B4,VEGFA,ADAMTS1,WNT7A,SF1,CRKL,ZFX,TIPARP,OSR1,CTNNB1,IL1A,INHBA,ITGAV,RAB13,BCL2L11,RDH10,LRP6,SMAD4,SMAD9
GO: Biological Process	GO:0006986	response to unfolded protein	5.703e-08	3.08e-06	30	182	ERN1,YOD1,NCK2,EDEM3,BAK1,CCND1,GFPT1,HSPA13,NFE2L2,MYDGF,CALR,DNAJB4,TMBIM6,SERPINH1,FICD,THBS4,PPP1R15B,VAPB,PPP1R15A,PIK3R1,TPP1,HSPA1B,HSPA2,CHAC1,CREB3L2,EIF2AK2,FKBP14,BCL2L11,HSPA14,TBL2
GO: Biological Process	GO:0040012	regulation of locomotion	5.852e-08	3.129e-06	110	1203	SYNJ2BP,RPS6KB1,ETS1,RREB1,ADAM10,F2RL1,MAP3K1,MET,MTUS1,SH3RF2,JAG1,MIF,FGF2,AKT1,AKT2,MMP2,MMP9,CXCL12,FOXO3,JCAD,SGK1,DOCK10,APC,INPP5F,APP,MSN,PLPP3,MTOR,SNAI1,SNCA,RAP2C,MYC,STARD13,PLK2,MYO5A,ADAM9,BCL2,STX4,NFE2L2,CPNE3,NOTCH1,TBXA2R,WASL,CLASP1,CALR,ROR2,SEMA5A,TEK,CEP43,NR2F2,SIRT1,TGFB1,TGFBR1,TGFBR3,USP14,THBS4,CAPN7,RNF20,PAK1,CDK6,VAPB,ZMYND8,HMGB1,PGR,SINHCAF,PIK3R1,PIK3R2,VEGFA,ROC…
GO: Biological Process	GO:0010558	negative regulation of macromolecule biosynthetic process	5.864e-08	3.129e-06	144	1700	NR2F6,ESR1,ZFPM1,ACVR2B,RREB1,ARID1A,EZH2,MET,S100A11,ZBTB7A,SALL1,AGO4,AGO3,ZNF608,ATXN1,C1D,ZNF417,NCK2,FOXO3,MRE11,SMARCA5,ATF5,ATG7,NACC1,PHF12,ZNF674,APC,SHMT1,DEPDC1,BRMS1L,ATXN1L,SFMBT2,LEFTY1,ARNTL,CELF1,ATF7IP,SNAI1,SNCA,LCOR,TRIM37,MYC,SOX2,SOX11,ZC3H8,BACH1,SIK1,CCND1,SIX4,GFI1,GFPT1,NFATC2,ZFP36L2,MORF4L1,SPINDOC,NOTCH1,TCF4,CUX2,ZEB1,PRICKLE1,CALR,DNAJB4,NR3C1,TMBIM6,TFAP4,NR2F2,SIRT…
GO: Biological Process	GO:0043066	negative regulation of apoptotic process	5.973e-08	3.168e-06	99	1048	RPS6KB1,MCL1,EVI2B,AGO4,SH3RF2,MIF,AKT1,AKT2,MERTK,MMP9,CXCL12,DYRK3,MRE11,ATF5,ATG7,SGK1,APC,XIAP,GPAM,STAMBP,ARF4,BEX3,MTOR,SNAI1,SNCA,SON,MYC,PLK2,UNC5B,GAS1,BCL2,SIX4,MALT1,NFE2L2,NFKBIA,MYDGF,GNAQ,NOTCH1,NPM1,SEMA5A,NR3C1,TMBIM6,TEK,CBS,SIRT1,CCNG1,TGFBR1,TGFBR3,WDR73,CDKN1B,CDKN2D,CFTR,PHB2,HMGB2,PGR,UBE2B,SGMS1,PIK3CG,PIK3R1,EEF2K,HSPA1B,VEGFA,NMNAT1,RRM2B,WNT7A,YWHAE,YWHAH,YWHAZ,IGBP1,IGF…
GO: Biological Process	GO:0009790	embryo development	6.301e-08	3.321e-06	114	1262	ERCC1,MBNL1,ZFPM1,ACVR2B,ARID1A,ADAM10,FZD6,FZD7,ADM,ACSL4,VPS52,SALL1,FGF2,KMT2A,AKT1,MMP2,MMP9,C6orf141,CUL4A,SHROOM3,SMARCA5,SRSF1,FLVCR1,RAB14,CELF1,PLPP3,MTHFD1,FRZB,ENAH,ANKRD11,MESP2,SNAI1,MYC,SOX2,SOX4,MYCN,SOX11,CLUAP1,NCKAP1,GAS1,FRS2,SIX4,CCNK,GFI1,STK4,TAF8,NFE2L2,GNAQ,GNAS,NOTCH1,ZEB1,USP22,CLASP1,PRICKLE1,ROR2,GRIN2B,NR2F2,TGFB1,TGFBR1,TBX18,TGFBR3,ZNF281,TSC1,TTN,UBE2A,UBE2B,RPL7L1…
GO: Biological Process	GO:0001763	morphogenesis of a branching structure	6.668e-08	3.494e-06	36	246	ESR1,ADM,MET,SALL1,FGF2,CXCL12,BTBD7,MYC,SOX2,MYCN,FRS2,BCL2,SIX4,STK4,TMTC3,NOTCH1,SEMA5A,TEK,TGFB1,PAK1,PHB2,PGR,PKD1,VEGFA,CLIC4,CPE,IGF1,CTNNB1,IL6,DAG1,CXCR4,KRAS,RDH10,VANGL2,LRP6,SMAD4
GO: Biological Process	GO:0045596	negative regulation of cell differentiation	7.773e-08	4.049e-06	85	860	ZFPM1,EZH2,F2,FZD7,SALL1,ZNF608,JAG1,MMP9,CARM1,CUL4A,FOXO3,ATF5,INPP5F,APP,ARNTL,MED28,FRZB,SNAI1,MYC,SOX2,MYCN,SOX11,PLK2,ZC3H8,FRS2,CCND1,BCL2,SIX4,CCNK,GFI1,NFATC2,ZFP36L2,NFE2L2,NFKBIA,SYT4,NOTCH1,ZEB1,PRICKLE1,CALR,SEMA5A,SIRT1,TGFB1,TGFBR1,TGFBR3,PAK1,CDK6,ENPP1,CFTR,GPR37L1,HMGB1,TSC1,HNRNPU,SINHCAF,PIK3R1,VEGFA,FNDC3B,WNT7A,YY1,YWHAH,ZBTB46,IGF1,SOCS5,OSR1,MAPK1,CTNNB1,IL1A,ULK2,IL6,INHB…
GO: Biological Process	GO:0061061	muscle structure development	7.832e-08	4.049e-06	79	779	RPS6KB1,MBNL1,ZFPM1,ARID1A,EZH2,MEF2D,EHD2,FZD7,ADM,MET,NLN,JAG1,FGF2,AKT1,FKBP1A,CXCL12,DDX17,ATG7,LEMD2,APC,ARNTL,MTOR,MED28,ATP2A2,MYC,SOX11,FRS2,SIK1,BCL2,POPDC2,SIX4,TMTC3,NFATC2,NOTCH1,ZEB1,PRICKLE1,CALR,NR3C1,NR2F2,SIRT1,TGFB1,TGFBR1,TBX18,CCNT2,TGFBR3,PAK1,CDC42,TSC1,TTN,HNRNPU,PIK3R1,CBY1,VEGFA,YY1,CREB1,IGF1,MAPK14,MORF4L2,CSRP2,PRKAA1,MAPK1,CTNNB1,IL6,PTEN,SEMA4C,BTG2,DDX39B,DNMT1,KRAS…
GO: Biological Process	GO:0071375	cellular response to peptide hormone stimulus	7.866e-08	4.049e-06	45	349	BRIP1,RPS6KB1,ADCY5,ARID1B,AKT1,AKT2,FOXO3,IRS4,SGK1,APC,GPAM,SMARCC1,ATP2B1,MYO5A,RAB10,KAT2B,NFE2L2,SIK2,SIRT1,TGFB1,PAK1,CDC6,CDK4,ENPP1,TSC1,PIK3R1,PIK3R2,EEF2K,ROCK2,CPS1,CREB1,CRK,IGF1,PRKAA1,PRKAR2A,PRKCA,CTNNB1,IRF1,IRS1,PTEN,PTPRF,RAB13,CPEB2,RANGAP1,ROCK1
GO: Biological Process	GO:0071407	cellular response to organic cyclic compound	7.948e-08	4.067e-06	70	660	NR2F6,ESR1,RPS6KB1,SRARP,ARID1A,EZH2,ADCY5,ZBTB7A,RWDD1,AKT1,AKT2,MMP2,CARM1,FOXO3,DDX17,ATG7,SGK1,SHMT1,GPAM,APP,SKP2,MSN,SLC5A5,ARNTL,SNCA,ATP2B1,ZFP36L2,NFKBIA,GNAQ,GNAS,NPM1,CALR,NR3C1,TFAP4,NR2F2,SIRT1,TGFB1,PDE12,PAK1,CDK4,CDKN1B,NR2C1,CFTR,PHB2,HNRNPU,PGR,PIK3CG,EEF2K,ROCK2,STRN3,CPS1,CLOCK,YWHAH,CRH,TIPARP,IGF1,MAPK1,CTNNB1,INHBA,DAB2,DAG1,PTGS2,ITPR1,RAD51,RAN,BCL2L11,LRP6,RORA,SMAD1,SMA…
GO: Biological Process	GO:2000113	negative regulation of cellular macromolecule biosynthetic process	8.213e-08	4.178e-06	137	1605	NR2F6,ESR1,ZFPM1,ACVR2B,RREB1,ARID1A,EZH2,MET,S100A11,ZBTB7A,SALL1,AGO4,AGO3,ZNF608,ATXN1,C1D,ZNF417,NCK2,FOXO3,MRE11,SMARCA5,ATF5,ATG7,NACC1,PHF12,ZNF674,APC,SHMT1,DEPDC1,BRMS1L,ATXN1L,LEFTY1,ARNTL,CELF1,ATF7IP,SNAI1,SNCA,LCOR,TRIM37,MYC,SOX2,SOX11,ZC3H8,BACH1,SIK1,CCND1,SIX4,GFI1,GFPT1,NFATC2,ZFP36L2,MORF4L1,SPINDOC,NOTCH1,TCF4,CUX2,ZEB1,PRICKLE1,CALR,DNAJB4,NR3C1,TMBIM6,TFAP4,NR2F2,SIRT1,TGFB1…
GO: Biological Process	GO:0007169	transmembrane receptor protein tyrosine kinase signaling pathway	8.453e-08	4.275e-06	78	767	ESR1,RPS6KB1,MET,ATXN1,FGF2,AKT1,AKT2,MMP2,MERTK,MMP9,NCK2,FOXO3,JCAD,IRS4,APC,APP,RAB14,AKT1S1,ARF4,SMARCC1,SNCA,SNX5,NCKAP1,FRS2,SS18,SGPL1,CPNE3,SIK2,NOTCH1,TCF4,WASL,ROR2,GRIN2B,GPRC5A,TEK,SIRT1,TGFB1,HGS,PAK1,CDC42,CDK4,ENPP1,TSC1,HNRNPF,PIK3R1,PIK3R2,VEGFA,ROCK2,YES1,CRK,CRKL,TIPARP,IGF1,MAPK14,IGFBP2,NUS1,SOCS5,PRKAA1,PRKCA,MAPK1,CTNNB1,IRS1,PTEN,ITGAV,ELMO1,PTK6,PTPRF,PTPRJ,RAC1,STAM,CUL5…
GO: Biological Process	GO:0036294	cellular response to decreased oxygen levels	8.672e-08	4.361e-06	34	227	BRIP1,AK4,AKT1,FOXO3,MTOR,MYC,BACH1,BCL2,PSME4,NFE2L2,NOTCH1,TMBIM6,CBS,SIRT1,P4HB,PHB2,TSC1,EEF2K,VEGFA,ROCK2,PSMF1,UBQLN1,PRKAA1,MAP2K1,PSMB5,IRAK1,PSMD11,PSMD12,PTEN,PTGS2,CPEB2,E2F1,RORA,TBL2
GO: Biological Process	GO:0044265	cellular macromolecule catabolic process	9.907e-08	4.953e-06	109	1201	RPL24,RPL32,AMER1,ERN1,RPS19,RPS24,RPS28,YOD1,AGO4,FBXL18,AGO3,ZNRF3,SH3RF2,ATXN3,MLH1,SCO1,AKT1,ALAD,TRIM38,CUL4A,DCPS,ATG7,RNF149,USP37,SKP2,MSN,EDEM3,ARNTL,MTOR,KLHL15,SMARCC1,SNX5,AFG1L,SMG1,PLK2,HSPA13,PSME4,STYX,NSFL1C,TMTC3,ZFP36L2,NFE2L2,ANAPC16,NPM1,USP22,TENT4A,PRICKLE1,EXOSC2,SIRT1,USP14,FBXL16,PDE12,RNF20,RPL13A,USP25,HMGB1,HMGB2,SOCS6,HNRNPU,ERCC8,UBE2A,UBE2B,DNAJC10,UBE2H,CLTA,PKD1,…
GO: Biological Process	GO:0198738	cell-cell signaling by wnt	1.022e-07	5.079e-06	61	548	AMER1,ESR1,FZD6,FZD7,MET,SALL1,AGO4,OTULIN,AGO3,ZNRF3,GPC4,FGF2,MERTK,FOXO3,APC,XIAP,APP,LGR5,ARNTL,PLPP3,FRZB,TNKS,MYC,SOX2,SOX4,SNX3,CCND1,STK4,PSME4,GNAQ,NOTCH1,CALM1,PRICKLE1,ROR2,SEMA5A,TBX18,CDC42,PDE6B,UBE2B,CBY1,PKD1,PSMF1,WNT7A,PTPN23,CPE,MAPK14,IGFBP2,CSNK1G3,PRKAA1,CTNNB1,PSMB5,DAB2,PSMD11,PSMD12,PTEN,WNK1,ZEB2,RAB5A,RAC1,VANGL2,LRP6
GO: Biological Process	GO:0031327	negative regulation of cellular biosynthetic process	1.036e-07	5.121e-06	147	1761	NR2F6,ACADL,ESR1,ZFPM1,ACVR2B,RREB1,ARID1A,EZH2,MET,S100A11,ZBTB7A,SALL1,AGO4,AGO3,ZNF608,ATXN1,C1D,ZNF417,NCK2,FOXO3,MRE11,SMARCA5,ATF5,ATG7,NACC1,PHF12,ZNF674,APC,SHMT1,DEPDC1,BRMS1L,ATXN1L,SFMBT2,LEFTY1,ARNTL,CELF1,ATF7IP,SNAI1,SNCA,LCOR,TRIM37,MYC,SOX2,SOX11,ZC3H8,BACH1,SIK1,CCND1,SIX4,GFI1,GFPT1,NFATC2,ZFP36L2,MORF4L1,SPINDOC,NOTCH1,TCF4,CUX2,ZEB1,PRICKLE1,CALR,DNAJB4,NR3C1,TMBIM6,TFAP4,NR2F…
GO: Biological Process	GO:0060284	regulation of cell development	1.095e-07	5.385e-06	104	1132	RPS19,RREB1,EZH2,F2,ADAM10,MET,SALL1,ATXN1,JAG1,MIF,FGF2,AKT1,CXCL12,CARM1,FOXO3,ATF5,ATG7,SGK1,NCKIPSD,INPP5F,APP,ARNTL,MTOR,FRZB,MYC,SOX2,MYCN,SOX11,PLK2,SNX3,NAP1L2,BCL2,GFI1,KAT2B,NFE2L2,SYT4,NOTCH1,TCF4,CUX2,ZEB1,CALR,CRTC1,SEMA5A,NR3C1,SIRT1,TGFB1,PAK1,CDC42,MMD,CFTR,ZMYND8,GPR37L1,HMGB2,MGLL,TSC1,TWF2,PLAG1,EEF2K,CREB3L2,VEGFA,ROCK2,AKAP5,ADAMTS1,WNT7A,CLOCK,YY1,CREB1,YWHAH,CRK,CRKL,IGF1,S…
GO: Biological Process	GO:0006508	proteolysis	1.136e-07	5.552e-06	157	1915	ESR1,TNIP3,MBD6,F2,ADAM10,YOD1,NLN,FBXL18,OTULIN,ZNRF3,SH3RF2,ATXN3,SCO1,AKT1,AKT2,ALAD,MMP2,MMP9,TRIM38,CUL4A,ATG7,RNF149,APC,XIAP,APP,USP37,SKP2,ADAM22,STAMBP,AGBL3,BEX3,EDEM3,ARNTL,KLHL15,XPNPEP3,SMARCC1,SNCA,C9orf72,MYC,SOX2,PLK2,SNX3,ADAM9,GAS1,BAK1,HSPA13,MALT1,KAT2B,PSME4,STYX,NSFL1C,TMTC3,NFE2L2,RBMX,NFKBIA,C2,ANAPC16,SLC11A2,USP22,PRICKLE1,NUP98,SPPL3,GRIN2B,SERPINH1,OLR1,TFAP4,SIRT1,TGF…
GO: Biological Process	GO:0051253	negative regulation of RNA metabolic process	1.188e-07	5.775e-06	127	1467	NR2F6,ESR1,ZFPM1,ACVR2B,RREB1,ARID1A,EZH2,MET,ZBTB7A,SALL1,ZNF608,ATXN1,C1D,AKT2,ZNF417,NCK2,FOXO3,SMARCA5,ATF5,SRSF7,NACC1,PHF12,ZNF674,APC,DEPDC1,BRMS1L,ATXN1L,SFMBT2,LEFTY1,ARNTL,MTOR,ATF7IP,SNAI1,SNCA,LCOR,TRIM37,MYC,SOX2,SOX11,SRSF10,ZC3H8,BACH1,SIK1,CCND1,SIX4,GFI1,NFATC2,RBMX,MORF4L1,SPINDOC,NOTCH1,NPM1,TCF4,CUX2,ZEB1,TENT4A,PRICKLE1,CALR,DNAJB4,NR3C1,TMBIM6,TFAP4,NR2F2,SIRT1,TGFB1,TGFBR1,…
GO: Biological Process	GO:0055024	regulation of cardiac muscle tissue development	1.217e-07	5.852e-06	23	120	FZD7,FGF2,APC,MTOR,FRS2,NOTCH1,NR3C1,SIRT1,TGFB1,TGFBR1,TGFBR3,PAK1,YY1,CREB1,IGF1,MAPK14,MAPK1,PTEN,DDX39B,PARP2,RGS2,LRP6,SMAD4
GO: Biological Process	GO:1903829	positive regulation of cellular protein localization	1.217e-07	5.852e-06	46	366	SYNJ2BP,F2,AKT1,AKT2,APC,CCT2,MSN,MYO5A,ENTR1,BCL2,GPD1L,STX4,NPM1,TEK,TGFB1,KAT7,PAK1,CDC42,CHP1,RHOU,PIK3R1,PIK3R2,PLS1,VEGFA,ROCK2,AKAP5,GNL3L,SAR1A,YWHAE,YWHAH,YWHAZ,MAPK14,PRKAA1,MAPK1,TMEM30B,PTGS2,RIPOR1,KIF5B,GNL3,RAN,E2F1,ECT2,SH3GLB1,ABHD17B,SAR1B,FBXW7
GO: Biological Process	GO:0040008	regulation of growth	1.232e-07	5.889e-06	80	801	RPS6KB1,F2,ADAM10,ACSL4,FGF2,AKT1,CXCL12,CARM1,SGK1,FLVCR1,MCTS1,APC,GPAM,BRMS1L,APP,CELF1,MTOR,FRZB,DCBLD2,GAS1,BCL2,SIX4,STK4,SGPL1,MORF4L1,SYT4,GNAS,NOTCH1,NPM1,SEMA5A,NR3C1,EXOSC2,CEP43,SIRT1,TGFB1,TGFBR1,TGFBR3,ZMAT3,PAK1,CDC42,CDK4,CDKN1B,CDKN2D,ENPP1,MGLL,TWF2,SOCS6,HSPA1B,PLS1,VEGFA,WRN,EI24,YY1,CREB1,CRK,CRKL,IGF1,MAPK14,IGFBP2,MORF4L2,SOCS5,ITSN2,MAPK1,ULK2,INHBA,DAB2,PTEN,PTK6,SEMA4C,P…
GO: Biological Process	GO:0009890	negative regulation of biosynthetic process	1.268e-07	6.028e-06	149	1797	NR2F6,ACADL,ESR1,ZFPM1,ACVR2B,RREB1,ARID1A,EZH2,MET,S100A11,ZBTB7A,SALL1,AGO4,AGO3,ZNF608,ATXN1,C1D,ZNF417,NCK2,FOXO3,MRE11,SMARCA5,ATF5,ATG7,NACC1,PHF12,ZNF674,APC,SHMT1,DEPDC1,BRMS1L,ATXN1L,SFMBT2,LEFTY1,ARNTL,CELF1,ATF7IP,SNAI1,SNCA,LCOR,TRIM37,MYC,SOX2,SOX11,ZC3H8,BACH1,SIK1,CCND1,SIX4,GFI1,GFPT1,NFATC2,ZFP36L2,MORF4L1,SPINDOC,NOTCH1,TCF4,CUX2,ZEB1,PRICKLE1,CALR,DNAJB4,NR3C1,TMBIM6,TFAP4,NR2F…
GO: Biological Process	GO:0018105	peptidyl-serine phosphorylation	1.294e-07	6.121e-06	42	320	ERN1,RPS6KB1,MET,MIF,AKT1,AKT2,NCK2,DYRK3,SGK1,INPP5F,APP,MTOR,TNKS,SNCA,CAB39,SMG1,PLK2,BAK1,BCL2,GPD1L,STK4,MKNK2,TEK,TGFB1,TGFBR1,PAK1,MORC3,PPP1R15A,PKD1,VEGFA,ROCK2,RICTOR,MAPK14,CSNK1G3,PRKAA1,PRKCA,MAPK1,IKBKB,IL6,WNK1,PTGS2,ROCK1
GO: Biological Process	GO:0051093	negative regulation of developmental process	1.351e-07	6.353e-06	108	1194	SYNJ2BP,ZFPM1,EZH2,F2,FZD7,SALL1,ZNF608,JAG1,MIF,MMP9,CARM1,CUL4A,FOXO3,ATF5,APC,INPP5F,APP,ARNTL,MED28,FRZB,SNAI1,MYC,SOX2,STARD13,MYCN,SOX11,PLK2,ZC3H8,FRS2,CCND1,BCL2,SIX4,CCNK,GFI1,STK4,NFATC2,ZFP36L2,NFE2L2,NFKBIA,SYT4,GNAS,NOTCH1,TBXA2R,TCF4,ZEB1,CLASP1,PRICKLE1,CALR,SEMA5A,TEK,SIRT1,TGFB1,TGFBR1,TBX18,TGFBR3,THBS4,HGS,PAK1,CDK6,CDKN1B,ENPP1,CFTR,GPR37L1,PHB2,HMGB1,TSC1,HNRNPU,SINHCAF,PIK3R…
GO: Biological Process	GO:0071383	cellular response to steroid hormone stimulus	1.364e-07	6.38e-06	37	264	NR2F6,ESR1,RPS6KB1,SRARP,ARID1A,ZBTB7A,RWDD1,CARM1,FOXO3,DDX17,SGK1,GPAM,SKP2,ARNTL,ATP2B1,ZFP36L2,CALR,NR3C1,TFAP4,NR2F2,SIRT1,TGFB1,PAK1,NR2C1,PHB2,HNRNPU,PGR,STRN3,CLOCK,YWHAH,CRH,IGF1,CTNNB1,DAB2,RAN,BCL2L11,RORA
GO: Biological Process	GO:0007010	cytoskeleton organization	1.375e-07	6.396e-06	140	1664	TBC1D19,MAK,TMEM216,F2RL1,MAP3K1,STRIP2,EHD2,MET,AP1G1,CGN,ATXN3,MKLN1,MLH1,AKT1,TAOK1,TRIM36,CXCL12,ALOX15,NCK2,LIMA1,SHROOM3,ATF5,SGK1,PPFIA1,NCKIPSD,APC,CHORDC1,CDC14B,MSN,DYNC2LI1,MTOR,ENAH,TNKS,SNCA,C9orf72,TRIM37,SON,PLK2,SPAG1,CLUAP1,SPAST,NCKAP1,ENTR1,RO60,BCL2,SIX4,SS18,JMY,NEFH,KAT2B,NSFL1C,NOTCH1,BICD2,NPM1,WASL,CLASP1,SYNM,CALR,GPR35,EML4,HAUS5,WHAMM,SEMA5A,TEK,CEP43,TGFB1,TGFBR1,SH3D…
GO: Biological Process	GO:0018209	peptidyl-serine modification	1.382e-07	6.396e-06	44	344	ERN1,RPS6KB1,MET,MIF,AKT1,AKT2,NCK2,DYRK3,SGK1,INPP5F,APP,MTOR,TNKS,SNCA,CAB39,SMG1,PLK2,GALNT2,BAK1,BCL2,GPD1L,STK4,MKNK2,TEK,TGFB1,TGFBR1,PAK1,MORC3,PPP1R15A,PKD1,VEGFA,ROCK2,RICTOR,MAPK14,CSNK1G3,PRKAA1,PRKCA,MAPK1,IKBKB,IL6,WNK1,PTGS2,PARP2,ROCK1
GO: Biological Process	GO:0001655	urogenital system development	1.442e-07	6.616e-06	47	380	AMER1,ESR1,ACVR2B,SALL1,JAG1,FGF2,MMP2,MMP9,APC,LGR5,SMARCC1,MYC,SOX4,SOX11,FRS2,BCL2,SIX4,PROM1,SGPL1,NOTCH1,TEK,TGFB1,TGFBR1,TBX18,CDKN1B,TSC1,PKD1,PLAG1,VEGFA,ADAMTS1,RRM2B,CRKL,TIPARP,IGF1,OSR1,CTNNB1,IL6R,TRAF3IP1,PTEN,KCNJ1,BCL2L11,RDH10,VANGL2,SMAD1,SMAD4,PLCE1,SMAD9
GO: Biological Process	GO:0030155	regulation of cell adhesion	1.444e-07	6.616e-06	78	777	ETS1,RREB1,ADAM10,CD209,FZD7,ZNF608,JAG1,ATXN3,AKT1,MMP2,CXCL12,ALOX15,NCK2,APC,GPAM,ADAM22,PLPP3,SOX2,ZC3H8,ADAM9,LRRC32,IL20RB,BCL2,MALT1,STX4,NOTCH1,CLASP1,CALR,AKNA,SEMA5A,TEK,TGFB1,TBX18,PAK1,CDC42,CDK6,HMGB1,TSC1,SOCS6,PIK3CG,PIK3R1,PIK3R2,PKD1,VCAM1,VEGFA,ROCK2,COL8A1,MAP3K8,PTPN23,YES1,ZAP70,CRK,CRKL,IGF1,MAPK14,IGFBP2,CCN1,SOCS5,PRKCA,MAP2K1,IL6,IL6R,IL6ST,DAB2,CD55,DAG1,IRAK1,IRF1,PTEN,…
GO: Biological Process	GO:0043410	positive regulation of MAPK cascade	1.642e-07	7.485e-06	65	607	ERN1,ESR1,EZH2,F2RL1,MAP3K1,MAP3K4,FZD7,MET,SH3RF2,MIF,FGF2,TAOK1,ALOX15,JCAD,APP,INAVA,SOX2,ADAM9,FRS2,TAB2,MYDGF,NOTCH1,ROR2,TEK,TGFB1,TGFBR1,PAK1,CDC42,GPR37L1,PHB2,HMGB1,PIK3CG,VEGFA,ROCK2,NMNAT1,MAP3K8,WNT7A,AKAP12,CRK,CRKL,IGF1,MAPK14,PRKAA1,PRKCA,MAPK1,CTNNB1,IL1A,MAP2K1,EIF2AK2,IL6,IL6R,DAB2,IRAK1,IRAK2,PTEN,ZEB2,SEMA4C,PTPRJ,CXCR4,KRAS,PELI2,VANGL2,ROCK1,PLCE1,FBXW7
GO: Biological Process	GO:0071453	cellular response to oxygen levels	1.668e-07	7.561e-06	35	244	BRIP1,AK4,AKT1,FOXO3,ATG7,MTOR,MYC,BACH1,BCL2,PSME4,NFE2L2,NOTCH1,TMBIM6,CBS,SIRT1,P4HB,PHB2,TSC1,EEF2K,VEGFA,ROCK2,PSMF1,UBQLN1,PRKAA1,MAP2K1,PSMB5,IRAK1,PSMD11,PSMD12,PTEN,PTGS2,CPEB2,E2F1,RORA,TBL2
GO: Biological Process	GO:0051169	nuclear transport	1.687e-07	7.61e-06	47	382	ADAM10,ATXN1,AKT1,SRSF1,SRSF7,SLU7,POM121C,ARNTL,SMG1,PHAX,NXT2,MALT1,STYX,NFKBIA,NPM1,PRICKLE1,CALR,NUP98,NUP43,TEK,TGFB1,CHP1,PHB2,TSC1,HMGA1,RBM27,PIK3R1,PIK3R2,PKD1,AKAP5,EI24,YWHAE,MAPK14,MAPK1,YTHDC1,PTGS2,ZC3H11A,PTPN14,RBM8A,DDX39B,KPNA2,TNPO1,RAN,RANGAP1,ECT2,EGR2,PABPN1
GO: Biological Process	GO:0007346	regulation of mitotic cell cycle	1.705e-07	7.65e-06	73	713	RPL24,ESR1,RPS6KB1,EZH2,MET,AKT1,TAOK1,CARM1,CUL4A,MRE11,APC,APP,CDC14B,TNKS,MYC,SOX4,PLK2,GAS1,SIK1,CCND1,BCL2,PSME4,NSFL1C,ZFP36L2,ANAPC16,USP22,TTC28,CLASP1,HAUS5,CEP43,TFAP4,SIRT1,TGFB1,CCNG1,ORC1,RNF20,CDC6,CDC25C,CDC42,CDK4,CDK6,CDKN1B,CDKN2D,PHB2,HMGB1,HNRNPU,PKD1,HSPA1B,HSPA2,PSMF1,ADAMTS1,WEE1,YWHAE,YWHAH,IGF1,PRKCA,CTNNB1,IL1A,INCENP,PSMB5,ZNF207,HAUS3,PSMD11,PSMD12,PTEN,BTG2,CEP97,RNAS…
GO: Biological Process	GO:1905330	regulation of morphogenesis of an epithelium	1.714e-07	7.65e-06	30	191	ESR1,RREB1,FZD6,FZD7,MET,SALL1,ZNRF3,GPC4,MTOR,BTBD7,SIX4,PSME4,CLASP1,PRICKLE1,ROR2,TGFB1,CDC42,PHB2,VEGFA,PSMF1,WNT7A,CTNNB1,PSMB5,DAB2,PSMD11,PSMD12,PTEN,RAC1,VANGL2,LRP6
GO: Biological Process	GO:2000027	regulation of animal organ morphogenesis	1.74e-07	7.73e-06	39	289	ESR1,FZD6,FZD7,MET,SALL1,ZNRF3,JAG1,GPC4,FGF2,CARM1,APC,BTBD7,MYC,FRS2,BCL2,SIX4,PSME4,NOTCH1,PRICKLE1,ROR2,TGFB1,TGFBR1,CDC42,PHB2,VEGFA,PSMF1,WNT7A,CTNNB1,PSMB5,DAB2,PSMD11,PSMD12,ITPR1,TUG1,RAC1,VANGL2,LRP6,SMAD4,FBXW7
GO: Biological Process	GO:0007417	central nervous system development	1.781e-07	7.872e-06	103	1129	ETS1,ARID1A,EZH2,F2,FZD6,MET,SALL1,ATXN1,FGF2,AK4,AKT1,CXCL12,FOXO3,ATF5,ATG7,APP,ATXN1L,ADAM22,SLC2A1,ARF4,PLPP3,MTOR,ATP2B1,SOX2,SOX4,MYCN,SOX11,CLUAP1,NCKAP1,GAS1,BAK1,FRS2,BCL2,STK4,NEFH,GNG12,SYNJ2,SYT4,GNAQ,NOTCH1,ZEB1,CALM1,ROR2,AKNA,SEMA5A,GRIN2B,CBS,NR2F2,TGFB1,OXTR,PAFAH1B2,PAK1,PBX3,CDC42,CDK6,GPR37L1,TSC1,SLC7A11,TTN,ABCB1,TPP1,PKD1,SECISBP2,BACE2,WNT7A,COX6B1,WRN,XRCC1,CREB1,YWHAE,YW…
GO: Biological Process	GO:0051960	regulation of nervous system development	1.835e-07	8.07e-06	100	1087	EZH2,F2,ADAM10,MET,SALL1,ATXN1,JAG1,MIF,GPC4,FGF2,AKT1,CXCL12,CARM1,FOXO3,ATF5,SGK1,NCKIPSD,INPP5F,APP,ARNTL,MTOR,SNCA,MYC,SOX2,MYCN,SOX11,PLK2,SNX3,NAP1L2,BCL2,SIX4,GFI1,KAT2B,NFE2L2,SYT4,NOTCH1,TCF4,CUX2,ZEB1,CALR,CRTC1,SEMA5A,NR3C1,SIRT1,TGFB1,OXTR,PAK1,ADGRE5,MMD,ZMYND8,GPR37L1,HMGB2,MGLL,TSC1,TWF2,PLAG1,EEF2K,CREB3L2,VEGFA,AKAP5,ADAMTS1,WNT7A,CPE,CREB1,NCMAP,YWHAH,YWHAZ,CRK,CRKL,IGF1,SLC45A3…
GO: Biological Process	GO:0010638	positive regulation of organelle organization	1.891e-07	8.274e-06	70	675	CALCOCO2,ERCC1,F2RL1,MAP3K1,MAP3K4,MET,KMT2A,AKT2,MMP9,ALOX15,NCK2,MRE11,APC,CCT2,MSN,MTOR,ATF7IP,TNKS,SPAST,NCKAP1,ENTR1,BAK1,NAP1L2,BCL2,JMY,KAT2B,NSFL1C,NPM1,WASL,CLASP1,WHAMM,SEMA5A,TEK,SIRT1,TGFB1,TGFBR1,KAT7,RNF20,PAK1,CDC42,CDKN1B,PHB2,TSC1,RHOU,HNRNPU,UBE2B,HSPA1B,VEGFA,ROCK2,RICTOR,YWHAE,YWHAH,YWHAZ,IGF1,PRKAA1,MPHOSPH8,MAPK1,CTNNB1,IL1A,FYCO1,KIF5B,GNL3,RAC1,DNMT1,BCL2L11,E2F1,SH3GLB1,P…
GO: Biological Process	GO:0016055	Wnt signaling pathway	2.036e-07	8.863e-06	60	546	AMER1,ESR1,FZD6,FZD7,MET,SALL1,AGO4,OTULIN,AGO3,ZNRF3,GPC4,FGF2,MERTK,FOXO3,APC,XIAP,APP,LGR5,ARNTL,PLPP3,FRZB,TNKS,MYC,SOX2,SOX4,SNX3,CCND1,STK4,PSME4,GNAQ,NOTCH1,CALM1,PRICKLE1,ROR2,SEMA5A,TBX18,CDC42,PDE6B,UBE2B,CBY1,PKD1,PSMF1,WNT7A,CPE,MAPK14,IGFBP2,CSNK1G3,PRKAA1,CTNNB1,PSMB5,DAB2,PSMD11,PSMD12,PTEN,WNK1,ZEB2,RAB5A,RAC1,VANGL2,LRP6
GO: Biological Process	GO:0046890	regulation of lipid biosynthetic process	2.21e-07	9.573e-06	33	225	ACACA,ACADL,ADM,SCD,AKT1,ATG7,GPAM,MTOR,SNAI1,SIK1,GFI1,NR3C1,SIRT1,CDK4,ELOVL6,CREB1,SF1,IGF1,CCN1,SLC45A3,PRKAA1,IL1A,ZBTB20,CYP51A1,DAB2,PTGS2,DHCR7,PEX2,RAN,RDH10,CNEP1R1,INSIG2,FBXW7
GO: Biological Process	GO:0034620	cellular response to unfolded protein	2.256e-07	9.726e-06	25	143	ERN1,YOD1,NCK2,BAK1,CCND1,GFPT1,HSPA13,NFE2L2,MYDGF,CALR,TMBIM6,FICD,PPP1R15B,VAPB,PPP1R15A,PIK3R1,TPP1,HSPA1B,HSPA2,CREB3L2,EIF2AK2,FKBP14,BCL2L11,HSPA14,TBL2
GO: Biological Process	GO:0018193	peptidyl-amino acid modification	2.289e-07	9.816e-06	118	1352	ERN1,RPS6KB1,EZH2,ZDHHC3,MET,MIF,KMT2A,AKT1,AKT2,MERTK,FKBP1A,NCK2,DYRK3,CARM1,ATG7,MCFD2,SGK1,INPP5F,APP,POM121C,AGBL3,PLPP3,MTOR,ASGR2,TNKS,SNCA,RAP2C,SOX4,CAB39,SMG1,PLK2,GALNT2,BAK1,NAP1L2,BCL2,GFI1,GGCX,GPD1L,STK4,KAT2B,PDF,MORF4L1,USP22,CALM1,MKNK2,ROR2,NUP98,NUP43,GPRC5A,TEK,CEP43,SIRT1,TGFB1,TGFBR1,KAT7,GTF2B,THBS4,BAZ2A,P4HB,PAK1,MORC3,PPP1R15A,TTN,PKD1,VEGFA,ROCK2,GNL3L,WEE1,NSD2,PPIL4,…
GO: Biological Process	GO:0071456	cellular response to hypoxia	2.663e-07	1.131e-05	32	216	BRIP1,AK4,AKT1,FOXO3,MTOR,MYC,BACH1,BCL2,PSME4,NFE2L2,NOTCH1,TMBIM6,CBS,SIRT1,P4HB,PHB2,VEGFA,ROCK2,PSMF1,UBQLN1,PRKAA1,MAP2K1,PSMB5,IRAK1,PSMD11,PSMD12,PTEN,PTGS2,CPEB2,E2F1,RORA,TBL2
GO: Biological Process	GO:0030182	neuron differentiation	2.667e-07	1.131e-05	133	1578	RPL24,NR2F6,EZH2,ADAM10,FZD7,ADM,ACSL4,MET,ARID1B,SALL1,JAG1,MIF,AKT1,MMP2,CXCL12,NCK2,CARM1,FOXO3,ATF5,ATG7,SGK1,NCKIPSD,DOCK10,APC,INPP5F,APP,ARF4,MTOR,ENAH,MFSD8,C9orf72,SOX2,SOX4,MYCN,SOX11,PLK2,SNX3,SPAST,NCKAP1,UNC5B,GAS1,FRS2,NAP1L2,NCAM2,BCL2,GFI1,NEFH,PROM1,RAB10,KAT2B,NFE2L2,SYT4,GNAQ,NOTCH1,TCF4,WASL,CUX2,ZEB1,SLC11A2,CALR,CRTC1,SEMA5A,NR3C1,SIRT1,TGFBR1,THBS4,CBX6,PAK1,PBX3,CDC42,MMD,…
GO: Biological Process	GO:0060322	head development	2.686e-07	1.131e-05	85	885	ETS1,ARID1A,EZH2,FZD6,MET,SALL1,ATXN1,FGF2,AK4,MMP2,CXCL12,FOXO3,ATF5,ATG7,FLVCR1,APP,ATXN1L,SLC2A1,ARF4,MTOR,ANKRD11,ATP2B1,SOX2,GAS1,BAK1,FRS2,BCL2,NEFH,GNG12,SYNJ2,SGPL1,SYT4,GNAQ,NOTCH1,CALM1,AKNA,SEMA5A,GRIN2B,CBS,NR2F2,TGFB1,OXTR,PAFAH1B2,PAK1,CDC42,CDK6,GPR37L1,TSC1,SLC7A11,TTN,SECISBP2,WNT7A,COX6B1,WRN,XRCC1,CREB1,YWHAE,YWHAH,CRH,CRK,CRKL,TIPARP,IGF1,MAPK1,CTNNB1,MAP2K1,INHBA,PTEN,ZEB2,SE…
GO: Biological Process	GO:0120036	plasma membrane bounded cell projection organization	2.689e-07	1.131e-05	147	1789	TBC1D19,STX2,RPL24,MAK,TMEM216,RREB1,EZH2,ADAM10,F2RL1,ADM,ACSL4,MET,ARID1B,MIF,AKT1,TAOK1,MMP2,CXCL12,NCK2,CARM1,LIMA1,ATG7,SGK1,NCKIPSD,DOCK10,APC,INPP5F,APP,CDC14B,ARF4,DYNC2LI1,MTOR,ENAH,C9orf72,RAP2C,PLK2,SPAG1,CLUAP1,SNX3,SPAST,NCKAP1,UNC5B,ENTR1,GAS1,FRS2,NCAM2,RO60,BCL2,GFI1,NEFH,RAB10,KAT2B,NFE2L2,SYT4,NOTCH1,WASL,CUX2,SLC11A2,CLASP1,HAUS5,WHAMM,CRTC1,SEMA5A,GRIN2B,NR3C1,CEP43,SIRT1,TGFB…
GO: Biological Process	GO:0044087	regulation of cellular component biogenesis	2.81e-07	1.176e-05	96	1040	TBC1D19,ERCC1,MAK,ESR1,F2RL1,MAP3K1,MET,GPC4,ALOX15,NCK2,CUL4A,ATG7,SGK1,PPFIA1,APC,APP,MSN,DYNC2LI1,MTOR,ATF7IP,SNAI1,SNCA,C9orf72,TRIM37,PLK2,NCKAP1,ENTR1,SIX4,JMY,KAT2B,NOTCH1,NPM1,WASL,CUX2,CLASP1,WHAMM,TEK,TGFB1,TGFBR1,OXTR,HGS,PAK1,ADGRE5,RPL13A,CDC42,CDKN1B,ZMYND8,HMGB1,TSC1,TWF2,HNRNPU,PIK3R1,PIK3R2,EEF2K,HSPA1B,HSPA2,VEGFA,ROCK2,TBC1D15,WNT7A,RICTOR,FAM98A,CREB1,SAR1A,TBC1D13,CCN1,PRKAA1…
GO: Biological Process	GO:0010632	regulation of epithelial cell migration	3.118e-07	1.299e-05	40	307	SYNJ2BP,ETS1,RREB1,MET,FGF2,AKT1,MMP9,JCAD,PLPP3,MTOR,STARD13,PLK2,ADAM9,NFE2L2,NOTCH1,TBXA2R,CLASP1,CALR,SEMA5A,TEK,NR2F2,SIRT1,TGFB1,TGFBR3,CAPN7,HMGB1,PIK3R2,VEGFA,ROCK2,WNT7A,PTPN23,IGF1,MAPK14,NUS1,PRKCA,PTEN,PTGS2,SPRED1,EMP2,FBXW7
GO: Biological Process	GO:0048870	cell motility	3.248e-07	1.337e-05	156	1932	SYNJ2BP,RPS6KB1,ETS1,RPS19,RREB1,F2,ADAM10,F2RL1,MAP3K1,STRIP2,MET,MTUS1,SH3RF2,JAG1,MIF,GPC4,FGF2,AKT1,AKT2,MMP2,MERTK,MMP9,CXCL12,NCK2,FOXO3,JCAD,LIMA1,SGK1,DOCK10,APC,INPP5F,APP,ARF4,MSN,PLPP3,MTOR,ENAH,MESP2,SNAI1,RAP2C,SORD,MYC,STARD13,PLK2,NCKAP1,MYO5A,AVL9,JAGN1,ADAM9,BCL2,SIX4,JMY,STX4,NFATC2,NFE2L2,SGPL1,CPNE3,NOTCH1,TBXA2R,WASL,CLASP1,CALR,GPR35,ROR2,SEMA5A,TEK,CEP43,OLR1,NR2F2,SIRT1,SL…
GO: Biological Process	GO:0051674	localization of cell	3.248e-07	1.337e-05	156	1932	SYNJ2BP,RPS6KB1,ETS1,RPS19,RREB1,F2,ADAM10,F2RL1,MAP3K1,STRIP2,MET,MTUS1,SH3RF2,JAG1,MIF,GPC4,FGF2,AKT1,AKT2,MMP2,MERTK,MMP9,CXCL12,NCK2,FOXO3,JCAD,LIMA1,SGK1,DOCK10,APC,INPP5F,APP,ARF4,MSN,PLPP3,MTOR,ENAH,MESP2,SNAI1,RAP2C,SORD,MYC,STARD13,PLK2,NCKAP1,MYO5A,AVL9,JAGN1,ADAM9,BCL2,SIX4,JMY,STX4,NFATC2,NFE2L2,SGPL1,CPNE3,NOTCH1,TBXA2R,WASL,CLASP1,CALR,GPR35,ROR2,SEMA5A,TEK,CEP43,OLR1,NR2F2,SIRT1,SL…
GO: Biological Process	GO:0022603	regulation of anatomical structure morphogenesis	3.254e-07	1.337e-05	113	1288	SYNJ2BP,ESR1,ETS1,RREB1,F2,ADAM10,STRIP2,EHD2,FZD6,FZD7,ADM,MET,SALL1,AGO4,ZNRF3,JAG1,GPC4,MKLN1,FGF2,MMP9,CXCL12,CARM1,JCAD,SHROOM3,SGK1,APC,MSN,MTOR,BTBD7,MYC,STARD13,PLK2,ADAM9,FRS2,BCL2,SIX4,PSME4,NFATC2,NFE2L2,MYDGF,SYT4,NOTCH1,TBXA2R,TCF4,CUX2,CLASP1,PRICKLE1,CALR,ROR2,SEMA5A,TEK,SIRT1,TGFB1,TGFBR1,TBX18,TGFBR3,THBS4,SH3D19,HGS,PAK1,CDC42,PHB2,HMGB1,MGLL,TWF2,RHOU,PIK3R2,EEF2K,VEGFA,ROCK2,P…
GO: Biological Process	GO:0045785	positive regulation of cell adhesion	3.359e-07	1.373e-05	53	465	ETS1,RREB1,CD209,AKT1,CXCL12,ALOX15,NCK2,APC,GPAM,PLPP3,SOX2,ADAM9,MALT1,STX4,CALR,TEK,TGFB1,TBX18,PAK1,CDC42,CDK6,HMGB1,TSC1,PIK3R1,PIK3R2,VCAM1,VEGFA,COL8A1,MAP3K8,PTPN23,YES1,ZAP70,CRK,CRKL,IGF1,IGFBP2,CCN1,SOCS5,PRKCA,IL6,IL6R,IL6ST,DAB2,CD55,DAG1,IRAK1,IRF1,ITGAV,PTPRJ,RAC1,HSD17B12,ROCK1,EMP2
GO: Biological Process	GO:0006913	nucleocytoplasmic transport	3.387e-07	1.379e-05	46	379	ADAM10,ATXN1,AKT1,SRSF1,SRSF7,SLU7,POM121C,ARNTL,SMG1,PHAX,NXT2,MALT1,STYX,NFKBIA,NPM1,PRICKLE1,CALR,NUP98,NUP43,TEK,TGFB1,CHP1,PHB2,TSC1,RBM27,PIK3R1,PIK3R2,PKD1,AKAP5,EI24,YWHAE,MAPK14,MAPK1,YTHDC1,PTGS2,ZC3H11A,PTPN14,RBM8A,DDX39B,KPNA2,TNPO1,RAN,RANGAP1,ECT2,EGR2,PABPN1
GO: Biological Process	GO:0060341	regulation of cellular localization	3.618e-07	1.466e-05	97	1060	SYNJ2BP,F2,ADAM10,ADCY5,EHD2,YOD1,GPC4,AKT1,AKT2,FKBP1A,ATG7,PPFIA1,APC,CCT2,INPP5F,MSN,SNCA,ATP2A2,SNX3,MYO5A,JAGN1,ENTR1,GAS1,BAK1,BCL2,GPD1L,NEFH,STX4,NSFL1C,SYT4,NPM1,CHRNA6,CALM1,TMBIM6,TEK,SIRT1,TGFB1,KAT7,CCNE2,PAK1,CDC42,CHP1,CFTR,ZMYND8,SLC7A11,RHOU,HNRNPU,RBM27,PIK3R1,PIK3R2,HECTD1,PLS1,VEGFA,ROCK2,AKAP5,GNL3L,WNT7A,TMEM59,EI24,PTPN23,SAR1A,YWHAE,YWHAH,YWHAZ,CRH,CRKL,MAPK14,NUS1,PRKAA1,…
GO: Biological Process	GO:0010498	proteasomal protein catabolic process	3.791e-07	1.528e-05	55	492	YOD1,FBXL18,SH3RF2,ATXN3,SCO1,AKT1,ALAD,TRIM38,CUL4A,ATG7,SKP2,EDEM3,ARNTL,KLHL15,SMARCC1,PLK2,HSPA13,PSME4,STYX,NSFL1C,TMTC3,NFE2L2,ANAPC16,PRICKLE1,SIRT1,USP14,FBXL16,USP25,SOCS6,ERCC8,UBE2A,UBE2B,DNAJC10,UBE2H,PKD1,HSPA1B,PSMF1,UBQLN1,BAG2,CLOCK,SOCS5,N4BP1,CTNNB1,PSMB5,DAB2,PSMD11,PSMD12,HECTD3,TOR1A,CUL5,FBXO31,SVIP,TRIB1,UBE2W,FBXW7
GO: Biological Process	GO:0031175	neuron projection development	4.3e-07	1.726e-05	103	1150	RPL24,EZH2,ADAM10,ADM,ACSL4,MET,ARID1B,MIF,AKT1,MMP2,CXCL12,NCK2,CARM1,ATG7,SGK1,NCKIPSD,DOCK10,APC,INPP5F,APP,ARF4,MTOR,ENAH,C9orf72,PLK2,SNX3,SPAST,NCKAP1,UNC5B,GAS1,FRS2,NCAM2,BCL2,GFI1,NEFH,RAB10,KAT2B,NFE2L2,SYT4,NOTCH1,WASL,CUX2,SLC11A2,CRTC1,SEMA5A,NR3C1,SIRT1,THBS4,CBX6,PAK1,CDC42,ZMYND8,HMGB1,MGLL,TSC1,TWF2,PIK3R1,EEF2K,CREB3L2,VEGFA,ROCK2,AKAP5,ADAMTS1,WEE1,WNT7A,CREB1,YWHAH,CRK,CRKL,IT…
GO: Biological Process	GO:0048666	neuron development	4.613e-07	1.843e-05	113	1297	RPL24,NR2F6,EZH2,ADAM10,ADM,ACSL4,MET,ARID1B,MIF,AKT1,MMP2,CXCL12,NCK2,CARM1,ATF5,ATG7,SGK1,NCKIPSD,DOCK10,APC,INPP5F,APP,ARF4,MTOR,ENAH,MFSD8,C9orf72,PLK2,SNX3,SPAST,NCKAP1,UNC5B,GAS1,FRS2,NCAM2,BCL2,GFI1,NEFH,RAB10,KAT2B,NFE2L2,SYT4,GNAQ,NOTCH1,WASL,CUX2,SLC11A2,CRTC1,SEMA5A,NR3C1,SIRT1,THBS4,CBX6,PAK1,PBX3,CDC42,ZMYND8,HMGB1,MGLL,TSC1,TWF2,PIK3R1,SECISBP2,EEF2K,MTCH1,CREB3L2,VEGFA,ROCK2,AKAP5,…
GO: Biological Process	GO:0009791	post-embryonic development	4.742e-07	1.886e-05	23	129	ERCC1,ACVR2B,KMT2A,ATF5,ATG7,MTOR,BAK1,BCL2,TMTC3,SGPL1,GNAQ,GNAS,TGFBR1,MORC3,PLAGL2,VEGFA,ZFX,TIPARP,ITPR1,KCNJ1,DHCR7,BCL2L11,ETNK2
GO: Biological Process	GO:0035148	tube formation	4.77e-07	1.888e-05	28	179	ARID1A,FZD6,ADM,SALL1,SHROOM3,MTHFD1,ENAH,SOX4,SOX11,CLUAP1,NCKAP1,SIX4,STK4,NOTCH1,PRICKLE1,TGFB1,TSC1,HECTD1,VEGFA,ROCK2,OSR1,CTNNB1,IPMK,ZEB2,SEMA4C,BCL2L11,VANGL2,LRP6
GO: Biological Process	GO:0001944	vasculature development	4.951e-07	1.951e-05	84	884	SYNJ2BP,ETS1,ACVR2B,ARID1A,ADAM10,ADM,OTULIN,JAG1,FGF2,AKT1,MMP2,MMP9,CXCL12,JCAD,FLVCR1,PLPP3,STARD13,SOX4,PLK2,UNC5B,BAK1,STK4,NFATC2,NFE2L2,SGPL1,MYDGF,NOTCH1,TBXA2R,TCF4,PRICKLE1,SEMA5A,TEK,NR2F2,SIRT1,TGFB1,TGFBR1,TGFBR3,THBS4,HGS,CDC42,HMGB1,PIK3CG,PIK3R2,PKD1,HECTD1,VEGFA,ROCK2,COL8A1,ADAMTS1,WNT7A,CLIC4,CRKL,TIPARP,IGF1,MAPK14,CCN1,NUS1,OSR1,PRKCA,MAPK1,CTNNB1,IL1A,MAP2K1,IL6,IL6R,DAG1,PT…
GO: Biological Process	GO:0030030	cell projection organization	5.66e-07	2.221e-05	148	1827	TBC1D19,STX2,RPL24,MAK,TMEM216,RREB1,EZH2,ADAM10,F2RL1,ADM,ACSL4,MET,ARID1B,MIF,AKT1,TAOK1,MMP2,CXCL12,NCK2,CARM1,LIMA1,ATG7,SGK1,NCKIPSD,DOCK10,APC,INPP5F,APP,CDC14B,ARF4,DYNC2LI1,MTOR,ENAH,C9orf72,RAP2C,PLK2,SPAG1,CLUAP1,SNX3,SPAST,NCKAP1,UNC5B,ENTR1,GAS1,FRS2,NCAM2,RO60,BCL2,GFI1,NEFH,RAB10,KAT2B,NFE2L2,SYT4,NOTCH1,WASL,CUX2,SLC11A2,CLASP1,HAUS5,WHAMM,CRTC1,SEMA5A,GRIN2B,NR3C1,CEP43,SIRT1,TGFB…
GO: Biological Process	GO:0010948	negative regulation of cell cycle process	5.728e-07	2.238e-05	46	386	ESR1,EVI2B,EZH2,MIF,TAOK1,CARM1,MRE11,ATF5,APC,CDC14B,TNKS,TRIM37,SOX4,PLK2,GAS1,CCND1,BCL2,CCNK,KAT2B,PSME4,ZFP36L2,NPM1,CALR,TFAP4,CCNG1,ORC1,CDC6,CDC25C,CDK4,CDK6,CDKN1B,CDKN2D,PSMF1,WEE1,PSMB5,ZNF207,PSMD11,PSMD12,PTEN,BTG2,RAD51,E2F1,CEP192,FBXO31,MRNIP,FBXW7
GO: Biological Process	GO:0071345	cellular response to cytokine stimulus	6.206e-07	2.413e-05	105	1188	RPS6KB1,MCL1,F2RL1,ACSL1,OTULIN,MIF,FGF2,AKT1,ALAD,MMP2,MMP9,FKBP1A,TRIM38,CXCL12,ALOX15,FOXO3,SMARCA5,SRSF7,SHMT1,MSN,ENAH,MYC,SOX2,JAGN1,IL20RB,TAB2,RO60,CCND1,BCL2,GFI1,NEFH,STX4,PSME4,ZFP36L2,NFE2L2,RBMX,GPR75,NFKBIA,ZEB1,GPR35,SIRT1,TGFB1,PDE12,SPPL2A,P4HB,RPL13A,CDC42,CDK4,TRAF1,HMGB1,RHOU,HNRNPF,HNRNPU,SGMS1,PIK3R1,HSPA1B,VCAM1,VEGFA,PSMF1,MAP3K8,PTPN23,POU2F1,YY1,CREB1,YWHAZ,AKAP12,CRK,CR…
GO: Biological Process	GO:0050821	protein stabilization	6.35e-07	2.459e-05	29	192	CCT2,PLPP3,ATF7IP,MTMR9,SOX4,MCM8,NCKAP1,STK4,GNAQ,NPM1,CALR,TBRG1,MORC3,CHP1,PHB2,TSC1,UBE2B,WIZ,PIK3R1,HSPA1B,BAG2,CREB1,IGF1,TRIM44,ZNF207,PTEN,LAMP2,GOLGA7,FBXW7
GO: Biological Process	GO:0048589	developmental growth	6.683e-07	2.574e-05	79	821	ERCC1,ESR1,RPS6KB1,ACVR2B,EZH2,FZD7,ADM,SALL1,FGF2,AKT1,CXCL12,CARM1,FOXO3,ATF5,FLVCR1,APC,GPAM,APP,CELF1,MTOR,ANKRD11,C9orf72,SOX2,GAS1,BCL2,SIX4,STK4,TAF8,TMTC3,SGPL1,SYT4,GNAS,NOTCH1,SEMA5A,NR3C1,SIRT1,TGFB1,TGFBR1,TGFBR3,PAK1,CDK4,CDKN1B,MGLL,TWF2,TTN,CADM1,PLAG1,PLS1,VEGFA,WNT7A,CLIC4,YY1,CREB1,ZFX,IGF1,MAPK14,ITSN2,MAPK1,CTNNB1,ULK2,IL6R,DAG1,PTEN,ZEB2,SEMA4C,CXCR4,DHCR7,DDX39B,AKIRIN1,BCL2…
GO: Biological Process	GO:0010634	positive regulation of epithelial cell migration	6.745e-07	2.574e-05	28	182	ETS1,RREB1,MET,FGF2,AKT1,MMP9,JCAD,PLPP3,MTOR,PLK2,ADAM9,NFE2L2,CLASP1,CALR,SEMA5A,TEK,SIRT1,TGFB1,CAPN7,HMGB1,VEGFA,ROCK2,WNT7A,IGF1,MAPK14,NUS1,PRKCA,PTGS2
GO: Biological Process	GO:0001667	ameboidal-type cell migration	6.764e-07	2.574e-05	55	501	SYNJ2BP,ETS1,RREB1,MET,FGF2,AKT1,MMP9,CXCL12,JCAD,PLPP3,MTOR,MESP2,STARD13,PLK2,NCKAP1,ADAM9,NFE2L2,SGPL1,NOTCH1,TBXA2R,CLASP1,CALR,SEMA5A,TEK,NR2F2,SIRT1,TGFB1,TGFBR1,TGFBR3,CAPN7,PAK1,HMGB1,PIK3R2,VEGFA,ROCK2,WNT7A,PTPN23,AKAP12,IGF1,MAPK14,NUS1,PRKCA,PTEN,ITGAV,PTGS2,ZEB2,SEMA4C,CXCR4,RAB13,RAC1,WASF2,LRP6,SPRED1,EMP2,FBXW7
GO: Biological Process	GO:0030324	lung development	6.776e-07	2.574e-05	32	225	ACVR2B,ATXN1,FGF2,ATXN1L,SOX2,MYCN,SOX11,MAN1A2,TMTC3,NOTCH1,RPL13A,CDC42,CFTR,HMGB1,SLC7A11,PGR,PKD1,VEGFA,FNDC3B,CREB1,CRH,IGF1,MAPK1,CTNNB1,MAP2K1,DAG1,DHCR7,KRAS,RDH10,VANGL2,LOX,FBXW7
GO: Biological Process	GO:0010720	positive regulation of cell development	6.796e-07	2.574e-05	69	685	RREB1,EZH2,MET,SALL1,ATXN1,MIF,CXCL12,SGK1,NCKIPSD,MTOR,MYC,SOX2,SOX11,SNX3,NAP1L2,BCL2,KAT2B,NFE2L2,SYT4,NOTCH1,TCF4,CUX2,ZEB1,CALR,CRTC1,SEMA5A,NR3C1,SIRT1,TGFB1,PAK1,CDC42,MMD,CFTR,ZMYND8,TWF2,PLAG1,EEF2K,CREB3L2,VEGFA,AKAP5,ADAMTS1,CRK,CRKL,IGF1,ITSN2,CTNNB1,IKBKB,MAP2K1,IL6,IL6ST,DAB2,DAG1,PTEN,ZEB2,PTK6,ITPR1,TWF1,PTPRF,CXCR4,DDX39B,RAC1,PARP2,E2F1,ECT2,RGS2,SH3GLB1,FBXO31,LRP6,TRIB1
GO: Biological Process	GO:0060541	respiratory system development	7.127e-07	2.688e-05	35	259	ACVR2B,ATXN1,FGF2,ATXN1L,SOX2,MYCN,SOX11,SIX4,MAN1A2,TMTC3,NOTCH1,RPL13A,CDC42,CFTR,HMGB1,SLC7A11,PGR,PKD1,VEGFA,FNDC3B,POU2F1,CREB1,CRH,IGF1,MAPK1,CTNNB1,MAP2K1,DAG1,DHCR7,KRAS,RDH10,VANGL2,LOX,LRP6,FBXW7
GO: Biological Process	GO:1901653	cellular response to peptide	7.321e-07	2.739e-05	48	414	BRIP1,RPS6KB1,ADCY5,ARID1B,AKT1,AKT2,FOXO3,IRS4,SGK1,APC,GPAM,APP,SMARCC1,ATP2B1,MYO5A,RAB10,KAT2B,NFE2L2,SIK2,SIRT1,TGFB1,PAK1,CDC6,CDK4,ENPP1,TSC1,PIK3R1,PIK3R2,EEF2K,VCAM1,ROCK2,CPS1,CREB1,CRK,IGF1,PRKAA1,PRKAR2A,PRKCA,CTNNB1,IRF1,IRS1,PTEN,PTPRF,RAB13,CPEB2,RANGAP1,BCL2L11,ROCK1
GO: Biological Process	GO:0070507	regulation of microtubule cytoskeleton organization	7.325e-07	2.739e-05	30	204	MET,TAOK1,TRIM36,ATF5,SGK1,APC,CHORDC1,SNCA,TRIM37,PLK2,SPAST,KAT2B,NSFL1C,BICD2,NPM1,CLASP1,EML4,PAK1,CDKN1B,HNRNPU,PKD1,HSPA1B,ROCK2,PRKAA1,CTNNB1,TRAF3IP1,CEP97,RAC1,CHMP1B,CEP192
GO: Biological Process	GO:1903507	negative regulation of nucleic acid-templated transcription	7.833e-07	2.917e-05	117	1370	NR2F6,ESR1,ZFPM1,ACVR2B,RREB1,ARID1A,EZH2,MET,ZBTB7A,SALL1,ZNF608,ATXN1,C1D,ZNF417,NCK2,FOXO3,SMARCA5,ATF5,NACC1,PHF12,ZNF674,APC,DEPDC1,BRMS1L,ATXN1L,SFMBT2,LEFTY1,ARNTL,ATF7IP,SNAI1,SNCA,LCOR,TRIM37,MYC,SOX2,SOX11,ZC3H8,BACH1,SIK1,CCND1,SIX4,GFI1,NFATC2,MORF4L1,SPINDOC,NOTCH1,TCF4,CUX2,ZEB1,PRICKLE1,CALR,DNAJB4,NR3C1,TMBIM6,TFAP4,NR2F2,SIRT1,TGFB1,TGFBR1,KAT7,TBX18,BAZ2A,CBX6,ZNF281,CDK6,CDKN1B…
GO: Biological Process	GO:0045787	positive regulation of cell cycle	8.159e-07	3.025e-05	49	428	RPS6KB1,EVI2B,EZH2,MET,MIF,AKT1,DYRK3,CARM1,CUL4A,APP,CDC14B,MYC,SOX4,PLK2,SPAST,CCND1,CCNK,NSFL1C,NPM1,USP22,CALR,TFAP4,TGFB1,ORC1,CCNT2,CDC6,CDC25C,CDC42,CDK4,CDKN1B,PHB2,HMGB1,HNRNPU,UBE2B,WIZ,PKD1,HSPA2,ROCK2,ADAMTS1,IGF1,PRKCA,IL1A,PTK6,BTG2,DDX39B,BCL2L11,E2F1,ECT2,LRP6
GO: Biological Process	GO:0032103	positive regulation of response to external stimulus	8.395e-07	3.098e-05	69	689	ESR1,TNIP3,ETS1,RPS19,RAET1E,F2,ADAM10,F2RL1,CD209,MAP3K1,MET,OTULIN,AP1G1,MIF,FGF2,AKT2,MMP2,CXCL12,XIAP,TIFA,INAVA,SNCA,CDK19,TAB2,GFI1,MALT1,STX4,PSME4,NFKBIA,ANKRD42,CALR,SEMA5A,TGFB1,THBS4,TSPAN6,PAK1,HMGB1,HMGB2,CADM1,PIK3CG,HSPA1B,VEGFA,PSMF1,UBQLN1,CLOCK,MAPK14,OTUD4,PRKCA,LSM14A,IKBKB,PUM1,IL6,IL6R,IL6ST,PSMB5,IRAK1,IRAK2,IRF1,PSMD11,PSMD12,WNK1,PTGS2,RNF125,PTPRJ,CXCR4,RAC1,KRAS,AKIRIN1…
GO: Biological Process	GO:1902679	negative regulation of RNA biosynthetic process	8.426e-07	3.098e-05	117	1372	NR2F6,ESR1,ZFPM1,ACVR2B,RREB1,ARID1A,EZH2,MET,ZBTB7A,SALL1,ZNF608,ATXN1,C1D,ZNF417,NCK2,FOXO3,SMARCA5,ATF5,NACC1,PHF12,ZNF674,APC,DEPDC1,BRMS1L,ATXN1L,SFMBT2,LEFTY1,ARNTL,ATF7IP,SNAI1,SNCA,LCOR,TRIM37,MYC,SOX2,SOX11,ZC3H8,BACH1,SIK1,CCND1,SIX4,GFI1,NFATC2,MORF4L1,SPINDOC,NOTCH1,TCF4,CUX2,ZEB1,PRICKLE1,CALR,DNAJB4,NR3C1,TMBIM6,TFAP4,NR2F2,SIRT1,TGFB1,TGFBR1,KAT7,TBX18,BAZ2A,CBX6,ZNF281,CDK6,CDKN1B…
GO: Biological Process	GO:0051962	positive regulation of nervous system development	8.81e-07	3.225e-05	67	663	EZH2,MET,SALL1,ATXN1,MIF,FGF2,CXCL12,SGK1,NCKIPSD,MTOR,MYC,SOX2,SOX11,SNX3,NAP1L2,BCL2,KAT2B,NFE2L2,SYT4,NOTCH1,TCF4,CUX2,ZEB1,CRTC1,SEMA5A,NR3C1,SIRT1,TGFB1,OXTR,PAK1,ADGRE5,MMD,ZMYND8,GPR37L1,TWF2,PLAG1,EEF2K,CREB3L2,VEGFA,AKAP5,ADAMTS1,WNT7A,NCMAP,CRKL,IGF1,ITSN2,PRKCA,CTNNB1,IKBKB,MAP2K1,IL6,IL6ST,DAG1,PTEN,ZEB2,PTK6,ITPR1,TWF1,PTPRF,CXCR4,RAC1,E2F1,ECT2,RGS2,SH3GLB1,FBXO31,LRP6
GO: Biological Process	GO:0044003	modulation by symbiont of host process	8.918e-07	3.251e-05	13	47	CD209,MMP9,ATG7,MYC,TGFB1,VAPB,EIF2AK2,ULK2,DAG1,ITGAV,KPNA2,BCL2L11,PABPN1
GO: Biological Process	GO:0042692	muscle cell differentiation	9.256e-07	3.361e-05	51	455	ARID1A,EZH2,EHD2,FZD7,ADM,MET,NLN,AKT1,CXCL12,ATG7,MTOR,MED28,ATP2A2,FRS2,SIK1,BCL2,POPDC2,SIX4,TMTC3,NFATC2,NOTCH1,ZEB1,CALR,NR3C1,SIRT1,TGFB1,TBX18,CCNT2,PAK1,CDC42,TSC1,TTN,HNRNPU,CBY1,VEGFA,YY1,IGF1,MAPK14,MORF4L2,CSRP2,CTNNB1,SEMA4C,DDX39B,DNMT1,KRAS,PARP2,RGS2,VANGL2,LOX,RORA,SMAD4
GO: Biological Process	GO:0045892	negative regulation of transcription, DNA-templated	9.447e-07	3.416e-05	113	1316	NR2F6,ESR1,ZFPM1,ACVR2B,RREB1,ARID1A,EZH2,MET,ZBTB7A,SALL1,ZNF608,ATXN1,C1D,ZNF417,NCK2,FOXO3,SMARCA5,ATF5,NACC1,PHF12,ZNF674,APC,DEPDC1,BRMS1L,ATXN1L,LEFTY1,ARNTL,ATF7IP,SNAI1,SNCA,LCOR,TRIM37,MYC,SOX2,SOX11,ZC3H8,BACH1,SIK1,CCND1,SIX4,GFI1,NFATC2,MORF4L1,SPINDOC,NOTCH1,TCF4,CUX2,ZEB1,PRICKLE1,CALR,DNAJB4,NR3C1,TMBIM6,TFAP4,NR2F2,SIRT1,TGFB1,TGFBR1,KAT7,TBX18,BAZ2A,CBX6,ZNF281,CDK6,CDKN1B,NR2C1,…
GO: Biological Process	GO:0001838	embryonic epithelial tube formation	9.571e-07	3.446e-05	25	154	ARID1A,FZD6,ADM,SALL1,SHROOM3,MTHFD1,ENAH,SOX4,SOX11,CLUAP1,NCKAP1,SIX4,STK4,PRICKLE1,TGFB1,TSC1,HECTD1,ROCK2,OSR1,CTNNB1,IPMK,ZEB2,SEMA4C,VANGL2,LRP6
GO: Biological Process	GO:0045444	fat cell differentiation	9.68e-07	3.471e-05	34	251	ZFPM1,ZBTB7A,JAG1,AKT1,AKT2,ALDH6A1,CARM1,ATF5,ARNTL,MTOR,FRZB,CCND1,STK4,TAF8,ZFP36L2,NOC3L,SIRT1,TGFB1,ENPP1,HNRNPU,CBY1,VEGFA,FNDC3B,NUDT7,CREB1,IGF1,MAPK14,IL6,PTGS2,E2F1,RGS2,EGR2,LRP6,RORA
GO: Biological Process	GO:0030323	respiratory tube development	1.007e-06	3.595e-05	32	229	ACVR2B,ATXN1,FGF2,ATXN1L,SOX2,MYCN,SOX11,MAN1A2,TMTC3,NOTCH1,RPL13A,CDC42,CFTR,HMGB1,SLC7A11,PGR,PKD1,VEGFA,FNDC3B,CREB1,CRH,IGF1,MAPK1,CTNNB1,MAP2K1,DAG1,DHCR7,KRAS,RDH10,VANGL2,LOX,FBXW7
GO: Biological Process	GO:0051050	positive regulation of transport	1.02e-06	3.628e-05	102	1157	SYNJ2BP,F2,F2RL1,EHD2,MET,AP1G1,MIF,KMT2A,AKT1,AKT2,MERTK,CXCL12,ATG7,SGK1,PEX5L,MSN,SNCA,ATP2B1,SNX5,SOX4,SOX11,ARPP19,ADAM9,BAK1,BCL2,GPD1L,STX4,NFE2L2,NFKBIA,SYT4,C2,GNAS,CHRNA6,WASL,CALM1,CLASP1,CALR,GRIN2B,NR3C1,TEK,SIRT1,TGFB1,OXTR,HGS,PAK1,CDC42,CHP1,CFTR,HMGB1,TTN,RHOU,ABCB1,CADM1,RBM27,LIPG,PIK3R1,PIK3R2,EEF2K,HSPA2,VEGFA,AKAP5,RPH3AL,PTPN23,CREB1,SAR1A,YWHAE,YWHAH,YWHAZ,CRH,AKAP12,IGF1,…
GO: Biological Process	GO:0032101	regulation of response to external stimulus	1.033e-06	3.66e-05	105	1201	ESR1,TNIP3,ETS1,RPS19,RAET1E,F2,ADAM10,F2RL1,CD209,MAP3K1,MET,OTULIN,AP1G1,MTUS1,MIF,FGF2,AKT2,MMP2,MMP9,TRIM38,CXCL12,XIAP,INPP5F,SLC7A2,MTOR,TIFA,INAVA,SNCA,TRAF3IP2,CDK19,IL20RB,TAB2,GFI1,MALT1,STX4,PSME4,NFE2L2,NFKBIA,NOTCH1,TBXA2R,ANKRD42,CALM1,CLASP1,CALR,AKNA,SEMA5A,TEK,TGFB1,USP14,THBS4,TSPAN6,PAK1,CDKN1B,PDE6B,HMGB1,HMGB2,MGLL,CADM1,PIK3CG,HSPA1B,VEGFA,PSMF1,UBQLN1,RICTOR,CLOCK,CRK,IFNAR…
GO: Biological Process	GO:0022414	reproductive process	1.189e-06	4.196e-05	135	1652	STX2,ERCC1,MAK,BRIP1,STRBP,ESR1,RPS6KB1,ETS1,MCMDC2,ARID1A,ADAM10,MAP3K4,ADM,ACSL4,MET,S100A11,SALL1,AGO4,MIF,MLH1,AKT1,MMP2,MERTK,MMP9,TRIM36,CXCL12,FOXO3,MRE11,APC,FNDC3A,CCT2,APP,LGR5,SLC2A1,ARNTL,CELF1,PLPP3,MTOR,MCM9,RNF38,SMARCC1,SNAI1,AFF4,SORD,SOX2,SPAG1,MCM8,BAK1,FRS2,CCND1,BCL2,SIX4,STK4,NEFH,PSME4,STYX,SGPL1,GNAQ,NOTCH1,CALR,ROR2,NR3C1,NCAPH,CBS,NR2F2,SIRT1,TGFB1,TGFBR1,OXTR,IFTAP,CCNE…
GO: Biological Process	GO:0010631	epithelial cell migration	1.232e-06	4.329e-05	44	372	SYNJ2BP,ETS1,RREB1,MET,FGF2,AKT1,MMP9,JCAD,PLPP3,MTOR,STARD13,PLK2,ADAM9,NFE2L2,NOTCH1,TBXA2R,CLASP1,CALR,SEMA5A,TEK,NR2F2,SIRT1,TGFB1,TGFBR1,TGFBR3,CAPN7,HMGB1,PIK3R2,VEGFA,ROCK2,WNT7A,PTPN23,IGF1,MAPK14,NUS1,PRKCA,PTEN,ITGAV,PTGS2,ZEB2,RAB13,SPRED1,EMP2,FBXW7
GO: Biological Process	GO:0042733	embryonic digit morphogenesis	1.289e-06	4.5e-05	16	72	FZD6,SALL1,FLVCR1,MYCN,GAS1,GNAQ,NOTCH1,ROR2,WNT7A,OSR1,CTNNB1,TRAF3IP1,BCL2L11,ECE1,LRP6,SMAD4
GO: Biological Process	GO:0120035	regulation of plasma membrane bounded cell projection organization	1.291e-06	4.5e-05	78	821	TBC1D19,MAK,RREB1,EZH2,ADAM10,F2RL1,MET,MIF,AKT1,CXCL12,CARM1,SGK1,NCKIPSD,APC,INPP5F,DYNC2LI1,MTOR,PLK2,SNX3,NCKAP1,ENTR1,GFI1,KAT2B,NFE2L2,SYT4,WASL,CUX2,CRTC1,SEMA5A,GRIN2B,NR3C1,SIRT1,TGFBR1,PAK1,CDC42,ZMYND8,MGLL,TSC1,TWF2,EEF2K,PLS1,CREB3L2,VEGFA,TBC1D15,AKAP5,ADAMTS1,WNT7A,FAM98A,YWHAH,CRK,CRKL,TBC1D13,ITSN2,IKBKB,MAP2K1,ULK2,USP6NL,IL6,DAB2,PTEN,ZEB2,PTK6,ITPR1,TWF1,SEMA4C,EVI5,PTPRF,CXCR…
GO: Biological Process	GO:0000003	reproduction	1.311e-06	4.538e-05	135	1655	STX2,ERCC1,MAK,BRIP1,STRBP,ESR1,RPS6KB1,ETS1,MCMDC2,ARID1A,ADAM10,MAP3K4,ADM,ACSL4,MET,S100A11,SALL1,AGO4,MIF,MLH1,AKT1,MMP2,MERTK,MMP9,TRIM36,CXCL12,FOXO3,MRE11,APC,FNDC3A,CCT2,APP,LGR5,SLC2A1,ARNTL,CELF1,PLPP3,MTOR,MCM9,RNF38,SMARCC1,SNAI1,AFF4,SORD,SOX2,SPAG1,MCM8,BAK1,FRS2,CCND1,BCL2,SIX4,STK4,NEFH,PSME4,STYX,SGPL1,GNAQ,NOTCH1,CALR,ROR2,NR3C1,NCAPH,CBS,NR2F2,SIRT1,TGFB1,TGFBR1,OXTR,IFTAP,CCNE…
GO: Biological Process	GO:0048193	Golgi vesicle transport	1.312e-06	4.538e-05	74	766	TBC1D19,MAK,TMEM216,F2,TFG,VPS52,AP1G1,COG6,SEC23A,COPG1,MCFD2,RAB14,CDC14B,ARF4,SLC30A6,C16orf70,CNIH4,DYNC2LI1,KIF1C,SPAG1,CLUAP1,SPAST,MYO5A,ENTR1,GAS1,RO60,GGA3,RAB10,STX4,RAB30,NOTCH1,BICD2,CUX2,CLASP1,HAUS5,WHAMM,CEP43,TMED4,VAPB,UBE2B,CBY1,CREB3L2,TBC1D15,COPA,SCAMP1,PTPN23,SAR1A,YWHAE,TBC1D13,PPP6C,USP6NL,TRAF3IP1,CD55,HAUS3,DNAL1,STEAP2,EVI5,LMAN2L,DNAJC28,SGSM2,KIF5A,GOLGA5,RAB2A,CEP97,…
GO: Biological Process	GO:0002011	morphogenesis of an epithelial sheet	1.341e-06	4.62e-05	15	64	RREB1,MAP3K1,JAG1,MTOR,SOX11,NOTCH1,CLASP1,WNT7A,CCN1,DAG1,PTEN,TOR1A,VANGL2,ARHGAP12,LRP6
GO: Biological Process	GO:2001233	regulation of apoptotic signaling pathway	1.367e-06	4.691e-05	51	461	RPS6KB1,MCL1,MIF,AKT1,MMP9,CXCL12,NCK2,SNAI1,MYC,UNC5B,GAS1,BAK1,BCL2,STK4,STX4,NFE2L2,TMBIM6,TFAP4,SIRT1,TGFBR1,P4HB,CDKN2D,TRAF1,HMGB2,SGMS1,PLAGL2,HSPA1B,VEGFA,UBQLN1,RRM2B,EI24,YWHAE,YWHAH,YWHAZ,IGBP1,IGF1,CTNNB1,IL1A,MAP2K1,ST18,INHBA,BCLAF1,DAB2,PTEN,ITGAV,PTGS2,SLC35F6,BCL2L11,E2F1,SH3GLB1,FBXW7
GO: Biological Process	GO:1901655	cellular response to ketone	1.41e-06	4.821e-05	20	108	ACACA,RPS6KB1,ADCY5,RWDD1,AKT1,FOXO3,DCPS,MSN,ATP2B1,GNAS,NR3C1,TFAP4,SIRT1,TGFB1,CDK4,CFTR,HNRNPU,ROCK2,CRH,PRKAA1
GO: Biological Process	GO:0006259	DNA metabolic process	1.513e-06	5.15e-05	96	1080	CHAF1B,ERCC1,BRIP1,MCMDC2,EZH2,MAP3K4,MET,S100A11,ZBTB7A,ATXN3,MLH1,FGF2,KMT2A,AKT1,TAOK1,CUL4A,MRE11,ATG7,CCT2,USP37,CDC14B,ATF7IP,KLHL15,MCM9,GINS2,TNKS,FUS,MYC,DTD1,SMG1,MCM8,BACH1,JMY,PSME4,MORF4L1,GNAS,NPM1,TENT4A,NUP98,CBS,SIRT1,TGFB1,ORC1,KAT7,TBRG1,BAZ2A,CCNE2,POLI,CDC6,CDC42,CDKN2D,SMUG1,HMGB1,HMGB2,HMGA1,HNRNPU,ERCC8,UBE2A,UBE2B,WIZ,VEGFA,GNL3L,NMNAT1,NSD2,RRM2B,WRN,XRCC1,YY1,MORF4L2,PR…
GO: Biological Process	GO:0019048	modulation by virus of host process	1.53e-06	5.169e-05	11	35	CD209,MMP9,ATG7,MYC,TGFB1,VAPB,EIF2AK2,DAG1,KPNA2,BCL2L11,PABPN1
GO: Biological Process	GO:0090132	epithelium migration	1.53e-06	5.169e-05	44	375	SYNJ2BP,ETS1,RREB1,MET,FGF2,AKT1,MMP9,JCAD,PLPP3,MTOR,STARD13,PLK2,ADAM9,NFE2L2,NOTCH1,TBXA2R,CLASP1,CALR,SEMA5A,TEK,NR2F2,SIRT1,TGFB1,TGFBR1,TGFBR3,CAPN7,HMGB1,PIK3R2,VEGFA,ROCK2,WNT7A,PTPN23,IGF1,MAPK14,NUS1,PRKCA,PTEN,ITGAV,PTGS2,ZEB2,RAB13,SPRED1,EMP2,FBXW7
GO: Biological Process	GO:0045598	regulation of fat cell differentiation	1.601e-06	5.388e-05	24	148	ZFPM1,JAG1,AKT1,CARM1,ARNTL,MTOR,FRZB,STK4,TAF8,ZFP36L2,SIRT1,TGFB1,ENPP1,HNRNPU,VEGFA,FNDC3B,CREB1,IGF1,MAPK14,IL6,PTGS2,E2F1,LRP6,RORA
GO: Biological Process	GO:0009792	embryo development ending in birth or egg hatching	1.786e-06	5.974e-05	78	828	MBNL1,ARID1A,ADAM10,FZD6,ADM,ACSL4,SALL1,FGF2,AKT1,C6orf141,CUL4A,SHROOM3,SRSF1,FLVCR1,CELF1,MTHFD1,ENAH,ANKRD11,MESP2,SNAI1,SOX4,MYCN,SOX11,CLUAP1,NCKAP1,GAS1,SIX4,CCNK,STK4,TAF8,GNAS,NOTCH1,ZEB1,USP22,PRICKLE1,ROR2,GRIN2B,NR2F2,TGFB1,TGFBR1,TBX18,TGFBR3,TSC1,TTN,UBE2A,UBE2B,RPL7L1,PKD1,ABCG2,HECTD1,VCAM1,VEGFA,ROCK2,RICTOR,IGF1,CCN1,OSR1,MAPK1,CTNNB1,MAP2K1,IPMK,TRAF3IP1,DAB2,ITGAV,ZEB2,OTUD7B,…
GO: Biological Process	GO:0034248	regulation of cellular amide metabolic process	1.789e-06	5.974e-05	57	543	TACO1,RPS6KB1,AGO4,AGO3,PDP2,AKT1,AKT2,NCK2,FOXO3,MCTS1,SHMT1,APP,TRUB2,CELF1,MTOR,SNCA,SOX4,GGA3,LARP4B,ZFP36L2,NFE2L2,NPM1,CALR,MKNK2,PPP1R15B,RPL13A,CDK4,TSC1,PPP1R15A,PGAM1,SLC7A11,GUF1,SECISBP2,EEF2K,ROCK2,EIF5A2,IGF1,CCN1,PRKAA1,PRKCA,LSM14A,MAPK1,PUM1,EIF2AK2,IL6,BTG2,PURB,RBM8A,DDX39B,CPEB2,RBM4B,RGS2,EIF5AL1,PSTK,EIF2S3,EIF5,ROCK1
GO: Biological Process	GO:0048732	gland development	1.804e-06	6.001e-05	55	517	ESR1,ETS1,RREB1,EZH2,MET,SALL1,FGF2,AK4,AKT1,AKT2,MMP2,ATG7,APC,MSN,BTBD7,FRZB,SMARCC1,SOX2,FRS2,CCND1,BCL2,SIX4,NOTCH1,NR3C1,TGFB1,TGFBR1,TGFBR3,OXTR,CDKN1B,PHB2,PGR,CADM1,PKD1,PLAG1,VEGFA,CPS1,CREB1,CRH,CRKL,IGF1,MAPK1,CTNNB1,MAP2K1,IL6,DAG1,IRS1,PTEN,ITPR1,TWSG1,DDX39B,KRAS,BCL2L11,LRP6,SMAD4,FBXW7
GO: Biological Process	GO:0046777	protein autophosphorylation	1.823e-06	6.041e-05	34	258	MAK,ERN1,MET,AKT1,TAOK1,MRE11,MTOR,RAP2C,SMG1,SIK1,STK4,SIK2,CALM1,MKNK2,TEK,TGFBR1,PAK1,CHP1,ENPP1,EEF2K,VEGFA,YES1,ZAP70,MAPK14,CSNK1G3,PRKCA,EIF2AK2,ULK2,TRPM7,IRAK1,IRAK2,WNK1,ITK,PTK6
GO: Biological Process	GO:0048646	anatomical structure formation involved in morphogenesis	1.901e-06	6.276e-05	115	1365	ERCC1,SYNJ2BP,ETS1,ZFPM1,ACVR2B,ARID1A,EHD2,FZD6,FZD7,ADM,SALL1,OTULIN,JAG1,FGF2,AKT1,MMP2,MMP9,FKBP1A,CXCL12,JCAD,SHROOM3,LEMD2,PLPP3,MTHFD1,ENAH,MESP2,SNAI1,SOX2,STARD13,SOX4,SOX11,PLK2,CLUAP1,NCKAP1,UNC5B,ADAM9,FRS2,SIX4,STK4,PROM1,NFATC2,NFE2L2,MYDGF,GNAS,NOTCH1,TBXA2R,TCF4,CLASP1,PRICKLE1,ROR2,SEMA5A,TEK,SIRT1,TGFB1,CCNG1,TGFBR1,TBX18,TGFBR3,THBS4,HGS,CDC42,HMGB1,TSC1,TTN,RPL7L1,PIK3CG,PIK3R…
GO: Biological Process	GO:0050767	regulation of neurogenesis	1.928e-06	6.342e-05	88	971	EZH2,F2,ADAM10,MET,SALL1,ATXN1,JAG1,MIF,AKT1,CXCL12,CARM1,FOXO3,ATF5,SGK1,NCKIPSD,INPP5F,APP,ARNTL,MTOR,MYC,SOX2,MYCN,SOX11,PLK2,SNX3,NAP1L2,BCL2,GFI1,KAT2B,NFE2L2,SYT4,NOTCH1,TCF4,CUX2,ZEB1,CALR,CRTC1,SEMA5A,NR3C1,SIRT1,TGFB1,PAK1,MMD,ZMYND8,GPR37L1,HMGB2,MGLL,TSC1,TWF2,PLAG1,EEF2K,CREB3L2,VEGFA,AKAP5,ADAMTS1,WNT7A,CREB1,YWHAH,CRK,CRKL,IGF1,SLC45A3,ITSN2,CTNNB1,IKBKB,MAP2K1,ULK2,IL6,IL6ST,DAB2,D…
GO: Biological Process	GO:0007420	brain development	1.958e-06	6.394e-05	78	830	ETS1,ARID1A,EZH2,FZD6,MET,SALL1,ATXN1,FGF2,AK4,CXCL12,FOXO3,ATF5,ATG7,APP,ATXN1L,SLC2A1,ARF4,MTOR,ATP2B1,SOX2,GAS1,BAK1,FRS2,BCL2,NEFH,GNG12,SYNJ2,SYT4,GNAQ,NOTCH1,CALM1,AKNA,SEMA5A,GRIN2B,CBS,NR2F2,OXTR,PAFAH1B2,PAK1,CDC42,CDK6,GPR37L1,TSC1,SLC7A11,TTN,SECISBP2,WNT7A,COX6B1,WRN,XRCC1,CREB1,YWHAE,YWHAH,CRH,CRK,CRKL,IGF1,CTNNB1,MAP2K1,INHBA,PTEN,ZEB2,SEMA4C,BTG2,CXCR4,TWSG1,KIF5B,RAC1,KRAS,BCL2L11…
GO: Biological Process	GO:0016331	morphogenesis of embryonic epithelium	1.959e-06	6.394e-05	27	181	ARID1A,FZD6,ADM,SALL1,SHROOM3,MTHFD1,ENAH,SOX4,SOX11,CLUAP1,NCKAP1,SIX4,STK4,PRICKLE1,TGFB1,TBX18,TSC1,HECTD1,ROCK2,OSR1,CTNNB1,IPMK,ZEB2,SEMA4C,RDH10,VANGL2,LRP6
GO: Biological Process	GO:0031344	regulation of cell projection organization	2.049e-06	6.665e-05	78	831	TBC1D19,MAK,RREB1,EZH2,ADAM10,F2RL1,MET,MIF,AKT1,CXCL12,CARM1,SGK1,NCKIPSD,APC,INPP5F,DYNC2LI1,MTOR,PLK2,SNX3,NCKAP1,ENTR1,GFI1,KAT2B,NFE2L2,SYT4,WASL,CUX2,CRTC1,SEMA5A,GRIN2B,NR3C1,SIRT1,TGFBR1,PAK1,CDC42,ZMYND8,MGLL,TSC1,TWF2,EEF2K,PLS1,CREB3L2,VEGFA,TBC1D15,AKAP5,ADAMTS1,WNT7A,FAM98A,YWHAH,CRK,CRKL,TBC1D13,ITSN2,IKBKB,MAP2K1,ULK2,USP6NL,IL6,DAB2,PTEN,ZEB2,PTK6,ITPR1,TWF1,SEMA4C,EVI5,PTPRF,CXCR…
GO: Biological Process	GO:0030518	intracellular steroid hormone receptor signaling pathway	2.085e-06	6.758e-05	23	140	ESR1,SRARP,ARID1A,ZBTB7A,RWDD1,CARM1,DDX17,GPAM,SKP2,ARNTL,CALR,NR3C1,SIRT1,PAK1,PHB2,PGR,STRN3,CLOCK,YWHAH,IGF1,CTNNB1,DAB2,RAN
GO: Biological Process	GO:0043401	steroid hormone mediated signaling pathway	2.233e-06	7.209e-05	28	193	NR2F6,ESR1,SRARP,ARID1A,ZBTB7A,RWDD1,CARM1,DDX17,SGK1,GPAM,SKP2,ARNTL,CALR,NR3C1,NR2F2,SIRT1,PAK1,NR2C1,PHB2,PGR,STRN3,CLOCK,YWHAH,IGF1,CTNNB1,DAB2,RAN,RORA
GO: Biological Process	GO:0090130	tissue migration	2.339e-06	7.524e-05	44	381	SYNJ2BP,ETS1,RREB1,MET,FGF2,AKT1,MMP9,JCAD,PLPP3,MTOR,STARD13,PLK2,ADAM9,NFE2L2,NOTCH1,TBXA2R,CLASP1,CALR,SEMA5A,TEK,NR2F2,SIRT1,TGFB1,TGFBR1,TGFBR3,CAPN7,HMGB1,PIK3R2,VEGFA,ROCK2,WNT7A,PTPN23,IGF1,MAPK14,NUS1,PRKCA,PTEN,ITGAV,PTGS2,ZEB2,RAB13,SPRED1,EMP2,FBXW7
GO: Biological Process	GO:0010001	glial cell differentiation	2.37e-06	7.595e-05	34	261	F2,FGF2,AKT1,AKT2,ATF5,APP,ADAM22,PLPP3,MTOR,SOX2,SOX4,MYCN,SOX11,NOTCH1,ROR2,TGFB1,CDK6,GPR37L1,BACE2,NCMAP,IGF1,SLC45A3,MAPK1,CTNNB1,MAP2K1,IL6,IL6ST,DAG1,PTEN,PTPRJ,CXCR4,KRAS,EGR2,LRP6
GO: Biological Process	GO:0001568	blood vessel development	2.452e-06	7.829e-05	79	849	SYNJ2BP,ETS1,ACVR2B,ARID1A,ADM,OTULIN,JAG1,FGF2,AKT1,MMP2,MMP9,CXCL12,JCAD,FLVCR1,PLPP3,STARD13,SOX4,PLK2,UNC5B,BAK1,STK4,NFE2L2,SGPL1,MYDGF,NOTCH1,TBXA2R,TCF4,PRICKLE1,SEMA5A,TEK,NR2F2,SIRT1,TGFB1,TGFBR1,TGFBR3,THBS4,HGS,CDC42,HMGB1,PIK3CG,PIK3R2,PKD1,HECTD1,VEGFA,ROCK2,COL8A1,ADAMTS1,WNT7A,CLIC4,CRKL,TIPARP,MAPK14,CCN1,NUS1,OSR1,PRKCA,MAPK1,CTNNB1,IL1A,MAP2K1,IL6,IL6R,DAG1,PTEN,ITGAV,PTGS2,PTPR…
GO: Biological Process	GO:0043161	proteasome-mediated ubiquitin-dependent protein catabolic process	2.464e-06	7.838e-05	48	432	YOD1,FBXL18,SH3RF2,ATXN3,AKT1,TRIM38,CUL4A,ATG7,SKP2,EDEM3,ARNTL,KLHL15,SMARCC1,PLK2,HSPA13,PSME4,STYX,NSFL1C,NFE2L2,ANAPC16,PRICKLE1,SIRT1,USP14,FBXL16,ERCC8,UBE2A,UBE2B,DNAJC10,UBE2H,HSPA1B,PSMF1,UBQLN1,BAG2,CLOCK,SOCS5,N4BP1,CTNNB1,PSMB5,DAB2,PSMD11,PSMD12,HECTD3,CUL5,FBXO31,SVIP,TRIB1,UBE2W,FBXW7
GO: Biological Process	GO:0030857	negative regulation of epithelial cell differentiation	2.57e-06	8.147e-05	14	59	EZH2,SALL1,JAG1,MMP9,FRZB,CCND1,NOTCH1,ZEB1,TGFBR1,CFTR,VEGFA,OSR1,CTNNB1,IL1A
GO: Biological Process	GO:0030163	protein catabolic process	2.616e-06	8.264e-05	87	964	AMER1,YOD1,FBXL18,ZNRF3,SH3RF2,ATXN3,SCO1,AKT1,ALAD,TRIM38,CUL4A,ATG7,RNF149,APC,USP37,SKP2,MSN,EDEM3,ARNTL,MTOR,KLHL15,SMARCC1,SNCA,SNX5,AFG1L,PLK2,SNX3,ADAM9,GGA3,HSPA13,PSME4,STYX,NSFL1C,TMTC3,NFE2L2,ANAPC16,USP22,PRICKLE1,SIRT1,USP14,FBXL16,SH3D19,HGS,RNF20,CDKN1B,USP25,SOCS6,ERCC8,UBE2A,UBE2B,DNAJC10,UBE2H,TPP1,CLTA,PKD1,BACE2,HSPA1B,PSMF1,UBQLN1,BAG2,PTPN23,CLOCK,TIPARP,SOCS5,N4BP1,CTNNB1,R…
GO: Biological Process	GO:0048534	hematopoietic or lymphoid organ development	2.636e-06	8.296e-05	94	1065	ERCC1,ETS1,EVI2B,RPS19,ZFPM1,F2RL1,FZD7,ZBTB7A,AGO4,AGO3,ZNF608,JAG1,KMT2A,MERTK,MMP9,DYRK3,CUL4A,FOXO3,ATG7,FLVCR1,DOCK10,APC,APP,ATXN1L,MTOR,MYC,SOX4,JAGN1,ZC3H8,BAK1,BCL2,SIX4,GFI1,STK4,MALT1,KAT2B,PSME4,NFATC2,ZFP36L2,NFE2L2,SGPL1,NFKBIA,GNAS,NOTCH1,ZEB1,SLC11A2,MKNK2,ROR2,TEK,SIRT1,TGFB1,TGFBR1,TGFBR3,CDC42,CDK6,OSCAR,HMGB1,HMGB2,TSC1,PIK3R1,HECTD1,HSPA1B,VCAM1,VEGFA,PSMF1,CREB1,ZAP70,CRKL,T…
GO: Biological Process	GO:0001841	neural tube formation	2.703e-06	8.477e-05	22	132	ARID1A,FZD6,ADM,SALL1,SHROOM3,MTHFD1,ENAH,SOX4,SOX11,CLUAP1,NCKAP1,STK4,PRICKLE1,TGFB1,TSC1,HECTD1,ROCK2,IPMK,ZEB2,SEMA4C,VANGL2,LRP6
GO: Biological Process	GO:0072175	epithelial tube formation	2.787e-06	8.71e-05	25	163	ARID1A,FZD6,ADM,SALL1,SHROOM3,MTHFD1,ENAH,SOX4,SOX11,CLUAP1,NCKAP1,SIX4,STK4,PRICKLE1,TGFB1,TSC1,HECTD1,ROCK2,OSR1,CTNNB1,IPMK,ZEB2,SEMA4C,VANGL2,LRP6
GO: Biological Process	GO:0008406	gonad development	2.814e-06	8.761e-05	34	263	ERCC1,BRIP1,ESR1,SALL1,AGO4,MMP2,FOXO3,FNDC3A,RNF38,CCND1,BCL2,SIX4,NEFH,SGPL1,SIRT1,TGFBR1,CFTR,HMGB2,PGR,HSD17B4,VEGFA,ADAMTS1,SF1,CRKL,ZFX,TIPARP,OSR1,IL1A,INHBA,ITGAV,RAB13,BCL2L11,RDH10,SMAD4
GO: Biological Process	GO:0032886	regulation of microtubule-based process	2.824e-06	8.761e-05	32	240	MET,TAOK1,TRIM36,ATF5,SGK1,APC,CHORDC1,SNCA,TRIM37,PLK2,SPAST,NEFH,KAT2B,NSFL1C,BICD2,NPM1,CLASP1,EML4,PAK1,CDKN1B,HNRNPU,PKD1,HSPA1B,ROCK2,IGBP1,PRKAA1,CTNNB1,TRAF3IP1,CEP97,RAC1,CHMP1B,CEP192
GO: Biological Process	GO:0050769	positive regulation of neurogenesis	2.838e-06	8.775e-05	60	591	EZH2,MET,SALL1,ATXN1,MIF,CXCL12,SGK1,NCKIPSD,MTOR,MYC,SOX2,SOX11,SNX3,NAP1L2,BCL2,KAT2B,NFE2L2,SYT4,NOTCH1,TCF4,CUX2,ZEB1,CRTC1,SEMA5A,NR3C1,SIRT1,TGFB1,PAK1,MMD,ZMYND8,TWF2,PLAG1,EEF2K,CREB3L2,VEGFA,AKAP5,ADAMTS1,CRKL,IGF1,ITSN2,CTNNB1,IKBKB,MAP2K1,IL6,IL6ST,DAG1,PTEN,ZEB2,PTK6,ITPR1,TWF1,PTPRF,CXCR4,RAC1,E2F1,ECT2,RGS2,SH3GLB1,FBXO31,LRP6
GO: Biological Process	GO:0043405	regulation of MAP kinase activity	2.967e-06	9.141e-05	43	372	ERN1,EZH2,MAP3K1,MAP3K4,MET,MIF,FGF2,TAOK1,INAVA,ADAM9,FRS2,TAB2,ROR2,CBS,TGFB1,TGFBR1,HGS,PAK1,PIK3CG,VEGFA,MAP3K8,CRK,CRKL,IGF1,MAPK14,PRKAA1,PRKCA,MAPK1,MAP2K1,EIF2AK2,DAB2,IRAK1,IRAK2,ZEB2,PTPRJ,CXCR4,KRAS,RGS2,RGS3,VANGL2,SPRED1,TRIB1,PLCE1
GO: Biological Process	GO:0034605	cellular response to heat	3.03e-06	9.301e-05	23	143	ATXN3,SLU7,CHORDC1,POM121C,AKT1S1,MTOR,ATP2A2,HSPA13,NUP98,NUP43,SIRT1,HSBP1,HSPA1B,HSPA2,BAG2,YWHAE,MAPK1,IL1A,IRAK1,PTGS2,CLPB,DNAJB6,HSPA14
GO: Biological Process	GO:0030968	endoplasmic reticulum unfolded protein response	3.048e-06	9.326e-05	21	123	ERN1,YOD1,NCK2,BAK1,CCND1,GFPT1,HSPA13,NFE2L2,MYDGF,CALR,FICD,PPP1R15B,VAPB,PPP1R15A,PIK3R1,TPP1,CREB3L2,EIF2AK2,FKBP14,BCL2L11,TBL2
GO: Biological Process	GO:0051098	regulation of binding	3.393e-06	0.0001034	48	437	ZFPM1,MET,ZBTB7A,AKT1,MMP9,FKBP1A,CARM1,APP,TNKS,C9orf72,MYC,SOX11,PLK2,BAK1,BCL2,STK4,KAT2B,STYX,NFKBIA,CALM1,SPPL3,TMBIM6,TFAP4,SIRT1,TGFB1,TGFBR1,TGFBR3,GTF2B,CDC42,HMGB1,HMGB2,PKD1,GNL3L,BAG2,CRK,PPP1R2,IGF1,CTNNB1,TRAF3IP1,DAB2,PTPRF,RIPOR1,RAN,E2F1,LOX,ROCK1,SMAD4,FBXW7
GO: Biological Process	GO:0051153	regulation of striated muscle cell differentiation	3.422e-06	0.000104	23	144	EZH2,EHD2,FZD7,NLN,CXCL12,MTOR,FRS2,SIK1,BCL2,NFATC2,NOTCH1,NR3C1,SIRT1,TGFB1,PAK1,YY1,IGF1,MAPK14,MORF4L2,DDX39B,PARP2,RGS2,SMAD4
GO: Biological Process	GO:0032147	activation of protein kinase activity	3.795e-06	0.0001149	47	426	ERN1,ACVR2B,ADCY5,MAP3K1,MAP3K4,MET,FGF2,AKT1,TAOK1,MTOR,INAVA,CAB39,ADAM9,FRS2,TAB2,GPRC5C,CCNK,STK4,MALT1,CALM1,GPRC5A,TGFB1,TGFBR1,CCNT2,PAK1,HMGB1,VEGFA,MAP3K8,RICTOR,CRK,CRKL,IGF1,MAPK14,PRKAA1,PRKAR2A,MAPK1,MAP2K1,EIF2AK2,IL6R,DAB2,IRAK1,IRAK2,WNK1,CXCR4,ECT2,EMP2,PLCE1
GO: Biological Process	GO:0060070	canonical Wnt signaling pathway	3.861e-06	0.0001165	41	351	AMER1,FZD6,FZD7,OTULIN,ZNRF3,FGF2,FOXO3,APC,XIAP,LGR5,ARNTL,PLPP3,FRZB,TNKS,MYC,SOX2,SOX4,STK4,PSME4,GNAQ,NOTCH1,PRICKLE1,ROR2,SEMA5A,TBX18,UBE2B,CBY1,PSMF1,WNT7A,MAPK14,IGFBP2,CSNK1G3,CTNNB1,PSMB5,DAB2,PSMD11,PSMD12,PTEN,WNK1,RAB5A,LRP6
GO: Biological Process	GO:0010595	positive regulation of endothelial cell migration	3.959e-06	0.000119	22	135	ETS1,MET,FGF2,AKT1,JCAD,PLPP3,PLK2,NFE2L2,CALR,SEMA5A,TEK,SIRT1,TGFB1,HMGB1,VEGFA,ROCK2,WNT7A,IGF1,MAPK14,NUS1,PRKCA,PTGS2
GO: Biological Process	GO:0044839	cell cycle G2/M phase transition	4.017e-06	0.0001204	35	279	FBXL18,TAOK1,DYRK3,MRE11,ATF5,APP,SKP2,CDC14B,ARPP19,BACH1,CCND1,PSME4,NPM1,CALM1,CLASP1,HAUS5,CEP43,CCNG1,ORC1,CDC6,CDC25C,CDK4,ABCB1,HSPA2,PSMF1,WEE1,YWHAE,PPP2R2A,PSMB5,HAUS3,PSMD11,PSMD12,RNASEH2B,CEP192,MRNIP
GO: Biological Process	GO:0048872	homeostasis of number of cells	4.049e-06	0.0001209	38	315	ETS1,RPS19,RPS24,ZFPM1,EZH2,ZBTB7A,MIF,KMT2A,AKT1,MERTK,DYRK3,FOXO3,FLVCR1,DOCK10,GPAM,MTHFD1,ZC3H8,BAK1,IL20RB,BCL2,NOTCH1,SLC11A2,TGFB1,TGFBR3,CDK6,HMGB1,HMGB2,SLC7A11,HSPA1B,VEGFA,ZFX,MAPK14,IKBKB,IL6,INHBA,RAC1,KRAS,BCL2L11
GO: Biological Process	GO:0042063	gliogenesis	4.145e-06	0.0001234	41	352	EZH2,F2,ATXN1,FGF2,AKT1,AKT2,ATF5,APP,ADAM22,PLPP3,MTOR,MYC,SOX2,SOX4,MYCN,SOX11,NOTCH1,ROR2,TGFB1,CDK6,GPR37L1,PLAG1,BACE2,CREB1,NCMAP,CRKL,IGF1,SLC45A3,MAPK1,CTNNB1,MAP2K1,IL6,IL6ST,DAG1,PTEN,PTPRJ,CXCR4,KRAS,E2F1,EGR2,LRP6
GO: Biological Process	GO:0007155	cell adhesion	4.229e-06	0.0001254	123	1509	SYNJ2BP,ETS1,RREB1,ADAM10,CD209,FZD7,S100A11,ZNF608,JAG1,ATXN3,GPC4,MKLN1,AKT1,MMP2,MERTK,CXCL12,ALOX15,NCK2,JCAD,PPFIBP1,PPFIA1,APC,FNDC3A,GPAM,APP,ADAM22,MSN,PLPP3,ATP2A2,SOX2,SIGLEC9,ZC3H8,ADAM9,LRRC32,IL20RB,NCAM2,BCL2,FREM1,RAB10,MALT1,STX4,GNAS,NOTCH1,CLASP1,PCDHGA10,CALR,PCDHGA2,PCDHB14,AKNA,WHAMM,SEMA5A,PCDHA6,TEK,CLDN12,OLR1,TGFB1,TBX18,THBS4,ENTPD1,PAK1,ADGRE5,CDC42,CDK6,HMGB1,TSC1,SOCS…
GO: Biological Process	GO:0006979	response to oxidative stress	4.635e-06	0.000137	53	507	STX2,ERCC1,ETS1,MCL1,EZH2,MET,RWDD1,AKT1,ALAD,MMP2,MMP9,FOXO3,ATG7,APP,ARNTL,SNCA,ATP2A2,ADAM9,BAK1,BCL2,STX4,NFE2L2,SLC11A2,SIRT1,P4HB,PPP1R15B,CYCS,GPR37L1,TSC1,SLC7A11,ERCC8,HSPA1B,UBQLN1,RRM2B,WRN,XRCC1,CRK,IPCEF1,PRKAA1,PRKCA,MAPK1,CTNNB1,MAP2K1,IL6,PSMB5,ITGAV,PTGS2,CPEB2,OXR1,TOR1A,LDHA,ECT2,FBXW7
GO: Biological Process	GO:0045137	development of primary sexual characteristics	4.654e-06	0.0001371	34	269	ERCC1,BRIP1,ESR1,SALL1,AGO4,MMP2,FOXO3,FNDC3A,RNF38,CCND1,BCL2,SIX4,NEFH,SGPL1,SIRT1,TGFBR1,CFTR,HMGB2,PGR,HSD17B4,VEGFA,ADAMTS1,SF1,CRKL,ZFX,TIPARP,OSR1,IL1A,INHBA,ITGAV,RAB13,BCL2L11,RDH10,SMAD4
GO: Biological Process	GO:0097193	intrinsic apoptotic signaling pathway	4.706e-06	0.0001382	38	317	ERN1,MCL1,MIF,MLH1,AKT1,MMP9,CXCL12,NCK2,CUL4A,SNAI1,MYC,BAK1,BCL2,JMY,NFE2L2,TMBIM6,SIRT1,P4HB,CDKN2D,PPP1R15A,SGMS1,DNAJC10,PIK3R1,PLAGL2,CHAC1,UBQLN1,RRM2B,EI24,PRKCA,MAP2K1,BCLAF1,PTGS2,ITPR1,BCL2L11,E2F1,CUL5,SH3GLB1,FBXW7
GO: Biological Process	GO:0070848	response to growth factor	4.849e-06	0.0001419	74	794	ERN1,RPS6KB1,ACVR2B,MAP3K1,ZBTB7A,CGN,FGF2,AKT1,FOXO3,JCAD,LEMD2,XIAP,APP,RAB14,AKT1S1,LEFTY1,SNCA,MYC,SOX2,SOX11,ADAM9,LRRC32,GAS1,FRS2,ZFP36L2,CPNE3,NOTCH1,TCF4,ZEB1,ROR2,NR3C1,TEK,SIRT1,TGFB1,TGFBR1,TGFBR3,HGS,TWF2,HNRNPF,ZFYVE9,EEF2K,BMP8A,VCAM1,VEGFA,ROCK2,WNT7A,CPS1,YES1,CREB1,CRK,CRKL,MAPK14,CCN1,NUS1,MAPK1,CTNNB1,IL6,RNF111,DAB2,PTEN,F11R,PTPRF,KCND3,TWSG1,DYNC1LI2,DNMT1,E2F1,SH3GLB1,LOX,…
GO: Biological Process	GO:1901987	regulation of cell cycle phase transition	4.908e-06	0.0001432	53	508	EZH2,AKT1,TAOK1,DYRK3,CARM1,CUL4A,MRE11,ATF5,APC,APP,CDC14B,SOX4,PLK2,GAS1,CCND1,BCL2,PSME4,ZFP36L2,ANAPC16,NPM1,CLASP1,HAUS5,CEP43,TFAP4,TGFB1,CCNG1,ORC1,CDC6,CDC25C,CDK4,CDK6,CDKN1B,CDKN2D,PHB2,PKD1,HSPA2,PSMF1,ADAMTS1,WEE1,YWHAE,PSMB5,ZNF207,HAUS3,PSMD11,PSMD12,PTEN,BTG2,RNASEH2B,E2F1,CEP192,FBXO31,MRNIP,FBXW7
GO: Biological Process	GO:0008015	blood circulation	4.946e-06	0.0001438	61	615	F2RL1,ADM,MET,MIF,AKT1,MMP2,CXCL12,SRSF1,SGK1,MTOR,ATP2A2,ATP2B1,SNX5,POPDC2,GPD1L,KAT2B,GNAS,TBXA2R,TBXAS1,CALM1,NR3C1,TEK,CBS,OLR1,NR2F2,SIRT1,TGFB1,TGFBR3,OXTR,CDC42,CFTR,GPR37L1,MGLL,TTN,KCNE4,PIK3CG,PIK3R1,VEGFA,ROCK2,CPS1,YES1,YWHAE,CRH,AKAP12,PRKCA,MAP2K1,WNK1,PTGS2,ITPR1,F11R,PTPRJ,KCND3,CXCR4,KCNJ5,TMEM65,ABCC9,ECE1,RGS2,CACNG8,ROCK1,EMP2
GO: Biological Process	GO:0051168	nuclear export	4.987e-06	0.0001445	28	201	ATXN1,SRSF1,SRSF7,SLU7,POM121C,SMG1,PHAX,MALT1,STYX,NPM1,CALR,NUP98,NUP43,TGFB1,CHP1,TSC1,RBM27,PKD1,YWHAE,YTHDC1,ZC3H11A,PTPN14,RBM8A,DDX39B,RAN,RANGAP1,EGR2,PABPN1
GO: Biological Process	GO:0046620	regulation of organ growth	5.07e-06	0.0001464	22	137	FGF2,AKT1,CARM1,FLVCR1,APC,MTOR,STK4,NOTCH1,NR3C1,SIRT1,TGFBR1,TGFBR3,PAK1,YY1,IGF1,MAPK14,MAPK1,PTEN,DDX39B,BCL2L11,PARP2,RGS2
GO: Biological Process	GO:0051241	negative regulation of multicellular organismal process	5.159e-06	0.0001485	122	1500	SYNJ2BP,RPS19,ZFPM1,ACVR2B,F2,F2RL1,FZD7,ADM,MET,SALL1,ZNF608,JAG1,FGF2,MMP2,MERTK,MMP9,CARM1,CUL4A,FOXO3,ATF5,APC,INPP5F,APP,ARNTL,MTOR,FRZB,SNAI1,ATP2A2,ATP2B1,MYC,SOX2,STARD13,MYCN,SOX11,PLK2,ZC3H8,LRRC32,FRS2,IL20RB,BCL2,SIX4,GFI1,STK4,NFATC2,NFE2L2,NFKBIA,SYT4,GNAS,NOTCH1,TBXA2R,TCF4,PRICKLE1,CALR,GPR35,SEMA5A,TEK,NR2F2,SIRT1,TGFB1,TGFBR1,TBX18,TGFBR3,THBS4,OXTR,HGS,PAK1,CDK6,CDKN1B,ENPP1,CF…
GO: Biological Process	GO:0002520	immune system development	5.293e-06	0.0001514	97	1127	ERCC1,ETS1,EVI2B,RPS19,ZFPM1,F2RL1,FZD7,ZBTB7A,AGO4,AGO3,ZNF608,JAG1,MLH1,KMT2A,MERTK,MMP9,DYRK3,CUL4A,FOXO3,ATG7,FLVCR1,DOCK10,APC,APP,ATXN1L,MTOR,MYC,SOX4,JAGN1,ZC3H8,BAK1,RO60,BCL2,SIX4,GFI1,STK4,MALT1,KAT2B,PSME4,NFATC2,ZFP36L2,NFE2L2,SGPL1,NFKBIA,GNAS,NOTCH1,ZEB1,SLC11A2,MKNK2,ROR2,TEK,SIRT1,TGFB1,TGFBR1,TGFBR3,CDC42,CDK6,OSCAR,HMGB1,HMGB2,TSC1,PIK3R1,HECTD1,HSPA1B,VCAM1,VEGFA,PSMF1,NSD2,CRE…
GO: Biological Process	GO:0022610	biological adhesion	5.294e-06	0.0001514	123	1516	SYNJ2BP,ETS1,RREB1,ADAM10,CD209,FZD7,S100A11,ZNF608,JAG1,ATXN3,GPC4,MKLN1,AKT1,MMP2,MERTK,CXCL12,ALOX15,NCK2,JCAD,PPFIBP1,PPFIA1,APC,FNDC3A,GPAM,APP,ADAM22,MSN,PLPP3,ATP2A2,SOX2,SIGLEC9,ZC3H8,ADAM9,LRRC32,IL20RB,NCAM2,BCL2,FREM1,RAB10,MALT1,STX4,GNAS,NOTCH1,CLASP1,PCDHGA10,CALR,PCDHGA2,PCDHB14,AKNA,WHAMM,SEMA5A,PCDHA6,TEK,CLDN12,OLR1,TGFB1,TBX18,THBS4,ENTPD1,PAK1,ADGRE5,CDC42,CDK6,HMGB1,TSC1,SOCS…
GO: Biological Process	GO:0002064	epithelial cell development	5.378e-06	0.0001525	33	259	ESR1,F2RL1,MAP3K1,MET,JAG1,CGN,SHROOM3,FOSL2,FNDC3A,MSN,ARNTL,RAP2C,FRS2,VSIG1,NOTCH1,CDK6,CFTR,PGR,ABCB1,HSD17B4,VEGFA,ROCK2,WNT7A,CLIC4,CLOCK,CTNNB1,IKBKB,IL1A,F11R,CXCR4,RAB13,RAC1,ROCK1
GO: Biological Process	GO:0051147	regulation of muscle cell differentiation	5.383e-06	0.0001525	29	213	EZH2,EHD2,FZD7,NLN,CXCL12,MTOR,MED28,FRS2,SIK1,BCL2,NFATC2,NOTCH1,ZEB1,NR3C1,SIRT1,TGFB1,CCNT2,PAK1,CDC42,YY1,IGF1,MAPK14,MORF4L2,CTNNB1,DDX39B,DNMT1,PARP2,RGS2,SMAD4
GO: Biological Process	GO:0006629	lipid metabolic process	5.386e-06	0.0001525	120	1471	PIGP,ACACA,ACADL,PLCXD1,ESR1,F2,ADH1B,ACSL1,ADM,ACSL4,SCD,MIF,GPC4,FGF2,PDP2,AKT1,AKT2,ALOX15,CARM1,LIMA1,ATG7,CHD9,GPAM,INPP5F,APP,RAB14,PLPP3,MTOR,PLEKHA3,SNAI1,SNCA,MTMR9,SMG1,MYO5A,SIK1,GFI1,GPD1L,SYNJ2,SGPL1,CPNE3,TBXAS1,NR3C1,TEK,NR2F2,SIRT1,TGFB1,OSBP,PAFAH1B2,SERAC1,CDC42,PCCB,CDK4,VAPB,CFTR,MGLL,SOCS6,SGMS1,LIPG,PIK3CG,PIK3R1,PIK3R2,TPP1,PLAGL2,PISD,ELOVL6,HSD17B4,ACBD3,CERK,NUDT7,ACBD5,…
GO: Biological Process	GO:0009266	response to temperature stimulus	5.48e-06	0.0001538	34	271	NR2F6,ACADL,ADM,ATXN3,AKT1,CXCL12,SLU7,CHORDC1,POM121C,AKT1S1,MTOR,ATP2A2,ATP2B1,HSPA13,NFKBIA,NUP98,NUP43,DNAJB4,SIRT1,HSBP1,HSPA1B,HSPA2,BAG2,YWHAE,IGF1,PRKAA1,MAPK1,IL1A,IRAK1,PTGS2,CLPB,CXCR4,DNAJB6,HSPA14
GO: Biological Process	GO:0042060	wound healing	5.48e-06	0.0001538	61	617	ETS1,ZFPM1,RREB1,EZH2,F2,F2RL1,MAP3K1,EHD2,FZD6,FZD7,FGF2,MERTK,DOCK6,ALOX15,PLPP3,MTOR,DCBLD2,SOX2,STARD13,GGCX,NFE2L2,GNAQ,GNAS,NOTCH1,TBXA2R,CLASP1,TGFB1,TGFBR1,ENTPD1,PAK1,CDC42,CDKN1B,HMGB1,SLC7A11,PIK3CG,PIK3R1,WNT7A,YWHAZ,CRK,IGF1,MAPK14,CCN1,PRKAR2A,PRKCA,BLOC1S3,MAPK1,IL1A,IL6,DAG1,IRF1,PTEN,ITPR1,PTPRJ,CXCR4,RAB5A,RAC1,AKIRIN1,TOR1A,VANGL2,LOX,SMAD4
GO: Biological Process	GO:0030111	regulation of Wnt signaling pathway	5.485e-06	0.0001538	43	381	AMER1,ESR1,FZD6,FZD7,SALL1,OTULIN,ZNRF3,FGF2,FOXO3,APC,XIAP,APP,LGR5,ARNTL,PLPP3,FRZB,TNKS,SOX2,SOX4,SNX3,STK4,PSME4,GNAQ,NOTCH1,PRICKLE1,ROR2,SEMA5A,TBX18,UBE2B,CBY1,PSMF1,MAPK14,IGFBP2,CSNK1G3,CTNNB1,PSMB5,DAB2,PSMD11,PSMD12,WNK1,ZEB2,VANGL2,LRP6
GO: Biological Process	GO:1905897	regulation of response to endoplasmic reticulum stress	5.539e-06	0.0001549	17	89	ERN1,YOD1,ATXN3,NCK2,BAK1,NFE2L2,TMBIM6,SIRT1,USP14,FICD,PPP1R15B,USP25,PPP1R15A,PIK3R1,UBQLN1,BCL2L11,SVIP
GO: Biological Process	GO:0003300	cardiac muscle hypertrophy	5.848e-06	0.000163	21	128	EZH2,INPP5F,MTOR,ATP2A2,NOTCH1,NR3C1,SIRT1,PAK1,TTN,ROCK2,YY1,IGF1,PRKCA,IL6ST,TWF1,DDX39B,PARP2,ECE1,RGS2,ROCK1,SMAD4
GO: Biological Process	GO:0071417	cellular response to organonitrogen compound	5.982e-06	0.0001658	67	701	BRIP1,RPS6KB1,EZH2,ADCY5,ARID1B,AKT1,AKT2,MMP2,FOXO3,IRS4,ATG7,SGK1,APC,SHMT1,GPAM,CASTOR2,APP,SLC5A5,MTOR,SMARCC1,SNCA,ATP2B1,MYO5A,RAB10,KAT2B,NFE2L2,SIK2,GNAQ,GNAS,ZEB1,SIRT1,TGFB1,PAK1,CDC6,CDK4,ENPP1,CFTR,TSC1,PIK3CG,PIK3R1,PIK3R2,EEF2K,VCAM1,ROCK2,CPS1,CREB1,CRH,CRK,IGF1,PRKAA1,PRKAR2A,PRKCA,MAPK1,CTNNB1,IRF1,IRS1,PTEN,PTGS2,ITPR1,PTPRF,RAB13,DNMT1,RAD51,CPEB2,RANGAP1,BCL2L11,ROCK1
GO: Biological Process	GO:0043406	positive regulation of MAP kinase activity	5.988e-06	0.0001658	35	284	ERN1,EZH2,MAP3K1,MAP3K4,MET,MIF,FGF2,TAOK1,INAVA,ADAM9,FRS2,TAB2,ROR2,TGFB1,TGFBR1,PAK1,PIK3CG,VEGFA,MAP3K8,CRK,CRKL,IGF1,MAPK14,PRKAA1,MAPK1,MAP2K1,EIF2AK2,DAB2,IRAK1,IRAK2,ZEB2,CXCR4,KRAS,VANGL2,PLCE1
GO: Biological Process	GO:1901699	cellular response to nitrogen compound	6.084e-06	0.0001679	71	757	BRIP1,RPS6KB1,EZH2,ADCY5,ARID1B,AKT1,AKT2,MMP2,FOXO3,IRS4,ATG7,SGK1,APC,SHMT1,GPAM,CASTOR2,APP,SLC5A5,MTOR,SMARCC1,SNCA,ATP2B1,MYO5A,RAB10,KAT2B,NFE2L2,SIK2,GNAQ,GNAS,NPM1,ZEB1,SIRT1,TGFB1,PDE12,PAK1,CDC6,CDK4,ENPP1,CFTR,TSC1,PIK3CG,PIK3R1,PIK3R2,EEF2K,VCAM1,ROCK2,CPS1,CREB1,CRH,CRK,CRKL,IGF1,PRKAA1,PRKAR2A,PRKCA,MAPK1,CTNNB1,IRF1,IRS1,PTEN,PTGS2,ITPR1,PTPRF,RAB13,DNMT1,RAD51,CPEB2,RANGAP1,BCL2L1…
GO: Biological Process	GO:0019221	cytokine-mediated signaling pathway	6.3e-06	0.0001733	75	814	MCL1,F2RL1,ACSL1,OTULIN,MIF,FGF2,AKT1,MMP2,MMP9,FKBP1A,TRIM38,CXCL12,ALOX15,FOXO3,MSN,MYC,SOX2,JAGN1,IL20RB,TAB2,CCND1,BCL2,GFI1,STX4,PSME4,GPR75,NFKBIA,ZEB1,GPR35,SIRT1,TGFB1,SPPL2A,P4HB,CDC42,TRAF1,RHOU,HNRNPF,PIK3R1,HSPA1B,VCAM1,VEGFA,PSMF1,MAP3K8,POU2F1,YWHAZ,CRK,CRKL,IFNAR2,SOCS5,OTUD4,LSM14A,IKBKB,IL1A,ST18,TRIM44,IL6,IL6R,IL6ST,PSMB5,IRAK1,IRAK2,IRF1,IRS1,PSMD11,PSMD12,SPATA2,WNK1,PTGS2,PT…
GO: Biological Process	GO:0044843	cell cycle G1/S phase transition	6.802e-06	0.0001866	38	322	RPS6KB1,EZH2,AKT1,CARM1,CUL4A,USP37,SKP2,MYC,SOX4,PLK2,MCM8,BACH1,GAS1,CCND1,BCL2,GFI1,ORC1,CCNE2,CDC6,CDC25C,CDK4,CDK6,CDKN1B,CDKN2D,PHB2,RHOU,PKD1,ADAMTS1,WEE1,PPP6C,PRIM1,INHBA,PTEN,BTG2,E2F1,CUL5,FBXO31,FBXW7
GO: Biological Process	GO:0060828	regulation of canonical Wnt signaling pathway	6.977e-06	0.0001908	36	298	AMER1,FZD6,FZD7,OTULIN,ZNRF3,FGF2,FOXO3,APC,XIAP,LGR5,ARNTL,FRZB,TNKS,SOX2,SOX4,STK4,PSME4,GNAQ,NOTCH1,PRICKLE1,ROR2,SEMA5A,TBX18,UBE2B,CBY1,PSMF1,MAPK14,IGFBP2,CSNK1G3,CTNNB1,PSMB5,DAB2,PSMD11,PSMD12,WNK1,LRP6
GO: Biological Process	GO:0046486	glycerolipid metabolic process	7.086e-06	0.0001932	50	475	PIGP,ESR1,ACSL1,ACSL4,FGF2,ALOX15,GPAM,INPP5F,RAB14,PLEKHA3,MTMR9,SMG1,SIK1,GPD1L,SYNJ2,CPNE3,TEK,SIRT1,TGFB1,SERAC1,CDC42,MGLL,SOCS6,LIPG,PIK3CG,PIK3R1,PIK3R2,PISD,CPS1,CPT1A,SOCS5,IL6ST,IPMK,INPP5A,IP6K1,IRS1,PTDSS2,PITPNC1,PTEN,LCLAT1,RAB5A,RAC1,LIPC,SH3GLB1,CNEP1R1,ETNK2,INSIG2,PIP4K2C,PLCE1,FBXW7
GO: Biological Process	GO:0010594	regulation of endothelial cell migration	7.124e-06	0.0001936	31	239	SYNJ2BP,ETS1,MET,FGF2,AKT1,JCAD,PLPP3,STARD13,PLK2,NFE2L2,NOTCH1,TBXA2R,CALR,SEMA5A,TEK,NR2F2,SIRT1,TGFB1,HMGB1,PIK3R2,VEGFA,ROCK2,WNT7A,IGF1,MAPK14,NUS1,PRKCA,PTGS2,SPRED1,EMP2,FBXW7
GO: Biological Process	GO:0009408	response to heat	7.442e-06	0.0002016	27	194	ATXN3,AKT1,CXCL12,SLU7,CHORDC1,POM121C,AKT1S1,MTOR,ATP2A2,HSPA13,NUP98,NUP43,DNAJB4,SIRT1,HSBP1,HSPA1B,HSPA2,BAG2,YWHAE,IGF1,MAPK1,IL1A,IRAK1,PTGS2,CLPB,DNAJB6,HSPA14
GO: Biological Process	GO:1905114	cell surface receptor signaling pathway involved in cell-cell signaling	7.622e-06	0.0002058	69	734	AMER1,ESR1,FZD6,FZD7,MET,SALL1,AGO4,OTULIN,AGO3,ZNRF3,ATXN1,GPC4,FGF2,AKT1,MERTK,FOXO3,APC,XIAP,APP,LGR5,ARNTL,PLPP3,FRZB,TNKS,SNCA,MYC,SOX2,SOX4,SNX3,CCND1,STK4,PSME4,GNAQ,NOTCH1,CHRNA6,CUX2,CALM1,PRICKLE1,ROR2,SEMA5A,GRIK3,GRIN2B,TBX18,CDC42,PDE6B,ZMYND8,UBE2B,CBY1,PKD1,PSMF1,WNT7A,CPE,MAPK14,IGFBP2,CSNK1G3,PRKAA1,CTNNB1,PSMB5,DAB2,PSMD11,PSMD12,PTEN,WNK1,ZEB2,RAB5A,RAC1,VANGL2,LRP6,LY6H
GO: Biological Process	GO:0035304	regulation of protein dephosphorylation	7.749e-06	0.000208	23	151	SH3RF2,FKBP1A,MTOR,ARPP19,CALM1,SPPL3,RCAN3,TGFB1,PPP1R15B,TSC1,PPP1R15A,BOD1,ROCK2,YWHAE,PPP1R2,PPP2R2A,PPP2R2C,IGBP1,IKBKB,EIF2AK2,PPP1R14C,CNEP1R1,ROCK1
GO: Biological Process	GO:0038127	ERBB signaling pathway	7.749e-06	0.000208	23	151	ESR1,AKT1,MMP9,NCK2,APP,ARF4,SNX5,CPNE3,GPRC5A,TGFB1,HGS,CDC42,PIK3R1,SOCS5,PRKCA,MAPK1,PTK6,PTPRF,PTPRJ,STAM,CUL5,PLCE1,FBXW7
GO: Biological Process	GO:0003013	circulatory system process	7.801e-06	0.0002087	61	624	F2RL1,ADM,MET,MIF,AKT1,MMP2,CXCL12,SRSF1,SGK1,MTOR,ATP2A2,ATP2B1,SNX5,POPDC2,GPD1L,KAT2B,GNAS,TBXA2R,TBXAS1,CALM1,NR3C1,TEK,CBS,OLR1,NR2F2,SIRT1,TGFB1,TGFBR3,OXTR,CDC42,CFTR,GPR37L1,MGLL,TTN,KCNE4,PIK3CG,PIK3R1,VEGFA,ROCK2,CPS1,YES1,YWHAE,CRH,AKAP12,PRKCA,MAP2K1,WNK1,PTGS2,ITPR1,F11R,PTPRJ,KCND3,CXCR4,KCNJ5,TMEM65,ABCC9,ECE1,RGS2,CACNG8,ROCK1,EMP2
GO: Biological Process	GO:0045664	regulation of neuron differentiation	7.919e-06	0.0002113	73	791	EZH2,ADAM10,MET,SALL1,JAG1,MIF,AKT1,CXCL12,CARM1,FOXO3,SGK1,NCKIPSD,INPP5F,APP,MTOR,SOX2,MYCN,SOX11,PLK2,SNX3,NAP1L2,BCL2,GFI1,KAT2B,NFE2L2,SYT4,NOTCH1,TCF4,CUX2,ZEB1,CALR,CRTC1,SEMA5A,NR3C1,SIRT1,PAK1,MMD,ZMYND8,GPR37L1,MGLL,TSC1,TWF2,EEF2K,CREB3L2,VEGFA,AKAP5,ADAMTS1,WNT7A,YWHAH,CRK,CRKL,ITSN2,IKBKB,MAP2K1,ULK2,IL6,DAB2,PTEN,ZEB2,PTK6,ITPR1,TWF1,SEMA4C,PTPRF,CXCR4,TUG1,RAC1,ECT2,RGS2,SH3GLB1,FB…
GO: Biological Process	GO:0006109	regulation of carbohydrate metabolic process	8.16e-06	0.0002166	30	229	ZBTB7A,NLN,MIF,AKT1,AKT2,APP,POM121C,MTOR,SNCA,MYC,ARPP19,SIK1,GFPT1,KAT2B,NUP98,NUP43,NR3C1,SIRT1,TGFB1,ENPP1,HMGB1,PGAM1,IGF1,SLC45A3,PRKAA1,IL6,ZBTB20,IRS1,EPM2AIP1,RORA
GO: Biological Process	GO:0043542	endothelial cell migration	8.169e-06	0.0002166	35	288	SYNJ2BP,ETS1,MET,FGF2,AKT1,JCAD,PLPP3,STARD13,PLK2,NFE2L2,NOTCH1,TBXA2R,CALR,SEMA5A,TEK,NR2F2,SIRT1,TGFB1,TGFBR1,HMGB1,PIK3R2,VEGFA,ROCK2,WNT7A,IGF1,MAPK14,NUS1,PRKCA,PTEN,ITGAV,PTGS2,RAB13,SPRED1,EMP2,FBXW7
GO: Biological Process	GO:0006470	protein dephosphorylation	8.232e-06	0.0002171	39	337	SH3RF2,PDP2,FKBP1A,CDC14B,PLPP3,MTOR,ARPP19,BCL2,STYX,CALM1,SPPL3,RCAN3,TGFB1,PPP1R15B,CYCS,CDC25C,PPTC7,TSC1,PPP1R15A,BOD1,ROCK2,PTPN23,YWHAE,PPP1R2,PPP2R2A,PPP2R2C,IGBP1,PPP6C,IKBKB,EIF2AK2,PTEN,PTP4A1,PTPN7,PTPN14,PTPRF,PTPRJ,PPP1R14C,CNEP1R1,ROCK1
GO: Biological Process	GO:0017145	stem cell division	8.236e-06	0.0002171	25	173	EVI2B,FZD7,AGO3,ZNRF3,FGF2,ATXN1L,SOX2,SOX11,FRS2,NAP1L2,RAB10,ZFP36L2,NOTCH1,AKNA,TGFB1,HMGB2,HNRNPU,ABCB1,VEGFA,WNT7A,CTNNB1,EIF2AK2,GNL3,VANGL2,LRP6
GO: Biological Process	GO:0009416	response to light stimulus	8.265e-06	0.0002172	41	362	NR2F6,ERCC1,MAP3K4,ATXN1,KMT2A,AKT1,AKT2,SGK1,APP,MTOR,MYC,BAK1,SIK1,RO60,CCND1,BCL2,GNAQ,NPM1,CALM1,CRTC1,SEMA5A,SIRT1,POLI,CDKN2D,PDE6B,SLC7A11,ERCC8,UBE2A,UBE2B,PIK3R1,WRN,EI24,CLOCK,YY1,CREB1,PRKAA1,N4BP1,PTGS2,KRAS,RBM4B,FBXW7
GO: Biological Process	GO:0050810	regulation of steroid biosynthetic process	8.557e-06	0.0002242	19	111	ACACA,ADM,SCD,GPAM,SNAI1,GFI1,NR3C1,SIRT1,ELOVL6,SF1,IGF1,PRKAA1,IL1A,CYP51A1,DAB2,DHCR7,PEX2,RAN,INSIG2
GO: Biological Process	GO:0010611	regulation of cardiac muscle hypertrophy	8.825e-06	0.0002305	17	92	MTOR,NOTCH1,NR3C1,SIRT1,PAK1,ROCK2,YY1,IGF1,PRKCA,IL6ST,TWF1,DDX39B,PARP2,ECE1,RGS2,ROCK1,SMAD4
GO: Biological Process	GO:0031346	positive regulation of cell projection organization	8.927e-06	0.0002318	50	479	RREB1,EZH2,F2RL1,MET,MIF,CXCL12,SGK1,NCKIPSD,APC,MTOR,SNX3,NCKAP1,ENTR1,KAT2B,NFE2L2,SYT4,WASL,CUX2,CRTC1,SEMA5A,NR3C1,SIRT1,TGFBR1,PAK1,CDC42,ZMYND8,TWF2,EEF2K,CREB3L2,VEGFA,AKAP5,ADAMTS1,FAM98A,ITSN2,IKBKB,MAP2K1,IL6,ZEB2,PTK6,ITPR1,TWF1,PTPRF,CXCR4,RAC1,AKIRIN1,RGS2,SH3GLB1,FBXO31,WASF2,LRP6
GO: Biological Process	GO:0007517	muscle organ development	8.927e-06	0.0002318	50	479	RPS6KB1,MBNL1,ZFPM1,MEF2D,FZD7,MET,NLN,FGF2,FKBP1A,DDX17,LEMD2,APC,ARNTL,MTOR,MYC,SOX11,FRS2,BCL2,POPDC2,SIX4,NOTCH1,NR3C1,NR2F2,SIRT1,TGFB1,TGFBR1,CCNT2,TGFBR3,PAK1,TTN,YY1,CREB1,IGF1,MAPK14,PRKAA1,MAPK1,CTNNB1,IL6,PTEN,BTG2,DDX39B,AKIRIN1,PARP2,RGS2,VANGL2,HIVEP3,EGR2,LOX,LRP6,SMAD4
GO: Biological Process	GO:0051384	response to glucocorticoid	8.978e-06	0.0002324	24	163	RPS6KB1,ADM,ALAD,FOXO3,SGK1,ATP2B1,ADAM9,CCND1,BCL2,ZFP36L2,NR3C1,TFAP4,TGFB1,HMGB1,HNRNPU,PIK3R1,CPS1,CRH,IGFBP2,MAP2K1,IL6,PTGS2,KRAS,BCL2L11
GO: Biological Process	GO:0048762	mesenchymal cell differentiation	9.197e-06	0.0002374	31	242	AMER1,EZH2,JAG1,DDX17,MTOR,FRZB,SNAI1,SOX11,BCL2,NOTCH1,CLASP1,AKNA,SEMA5A,TGFB1,TGFBR1,TGFBR3,HNRNPAB,VEGFA,OSR1,MAPK1,CTNNB1,IL6,DAB2,DAG1,PTEN,ZEB2,SEMA4C,RDH10,VANGL2,LRP6,SMAD4
GO: Biological Process	GO:0009314	response to radiation	9.225e-06	0.0002374	52	506	NR2F6,ERCC1,MAP3K4,ATXN1,KMT2A,AKT1,AKT2,ALAD,CXCL12,SGK1,APP,LZIC,MTOR,MYC,BAK1,SIK1,RO60,CCND1,BCL2,GNAQ,NPM1,CALM1,CRTC1,SEMA5A,SIRT1,TGFB1,POLI,CDKN2D,PDE6B,SLC7A11,ERCC8,UBE2A,UBE2B,PIK3R1,VCAM1,INTS7,WRN,EI24,CLOCK,YY1,CREB1,MAPK14,PRKAA1,N4BP1,PTGS2,F11R,RAD51,KRAS,RBM4B,ECT2,MRNIP,FBXW7
GO: Biological Process	GO:0048636	positive regulation of muscle organ development	9.476e-06	0.0002424	18	102	RPS6KB1,FGF2,ARNTL,MTOR,BCL2,NOTCH1,NR3C1,SIRT1,TGFB1,TGFBR3,CREB1,IGF1,MAPK14,PRKAA1,MAPK1,CTNNB1,DDX39B,PARP2
GO: Biological Process	GO:0045844	positive regulation of striated muscle tissue development	9.476e-06	0.0002424	18	102	RPS6KB1,FGF2,ARNTL,MTOR,BCL2,NOTCH1,NR3C1,SIRT1,TGFB1,TGFBR3,CREB1,IGF1,MAPK14,PRKAA1,MAPK1,CTNNB1,DDX39B,PARP2
GO: Biological Process	GO:0014897	striated muscle hypertrophy	9.583e-06	0.0002445	21	132	EZH2,INPP5F,MTOR,ATP2A2,NOTCH1,NR3C1,SIRT1,PAK1,TTN,ROCK2,YY1,IGF1,PRKCA,IL6ST,TWF1,DDX39B,PARP2,ECE1,RGS2,ROCK1,SMAD4
GO: Biological Process	GO:0045834	positive regulation of lipid metabolic process	1.011e-05	0.0002571	25	175	F2,ADM,FGF2,AKT1,AKT2,GPAM,MTOR,TEK,TGFB1,CDC42,CPT1A,CREB1,IGF1,CCN1,SLC45A3,PRKAA1,IL1A,ZBTB20,DAB2,IRS1,PTGS2,RAC1,RDH10,SH3GLB1,CNEP1R1
GO: Biological Process	GO:0048511	rhythmic process	1.014e-05	0.0002572	39	340	NR2F6,ESR1,ETS1,EZH2,KMT2A,CUL4A,FOXO3,ATF5,ATG7,ARNTL,MTOR,SIK1,GFPT1,SRRD,KAT2B,SGPL1,GNAQ,CRTC1,GRIN2B,SIRT1,OXTR,CDK4,HNRNPU,PGR,ROCK2,ADAMTS1,CPT1A,CLOCK,CREB1,CRH,IGF1,PRKAA1,IL6,INHBA,PTEN,RBM4B,EGR2,RORA,FBXW7
GO: Biological Process	GO:0070542	response to fatty acid	1.026e-05	0.0002594	17	93	ACACA,ACSL1,SCD,AKT1,ALAD,GNAS,TGFBR3,CDK4,CPS1,CPT1A,YY1,CREB1,PRKAA1,IRS1,PTGS2,E2F1,INSIG2
GO: Biological Process	GO:0071697	ectodermal placode morphogenesis	1.056e-05	0.0002656	7	16	SOX2,FRS2,SIX4,GNAS,POU2F1,CTNNB1,LRP6
GO: Biological Process	GO:0060788	ectodermal placode formation	1.056e-05	0.0002656	7	16	SOX2,FRS2,SIX4,GNAS,POU2F1,CTNNB1,LRP6
GO: Biological Process	GO:0035567	non-canonical Wnt signaling pathway	1.08e-05	0.0002709	23	154	FZD6,FZD7,AGO4,AGO3,ZNRF3,GPC4,FRZB,PSME4,CALM1,PRICKLE1,ROR2,CDC42,PDE6B,PSMF1,WNT7A,CTNNB1,PSMB5,DAB2,PSMD11,PSMD12,RAC1,VANGL2,LRP6
GO: Biological Process	GO:1901863	positive regulation of muscle tissue development	1.09e-05	0.0002726	18	103	RPS6KB1,FGF2,ARNTL,MTOR,BCL2,NOTCH1,NR3C1,SIRT1,TGFB1,TGFBR3,CREB1,IGF1,MAPK14,PRKAA1,MAPK1,CTNNB1,DDX39B,PARP2
GO: Biological Process	GO:0001503	ossification	1.145e-05	0.0002854	47	444	ACVR2B,MEF2D,JAG1,FGF2,AKT1,MMP2,SUCO,ALOX15,APC,ASGR2,SNAI1,ATP2B1,SOX2,SOX11,BCL2,RBMX,GNAS,NOTCH1,ROR2,TEK,CBS,TGFB1,TGFBR3,CDK6,ENPP1,HNRNPU,BMP8A,HSD17B4,VEGFA,FNDC3B,IGF1,MAPK14,CCN1,SRGN,OSR1,MAPK1,CTNNB1,IL6,IL6R,IL6ST,PTGS2,TWSG1,EGR2,LOX,LRP6,SMAD1,SMAD4
GO: Biological Process	GO:0000075	cell cycle checkpoint	1.152e-05	0.0002865	30	233	RPL24,BRIP1,TAOK1,CARM1,CUL4A,MRE11,APC,CDC14B,SOX4,SOX11,PLK2,CCND1,TGFB1,CCNG1,ORC1,CDC6,CDC25C,CDKN1B,INTS7,WEE1,CLOCK,MAPK14,ZNF207,BTG2,DDX39B,RNASEH2B,E2F1,CEP192,FBXO31,MRNIP
GO: Biological Process	GO:0002684	positive regulation of immune system process	1.157e-05	0.0002868	105	1268	ESR1,TNIP3,ETS1,EVI2B,RPS19,RAET1E,F2,ADAM10,F2RL1,CD209,MAP3K1,OTULIN,AP1G1,JAG1,MIF,MLH1,AKT1,MMP2,MMP9,CXCL12,NCK2,FOXO3,NCKIPSD,XIAP,GPAM,APP,ATXN1L,TIFA,INAVA,NCKAP1,TAB2,BCL2,GFI1,MALT1,STX4,PSME4,NFATC2,NFKBIA,C2,GNAS,WASL,CALR,ROR2,SPPL3,TEK,SIRT1,TGFB1,THBS4,TSPAN6,PAK1,CDC42,CFTR,PHB2,HMGB1,HMGB2,CADM1,PIK3R1,PIK3R2,HSPA1B,VCAM1,VEGFA,PSMF1,UBQLN1,NSD2,MAP3K8,YES1,CREB1,ZAP70,CRK,CRKL,Z…
GO: Biological Process	GO:1903311	regulation of mRNA metabolic process	1.163e-05	0.0002874	39	342	MBNL1,ZBTB7A,AKT1,DDX17,SRSF1,SRSF7,CELF1,MTOR,SON,SRSF10,PSME4,ZFP36L2,RBMX,NPM1,TENT4A,NUP98,EXOSC2,PDE12,RNF20,HNRNPU,SECISBP2,VEGFA,ROCK2,PSMF1,YWHAZ,MAPK14,PRKCA,PUM1,PSMB5,PSMD11,PSMD12,YTHDC1,BTG2,RBM8A,TNPO1,RBM4B,E2F1,PABPN1,ROCK1
GO: Biological Process	GO:0009755	hormone-mediated signaling pathway	1.181e-05	0.0002911	31	245	NR2F6,ESR1,SRARP,ARID1A,ACSL1,ZBTB7A,RWDD1,CARM1,DDX17,SGK1,GPAM,LGR5,SKP2,ARNTL,CALR,NR3C1,NR2F2,SIRT1,PAK1,NR2C1,PHB2,PGR,STRN3,CLOCK,YWHAH,CRH,IGF1,CTNNB1,DAB2,RAN,RORA
GO: Biological Process	GO:0007249	I-kappaB kinase/NF-kappaB signaling	1.202e-05	0.0002955	34	281	ESR1,TNIP3,F2RL1,TFG,AKT1,FKBP1A,TRIM38,TMEM101,TIFA,INAVA,TRAF3IP2,PLK2,TAB2,MALT1,NFKBIA,CARD6,SIRT1,TMED4,TSPAN6,ROCK2,CTNNB1,IKBKB,IL1A,IRAK1,IRAK2,IRAK1BP1,IRF1,OTUD7B,PELI2,GOLT1B,ECT2,ROCK1,RORA,C18orf32
GO: Biological Process	GO:0007423	sensory organ development	1.213e-05	0.0002964	61	633	RPL24,ACVR2B,ARID1A,ADAM10,MAP3K1,FZD6,SALL1,JAG1,FGF2,MERTK,APC,LGR5,FRZB,ATP2B1,MYC,SOX2,MYCN,SOX11,GAS1,BAK1,FRS2,BCL2,SIX4,GFI1,PROM1,NOTCH1,ZEB1,ROR2,GRIN2B,TGFB1,TGFBR1,TBX18,CDK4,CDKN1B,PDE6B,HMGB1,SLC7A11,VEGFA,COL8A1,WNT7A,POU2F1,CLIC4,YY1,IGF1,OSR1,BLOC1S3,MAPK1,CTNNB1,TRAF3IP1,INHBA,ZEB2,TWSG1,TUG1,RAC1,BCL2L11,RDH10,ECE1,VANGL2,INSIG2,LRP6,MAF
GO: Biological Process	GO:0043604	amide biosynthetic process	1.215e-05	0.0002964	82	930	TACO1,RPL24,RPL32,ACACA,RPS6KB1,RPS19,RPS24,RPS28,ACSL1,ACSL4,AGO4,AGO3,SCD,RWDD1,PDP2,AKT1,AKT2,NCK2,FOXO3,MCTS1,SHMT1,APP,TRUB2,CELF1,MTHFD1,MTOR,SNCA,SOX4,NARS1,SRP19,SRP54,NDUFA7,LARP4B,PDF,ZFP36L2,NFE2L2,NPM1,CALR,MKNK2,PPP1R15B,RPL13A,CDK4,TSC1,PPP1R15A,SLC7A11,GUF1,SGMS1,MRPS21,SECISBP2,EEF2K,ELOVL6,CHAC1,ASNSD1,ROCK2,EIF5A2,CPS1,IGF1,CCN1,PRKAA1,PRKCA,LSM14A,MAPK1,PUM1,EIF2AK2,IL6,BTG2,PU…
GO: Biological Process	GO:0014896	muscle hypertrophy	1.216e-05	0.0002964	21	134	EZH2,INPP5F,MTOR,ATP2A2,NOTCH1,NR3C1,SIRT1,PAK1,TTN,ROCK2,YY1,IGF1,PRKCA,IL6ST,TWF1,DDX39B,PARP2,ECE1,RGS2,ROCK1,SMAD4
GO: Biological Process	GO:1903706	regulation of hemopoiesis	1.228e-05	0.0002982	54	538	ETS1,EVI2B,ZFPM1,ZBTB7A,AGO4,AGO3,ZNF608,JAG1,KMT2A,CUL4A,FOXO3,ATG7,APC,ATXN1L,MTOR,MYC,ZC3H8,MALT1,KAT2B,PSME4,NFATC2,ZFP36L2,NFE2L2,NFKBIA,GNAS,NOTCH1,ZEB1,ROR2,TGFB1,CDK6,HMGB1,HMGB2,PIK3R1,HSPA1B,VEGFA,PSMF1,CREB1,ZAP70,ZBTB46,MAPK14,SOCS5,PRKCA,CTNNB1,EIF2AK2,IL6,INHBA,PSMB5,IRF1,PSMD11,PSMD12,PURB,LOX,TRIB1,FBXW7
GO: Biological Process	GO:0055007	cardiac muscle cell differentiation	1.23e-05	0.0002982	24	166	ARID1A,FZD7,MET,ATG7,MTOR,FRS2,SIK1,POPDC2,CALR,NR3C1,SIRT1,TGFB1,PAK1,TSC1,TTN,HNRNPU,CBY1,VEGFA,YY1,IGF1,DDX39B,PARP2,RGS2,SMAD4
GO: Biological Process	GO:0030097	hemopoiesis	1.246e-05	0.0003013	88	1018	ERCC1,ETS1,EVI2B,RPS19,ZFPM1,F2RL1,FZD7,ZBTB7A,AGO4,AGO3,ZNF608,JAG1,KMT2A,MERTK,MMP9,DYRK3,CUL4A,FOXO3,ATG7,FLVCR1,DOCK10,APC,APP,ATXN1L,MTOR,MYC,SOX4,JAGN1,ZC3H8,BAK1,BCL2,GFI1,STK4,MALT1,KAT2B,PSME4,NFATC2,ZFP36L2,NFE2L2,SGPL1,NFKBIA,GNAS,NOTCH1,ZEB1,SLC11A2,MKNK2,ROR2,TEK,SIRT1,TGFB1,TGFBR3,CDC42,CDK6,OSCAR,HMGB1,HMGB2,TSC1,PIK3R1,HECTD1,HSPA1B,VCAM1,VEGFA,PSMF1,CREB1,ZAP70,TIPARP,ZBTB46,MAPK…
GO: Biological Process	GO:0000079	regulation of cyclin-dependent protein serine/threonine kinase activity	1.252e-05	0.0003019	18	104	AKT1,APC,CCND1,CCNK,KAT2B,TFAP4,NR2F2,CCNG1,CCNT2,CCNE2,CDC6,CDC25C,CDK4,CDKN1B,CDKN2D,PKD1,CCNJ,PTEN
GO: Biological Process	GO:0008285	negative regulation of cell population proliferation	1.267e-05	0.0003045	77	859	BRIP1,SYNJ2BP,ESR1,ETS1,ADM,S100A11,FGF2,KMT2A,MMP9,NCK2,ATF5,RGS5,APC,APP,FRZB,MYC,SOX2,SOX4,SOX11,LRRC32,GAS1,BAK1,IL20RB,BCL2,STK4,KAT2B,NOTCH1,NPM1,ZEB1,ROR2,TFAP4,NR2F2,TGFB1,TGFBR1,TGFBR3,TBRG1,HGS,PAK1,MORC3,CDC6,CDK6,CDKN1B,CDKN2D,PHB2,TSC1,HMGA1,PIK3R1,WDR13,HSPA1B,ADAMTS1,SF1,IGF1,PRKCA,CTNNB1,IL1A,MAP2K1,ST18,EIF2AK2,IL6,INHBA,DAB2,IRF1,PTEN,PTGS2,BTG2,PTPN14,PTPRF,PTPRJ,PEX2,TWSG1,AKI…
GO: Biological Process	GO:1905475	regulation of protein localization to membrane	1.323e-05	0.0003173	29	223	ADAM10,GPC4,AKT1,AKT2,PPFIA1,MYO5A,BCL2,STX4,TGFB1,PAK1,CHP1,ZMYND8,SLC7A11,PIK3R1,PIK3R2,HECTD1,PLS1,AKAP5,TMEM59,YWHAE,YWHAH,YWHAZ,CRKL,MAP2K1,DAB2,DAG1,KIF5B,E2F1,SH3GLB1
GO: Biological Process	GO:0009411	response to UV	1.341e-05	0.0003205	23	156	ERCC1,MAP3K4,AKT1,MYC,BAK1,RO60,CCND1,BCL2,NPM1,SIRT1,POLI,CDKN2D,ERCC8,UBE2A,UBE2B,PIK3R1,WRN,EI24,YY1,PRKAA1,N4BP1,PTGS2,FBXW7
GO: Biological Process	GO:0045446	endothelial cell differentiation	1.367e-05	0.000326	21	135	ACVR2B,F2RL1,MET,JAG1,MSN,RAP2C,NOTCH1,ZEB1,NR2F2,TGFBR1,ABCB1,VEGFA,ROCK2,WNT7A,CLIC4,CTNNB1,IKBKB,F11R,CXCR4,ROCK1,SMAD4
GO: Biological Process	GO:0014743	regulation of muscle hypertrophy	1.376e-05	0.0003262	17	95	MTOR,NOTCH1,NR3C1,SIRT1,PAK1,ROCK2,YY1,IGF1,PRKCA,IL6ST,TWF1,DDX39B,PARP2,ECE1,RGS2,ROCK1,SMAD4
GO: Biological Process	GO:0055021	regulation of cardiac muscle tissue growth	1.376e-05	0.0003262	17	95	FGF2,APC,MTOR,NOTCH1,NR3C1,SIRT1,TGFBR1,TGFBR3,PAK1,YY1,IGF1,MAPK14,MAPK1,PTEN,DDX39B,PARP2,RGS2
GO: Biological Process	GO:0045666	positive regulation of neuron differentiation	1.419e-05	0.0003357	49	474	EZH2,MET,SALL1,MIF,CXCL12,SGK1,NCKIPSD,MTOR,SOX2,SOX11,SNX3,NAP1L2,BCL2,KAT2B,NFE2L2,SYT4,TCF4,CUX2,ZEB1,CRTC1,SEMA5A,NR3C1,SIRT1,PAK1,MMD,ZMYND8,TWF2,EEF2K,CREB3L2,VEGFA,AKAP5,ADAMTS1,ITSN2,IKBKB,MAP2K1,IL6,PTEN,ZEB2,PTK6,ITPR1,TWF1,PTPRF,CXCR4,RAC1,ECT2,RGS2,SH3GLB1,FBXO31,LRP6
GO: Biological Process	GO:0016311	dephosphorylation	1.427e-05	0.0003366	52	514	NT5C3A,SH3RF2,PDP2,FKBP1A,INPP5F,NT5DC3,CDC14B,PLPP3,MTOR,NT5C2,MTMR9,ARPP19,FRS2,BCL2,STYX,SYNJ2,CALM1,SPPL3,RCAN3,TGFB1,PPP1R15B,CYCS,CDC25C,PPTC7,CHP1,TSC1,PPP1R15A,BOD1,ROCK2,PTPN23,YWHAE,PPP1R2,PPP2R2A,PPP2R2C,IGBP1,PPP6C,IKBKB,EIF2AK2,INPP5A,PTEN,WNK1,ZEB2,PTP4A1,PTPN7,PTPN14,PTPRF,PTPRJ,PPP1R14C,CEP192,CNEP1R1,SPRED1,ROCK1
GO: Biological Process	GO:0071897	DNA biosynthetic process	1.435e-05	0.0003375	48	461	CHAF1B,BRIP1,MCMDC2,MAP3K4,MET,S100A11,FGF2,MRE11,ATG7,CCT2,USP37,MCM9,GINS2,TNKS,MYC,DTD1,MCM8,NPM1,NUP98,SIRT1,ORC1,KAT7,TBRG1,CCNE2,POLI,CDC6,CDC42,CDKN2D,HMGA1,HNRNPU,WIZ,VEGFA,GNL3L,RRM2B,WRN,PRIM1,MPHOSPH8,MAPK1,CTNNB1,IL6,ZBTB38,APOBEC3F,DDX39B,RAC1,RAD51,MMS22L,LOX,FBXW7
GO: Biological Process	GO:0033143	regulation of intracellular steroid hormone receptor signaling pathway	1.472e-05	0.0003446	16	86	ESR1,SRARP,ZBTB7A,CARM1,GPAM,SKP2,ARNTL,CALR,NR3C1,SIRT1,PAK1,PHB2,STRN3,CLOCK,IGF1,DAB2
GO: Biological Process	GO:0072001	renal system development	1.476e-05	0.0003446	38	333	AMER1,ACVR2B,SALL1,JAG1,FGF2,MMP9,APC,LGR5,MYC,SOX4,SOX11,BCL2,SIX4,PROM1,SGPL1,NOTCH1,TEK,TGFB1,TGFBR1,TBX18,TSC1,PKD1,VEGFA,ADAMTS1,RRM2B,TIPARP,OSR1,CTNNB1,IL6R,TRAF3IP1,KCNJ1,BCL2L11,RDH10,VANGL2,SMAD1,SMAD4,PLCE1,SMAD9
GO: Biological Process	GO:0032446	protein modification by small protein conjugation	1.477e-05	0.0003446	82	935	AMER1,MAP3K1,FBXL18,OTULIN,ZNRF3,SH3RF2,AKT1,TRIM36,FKBP1A,TRIM38,CUL4A,ATG7,RNF149,XIAP,POM121C,SKP2,CDC14B,MTOR,KLHL15,RNF38,RAB40C,TNKS,INAVA,TRIM37,SOX4,BCL2,MALT1,PSME4,NFE2L2,ANAPC16,NPM1,USP22,PRICKLE1,NUP98,NUP43,SIRT1,TGFBR1,DCUN1D1,FBXL16,RNF20,CDC42,CHP1,SOCS6,ERCC8,UBA1,UBE2A,UBE2B,UBE2H,NEURL1B,MED7,HECTD1,HSPA1B,DCAF12,PSMF1,GNL3L,UBQLN1,BAG2,SOCS5,N4BP1,CTNNB1,TRIM44,RNF111,IRF2BP1…
GO: Biological Process	GO:0071363	cellular response to growth factor stimulus	1.481e-05	0.0003446	70	763	ERN1,RPS6KB1,ACVR2B,MAP3K1,ZBTB7A,CGN,FGF2,AKT1,FOXO3,JCAD,LEMD2,XIAP,APP,RAB14,AKT1S1,LEFTY1,SNCA,SOX11,ADAM9,LRRC32,GAS1,FRS2,ZFP36L2,CPNE3,NOTCH1,TCF4,ZEB1,ROR2,NR3C1,TEK,SIRT1,TGFB1,TGFBR1,TGFBR3,HGS,TWF2,HNRNPF,ZFYVE9,EEF2K,BMP8A,VCAM1,VEGFA,WNT7A,CPS1,YES1,CREB1,CRK,CRKL,MAPK14,CCN1,NUS1,MAPK1,CTNNB1,IL6,RNF111,DAB2,PTEN,F11R,PTPRF,KCND3,TWSG1,DYNC1LI2,DNMT1,E2F1,SH3GLB1,LOX,SPRED1,SMAD1,SM…
GO: Biological Process	GO:1901988	negative regulation of cell cycle phase transition	1.507e-05	0.0003499	34	284	EZH2,TAOK1,CARM1,MRE11,ATF5,APC,CDC14B,SOX4,PLK2,GAS1,CCND1,BCL2,PSME4,ZFP36L2,CCNG1,ORC1,CDC6,CDC25C,CDK4,CDK6,CDKN1B,CDKN2D,PSMF1,WEE1,PSMB5,ZNF207,PSMD11,PSMD12,PTEN,BTG2,E2F1,CEP192,FBXO31,MRNIP
GO: Biological Process	GO:0031589	cell-substrate adhesion	1.516e-05	0.0003509	42	384	RREB1,FZD7,JAG1,ATXN3,MKLN1,MERTK,ALOX15,PPFIA1,ADAM9,BCL2,FREM1,NOTCH1,CLASP1,CALR,WHAMM,TEK,CDC42,CDK6,TSC1,PIK3R1,PKD1,VCAM1,VEGFA,ROCK2,FNDC3B,COL8A1,CRK,CRKL,CCN1,CTNNB1,TRPM7,DAB2,DAG1,PTEN,ITGAV,PTPRJ,RAC1,BCL2L11,LAMC1,HSD17B12,ROCK1,EMP2
GO: Biological Process	GO:0032868	response to insulin	1.598e-05	0.000369	35	297	RPS6KB1,ADM,AKT1,AKT2,FOXO3,IRS4,SGK1,APC,GPAM,SLC2A1,MTOR,SMARCC1,ATP2B1,MYO5A,RAB10,KAT2B,SIK2,SIRT1,PAK1,CDK4,ENPP1,TSC1,PIK3R1,PIK3R2,EEF2K,PRKAA1,PRKCA,IRS1,PTEN,EPM2AIP1,PTPRF,RAB13,CPEB2,EGR2,INSIG2
GO: Biological Process	GO:0030278	regulation of ossification	1.611e-05	0.000371	30	237	ACVR2B,JAG1,FGF2,SUCO,APC,ATP2B1,SOX2,SOX11,BCL2,GNAS,NOTCH1,TGFB1,CDK6,ENPP1,VEGFA,FNDC3B,IGF1,MAPK14,CCN1,SRGN,OSR1,MAPK1,CTNNB1,IL6,IL6R,IL6ST,TWSG1,EGR2,LRP6,SMAD1
GO: Biological Process	GO:0019637	organophosphate metabolic process	1.617e-05	0.0003713	100	1203	PIGP,ACACA,NT5C3A,PANK1,ADCY5,ACSL1,ACSL4,ZBTB7A,SCD,MIF,FGF2,PDP2,AK4,ALOX15,SHMT1,GPAM,INPP5F,APP,RAB14,POM121C,PLPP3,MTHFD1,PLEKHA3,NT5C2,COASY,SNCA,MTMR9,SORD,AFG1L,MYC,SMG1,NDUFA7,NDUFB5,GFPT1,GPD1L,SYNJ2,CPNE3,CALM1,NUP98,NUP43,TEK,TGFB1,PDE12,ENTPD1,CYCS,SERAC1,CDC42,NDUFC2-KCTD14,SMUG1,ENPP1,SOCS6,PGAM1,SGMS1,LIPG,PIK3CG,PIK3R1,PIK3R2,UCK2,PISD,ELOVL6,HSD17B4,NUDT7,NMNAT1,RRM2B,COX6B1,COX…
GO: Biological Process	GO:0016579	protein deubiquitination	1.624e-05	0.000372	34	285	ESR1,TNIP3,MBD6,YOD1,OTULIN,ATXN3,APC,USP37,SKP2,STAMBP,MYC,SNX3,KAT2B,PSME4,NFKBIA,USP22,TGFBR1,USP14,HGS,CFTR,USP25,PSMF1,YY1,OTUD4,PSMB5,PSMD11,PSMD12,PTEN,SPATA2,INO80D,OTUD7B,STAM,SMAD1,SMAD4
GO: Biological Process	GO:0051403	stress-activated MAPK cascade	1.632e-05	0.0003729	37	322	ERN1,F2RL1,MAP3K1,MAP3K4,FZD7,MET,SH3RF2,AKT1,TAOK1,APP,INAVA,MYC,TAB2,ROR2,CBS,TGFBR3,PAK1,CDC42,HMGB1,VEGFA,MAP3K8,WNT7A,CRKL,IGBP1,MAPK14,MAPK1,IKBKB,IL1A,MAP2K1,EIF2AK2,DAB2,IRAK1,IRAK2,ZEB2,SEMA4C,VANGL2,TRIB1
GO: Biological Process	GO:0048638	regulation of developmental growth	1.638e-05	0.0003729	45	424	RPS6KB1,FGF2,AKT1,CXCL12,CARM1,FLVCR1,APC,GPAM,APP,CELF1,MTOR,BCL2,SIX4,STK4,SGPL1,SYT4,GNAS,NOTCH1,SEMA5A,NR3C1,SIRT1,TGFBR1,TGFBR3,PAK1,CDK4,CDKN1B,MGLL,TWF2,PLS1,VEGFA,YY1,CREB1,IGF1,MAPK14,ITSN2,MAPK1,ULK2,PTEN,SEMA4C,CXCR4,DDX39B,BCL2L11,PARP2,RGS2,SH3GLB1
GO: Biological Process	GO:1902532	negative regulation of intracellular signal transduction	1.641e-05	0.0003729	64	681	SYNJ2BP,ESR1,TNIP3,MCL1,F2RL1,ADCY5,MET,SH3RF2,MIF,AKT1,MMP9,FKBP1A,CXCL12,DYRK3,LEMD2,RNF149,APC,CASTOR2,AKT1S1,STAMBP,ARNTL,MTOR,SNAI1,MYC,SIK1,BCL2,GPD1L,NFE2L2,SIK2,CALM1,GRIK3,TMBIM6,SIRT1,TSPAN6,CHP1,CDKN2D,GPR37L1,TSC1,UBE2B,PIK3R2,AKAP5,RRM2B,AKAP12,IGBP1,IGF1,PRKAA1,PRKCA,MAP2K1,DAB2,DAG1,PTEN,PTGS2,ITPR1,OTUD7B,RNF125,PTPRJ,RIPOR1,RGS2,RGS3,SH3GLB1,ARHGAP12,SPRED1,RORA,SMAD4
GO: Biological Process	GO:0051054	positive regulation of DNA metabolic process	1.654e-05	0.0003741	28	214	ERCC1,MAP3K4,MLH1,FGF2,AKT1,MRE11,CCT2,TNKS,FUS,MYC,NPM1,SIRT1,TGFB1,HMGB1,ERCC8,UBE2B,VEGFA,NSD2,WRN,XRCC1,OTUD4,MAPK1,CTNNB1,IL6,DDX39B,GNL3,RAD51,MRNIP
GO: Biological Process	GO:0030856	regulation of epithelial cell differentiation	1.659e-05	0.0003741	25	180	EZH2,SALL1,JAG1,MMP9,APC,ARNTL,FRZB,SOX2,MYCN,CCND1,PROM1,NOTCH1,ZEB1,TGFBR1,CDKN1B,CFTR,VEGFA,ROCK2,CLOCK,OSR1,CTNNB1,IKBKB,IL1A,ZEB2,ROCK1
GO: Biological Process	GO:0031960	response to corticosteroid	1.659e-05	0.0003741	25	180	RPS6KB1,ADM,ALAD,FOXO3,SGK1,ATP2B1,ADAM9,CCND1,BCL2,ZFP36L2,NOTCH1,NR3C1,TFAP4,TGFB1,HMGB1,HNRNPU,PIK3R1,CPS1,CRH,IGFBP2,MAP2K1,IL6,PTGS2,KRAS,BCL2L11
GO: Biological Process	GO:0016567	protein ubiquitination	1.708e-05	0.0003838	76	852	AMER1,MAP3K1,FBXL18,OTULIN,ZNRF3,SH3RF2,AKT1,TRIM36,FKBP1A,TRIM38,CUL4A,ATG7,RNF149,XIAP,SKP2,CDC14B,MTOR,KLHL15,RNF38,RAB40C,TNKS,INAVA,TRIM37,SOX4,BCL2,MALT1,PSME4,NFE2L2,ANAPC16,NPM1,USP22,PRICKLE1,SIRT1,TGFBR1,DCUN1D1,FBXL16,RNF20,CDC42,CHP1,SOCS6,ERCC8,UBA1,UBE2A,UBE2B,UBE2H,NEURL1B,MED7,HECTD1,HSPA1B,DCAF12,PSMF1,GNL3L,UBQLN1,BAG2,SOCS5,N4BP1,CTNNB1,TRIM44,RNF111,IRF2BP1,PSMB5,PSMD11,PSMD12…
GO: Biological Process	GO:0071696	ectodermal placode development	1.711e-05	0.0003838	7	17	SOX2,FRS2,SIX4,GNAS,POU2F1,CTNNB1,LRP6
GO: Biological Process	GO:0007492	endoderm development	1.861e-05	0.0004165	29	227	ACVR2B,ARID1A,FZD7,MMP2,MMP9,PLPP3,MESP2,SNAI1,SOX2,NCKAP1,FRS2,NOTCH1,CLASP1,TGFB1,HSBP1,COL8A1,OSR1,CTNNB1,INHBA,DAB2,DAG1,ITGAV,WNK1,TWSG1,LAMC1,VANGL2,LRP6,SMAD1,SMAD4
GO: Biological Process	GO:0060173	limb development	1.888e-05	0.0004203	27	204	MBNL1,FZD6,SALL1,ZNRF3,FLVCR1,SOX4,MYCN,SOX11,GAS1,BAK1,KAT2B,GNAQ,GNAS,NOTCH1,IQCE,ROR2,NR2F2,SLC7A11,WNT7A,OSR1,CTNNB1,TRAF3IP1,BCL2L11,RDH10,ECE1,LRP6,SMAD4
GO: Biological Process	GO:0048736	appendage development	1.888e-05	0.0004203	27	204	MBNL1,FZD6,SALL1,ZNRF3,FLVCR1,SOX4,MYCN,SOX11,GAS1,BAK1,KAT2B,GNAQ,GNAS,NOTCH1,IQCE,ROR2,NR2F2,SLC7A11,WNT7A,OSR1,CTNNB1,TRAF3IP1,BCL2L11,RDH10,ECE1,LRP6,SMAD4
GO: Biological Process	GO:0097191	extrinsic apoptotic signaling pathway	1.917e-05	0.0004257	31	251	RPS6KB1,MCL1,AKT1,FOXO3,BEX3,UNC5B,GAS1,BAK1,BCL2,STK4,NEFH,STX4,MKNK2,TGFB1,TGFBR1,TRAF1,HMGB2,SGMS1,PIK3R1,HSPA1B,VEGFA,ROCK2,IGF1,IL1A,IL6R,INHBA,DAB2,PTEN,ITGAV,BCL2L11,PARP2
GO: Biological Process	GO:0000082	G1/S transition of mitotic cell cycle	1.983e-05	0.0004392	35	300	RPS6KB1,EZH2,AKT1,CARM1,CUL4A,USP37,SKP2,MYC,SOX4,PLK2,MCM8,BACH1,CCND1,BCL2,GFI1,ORC1,CCNE2,CDC6,CDC25C,CDK4,CDK6,CDKN1B,CDKN2D,RHOU,PKD1,ADAMTS1,WEE1,PPP6C,PRIM1,INHBA,PTEN,BTG2,E2F1,CUL5,FBXO31
GO: Biological Process	GO:0090316	positive regulation of intracellular protein transport	2.038e-05	0.0004504	24	171	AKT2,TEK,TGFB1,PAK1,CDC42,CHP1,RHOU,PIK3R1,PIK3R2,AKAP5,SAR1A,YWHAE,MAPK14,PRKAA1,MAPK1,TMEM30B,PTGS2,RIPOR1,KIF5B,RAN,ECT2,SH3GLB1,SAR1B,FBXW7
GO: Biological Process	GO:0030307	positive regulation of cell growth	2.063e-05	0.0004548	27	205	F2,ADAM10,ACSL4,AKT1,CXCL12,SGK1,MTOR,BCL2,SYT4,SEMA5A,NR3C1,EXOSC2,CEP43,SIRT1,TGFBR1,PAK1,CDC42,TWF2,VEGFA,CRK,IGF1,ITSN2,CXCR4,DDX39B,H3-5,PARP2,SH3GLB1
GO: Biological Process	GO:1903320	regulation of protein modification by small protein conjugation or removal	2.074e-05	0.000456	31	252	AMER1,SH3RF2,AKT1,FKBP1A,ATG7,XIAP,SKP2,CDC14B,MTOR,INAVA,SOX4,MALT1,NPM1,PRICKLE1,TGFBR1,DCUN1D1,RNF20,CHP1,HSPA1B,GNL3L,UBQLN1,BAG2,OTUD4,N4BP1,CTNNB1,TRIM44,RNF111,PTEN,GNL3,TRIB1,FBXW7
GO: Biological Process	GO:0010827	regulation of glucose transmembrane transport	2.101e-05	0.0004607	17	98	ESR1,RPS6KB1,MET,MIF,AKT1,AKT2,SLC2A1,MYC,ARPP19,NFE2L2,ENPP1,PIK3R1,YES1,IGF1,MAPK14,PRKCA,IRS1
GO: Biological Process	GO:0031098	stress-activated protein kinase signaling cascade	2.116e-05	0.0004628	39	351	ERN1,F2RL1,MAP3K1,MAP3K4,FZD7,MET,SH3RF2,AKT1,TAOK1,APP,INAVA,MYC,TAB2,STK4,ROR2,CBS,KAT7,TGFBR3,PAK1,CDC42,HMGB1,VEGFA,MAP3K8,WNT7A,CRKL,IGBP1,MAPK14,MAPK1,IKBKB,IL1A,MAP2K1,EIF2AK2,DAB2,IRAK1,IRAK2,ZEB2,SEMA4C,VANGL2,TRIB1
GO: Biological Process	GO:0070646	protein modification by small protein removal	2.129e-05	0.0004645	35	301	ESR1,TNIP3,MBD6,YOD1,OTULIN,ATXN3,APC,USP37,SKP2,STAMBP,MYC,SNX3,KAT2B,PSME4,NFKBIA,USP22,TGFBR1,USP14,HGS,CFTR,USP25,PSMF1,YY1,OTUD4,PSMB5,PSMD11,PSMD12,PTEN,SPATA2,INO80D,OTUD7B,TOR1A,STAM,SMAD1,SMAD4
GO: Biological Process	GO:1904029	regulation of cyclin-dependent protein kinase activity	2.136e-05	0.0004648	18	108	AKT1,APC,CCND1,CCNK,KAT2B,TFAP4,NR2F2,CCNG1,CCNT2,CCNE2,CDC6,CDC25C,CDK4,CDKN1B,CDKN2D,PKD1,CCNJ,PTEN
GO: Biological Process	GO:0003018	vascular process in circulatory system	2.143e-05	0.0004648	28	217	F2RL1,ADM,AKT1,MMP2,ATP2B1,KAT2B,TBXA2R,TBXAS1,NR3C1,TEK,CBS,SIRT1,TGFB1,TGFBR3,OXTR,CFTR,MGLL,VEGFA,ROCK2,CPS1,YES1,AKAP12,MAP2K1,PTGS2,PTPRJ,ECE1,RGS2,ROCK1
GO: Biological Process	GO:0061136	regulation of proteasomal protein catabolic process	2.146e-05	0.0004648	26	194	YOD1,SH3RF2,ATXN3,SCO1,AKT1,ALAD,ATG7,SMARCC1,PLK2,STYX,TMTC3,NFE2L2,PRICKLE1,USP14,USP25,PKD1,HSPA1B,PSMF1,UBQLN1,BAG2,SOCS5,N4BP1,DAB2,SVIP,TRIB1,FBXW7
GO: Biological Process	GO:0010613	positive regulation of cardiac muscle hypertrophy	2.217e-05	0.0004782	12	53	MTOR,NR3C1,SIRT1,ROCK2,IGF1,PRKCA,IL6ST,TWF1,DDX39B,PARP2,ECE1,ROCK1
GO: Biological Process	GO:0001822	kidney development	2.219e-05	0.0004782	36	314	AMER1,ACVR2B,SALL1,JAG1,FGF2,MMP9,APC,MYC,SOX4,SOX11,BCL2,SIX4,PROM1,SGPL1,NOTCH1,TEK,TGFB1,TGFBR1,TSC1,PKD1,VEGFA,ADAMTS1,RRM2B,TIPARP,OSR1,CTNNB1,IL6R,TRAF3IP1,KCNJ1,BCL2L11,RDH10,VANGL2,SMAD1,SMAD4,PLCE1,SMAD9
GO: Biological Process	GO:0008643	carbohydrate transport	2.249e-05	0.0004834	24	172	ESR1,RPS6KB1,MET,MIF,AKT1,AKT2,SLC37A3,SLC2A1,MTOR,MYC,ARPP19,NFE2L2,SLC35D2,ENPP1,TSC1,PIK3R1,PLS1,YES1,IGF1,MAPK14,SLC45A3,PRKCA,IRS1,SLC17A5
GO: Biological Process	GO:0010508	positive regulation of autophagy	2.287e-05	0.0004904	20	129	CALCOCO2,FOXO3,ATG7,C9orf72,PLK2,SIRT1,PAFAH1B2,HMGB1,TSC1,TMEM59,PRKAA1,MAP2K1,ULK2,FYCO1,ATG16L1,BCL2L11,SH3GLB1,ROCK1,SVIP,PIP4K2C
GO: Biological Process	GO:1901990	regulation of mitotic cell cycle phase transition	2.372e-05	0.0005074	48	470	EZH2,AKT1,TAOK1,CARM1,CUL4A,MRE11,APC,APP,CDC14B,SOX4,PLK2,CCND1,BCL2,PSME4,ZFP36L2,ANAPC16,CLASP1,HAUS5,CEP43,TFAP4,TGFB1,CCNG1,ORC1,CDC6,CDC25C,CDK4,CDK6,CDKN1B,CDKN2D,PHB2,PKD1,HSPA2,PSMF1,ADAMTS1,WEE1,YWHAE,PSMB5,ZNF207,HAUS3,PSMD11,PSMD12,PTEN,BTG2,RNASEH2B,E2F1,CEP192,FBXO31,MRNIP
GO: Biological Process	GO:0071559	response to transforming growth factor beta	2.383e-05	0.0005086	33	278	ACVR2B,MAP3K1,ZBTB7A,CGN,LEFTY1,SOX11,ADAM9,LRRC32,ZFP36L2,ZEB1,NR3C1,SIRT1,TGFB1,TGFBR1,TGFBR3,ZFYVE9,BMP8A,ROCK2,WNT7A,YES1,CREB1,CRK,CRKL,RNF111,DAB2,F11R,TWSG1,DNMT1,LOX,ROCK1,SMAD1,SMAD4,SMAD9
GO: Biological Process	GO:0045778	positive regulation of ossification	2.43e-05	0.0005173	18	109	ACVR2B,JAG1,FGF2,SUCO,ATP2B1,SOX11,GNAS,TGFB1,VEGFA,IGF1,CCN1,OSR1,CTNNB1,IL6,IL6R,IL6ST,LRP6,SMAD1
GO: Biological Process	GO:0050921	positive regulation of chemotaxis	2.476e-05	0.0005258	22	151	ADAM10,F2RL1,MET,FGF2,AKT2,CXCL12,STX4,CALR,SEMA5A,TGFB1,THBS4,HMGB1,VEGFA,MAPK14,PRKCA,IL6,IL6R,WNK1,PTPRJ,CXCR4,RAC1,AKIRIN1
GO: Biological Process	GO:0043502	regulation of muscle adaptation	2.566e-05	0.0005422	20	130	FOXO3,MTOR,ATP2A2,NOTCH1,NR3C1,SIRT1,PAK1,ROCK2,YY1,IGF1,PRKCA,IL6ST,DAG1,TWF1,DDX39B,PARP2,ECE1,RGS2,ROCK1,SMAD4
GO: Biological Process	GO:0051146	striated muscle cell differentiation	2.566e-05	0.0005422	39	354	ARID1A,EZH2,EHD2,FZD7,MET,NLN,AKT1,CXCL12,ATG7,MTOR,FRS2,SIK1,BCL2,POPDC2,SIX4,TMTC3,NFATC2,NOTCH1,CALR,NR3C1,SIRT1,TGFB1,PAK1,TSC1,TTN,HNRNPU,CBY1,VEGFA,YY1,IGF1,MAPK14,MORF4L2,CSRP2,DDX39B,KRAS,PARP2,RGS2,LOX,SMAD4
GO: Biological Process	GO:0021915	neural tube development	2.572e-05	0.0005422	26	196	ARID1A,FZD6,ADM,SALL1,SHROOM3,MTHFD1,ENAH,SOX4,SOX11,CLUAP1,NCKAP1,GAS1,STK4,NOTCH1,PRICKLE1,TGFB1,TSC1,PKD1,HECTD1,ROCK2,IPMK,TRAF3IP1,ZEB2,SEMA4C,VANGL2,LRP6
GO: Biological Process	GO:0032388	positive regulation of intracellular transport	2.59e-05	0.0005449	29	231	EHD2,AKT2,MSN,TEK,TGFB1,PAK1,CDC42,CHP1,RHOU,RBM27,PIK3R1,PIK3R2,AKAP5,PTPN23,SAR1A,YWHAE,MAPK14,PRKAA1,MAPK1,TMEM30B,DAB2,PTGS2,RIPOR1,KIF5B,RAN,ECT2,SH3GLB1,SAR1B,FBXW7
GO: Biological Process	GO:0044257	cellular protein catabolic process	2.643e-05	0.0005547	71	791	AMER1,YOD1,FBXL18,ZNRF3,SH3RF2,ATXN3,SCO1,AKT1,ALAD,TRIM38,CUL4A,ATG7,RNF149,USP37,SKP2,MSN,EDEM3,ARNTL,KLHL15,SMARCC1,SNX5,AFG1L,PLK2,HSPA13,PSME4,STYX,NSFL1C,TMTC3,NFE2L2,ANAPC16,USP22,PRICKLE1,SIRT1,USP14,FBXL16,RNF20,USP25,SOCS6,ERCC8,UBE2A,UBE2B,DNAJC10,UBE2H,CLTA,PKD1,HSPA1B,PSMF1,UBQLN1,BAG2,PTPN23,CLOCK,SOCS5,N4BP1,CTNNB1,RNF111,PSMB5,DAB2,PSMD11,PSMD12,PTEN,OTUD7B,RNF125,HECTD3,TOR1A,LAM…
GO: Biological Process	GO:0046661	male sex differentiation	2.664e-05	0.000557	25	185	ERCC1,BRIP1,ESR1,AGO4,FNDC3A,RNF38,SOX2,CCND1,BCL2,SIX4,SGPL1,ROR2,TGFBR1,CFTR,HMGB2,HSD17B4,SF1,CRKL,CTNNB1,IL1A,INHBA,RAB13,BCL2L11,SMAD4,SMAD9
GO: Biological Process	GO:2000641	regulation of early endosome to late endosome transport	2.667e-05	0.000557	7	18	MSN,SNX3,PTPN23,MAPK1,MAP2K1,DAB2,SH3GLB1
GO: Biological Process	GO:0014742	positive regulation of muscle hypertrophy	2.71e-05	0.0005646	12	54	MTOR,NR3C1,SIRT1,ROCK2,IGF1,PRKCA,IL6ST,TWF1,DDX39B,PARP2,ECE1,ROCK1
GO: Biological Process	GO:0001843	neural tube closure	2.759e-05	0.0005725	18	110	ARID1A,FZD6,ADM,SALL1,SHROOM3,MTHFD1,ENAH,CLUAP1,NCKAP1,PRICKLE1,TGFB1,TSC1,HECTD1,ROCK2,ZEB2,SEMA4C,VANGL2,LRP6
GO: Biological Process	GO:0007398	ectoderm development	2.761e-05	0.0005725	28	220	STX2,ACVR2B,ARID1A,FZD7,VPS52,SALL1,MMP2,MMP9,PLPP3,MESP2,SNAI1,SOX2,NCKAP1,FRS2,CLASP1,HSBP1,COL8A1,OSR1,CTNNB1,INHBA,DAG1,ITGAV,WNK1,TWSG1,VANGL2,LRP6,SMAD1,SMAD4
GO: Biological Process	GO:2000725	regulation of cardiac muscle cell differentiation	2.939e-05	0.000608	13	63	FZD7,MTOR,FRS2,NR3C1,SIRT1,TGFB1,PAK1,YY1,IGF1,DDX39B,PARP2,RGS2,SMAD4
GO: Biological Process	GO:0030099	myeloid cell differentiation	2.947e-05	0.0006081	48	474	ETS1,EVI2B,RPS19,ZFPM1,F2RL1,ZBTB7A,AGO4,AGO3,JAG1,KMT2A,MMP9,DYRK3,CUL4A,FOXO3,FLVCR1,APC,APP,MTOR,MYC,JAGN1,KAT2B,NFKBIA,GNAS,SLC11A2,ROR2,SIRT1,TGFB1,TGFBR3,CDC42,CDK6,OSCAR,HMGB1,HMGB2,PIK3R1,HSPA1B,VEGFA,CREB1,ZBTB46,MAPK14,PRKCA,CTNNB1,INHBA,DAB2,PURB,LOX,WASF2,TRIB1,FBXW7
GO: Biological Process	GO:0045927	positive regulation of growth	2.994e-05	0.0006164	37	331	RPS6KB1,F2,ADAM10,ACSL4,FGF2,AKT1,CXCL12,SGK1,GPAM,CELF1,MTOR,BCL2,SYT4,NOTCH1,SEMA5A,NR3C1,EXOSC2,CEP43,SIRT1,TGFBR1,TGFBR3,PAK1,CDC42,TWF2,PLS1,VEGFA,CREB1,CRK,IGF1,MAPK14,ITSN2,MAPK1,CXCR4,DDX39B,H3-5,PARP2,SH3GLB1
GO: Biological Process	GO:0031570	DNA integrity checkpoint	3.047e-05	0.0006258	23	164	BRIP1,TAOK1,CARM1,CUL4A,MRE11,CDC14B,SOX4,PLK2,CCND1,CCNG1,ORC1,CDC6,CDC25C,CDKN1B,INTS7,CLOCK,MAPK14,BTG2,DDX39B,RNASEH2B,E2F1,FBXO31,MRNIP
GO: Biological Process	GO:0060606	tube closure	3.128e-05	0.0006409	18	111	ARID1A,FZD6,ADM,SALL1,SHROOM3,MTHFD1,ENAH,CLUAP1,NCKAP1,PRICKLE1,TGFB1,TSC1,HECTD1,ROCK2,ZEB2,SEMA4C,VANGL2,LRP6
GO: Biological Process	GO:0006417	regulation of translation	3.207e-05	0.0006557	49	489	TACO1,RPS6KB1,AGO4,AGO3,AKT1,AKT2,NCK2,FOXO3,MCTS1,SHMT1,APP,TRUB2,CELF1,MTOR,SOX4,LARP4B,ZFP36L2,NPM1,CALR,MKNK2,PPP1R15B,RPL13A,CDK4,TSC1,PPP1R15A,GUF1,SECISBP2,EEF2K,ROCK2,EIF5A2,IGF1,PRKCA,LSM14A,MAPK1,PUM1,EIF2AK2,IL6,BTG2,PURB,RBM8A,DDX39B,CPEB2,RBM4B,RGS2,EIF5AL1,PSTK,EIF2S3,EIF5,ROCK1
GO: Biological Process	GO:1990314	cellular response to insulin-like growth factor stimulus	3.233e-05	0.0006594	6	13	TGFB1,CREB1,CRK,IGF1,CTNNB1,PTEN
GO: Biological Process	GO:0048705	skeletal system morphogenesis	3.248e-05	0.0006609	32	270	ACVR2B,MEF2D,MMP2,CARM1,FLVCR1,MTHFD1,ANKRD11,MYC,MYCN,SOX11,GAS1,SIX4,FREM1,SGPL1,GNAS,ZEB1,ROR2,TEK,SERPINH1,CBS,TGFB1,TGFBR1,PKD1,VEGFA,WNT7A,TIPARP,MAPK14,OSR1,CTNNB1,RDH10,INSIG2,LRP6
GO: Biological Process	GO:0031396	regulation of protein ubiquitination	3.258e-05	0.0006615	28	222	AMER1,SH3RF2,AKT1,FKBP1A,ATG7,XIAP,SKP2,CDC14B,MTOR,INAVA,SOX4,MALT1,NPM1,PRICKLE1,TGFBR1,DCUN1D1,RNF20,CHP1,HSPA1B,GNL3L,UBQLN1,BAG2,N4BP1,TRIM44,RNF111,PTEN,TRIB1,FBXW7
GO: Biological Process	GO:0007568	aging	3.304e-05	0.0006692	39	358	ERCC1,ADM,MIF,RWDD1,AKT1,MMP2,MMP9,CARM1,FOXO3,ATG7,APP,ARNTL,MTOR,SNCA,ATP2B1,PLK2,BAK1,BCL2,NFE2L2,NPM1,CALR,SIRT1,TGFB1,MORC3,CDK6,HMGA1,VCAM1,WRN,CREB1,MAPK14,IGFBP2,MAPK1,MAP2K1,DAG1,IRAK1,ZNF217,PTEN,PTGS2,KRAS
GO: Biological Process	GO:0042176	regulation of protein catabolic process	3.33e-05	0.000673	43	410	AMER1,YOD1,SH3RF2,ATXN3,SCO1,AKT1,ALAD,CUL4A,ATG7,APC,MSN,ARNTL,SMARCC1,SNCA,PLK2,SNX3,ADAM9,GGA3,STYX,TMTC3,NFE2L2,PRICKLE1,USP14,SH3D19,HGS,CDKN1B,USP25,PKD1,HSPA1B,PSMF1,UBQLN1,BAG2,TIPARP,SOCS5,N4BP1,CYP51A1,DAB2,PTEN,ROCK1,SVIP,TRIB1,SMAD4,FBXW7
GO: Biological Process	GO:0003158	endothelium development	3.374e-05	0.0006803	22	154	ACVR2B,F2RL1,MET,JAG1,MSN,RAP2C,STARD13,NOTCH1,ZEB1,NR2F2,TGFBR1,ABCB1,VEGFA,ROCK2,WNT7A,CLIC4,CTNNB1,IKBKB,F11R,CXCR4,ROCK1,SMAD4
GO: Biological Process	GO:0045637	regulation of myeloid cell differentiation	3.422e-05	0.0006883	33	283	ETS1,EVI2B,ZFPM1,ZBTB7A,AGO4,AGO3,JAG1,KMT2A,CUL4A,FOXO3,APC,MTOR,MYC,KAT2B,NFKBIA,GNAS,ROR2,TGFB1,CDK6,HMGB1,HMGB2,PIK3R1,HSPA1B,CREB1,ZBTB46,MAPK14,PRKCA,CTNNB1,INHBA,PURB,LOX,TRIB1,FBXW7
GO: Biological Process	GO:1901565	organonitrogen compound catabolic process	3.504e-05	0.0007032	108	1348	AMER1,ACADL,NT5C3A,YOD1,FBXL18,ZNRF3,SH3RF2,ATXN3,GPC4,SCO1,FGF2,AKT1,ALAD,ALDH6A1,TRIM38,CUL4A,ENOSF1,ATG7,RNF149,APC,SHMT1,USP37,SKP2,MSN,EDEM3,ARNTL,MTOR,KLHL15,NT5C2,SMARCC1,SNCA,SNX5,AFG1L,PLK2,SNX3,ADAM9,GGA3,HSPA13,PSME4,STYX,NSFL1C,TMTC3,NFE2L2,SGPL1,ANAPC16,USP22,PRICKLE1,CBS,SIRT1,TGFB1,USP14,FBXL16,SH3D19,HGS,RNF20,CHP1,CDKN1B,SMUG1,USP25,SOCS6,ERCC8,UBE2A,UBE2B,DNAJC10,UBE2H,TPP1,CLTA…
GO: Biological Process	GO:0032956	regulation of actin cytoskeleton organization	3.542e-05	0.0007092	40	372	F2RL1,MAP3K1,MET,TAOK1,CXCL12,ALOX15,NCK2,LIMA1,PPFIA1,MTOR,C9orf72,NCKAP1,JMY,WASL,CLASP1,WHAMM,SEMA5A,TEK,TGFB1,TGFBR1,PAK1,CDC42,TSC1,TWF2,RHOU,PIK3R1,PIK3R2,ROCK2,RICTOR,CRK,ARHGAP18,IL1A,TWF1,F11R,RAC1,ECT2,VANGL2,WASF2,ROCK1,SMAD4
GO: Biological Process	GO:0044057	regulation of system process	3.586e-05	0.0007153	66	727	F2RL1,ADM,AKT1,MMP2,FOXO3,SGK1,APP,PEX5L,MTOR,ATP2A2,ATP2B1,SNX5,POPDC2,GPD1L,GNAS,NOTCH1,TBXA2R,TBXAS1,CUX2,CALM1,GPR35,NR3C1,SIRT1,OXTR,PAK1,PBX3,ZMYND8,MGLL,TTN,KCNE4,PIK3CG,PIK3R1,ABCG2,ROCK2,WNT7A,YY1,YWHAE,NCMAP,CRH,IGF1,PRKCA,IL1A,MAP2K1,IL6,IL6ST,INHBA,DAB2,DAG1,PTEN,WNK1,PTGS2,ITPR1,TWF1,KCND3,KCNJ5,TMEM65,DDX39B,PARP2,ABCC9,ECE1,RGS2,CACNG8,ROCK1,EMP2,SMAD4,PLCE1
GO: Biological Process	GO:0060420	regulation of heart growth	3.589e-05	0.0007153	17	102	FGF2,APC,MTOR,NOTCH1,NR3C1,SIRT1,TGFBR1,TGFBR3,PAK1,YY1,IGF1,MAPK14,MAPK1,PTEN,DDX39B,PARP2,RGS2
GO: Biological Process	GO:0003231	cardiac ventricle development	3.702e-05	0.0007361	21	144	ZFPM1,SALL1,JAG1,FKBP1A,SOX4,SOX11,FRS2,NOTCH1,TGFB1,TGFBR1,TGFBR3,HECTD1,NSD2,CPE,CCN1,CTNNB1,CXCR4,TMEM65,VANGL2,LRP6,SMAD4
GO: Biological Process	GO:0001101	response to acid chemical	3.77e-05	0.0007479	41	386	ACACA,ACSL1,FZD7,SCD,AKT1,ALAD,MMP2,ATG7,SHMT1,CASTOR2,MTOR,SOX2,BCL2,GNAS,ZEB1,TMBIM6,TEK,CBS,TGFBR3,CDK4,CDKN1B,CDKN2D,PHB2,TWF2,VEGFA,CPS1,CPT1A,YES1,YY1,CREB1,IGFBP2,ZNF35,PRKAA1,OSR1,IRS1,PTGS2,PTK6,DNMT1,E2F1,INSIG2,LRP6
GO: Biological Process	GO:0000086	G2/M transition of mitotic cell cycle	3.82e-05	0.0007541	31	260	FBXL18,TAOK1,MRE11,APP,SKP2,ARPP19,BACH1,CCND1,PSME4,CALM1,CLASP1,HAUS5,CEP43,CCNG1,ORC1,CDC6,CDC25C,CDK4,ABCB1,HSPA2,PSMF1,WEE1,YWHAE,PPP2R2A,PSMB5,HAUS3,PSMD11,PSMD12,RNASEH2B,CEP192,MRNIP
GO: Biological Process	GO:0072657	protein localization to membrane	3.826e-05	0.0007541	63	686	RPL24,RPL32,SYNJ2BP,RPS19,RPS24,RPS28,ADAM10,ZDHHC3,EHD2,GPC4,AKT1,AKT2,SEC23A,PPFIA1,ADAM22,PEX26,C16orf70,MYO5A,SRP19,SRP54,BCL2,GGA3,RAB10,STX4,RAB32,GRIN2B,TGFB1,HGS,PAK1,RPL13A,CHP1,ZMYND8,SLC7A11,PIK3R1,PIK3R2,HECTD1,PLS1,ROCK2,AKAP5,TMEM59,CPE,YWHAE,YWHAH,YWHAZ,CRKL,IKBKB,MAP2K1,DAB2,DAG1,F11R,KIF5B,RAB13,RAC1,BCL2L11,ZDHHC14,E2F1,CACNG8,ARL5B,SH3GLB1,GOLGA7,LRP6,ROCK1,EMP2
GO: Biological Process	GO:0055006	cardiac cell development	3.827e-05	0.0007541	19	123	MET,JAG1,ATG7,MTOR,POPDC2,NOTCH1,NR3C1,SIRT1,TGFBR3,PAK1,TTN,HNRNPU,VEGFA,YY1,IGF1,DDX39B,PARP2,RGS2,SMAD4
GO: Biological Process	GO:0048568	embryonic organ development	3.845e-05	0.0007542	50	506	ERCC1,ZFPM1,ARID1A,FZD6,ADM,VPS52,SALL1,KMT2A,AKT1,FLVCR1,MTHFD1,FRZB,SNAI1,MYC,SOX2,MYCN,SOX11,CLUAP1,NCKAP1,GAS1,FRS2,SIX4,GFI1,STK4,GNAS,NOTCH1,ZEB1,ROR2,NR2F2,TGFB1,TGFBR1,TBX18,PKD1,HECTD1,VCAM1,VEGFA,CCN1,MICAL2,OSR1,MAPK1,CTNNB1,MAP2K1,TRAF3IP1,ITGAV,RAC1,RDH10,DNAJB6,VANGL2,INSIG2,LRP6
GO: Biological Process	GO:0001649	osteoblast differentiation	3.856e-05	0.0007542	30	248	ACVR2B,MEF2D,JAG1,FGF2,AKT1,SUCO,APC,SNAI1,SOX2,SOX11,RBMX,GNAS,NOTCH1,TGFBR3,CDK6,HNRNPU,BMP8A,HSD17B4,VEGFA,FNDC3B,IGF1,CCN1,CTNNB1,IL6,IL6R,IL6ST,TWSG1,LOX,SMAD1,SMAD4
GO: Biological Process	GO:0043536	positive regulation of blood vessel endothelial cell migration	3.861e-05	0.0007542	15	83	ETS1,FGF2,AKT1,JCAD,PLK2,NFE2L2,SIRT1,TGFB1,HMGB1,VEGFA,IGF1,MAPK14,NUS1,PRKCA,PTGS2
GO: Biological Process	GO:0003281	ventricular septum development	3.861e-05	0.0007542	15	83	ZFPM1,SALL1,SOX4,SOX11,FRS2,NOTCH1,TGFBR1,TGFBR3,HECTD1,NSD2,CCN1,CXCR4,VANGL2,LRP6,SMAD4
GO: Biological Process	GO:0045669	positive regulation of osteoblast differentiation	4.097e-05	0.0007984	14	74	ACVR2B,JAG1,FGF2,SUCO,SOX11,GNAS,VEGFA,IGF1,CCN1,CTNNB1,IL6,IL6R,IL6ST,SMAD1
GO: Biological Process	GO:0019218	regulation of steroid metabolic process	4.11e-05	0.0007991	21	145	ACACA,ACADL,ADM,SCD,GPAM,SNAI1,GFI1,NR3C1,SIRT1,ELOVL6,SF1,IGF1,PRKAA1,IL1A,CYP51A1,DAB2,DHCR7,PEX2,RAN,INSIG2,RORA
GO: Biological Process	GO:0001558	regulation of cell growth	4.161e-05	0.0008064	49	494	F2,ADAM10,ACSL4,AKT1,CXCL12,SGK1,MTOR,FRZB,DCBLD2,GAS1,BCL2,SYT4,NPM1,SEMA5A,NR3C1,EXOSC2,CEP43,SIRT1,TGFB1,TGFBR1,ZMAT3,PAK1,CDC42,CDKN1B,CDKN2D,ENPP1,MGLL,TWF2,HSPA1B,VEGFA,EI24,YY1,CRK,CRKL,IGF1,ITSN2,ULK2,INHBA,DAB2,SEMA4C,PTPRJ,CXCR4,DDX39B,H3-5,PARP2,RGS2,SH3GLB1,SMAD4,PLCE1
GO: Biological Process	GO:0002753	cytoplasmic pattern recognition receptor signaling pathway	4.165e-05	0.0008064	13	65	OTULIN,XIAP,TIFA,INAVA,TAB2,NFKBIA,TSPAN6,HSPA1B,LSM14A,PUM1,IRAK1,IRAK2,RNF125
GO: Biological Process	GO:0014834	skeletal muscle satellite cell maintenance involved in skeletal muscle regeneration	4.245e-05	0.00082	4	5	EZH2,FZD7,WNT7A,IGF1
GO: Biological Process	GO:0051817	modulation of process of other organism involved in symbiotic interaction	4.291e-05	0.0008271	19	124	F2,F2RL1,CD209,MMP9,ATG7,MYC,CCNK,CALM1,TFAP4,TGFB1,GTF2B,VAPB,EIF2AK2,ULK2,DAG1,ITGAV,KPNA2,BCL2L11,PABPN1
GO: Biological Process	GO:0030225	macrophage differentiation	4.306e-05	0.0008281	11	48	MMP9,APP,ROR2,SIRT1,TGFB1,CDC42,VEGFA,ZBTB46,PRKCA,INHBA,TRIB1
GO: Biological Process	GO:0035303	regulation of dephosphorylation	4.503e-05	0.000864	28	226	SH3RF2,FKBP1A,MTOR,MTMR9,ARPP19,CALM1,SPPL3,RCAN3,TGFB1,PPP1R15B,CHP1,TSC1,PPP1R15A,BOD1,ROCK2,YWHAE,PPP1R2,PPP2R2A,PPP2R2C,IGBP1,IKBKB,EIF2AK2,WNK1,PPP1R14C,CEP192,CNEP1R1,SPRED1,ROCK1
GO: Biological Process	GO:0032869	cellular response to insulin stimulus	4.514e-05	0.0008642	29	238	RPS6KB1,AKT1,AKT2,FOXO3,IRS4,SGK1,APC,GPAM,SMARCC1,ATP2B1,MYO5A,RAB10,KAT2B,SIK2,SIRT1,PAK1,CDK4,ENPP1,TSC1,PIK3R1,PIK3R2,EEF2K,PRKAA1,PRKCA,IRS1,PTEN,PTPRF,RAB13,CPEB2
GO: Biological Process	GO:0043484	regulation of RNA splicing	4.557e-05	0.0008707	21	146	ERN1,MBNL1,ZBTB7A,AKT2,DDX17,SRSF1,SRSF7,CELF1,FUS,SON,SRSF10,RBMX,NPM1,NUP98,TMBIM6,HNRNPF,HNRNPU,PIK3R1,YTHDC1,RBM8A,RBM4B
GO: Biological Process	GO:0043009	chordate embryonic development	4.638e-05	0.0008841	71	805	MBNL1,ARID1A,ADAM10,FZD6,ADM,SALL1,AKT1,C6orf141,CUL4A,SHROOM3,SRSF1,FLVCR1,MTHFD1,ENAH,ANKRD11,MESP2,SNAI1,SOX4,MYCN,SOX11,CLUAP1,NCKAP1,GAS1,SIX4,CCNK,STK4,TAF8,GNAS,NOTCH1,ZEB1,PRICKLE1,ROR2,GRIN2B,NR2F2,TGFB1,TGFBR1,TBX18,TGFBR3,TSC1,TTN,UBE2A,UBE2B,RPL7L1,PKD1,HECTD1,VCAM1,VEGFA,ROCK2,IGF1,CCN1,OSR1,MAPK1,CTNNB1,MAP2K1,IPMK,TRAF3IP1,DAB2,ITGAV,ZEB2,OTUD7B,SEMA4C,RNASEH2B,BCL2L11,RDH10,DNAJB6…
GO: Biological Process	GO:0006402	mRNA catabolic process	4.783e-05	0.0009098	40	377	RPL24,RPL32,ERN1,RPS19,RPS24,RPS28,AGO4,AGO3,MLH1,AKT1,DCPS,MTOR,SMG1,PSME4,ZFP36L2,NPM1,TENT4A,EXOSC2,PDE12,RPL13A,HNRNPU,SECISBP2,HSPA1B,VEGFA,ROCK2,PSMF1,YWHAZ,PPP2R2A,MAPK14,TTC37,PRKCA,PUM1,PSMB5,PSMD11,PSMD12,BTG2,RBM8A,TNPO1,E2F1,ROCK1
GO: Biological Process	GO:0007569	cell aging	4.806e-05	0.0009122	19	125	ERCC1,MIF,RWDD1,ARNTL,MTOR,PLK2,BCL2,NPM1,CALR,SIRT1,MORC3,CDK6,HMGA1,WRN,MAPK14,MAP2K1,ZNF217,PTEN,KRAS
GO: Biological Process	GO:0014013	regulation of gliogenesis	5.025e-05	0.0009516	22	158	EZH2,F2,ATXN1,ATF5,MTOR,MYC,MYCN,SOX11,NOTCH1,TGFB1,GPR37L1,PLAG1,CREB1,CRKL,IGF1,SLC45A3,CTNNB1,IL6,IL6ST,DAG1,CXCR4,E2F1
GO: Biological Process	GO:0030855	epithelial cell differentiation	5.069e-05	0.0009579	76	880	STX2,ESR1,ACVR2B,EZH2,F2RL1,MAP3K1,FZD7,MET,SALL1,JAG1,CGN,FGF2,AKT1,AKT2,MMP9,SHROOM3,FOSL2,APC,FNDC3A,MSN,ARNTL,FRZB,RAP2C,SOX2,SOX4,MYCN,SOX11,ADAM9,FRS2,VSIG1,CCND1,GFI1,STK4,PROM1,RAB10,NOTCH1,ZEB1,NR2F2,TGFB1,TGFBR1,CDC42,CDK6,CDKN1B,CFTR,SLC7A11,PGR,ABCB1,TPP1,HSD17B4,CNN3,VEGFA,ROCK2,FNDC3B,WNT7A,CLIC4,CPS1,CPT1A,CLOCK,CREB1,IGF1,OSR1,CTNNB1,IKBKB,IL1A,MAP2K1,DAB2,PTGS2,ZEB2,PTK6,F11R,CXC…
GO: Biological Process	GO:1901991	negative regulation of mitotic cell cycle phase transition	5.119e-05	0.0009654	31	264	EZH2,TAOK1,CARM1,MRE11,APC,SOX4,PLK2,CCND1,BCL2,PSME4,ZFP36L2,CCNG1,ORC1,CDC6,CDC25C,CDK4,CDK6,CDKN1B,CDKN2D,PSMF1,WEE1,PSMB5,ZNF207,PSMD11,PSMD12,PTEN,BTG2,E2F1,CEP192,FBXO31,MRNIP
GO: Biological Process	GO:0006511	ubiquitin-dependent protein catabolic process	5.279e-05	0.0009934	59	637	YOD1,FBXL18,ZNRF3,SH3RF2,ATXN3,AKT1,TRIM38,CUL4A,ATG7,RNF149,USP37,SKP2,EDEM3,ARNTL,KLHL15,SMARCC1,PLK2,HSPA13,PSME4,STYX,NSFL1C,NFE2L2,ANAPC16,USP22,PRICKLE1,SIRT1,USP14,FBXL16,RNF20,USP25,ERCC8,UBE2A,UBE2B,DNAJC10,UBE2H,HSPA1B,PSMF1,UBQLN1,BAG2,PTPN23,CLOCK,SOCS5,N4BP1,CTNNB1,RNF111,PSMB5,DAB2,PSMD11,PSMD12,PTEN,OTUD7B,RNF125,HECTD3,CUL5,FBXO31,SVIP,TRIB1,UBE2W,FBXW7
GO: Biological Process	GO:0045913	positive regulation of carbohydrate metabolic process	5.295e-05	0.0009942	16	95	MIF,AKT1,AKT2,APP,SNCA,MYC,ARPP19,KAT2B,SIRT1,HMGB1,IGF1,SLC45A3,PRKAA1,ZBTB20,IRS1,EPM2AIP1
GO: Biological Process	GO:0090407	organophosphate biosynthetic process	5.355e-05	0.001003	67	751	PIGP,ACACA,PANK1,ADCY5,ACSL1,ACSL4,SCD,FGF2,PDP2,AK4,ALOX15,SHMT1,GPAM,INPP5F,RAB14,MTHFD1,PLEKHA3,COASY,SNCA,MTMR9,SORD,AFG1L,MYC,NDUFA7,NDUFB5,GPD1L,SYNJ2,CPNE3,TGFB1,PDE12,ENTPD1,CYCS,SERAC1,NDUFC2-KCTD14,SOCS6,SGMS1,PIK3CG,PIK3R1,PIK3R2,UCK2,PISD,ELOVL6,NMNAT1,RRM2B,COX6B1,COX10,CPS1,NUS1,SOCS5,MAPK1,MAP2K1,IPMK,PRPS1,IP6K1,PTDSS2,PTEN,PTGS2,LCLAT1,RAB5A,CKMT1A,PANK3,SH3GLB1,SLC25A13,ETNK2,HS…
GO: Biological Process	GO:1905898	positive regulation of response to endoplasmic reticulum stress	5.405e-05	0.001009	10	41	ERN1,ATXN3,NCK2,BAK1,NFE2L2,SIRT1,PPP1R15A,PIK3R1,UBQLN1,BCL2L11
GO: Biological Process	GO:0043603	cellular amide metabolic process	5.407e-05	0.001009	99	1225	TACO1,RPL24,RPL32,ACACA,RPS6KB1,RPS19,RPS24,RPS28,ADAM10,ACSL1,ACSL4,NLN,AGO4,AGO3,SCD,RWDD1,PDP2,AKT1,AKT2,NCK2,FOXO3,MCTS1,SHMT1,GPAM,APP,TRUB2,CELF1,MTHFD1,MTOR,SNCA,SOX4,NARS1,SRP19,SRP54,NDUFA7,GGA3,LARP4B,PDF,ZFP36L2,NFE2L2,SGPL1,NPM1,CALR,MKNK2,SPPL3,PPP1R15B,RPL13A,PCCB,CDK4,TSC1,PPP1R15A,PGAM1,SLC7A11,GUF1,SGMS1,TPP1,MRPS21,SECISBP2,EEF2K,ELOVL6,HSD17B4,BACE2,CHAC1,ASNSD1,ROCK2,CERK,NUDT…
GO: Biological Process	GO:0043500	muscle adaptation	5.536e-05	0.001031	22	159	EZH2,FOXO3,INPP5F,MTOR,ATP2A2,NOTCH1,NR3C1,SIRT1,PAK1,ROCK2,YY1,IGF1,PRKCA,IL6ST,DAG1,TWF1,DDX39B,PARP2,ECE1,RGS2,ROCK1,SMAD4
GO: Biological Process	GO:0060425	lung morphogenesis	5.815e-05	0.00108	13	67	SOX2,SOX11,TMTC3,RPL13A,CDC42,IGF1,MAPK1,CTNNB1,MAP2K1,DAG1,KRAS,RDH10,VANGL2
GO: Biological Process	GO:0046323	glucose import	5.931e-05	0.0011	15	86	ESR1,RPS6KB1,MIF,AKT1,AKT2,MYC,ARPP19,NFE2L2,ENPP1,TSC1,PIK3R1,IGF1,MAPK14,PRKCA,IRS1
GO: Biological Process	GO:0043666	regulation of phosphoprotein phosphatase activity	6.002e-05	0.00111	19	127	SH3RF2,FKBP1A,MTOR,ARPP19,CALM1,RCAN3,PPP1R15B,TSC1,PPP1R15A,BOD1,ROCK2,PPP1R2,PPP2R2A,PPP2R2C,IGBP1,IKBKB,EIF2AK2,PPP1R14C,ROCK1
GO: Biological Process	GO:0035265	organ growth	6.12e-05	0.00113	29	242	ESR1,ACVR2B,FGF2,AKT1,CARM1,FLVCR1,APC,MTOR,BCL2,STK4,NOTCH1,NR3C1,SIRT1,TGFBR1,TGFBR3,PAK1,TTN,PLAG1,YY1,IGF1,MAPK14,MAPK1,CTNNB1,PTEN,DDX39B,BCL2L11,PARP2,RGS2,SMAD1
GO: Biological Process	GO:0060419	heart growth	6.15e-05	0.001133	20	138	FGF2,APC,MTOR,NOTCH1,NR3C1,SIRT1,TGFBR1,TGFBR3,PAK1,TTN,YY1,IGF1,MAPK14,MAPK1,CTNNB1,PTEN,DDX39B,PARP2,RGS2,SMAD1
GO: Biological Process	GO:0051259	protein complex oligomerization	6.217e-05	0.001143	61	669	STX2,ACACA,ACADL,RPS19,PCBD2,MIF,ALAD,MMP9,NACC1,APC,SHMT1,APP,SLC1A5,WDCP,TIFA,FUS,SNCA,KCTD12,CAB39,SPAST,ST13,GFPT1,MALT1,RBMX,GNAQ,NPM1,CHRNA6,CRTC1,GRIN2B,TEK,THBS4,ENTPD1,CYCS,CHP1,TSC1,WIZ,CBY1,PKD1,CPT1A,PRKAA1,SCUBE3,PRKAR2A,CTNNB1,MAP2K1,TRPM7,IRAK1,IRS1,ITPR1,KCND3,DYNC1LI2,RAD51,ATG16L1,PDSS2,BCL2L11,TOR1A,LAMP2,ECT2,LIPC,SH3GLB1,MARCKS,SMAD4
GO: Biological Process	GO:0007267	cell-cell signaling	6.233e-05	0.001143	142	1899	STX2,AMER1,SYNJ2BP,ESR1,ACVR2B,ADAM10,ADCY5,FZD6,FZD7,ADM,MET,ARID1B,SALL1,AGO4,OTULIN,AGO3,ZNRF3,ATXN1,ATXN3,GPC4,FGF2,KMT2A,AKT1,MERTK,MMP9,FOXO3,ATG7,PPFIA1,APC,XIAP,APP,PEX5L,LGR5,SLC2A1,ARNTL,PLPP3,MTOR,FRZB,TNKS,SNCA,ATP2A2,MYC,SOX2,SOX4,SOX11,PLK2,SNX3,MYO5A,JAGN1,FRS2,CCND1,STK4,STX4,PSME4,SYPL1,SYT4,GNAQ,GNAS,NOTCH1,CHRNA6,CUX2,CALM1,PRICKLE1,GPR35,ROR2,PCDHB14,CRTC1,SEMA5A,GRIK3,GRIN2B,…
GO: Biological Process	GO:0043632	modification-dependent macromolecule catabolic process	6.26e-05	0.001146	60	655	YOD1,FBXL18,ZNRF3,SH3RF2,ATXN3,AKT1,TRIM38,CUL4A,ATG7,RNF149,USP37,SKP2,EDEM3,ARNTL,KLHL15,SMARCC1,PLK2,HSPA13,PSME4,STYX,NSFL1C,NFE2L2,ANAPC16,USP22,PRICKLE1,EXOSC2,SIRT1,USP14,FBXL16,RNF20,USP25,ERCC8,UBE2A,UBE2B,DNAJC10,UBE2H,HSPA1B,PSMF1,UBQLN1,BAG2,PTPN23,CLOCK,SOCS5,N4BP1,CTNNB1,RNF111,PSMB5,DAB2,PSMD11,PSMD12,PTEN,OTUD7B,RNF125,HECTD3,CUL5,FBXO31,SVIP,TRIB1,UBE2W,FBXW7
GO: Biological Process	GO:0030162	regulation of proteolysis	6.324e-05	0.001153	69	784	F2,YOD1,SH3RF2,ATXN3,SCO1,AKT1,AKT2,ALAD,MMP9,ATG7,XIAP,APP,BEX3,SMARCC1,SNCA,MYC,SOX2,PLK2,ADAM9,GAS1,BAK1,MALT1,PSME4,STYX,TMTC3,NFE2L2,SLC11A2,PRICKLE1,GRIN2B,SERPINH1,TFAP4,SIRT1,USP14,SH3D19,CYCS,CDKN2D,USP25,HMGB1,PIK3R1,PKD1,HSPA1B,MTCH1,CHAC1,VEGFA,ROCK2,PSMF1,UBQLN1,TMEM59,BAG2,YWHAE,IGBP1,IGF1,MAPK14,CCN1,SOCS5,OTUD4,N4BP1,ST18,IL6,DAB2,PTEN,PTGS2,BCL2L11,DNAJB6,AKIRIN2,ROCK1,SVIP,TRIB1…
GO: Biological Process	GO:0051345	positive regulation of hydrolase activity	6.328e-05	0.001153	76	886	TBC1D19,ESR1,EZH2,F2,F2RL1,ARHGAP31,FGF2,AKT1,AKT2,SEC23A,ARAP2,AGAP1,RGS5,DOCK10,DEPDC1,APP,ARF4,BEX3,MTOR,SNCA,MTMR9,MYC,STARD13,BAK1,SNX13,MALT1,PSME4,GNAQ,GNAS,SLC11A2,CALM1,GPR35,DNAJB4,GRIN2B,NCAPH,TFAP4,SIRT1,PPP1R15B,CYCS,ADPRHL1,HMGB1,HMGB2,TSC1,PPP1R15A,HNRNPU,DNAJC10,HSPA2,MTCH1,VEGFA,ROCK2,TBC1D15,WRN,CRK,CRKL,TBC1D13,MAPK14,CCN1,ARHGAP18,MAP2K1,ST18,USP6NL,ITK,EVI5,F11R,SGSM2,TOR1AIP…
GO: Biological Process	GO:0014020	primary neural tube formation	6.407e-05	0.001162	18	117	ARID1A,FZD6,ADM,SALL1,SHROOM3,MTHFD1,ENAH,CLUAP1,NCKAP1,PRICKLE1,TGFB1,TSC1,HECTD1,ROCK2,ZEB2,SEMA4C,VANGL2,LRP6
GO: Biological Process	GO:1902903	regulation of supramolecular fiber organization	6.409e-05	0.001162	40	382	F2RL1,MAP3K1,MET,TAOK1,CXCL12,ALOX15,NCK2,LIMA1,SGK1,PPFIA1,APC,APP,MTOR,SNCA,C9orf72,SPAST,NCKAP1,JMY,WASL,CLASP1,EML4,WHAMM,SEMA5A,TGFBR1,PAK1,CDC42,CDKN1B,TSC1,TWF2,PIK3R1,PIK3R2,HSPA1B,ROCK2,RICTOR,ARHGAP18,TWF1,RAC1,WASF2,ROCK1,SMAD4
GO: Biological Process	GO:0010506	regulation of autophagy	6.413e-05	0.001162	37	343	CALCOCO2,ERN1,MCL1,MET,AKT1,FOXO3,ATG7,MTOR,MFSD8,SNCA,C9orf72,MTMR9,SNX5,PLK2,TAB2,BCL2,SIRT1,PAFAH1B2,HMGB1,TSC1,PIK3R2,UBQLN1,TMEM59,PRKAA1,MAP2K1,ULK2,FYCO1,ITPR1,RAB39B,RAB5A,ATG16L1,BCL2L11,SH3GLB1,ROCK1,SVIP,PIP4K2C,FBXW7
GO: Biological Process	GO:0061028	establishment of endothelial barrier	6.439e-05	0.001164	11	50	F2RL1,MSN,RAP2C,ABCB1,VEGFA,ROCK2,WNT7A,CTNNB1,IKBKB,F11R,ROCK1
GO: Biological Process	GO:0046324	regulation of glucose import	6.477e-05	0.001169	14	77	ESR1,RPS6KB1,MIF,AKT1,AKT2,MYC,ARPP19,NFE2L2,ENPP1,PIK3R1,IGF1,MAPK14,PRKCA,IRS1
GO: Biological Process	GO:0000122	negative regulation of transcription by RNA polymerase II	6.524e-05	0.001175	79	931	NR2F6,ESR1,ZFPM1,ACVR2B,RREB1,ARID1A,EZH2,MET,ZBTB7A,SALL1,ZNF608,ATXN1,NCK2,FOXO3,PHF12,APC,BRMS1L,ATXN1L,LEFTY1,ATF7IP,SNAI1,SNCA,LCOR,TRIM37,MYC,SOX2,SOX11,ZC3H8,BACH1,SIK1,CCND1,GFI1,NFATC2,NOTCH1,TCF4,CUX2,ZEB1,CALR,DNAJB4,NR3C1,TMBIM6,NR2F2,SIRT1,TGFB1,TGFBR1,TBX18,CBX6,ZNF281,CDK6,NR2C1,HMGB1,PPP1R15A,HNRNPAB,HNRNPU,HSBP1,VEGFA,STRN3,NSD2,YY1,IGBP1,OSR1,CTNNB1,ST18,ZBTB20,IRF2BP1,TRAF3IP1,…
GO: Biological Process	GO:0006006	glucose metabolic process	6.654e-05	0.001195	28	231	NLN,AKT1,AKT2,MTOR,SORD,MYC,ARPP19,SIK1,GFPT1,KAT2B,NR3C1,SIRT1,ENPP1,HMGB1,PGAM1,PIK3R1,CPT1A,IGF1,MAPK14,SLC45A3,PRKAA1,GDPGP1,IL6,IRS1,EPM2AIP1,LDHA,SLC25A13,RORA
GO: Biological Process	GO:1900101	regulation of endoplasmic reticulum unfolded protein response	6.772e-05	0.001214	8	27	ERN1,NCK2,BAK1,FICD,PPP1R15B,PPP1R15A,PIK3R1,BCL2L11
GO: Biological Process	GO:1900182	positive regulation of protein localization to nucleus	6.81e-05	0.001219	15	87	F2,AKT1,CCT2,NPM1,TEK,TGFB1,KAT7,PIK3R1,PIK3R2,AKAP5,MAPK14,MAPK1,PTGS2,RAN,ECT2
GO: Biological Process	GO:0010976	positive regulation of neuron projection development	6.827e-05	0.001219	39	370	EZH2,MET,MIF,CXCL12,SGK1,NCKIPSD,MTOR,SNX3,KAT2B,NFE2L2,SYT4,CUX2,CRTC1,SEMA5A,NR3C1,SIRT1,PAK1,ZMYND8,TWF2,EEF2K,CREB3L2,VEGFA,AKAP5,ADAMTS1,ITSN2,IKBKB,MAP2K1,IL6,ZEB2,PTK6,ITPR1,TWF1,PTPRF,CXCR4,RAC1,RGS2,SH3GLB1,FBXO31,LRP6
GO: Biological Process	GO:0019941	modification-dependent protein catabolic process	6.863e-05	0.001222	59	643	YOD1,FBXL18,ZNRF3,SH3RF2,ATXN3,AKT1,TRIM38,CUL4A,ATG7,RNF149,USP37,SKP2,EDEM3,ARNTL,KLHL15,SMARCC1,PLK2,HSPA13,PSME4,STYX,NSFL1C,NFE2L2,ANAPC16,USP22,PRICKLE1,SIRT1,USP14,FBXL16,RNF20,USP25,ERCC8,UBE2A,UBE2B,DNAJC10,UBE2H,HSPA1B,PSMF1,UBQLN1,BAG2,PTPN23,CLOCK,SOCS5,N4BP1,CTNNB1,RNF111,PSMB5,DAB2,PSMD11,PSMD12,PTEN,OTUD7B,RNF125,HECTD3,CUL5,FBXO31,SVIP,TRIB1,UBE2W,FBXW7
GO: Biological Process	GO:0045599	negative regulation of fat cell differentiation	6.872e-05	0.001222	12	59	ZFPM1,JAG1,ARNTL,ZFP36L2,SIRT1,TGFB1,ENPP1,VEGFA,IL6,E2F1,LRP6,RORA
GO: Biological Process	GO:0033157	regulation of intracellular protein transport	6.975e-05	0.001238	30	256	YOD1,AKT2,SNX3,TEK,TGFB1,PAK1,CDC42,CHP1,RHOU,PIK3R1,PIK3R2,AKAP5,EI24,SAR1A,YWHAE,MAPK14,PRKAA1,MAPK1,TMEM30B,PTGS2,PTPN14,RIPOR1,KIF5B,RAN,RANGAP1,ECT2,SH3GLB1,SAR1B,SVIP,FBXW7
GO: Biological Process	GO:0043271	negative regulation of ion transport	7.024e-05	0.001244	25	196	ACSL4,AKT1,AKT2,MMP9,FKBP1A,MTOR,SNCA,CAB39,BCL2,GNAQ,CALM1,GPR35,TMBIM6,TGFB1,ENTPD1,KCNE4,AKAP5,UBQLN1,YWHAE,OSR1,PRKCA,PTEN,WNK1,PTGS2,RGS2
GO: Biological Process	GO:0001775	cell activation	7.157e-05	0.001265	120	1558	ERCC1,RAET1E,ZFPM1,F2,ADAM10,F2RL1,CD209,FZD6,FZD7,S100A11,ZBTB7A,ZNF608,AP1G1,MIF,MLH1,AKT1,ALAD,MERTK,MMP9,FKBP1A,CXCL12,NCK2,ATG7,DOCK10,APC,GPAM,CCT2,APP,RAB14,MSN,SLC7A2,MTOR,SNCA,RAP2C,SOX4,CAB39,SOX11,SIGLEC9,ZC3H8,ADAM9,LRRC32,BAK1,IL20RB,BCL2,RAB10,MALT1,STX4,NFATC2,ZFP36L2,CPNE3,GNAQ,GNAS,TCF4,ZEB1,OLR1,TGFB1,TGFBR1,ENTPD1,PAFAH1B2,PAK1,ADGRE5,CDC42,CDK6,CFTR,OSCAR,HMGB1,TSC1,SOCS6,PGAM…
GO: Biological Process	GO:0007565	female pregnancy	7.201e-05	0.00127	27	220	STX2,ESR1,ETS1,ARID1A,ADM,ACSL4,AKT1,MMP2,MMP9,SLC2A1,MTOR,BCL2,CALR,CBS,NR2F2,TGFB1,OXTR,PGR,UBE2A,ABCG2,CRH,IGFBP2,MAPK1,PTGS2,KRAS,RGS2,EMP2
GO: Biological Process	GO:0002237	response to molecule of bacterial origin	7.238e-05	0.001274	39	371	TNIP3,ADM,MIF,AKT1,ALAD,INAVA,SNCA,ATP2A2,ADAM9,CDK19,TAB2,GFI1,MALT1,GNG12,NFKBIA,NOTCH1,TBXA2R,TGFB1,RPL13A,CDK4,HMGB1,HMGB2,SGMS1,VCAM1,CPS1,AKAP12,MAPK14,PRKCA,MAPK1,EIF2AK2,IL6,CD55,IRAK1,IRAK2,ITGAV,PTGS2,AKIRIN2,PABPN1,TRIB1
GO: Biological Process	GO:0016358	dendrite development	7.289e-05	0.001281	33	294	EZH2,ADAM10,ACSL4,MET,ARID1B,NCK2,CARM1,SGK1,DOCK10,APP,ARF4,MTOR,PLK2,WASL,CUX2,SLC11A2,CRTC1,NR3C1,PAK1,CDC42,ZMYND8,EEF2K,ROCK2,AKAP5,WNT7A,YWHAH,CRK,CRKL,PTEN,PTPRF,RAC1,SH3GLB1,FBXO31
GO: Biological Process	GO:2001242	regulation of intrinsic apoptotic signaling pathway	7.429e-05	0.001303	24	185	MCL1,MIF,AKT1,MMP9,CXCL12,NCK2,SNAI1,BCL2,NFE2L2,TMBIM6,SIRT1,P4HB,CDKN2D,SGMS1,PLAGL2,UBQLN1,RRM2B,EI24,MAP2K1,BCLAF1,PTGS2,BCL2L11,SH3GLB1,FBXW7
GO: Biological Process	GO:0055017	cardiac muscle tissue growth	7.454e-05	0.001304	19	129	FGF2,APC,MTOR,NOTCH1,NR3C1,SIRT1,TGFBR1,TGFBR3,PAK1,YY1,IGF1,MAPK14,MAPK1,CTNNB1,PTEN,DDX39B,PARP2,RGS2,SMAD1
GO: Biological Process	GO:0045930	negative regulation of mitotic cell cycle	7.7e-05	0.001345	38	359	RPL24,ESR1,EZH2,TAOK1,CARM1,MRE11,APC,CDC14B,TNKS,SOX4,PLK2,GAS1,CCND1,BCL2,PSME4,ZFP36L2,TGFB1,CCNG1,ORC1,CDC6,CDC25C,CDK4,CDK6,CDKN1B,CDKN2D,PSMF1,WEE1,CTNNB1,PSMB5,ZNF207,PSMD11,PSMD12,PTEN,BTG2,E2F1,CEP192,FBXO31,MRNIP
GO: Biological Process	GO:0048771	tissue remodeling	7.785e-05	0.001352	27	221	ACVR2B,JAG1,MMP2,MERTK,MMP9,SUCO,BAK1,CBS,TGFB1,TGFBR3,THBS4,ENPP1,OSCAR,HMGB1,ABCB1,TPP1,VEGFA,ROCK2,IGF1,PRKCA,CTNNB1,IL1A,IL6,ITGAV,RAC1,LRP6,ROCK1
GO: Biological Process	GO:0046488	phosphatidylinositol metabolic process	7.785e-05	0.001352	27	221	PIGP,FGF2,INPP5F,RAB14,PLEKHA3,MTMR9,SMG1,SYNJ2,TEK,TGFB1,CDC42,SOCS6,PIK3CG,PIK3R1,PIK3R2,SOCS5,IPMK,INPP5A,IP6K1,IRS1,PITPNC1,PTEN,LCLAT1,RAB5A,RAC1,SH3GLB1,PIP4K2C
GO: Biological Process	GO:0010717	regulation of epithelial to mesenchymal transition	7.797e-05	0.001352	16	98	EZH2,JAG1,MTOR,SNAI1,NOTCH1,CLASP1,TGFB1,TGFBR1,TGFBR3,VEGFA,CTNNB1,IL6,DAB2,DAG1,PTEN,SMAD4
GO: Biological Process	GO:1903201	regulation of oxidative stress-induced cell death	7.8e-05	0.001352	15	88	MCL1,MET,AKT1,FOXO3,ATG7,NFE2L2,SIRT1,P4HB,GPR37L1,TSC1,SLC7A11,UBQLN1,CTNNB1,OXR1,FBXW7
GO: Biological Process	GO:0051051	negative regulation of transport	7.855e-05	0.001358	58	632	ESR1,F2RL1,ACSL4,YOD1,AKT1,AKT2,MMP9,FKBP1A,ATG7,APP,MTOR,SNCA,MYC,CAB39,SNX3,JAGN1,LRRC32,BCL2,SYT4,GNAQ,GNAS,NOTCH1,CALM1,GPR35,TMBIM6,SIRT1,TGFB1,OXTR,ENTPD1,CHP1,ENPP1,HMGB1,KCNE4,ABCG2,BMP8A,AKAP5,UBQLN1,EI24,SAR1A,YWHAE,CRH,SRGN,OSR1,PRKCA,IL6,INHBA,CYP51A1,IRAK1,IRS1,PTEN,ITGAV,WNK1,PTGS2,SLC35F6,RAC1,RANGAP1,RGS2,SVIP
GO: Biological Process	GO:0001938	positive regulation of endothelial cell proliferation	8.036e-05	0.001385	18	119	FGF2,AKT1,CXCL12,JCAD,MTOR,MYDGF,SEMA5A,TEK,SIRT1,TGFBR1,THBS4,HMGB1,HMGB2,VEGFA,RICTOR,IGF1,PRKCA,EGFL7
GO: Biological Process	GO:0030036	actin cytoskeleton organization	8.04e-05	0.001385	64	718	F2RL1,MAP3K1,EHD2,MET,ATXN3,MKLN1,TAOK1,CXCL12,ALOX15,NCK2,LIMA1,SHROOM3,PPFIA1,MTOR,ENAH,C9orf72,NCKAP1,BCL2,SIX4,JMY,WASL,CLASP1,CALR,WHAMM,SEMA5A,TEK,TGFB1,TGFBR1,PAK1,CDC42,TSC1,TWF2,TTN,RHOU,PIK3R1,PIK3R2,PLS1,CNN3,ROCK2,RICTOR,CRK,MICAL2,CSRP2,ARHGAP18,IKBKB,IL1A,TRPM7,ELMO1,TWF1,F11R,RAB13,RAC1,KRAS,RAN,DNAJB6,ECT2,NUAK2,VANGL2,WASF2,ARHGAP12,ROCK1,EMP2,MARCKS,SMAD4
GO: Biological Process	GO:0006611	protein export from nucleus	8.096e-05	0.001392	24	186	SRSF1,SRSF7,SLU7,POM121C,SMG1,STYX,NPM1,CALR,NUP98,NUP43,TGFB1,CHP1,TSC1,PKD1,YWHAE,YTHDC1,ZC3H11A,PTPN14,RBM8A,DDX39B,RAN,RANGAP1,EGR2,PABPN1
GO: Biological Process	GO:0046148	pigment biosynthetic process	8.168e-05	0.001401	12	60	ALAD,SHMT1,MTHFD1,SOX2,SNX3,MYO5A,SRRD,SLC11A2,SLC7A11,COX10,PRPS1,ZEB2
GO: Biological Process	GO:0016049	cell growth	8.277e-05	0.001414	54	577	F2,ADAM10,ACSL4,AKT1,CXCL12,SGK1,APP,MTOR,FRZB,C9orf72,DCBLD2,GAS1,BCL2,SYT4,NPM1,SEMA5A,NR3C1,EXOSC2,CEP43,SIRT1,TGFB1,TGFBR1,ZMAT3,PAK1,CDC42,CDKN1B,CDKN2D,ENPP1,MGLL,TWF2,CADM1,HSPA1B,VEGFA,EI24,YY1,CRK,CRKL,IGF1,ITSN2,CTNNB1,ULK2,INHBA,DAB2,ZEB2,SEMA4C,PTPRJ,CXCR4,DDX39B,H3-5,PARP2,RGS2,SH3GLB1,SMAD4,PLCE1
GO: Biological Process	GO:0000077	DNA damage checkpoint	8.281e-05	0.001414	21	152	BRIP1,TAOK1,CARM1,CUL4A,MRE11,CDC14B,SOX4,PLK2,CCND1,CCNG1,CDC25C,CDKN1B,INTS7,CLOCK,MAPK14,BTG2,DDX39B,RNASEH2B,E2F1,FBXO31,MRNIP
GO: Biological Process	GO:0007173	epidermal growth factor receptor signaling pathway	8.291e-05	0.001414	19	130	ESR1,AKT1,MMP9,NCK2,APP,ARF4,SNX5,GPRC5A,TGFB1,HGS,CDC42,PIK3R1,SOCS5,PTK6,PTPRF,PTPRJ,STAM,PLCE1,FBXW7
GO: Biological Process	GO:0071560	cellular response to transforming growth factor beta stimulus	8.386e-05	0.001428	31	271	ACVR2B,MAP3K1,ZBTB7A,CGN,LEFTY1,SOX11,ADAM9,LRRC32,ZFP36L2,ZEB1,NR3C1,SIRT1,TGFB1,TGFBR1,TGFBR3,ZFYVE9,BMP8A,WNT7A,YES1,CREB1,CRK,CRKL,RNF111,DAB2,F11R,TWSG1,DNMT1,LOX,SMAD1,SMAD4,SMAD9
GO: Biological Process	GO:0035107	appendage morphogenesis	8.512e-05	0.001441	23	175	MBNL1,FZD6,SALL1,FLVCR1,SOX4,MYCN,SOX11,GAS1,BAK1,GNAQ,GNAS,NOTCH1,IQCE,ROR2,WNT7A,OSR1,CTNNB1,TRAF3IP1,BCL2L11,RDH10,ECE1,LRP6,SMAD4
GO: Biological Process	GO:0035108	limb morphogenesis	8.512e-05	0.001441	23	175	MBNL1,FZD6,SALL1,FLVCR1,SOX4,MYCN,SOX11,GAS1,BAK1,GNAQ,GNAS,NOTCH1,IQCE,ROR2,WNT7A,OSR1,CTNNB1,TRAF3IP1,BCL2L11,RDH10,ECE1,LRP6,SMAD4
GO: Biological Process	GO:0043467	regulation of generation of precursor metabolites and energy	8.512e-05	0.001441	23	175	ZBTB7A,MIF,AK4,AKT1,AKT2,APP,POM121C,MTOR,SNCA,MYC,GFPT1,NUP98,NUP43,PDE12,ENPP1,PHB2,HMGB1,PGAM1,IGF1,PRKAA1,ZBTB20,IRS1,EPM2AIP1
GO: Biological Process	GO:0051603	proteolysis involved in cellular protein catabolic process	8.925e-05	0.001508	65	735	YOD1,FBXL18,ZNRF3,SH3RF2,ATXN3,SCO1,AKT1,ALAD,TRIM38,CUL4A,ATG7,RNF149,USP37,SKP2,EDEM3,ARNTL,KLHL15,SMARCC1,PLK2,HSPA13,PSME4,STYX,NSFL1C,TMTC3,NFE2L2,ANAPC16,USP22,PRICKLE1,SIRT1,USP14,FBXL16,RNF20,USP25,SOCS6,ERCC8,UBE2A,UBE2B,DNAJC10,UBE2H,PKD1,HSPA1B,PSMF1,UBQLN1,BAG2,PTPN23,CLOCK,SOCS5,N4BP1,CTNNB1,RNF111,PSMB5,DAB2,PSMD11,PSMD12,PTEN,OTUD7B,RNF125,HECTD3,TOR1A,CUL5,FBXO31,SVIP,TRIB1,UBE2W,…
GO: Biological Process	GO:0042110	T cell activation	8.962e-05	0.001511	51	537	ZFPM1,F2RL1,CD209,FZD7,ZNF608,AKT1,FKBP1A,CXCL12,NCK2,APC,GPAM,MSN,MTOR,SOX4,ZC3H8,LRRC32,IL20RB,BCL2,MALT1,NFATC2,ZFP36L2,ZEB1,TGFB1,PAK1,CDC42,CDK6,HMGB1,TSC1,SOCS6,CADM1,PIK3CG,PIK3R1,VCAM1,MAP3K8,YES1,ZAP70,IGF1,IGFBP2,SOCS5,CTNNB1,IL6,IL6R,IL6ST,CD55,IRF1,ITGAV,ITK,CXCR4,TWSG1,RAC1,RORA
GO: Biological Process	GO:0048103	somatic stem cell division	9.029e-05	0.001519	8	28	FZD7,RAB10,ZFP36L2,NOTCH1,AKNA,WNT7A,VANGL2,LRP6
GO: Biological Process	GO:1902749	regulation of cell cycle G2/M phase transition	9.084e-05	0.001526	27	223	TAOK1,DYRK3,MRE11,ATF5,APP,CDC14B,CCND1,PSME4,NPM1,CLASP1,HAUS5,CEP43,CCNG1,ORC1,CDC6,CDC25C,CDK4,HSPA2,PSMF1,YWHAE,PSMB5,HAUS3,PSMD11,PSMD12,RNASEH2B,CEP192,MRNIP
GO: Biological Process	GO:0033135	regulation of peptidyl-serine phosphorylation	9.114e-05	0.001528	21	153	MET,MIF,AKT1,AKT2,NCK2,INPP5F,APP,SNCA,BAK1,BCL2,GPD1L,STK4,TEK,TGFB1,PAK1,PPP1R15A,VEGFA,RICTOR,PRKAA1,IL6,PTGS2
GO: Biological Process	GO:0097305	response to alcohol	9.266e-05	0.00155	30	260	ACACA,ADCY5,AKT1,ALAD,FOXO3,ATP2B1,BAK1,CCND1,BCL2,GNAS,TBXA2R,GRIN2B,SIRT1,TGFB1,TGFBR1,TGFBR3,CDK4,CFTR,VCAM1,CRH,IGF1,PRKAA1,PRKCA,CTNNB1,INHBA,DAG1,PTEN,RAD51,RGS2,LRP6
GO: Biological Process	GO:0010718	positive regulation of epithelial to mesenchymal transition	9.419e-05	0.00157	11	52	EZH2,JAG1,MTOR,SNAI1,NOTCH1,TGFB1,TGFBR1,CTNNB1,IL6,DAB2,SMAD4
GO: Biological Process	GO:1904707	positive regulation of vascular associated smooth muscle cell proliferation	9.419e-05	0.00157	11	52	ERN1,MEF2D,FGF2,MMP2,MMP9,FRS2,PAK1,ADAMTS1,IGF1,DDX39B,DNMT1
GO: Biological Process	GO:0006606	protein import into nucleus	9.706e-05	0.001615	22	165	AKT1,POM121C,ARNTL,NXT2,NFKBIA,PRICKLE1,NUP98,TEK,TGFB1,CHP1,PHB2,PIK3R1,PIK3R2,AKAP5,EI24,MAPK14,MAPK1,PTGS2,KPNA2,TNPO1,RAN,ECT2
GO: Biological Process	GO:0070555	response to interleukin-1	9.835e-05	0.001633	26	212	ETS1,APP,SNCA,TAB2,PSME4,RBMX,NFKBIA,PSMF1,MAP3K8,YY1,AKAP12,IGBP1,OTUD4,PRKCA,IKBKB,IL1A,ST18,IL6,PSMB5,IRAK1,IRAK2,IRF1,PSMD11,PSMD12,PELI2,RORA
GO: Biological Process	GO:0043900	regulation of multi-organism process	9.942e-05	0.001648	71	825	ESR1,TNIP3,RPS19,RAET1E,F2RL1,CD209,MAP3K1,OTULIN,AP1G1,MIF,MMP2,TRIM38,MRE11,XIAP,TIFA,INAVA,TRAF3IP2,SNX3,TAB2,BCL2,CCNK,GFI1,MALT1,PSME4,NFKBIA,NOTCH1,CALR,TFAP4,GTF2B,PDE12,OXTR,P4HB,TSPAN6,PAK1,VAPB,HMGB1,HMGB2,CADM1,HSPA1B,PSMF1,UBQLN1,CRK,IFNAR2,IGF1,OTUD4,PRKCA,LSM14A,MPHOSPH8,IKBKB,PUM1,EIF2AK2,TRIM44,TRAF3IP1,INHBA,PSMB5,CD55,IRAK1,IRAK2,IRF1,PSMD11,PSMD12,ITGAV,TRIM14,APOBEC3F,RNF125,C…
GO: Biological Process	GO:0018210	peptidyl-threonine modification	0.000102	0.001688	20	143	MET,AKT1,DYRK3,APP,MTOR,TNKS,CAB39,GALNT2,BCL2,CALM1,TGFB1,TGFBR1,ROCK2,CSNK1G3,PRKCA,MAPK1,MAP2K1,WNK1,SPRED1,ROCK1
GO: Biological Process	GO:0060485	mesenchyme development	0.0001025	0.001691	34	312	AMER1,EZH2,JAG1,DDX17,MTOR,FRZB,SNAI1,MYC,SOX11,NCKAP1,BCL2,SIX4,NOTCH1,CLASP1,AKNA,SEMA5A,TGFB1,TGFBR1,TGFBR3,HNRNPAB,VEGFA,OSR1,MAPK1,CTNNB1,IL6,DAB2,DAG1,PTEN,ZEB2,SEMA4C,RDH10,VANGL2,LRP6,SMAD4
GO: Biological Process	GO:0042307	positive regulation of protein import into nucleus	0.000103	0.001691	10	44	TEK,TGFB1,PIK3R1,PIK3R2,AKAP5,MAPK14,MAPK1,PTGS2,RAN,ECT2
GO: Biological Process	GO:0006458	'de novo' protein folding	0.000103	0.001691	10	44	FKBP1A,CCT2,ST13,HSPA13,DNAJB4,HSPA1B,HSPA2,TOR1A,SH3GLB1,HSPA14
GO: Biological Process	GO:0030866	cortical actin cytoskeleton organization	0.000103	0.001691	10	44	EHD2,NCKAP1,WASL,CALR,PLS1,ROCK2,IKBKB,RAB13,ECT2,ROCK1
GO: Biological Process	GO:0001501	skeletal system development	0.0001036	0.001695	54	582	AMER1,ZFPM1,ACVR2B,MEF2D,ZBTB7A,FGF2,MMP2,MMP9,CARM1,FLVCR1,MTHFD1,FRZB,ANKRD11,SNAI1,MYC,SOX4,MYCN,SOX11,GAS1,SIX4,FREM1,SGPL1,GNAQ,GNAS,ZEB1,ROR2,TEK,SERPINH1,CBS,TGFB1,TGFBR1,CADM1,PKD1,BMP8A,CREB3L2,VEGFA,NSD2,WNT7A,TIPARP,IGF1,MAPK14,CCN1,OSR1,PRKCA,CTNNB1,RDH10,LOX,WASF2,INSIG2,LRP6,SMAD1,SMAD9,FBXW7,MAF
GO: Biological Process	GO:0061050	regulation of cell growth involved in cardiac muscle cell development	0.0001037	0.001695	9	36	MTOR,NR3C1,SIRT1,PAK1,YY1,IGF1,DDX39B,PARP2,RGS2
GO: Biological Process	GO:0010810	regulation of cell-substrate adhesion	0.0001043	0.0017	28	237	RREB1,FZD7,JAG1,ATXN3,ALOX15,BCL2,NOTCH1,CLASP1,CALR,TEK,CDC42,CDK6,TSC1,PIK3R1,VEGFA,ROCK2,COL8A1,CRK,CRKL,CCN1,DAB2,DAG1,PTEN,PTPRJ,RAC1,HSD17B12,ROCK1,EMP2
GO: Biological Process	GO:0010921	regulation of phosphatase activity	0.0001043	0.0017	24	189	SH3RF2,FKBP1A,MTOR,MTMR9,ARPP19,CALM1,RCAN3,PPP1R15B,CHP1,TSC1,PPP1R15A,BOD1,ROCK2,PPP1R2,PPP2R2A,PPP2R2C,IGBP1,IKBKB,EIF2AK2,WNK1,PPP1R14C,CEP192,SPRED1,ROCK1
GO: Biological Process	GO:0016482	cytosolic transport	0.0001062	0.001728	22	166	VPS52,AP1G1,RAB14,SLC30A6,MSN,STX16,SNX5,KIF1C,SNX3,SRSF10,PTPN23,MAPK1,MAP2K1,DAB2,EVI5,SGSM2,KIF5A,KIF5B,RAB5A,SH3GLB1,EMP2,STX6
GO: Biological Process	GO:0032386	regulation of intracellular transport	0.0001065	0.001729	40	391	EHD2,YOD1,AKT2,INPP5F,MSN,SNX3,GAS1,NEFH,TEK,TGFB1,PAK1,CDC42,CHP1,RHOU,RBM27,PIK3R1,PIK3R2,AKAP5,EI24,PTPN23,SAR1A,YWHAE,MAPK14,NUS1,PRKAA1,MAPK1,MAP2K1,TMEM30B,DAB2,PTGS2,PTPN14,RIPOR1,KIF5B,RAN,RANGAP1,ECT2,SH3GLB1,SAR1B,SVIP,FBXW7
GO: Biological Process	GO:0097327	response to antineoplastic agent	0.0001073	0.001736	17	111	RPS6KB1,ADAM10,FOXO3,ADAM9,NEFH,NR3C1,TFAP4,TGFB1,KAT7,CDK4,CDK6,HNRNPU,CPS1,CRH,PRKAA1,CTNNB1,RAD51
GO: Biological Process	GO:0043255	regulation of carbohydrate biosynthetic process	0.0001073	0.001736	17	111	NLN,AKT1,AKT2,MTOR,SNCA,ARPP19,SIK1,GFPT1,KAT2B,NR3C1,SIRT1,TGFB1,ENPP1,IGF1,IL6,IRS1,EPM2AIP1
GO: Biological Process	GO:0030900	forebrain development	0.0001085	0.001751	44	445	ETS1,ARID1A,EZH2,SALL1,FGF2,CXCL12,ATF5,ATG7,APP,SLC2A1,SOX2,FRS2,GNG12,GNAQ,NOTCH1,AKNA,SEMA5A,NR2F2,OXTR,PAK1,CDK6,TSC1,SLC7A11,SECISBP2,WNT7A,XRCC1,CREB1,YWHAE,CRH,CRK,CRKL,CTNNB1,INHBA,PTEN,ZEB2,BTG2,CXCR4,TWSG1,KIF5B,RAC1,KRAS,E2F1,CUL5,LRP6
GO: Biological Process	GO:0048514	blood vessel morphogenesis	0.0001108	0.001785	66	755	SYNJ2BP,ETS1,ADM,OTULIN,JAG1,FGF2,AKT1,MMP2,MMP9,CXCL12,JCAD,STARD13,SOX4,PLK2,UNC5B,BAK1,STK4,NFE2L2,SGPL1,MYDGF,NOTCH1,TBXA2R,TCF4,SEMA5A,TEK,NR2F2,SIRT1,TGFB1,TGFBR1,TGFBR3,THBS4,HGS,CDC42,HMGB1,PIK3CG,PIK3R2,VEGFA,ROCK2,COL8A1,ADAMTS1,WNT7A,CLIC4,TIPARP,MAPK14,CCN1,NUS1,PRKCA,CTNNB1,IL1A,IL6,DAG1,PTEN,ITGAV,PTGS2,PTPRJ,CXCR4,VANGL2,LOX,WASF2,SPRED1,ROCK1,RORA,EGFL7,EMP2,SMAD1,FBXW7
GO: Biological Process	GO:0060996	dendritic spine development	0.0001116	0.001796	18	122	ADAM10,ACSL4,ARID1B,NCK2,DOCK10,ARF4,MTOR,PLK2,WASL,CUX2,NR3C1,PAK1,CDC42,ZMYND8,EEF2K,WNT7A,PTEN,RAC1
GO: Biological Process	GO:0045667	regulation of osteoblast differentiation	0.0001125	0.001804	20	144	ACVR2B,JAG1,FGF2,SUCO,APC,SOX2,SOX11,GNAS,NOTCH1,CDK6,VEGFA,FNDC3B,IGF1,CCN1,CTNNB1,IL6,IL6R,IL6ST,TWSG1,SMAD1
GO: Biological Process	GO:0001570	vasculogenesis	0.0001128	0.001804	16	101	ADM,SGPL1,NOTCH1,TEK,TGFB1,TGFBR3,VEGFA,WNT7A,TIPARP,CTNNB1,ITGAV,PTPRJ,SPRED1,EGFL7,EMP2,FBXW7
GO: Biological Process	GO:0070498	interleukin-1-mediated signaling pathway	0.0001128	0.001804	16	101	TAB2,PSME4,NFKBIA,PSMF1,MAP3K8,OTUD4,IKBKB,IL1A,ST18,IL6,PSMB5,IRAK1,IRAK2,PSMD11,PSMD12,PELI2
GO: Biological Process	GO:0014812	muscle cell migration	0.0001132	0.001804	19	133	RPS6KB1,MET,MIF,MYC,MYO5A,BCL2,SIX4,NFE2L2,THBS4,PAK1,PGR,ADAMTS1,CRK,IGF1,IL6ST,RAB5A,AKIRIN1,ROCK1,TRIB1
GO: Biological Process	GO:0008645	hexose transmembrane transport	0.0001132	0.001804	19	133	ESR1,RPS6KB1,MET,MIF,AKT1,AKT2,SLC2A1,MYC,ARPP19,NFE2L2,ENPP1,TSC1,PIK3R1,YES1,IGF1,MAPK14,SLC45A3,PRKCA,IRS1
GO: Biological Process	GO:0010171	body morphogenesis	0.000114	0.001811	12	62	MMP2,FLVCR1,ANKRD11,NCKAP1,SGPL1,GNAS,CLASP1,TGFB1,ZNF281,TIPARP,DAG1,LRP6
GO: Biological Process	GO:2001234	negative regulation of apoptotic signaling pathway	0.000114	0.001811	30	263	RPS6KB1,MCL1,MIF,AKT1,MMP9,CXCL12,SNAI1,UNC5B,GAS1,BCL2,NFE2L2,TMBIM6,SIRT1,TGFBR1,CDKN2D,HMGB2,SGMS1,HSPA1B,VEGFA,RRM2B,IGBP1,IGF1,CTNNB1,IL1A,MAP2K1,DAB2,ITGAV,PTGS2,SLC35F6,SH3GLB1
GO: Biological Process	GO:0051336	regulation of hydrolase activity	0.0001145	0.001815	111	1435	TBC1D19,ESR1,EZH2,F2,F2RL1,ARHGAP31,SH3RF2,FGF2,AKT1,AKT2,MMP9,FKBP1A,SEC23A,ARAP2,AGAP1,RGS5,DOCK10,XIAP,DEPDC1,APP,ARF4,BEX3,MTOR,SNCA,MTMR9,MYC,SOX2,STARD13,ARPP19,BAK1,SNX13,MALT1,PSME4,GNAQ,GNAS,NPM1,SLC11A2,CALM1,GPR35,DNAJB4,GRIN2B,TMBIM6,NCAPH,SERPINH1,TFAP4,RCAN3,SIRT1,USP14,FICD,PPP1R15B,CYCS,ADPRHL1,CHP1,CDKN2D,HMGB1,HMGB2,TSC1,PPP1R15A,HNRNPU,BOD1,DNAJC10,HSPA2,MTCH1,CNN3,VEGFA,ROCK2,…
GO: Biological Process	GO:1905207	regulation of cardiocyte differentiation	0.0001147	0.001815	14	81	FZD7,MTOR,FRS2,PRICKLE1,NR3C1,SIRT1,TGFB1,PAK1,YY1,IGF1,DDX39B,PARP2,RGS2,SMAD4
GO: Biological Process	GO:1901654	response to ketone	0.0001149	0.001815	26	214	ACACA,RPS6KB1,ADCY5,RWDD1,AKT1,FOXO3,DCPS,MSN,ATP2B1,CCND1,GNAS,TBXA2R,CALR,NR3C1,TFAP4,SIRT1,TGFB1,TGFBR3,OXTR,CDK4,CFTR,HNRNPU,ROCK2,CPS1,CRH,PRKAA1
GO: Biological Process	GO:0061448	connective tissue development	0.0001161	0.001831	34	314	AMER1,MEF2D,ZBTB7A,FGF2,CARM1,FRZB,SNAI1,MYCN,GNAS,NOTCH1,ZEB1,ROR2,SERPINH1,CBS,SIRT1,TGFB1,TGFBR1,CDK4,PKD1,BMP8A,CREB3L2,WNT7A,IGF1,MAPK14,CCN1,OSR1,PRKCA,CTNNB1,IL6R,LOX,LRP6,SMAD1,SMAD9,MAF
GO: Biological Process	GO:0060071	Wnt signaling pathway, planar cell polarity pathway	0.0001202	0.00189	17	112	FZD6,FZD7,ZNRF3,GPC4,PSME4,PRICKLE1,ROR2,CDC42,PSMF1,WNT7A,PSMB5,DAB2,PSMD11,PSMD12,RAC1,VANGL2,LRP6
GO: Biological Process	GO:0006260	DNA replication	0.0001203	0.00189	32	289	CHAF1B,BRIP1,MCMDC2,MET,S100A11,MRE11,ATG7,USP37,MCM9,GINS2,DTD1,MCM8,NPM1,NUP98,ORC1,KAT7,TBRG1,CCNE2,POLI,CDC6,CDC42,HMGA1,WIZ,RRM2B,WRN,PRIM1,IL6,ZBTB38,RAC1,RAD51,MMS22L,FBXW7
GO: Biological Process	GO:0002573	myeloid leukocyte differentiation	0.0001206	0.001891	28	239	EVI2B,ZFPM1,F2RL1,ZBTB7A,MMP9,CUL4A,APC,APP,MTOR,MYC,JAGN1,GNAS,ROR2,SIRT1,TGFB1,CDC42,CDK6,OSCAR,PIK3R1,VEGFA,CREB1,ZBTB46,MAPK14,PRKCA,CTNNB1,INHBA,TRIB1,FBXW7
GO: Biological Process	GO:2000697	negative regulation of epithelial cell differentiation involved in kidney development	0.0001217	0.001906	4	6	SALL1,MMP9,OSR1,CTNNB1
GO: Biological Process	GO:1903050	regulation of proteolysis involved in cellular protein catabolic process	0.0001228	0.001918	27	227	YOD1,SH3RF2,ATXN3,SCO1,AKT1,ALAD,ATG7,SMARCC1,PLK2,STYX,TMTC3,NFE2L2,PRICKLE1,USP14,USP25,PKD1,HSPA1B,PSMF1,UBQLN1,BAG2,SOCS5,N4BP1,DAB2,PTEN,SVIP,TRIB1,FBXW7
GO: Biological Process	GO:0060251	regulation of glial cell proliferation	0.000126	0.001966	10	45	ATXN1,MTOR,MYC,SOX11,NOTCH1,PLAG1,CREB1,IGF1,IL6,E2F1
GO: Biological Process	GO:0048010	vascular endothelial growth factor receptor signaling pathway	0.0001271	0.001979	16	102	NCK2,NCKAP1,TEK,HGS,CDC42,PIK3R1,PIK3R2,VEGFA,ROCK2,CRK,MAPK14,ITGAV,ELMO1,RAC1,WASF2,ROCK1
GO: Biological Process	GO:1903960	negative regulation of anion transmembrane transport	0.0001309	0.002034	6	16	AKT1,AKT2,MTOR,OSR1,PRKCA,RGS2
GO: Biological Process	GO:0002262	myeloid cell homeostasis	0.0001311	0.002034	23	180	ETS1,RPS19,RPS24,ZFPM1,ZBTB7A,MERTK,DYRK3,FOXO3,FLVCR1,MTHFD1,BAK1,SLC11A2,TGFBR3,CDK6,HMGB1,HMGB2,SLC7A11,HSPA1B,VEGFA,MAPK14,IL6,INHBA,BCL2L11
GO: Biological Process	GO:0042058	regulation of epidermal growth factor receptor signaling pathway	0.0001313	0.002034	15	92	ESR1,AKT1,MMP9,NCK2,APP,SNX5,GPRC5A,HGS,CDC42,SOCS5,PTK6,PTPRF,PTPRJ,STAM,FBXW7
GO: Biological Process	GO:0000902	cell morphogenesis	0.0001323	0.002039	94	1178	RPL24,ZFPM1,RREB1,F2,ADAM10,MAP3K1,STRIP2,FZD7,MET,AGO4,CGN,MKLN1,MERTK,CXCL12,SHROOM3,ATG7,SGK1,DOCK10,APC,APP,MSN,ENAH,C9orf72,SPAST,NCKAP1,UNC5B,GAS1,FRS2,VSIG1,BCL2,SS18,STK4,NEFH,RAB10,SYT4,NOTCH1,WASL,CUX2,SLC11A2,CALR,SEMA5A,TEK,THBS4,SH3D19,PAK1,CDC42,MGLL,TWF2,RHOU,CADM1,PIK3R1,EEF2K,VEGFA,ROCK2,FNDC3B,AKAP5,WEE1,WNT7A,CLIC4,CREB1,YWHAH,CRK,CRKL,MAPK14,ITSN2,PRKCA,MAPK1,CTNNB1,ARHGAP18,M…
GO: Biological Process	GO:0001837	epithelial to mesenchymal transition	0.0001324	0.002039	21	157	EZH2,JAG1,DDX17,MTOR,SNAI1,NOTCH1,CLASP1,AKNA,TGFB1,TGFBR1,TGFBR3,HNRNPAB,VEGFA,CTNNB1,IL6,DAB2,DAG1,PTEN,VANGL2,LRP6,SMAD4
GO: Biological Process	GO:0008584	male gonad development	0.0001324	0.002039	21	157	ERCC1,BRIP1,ESR1,AGO4,FNDC3A,RNF38,CCND1,BCL2,SIX4,SGPL1,TGFBR1,CFTR,HMGB2,HSD17B4,SF1,CRKL,IL1A,INHBA,RAB13,BCL2L11,SMAD4
GO: Biological Process	GO:0003205	cardiac chamber development	0.0001335	0.002039	24	192	ZFPM1,ARID1A,SALL1,JAG1,FKBP1A,SOX4,SOX11,FRS2,NOTCH1,TEK,TGFB1,TGFBR1,TGFBR3,HECTD1,ADAMTS1,NSD2,CPE,CCN1,CTNNB1,CXCR4,TMEM65,VANGL2,LRP6,SMAD4
GO: Biological Process	GO:0014009	glial cell proliferation	0.0001339	0.002039	12	63	ATXN1,MTOR,MYC,SOX4,SOX11,NOTCH1,PLAG1,CREB1,IGF1,CTNNB1,IL6,E2F1
GO: Biological Process	GO:0001704	formation of primary germ layer	0.0001344	0.002039	25	204	ACVR2B,ARID1A,FZD7,MMP2,MMP9,PLPP3,MESP2,SNAI1,SOX2,NCKAP1,FRS2,CLASP1,HSBP1,COL8A1,OSR1,CTNNB1,INHBA,DAG1,ITGAV,WNK1,TWSG1,VANGL2,LRP6,SMAD1,SMAD4
GO: Biological Process	GO:0001705	ectoderm formation	0.0001344	0.002039	25	204	ACVR2B,ARID1A,FZD7,MMP2,MMP9,PLPP3,MESP2,SNAI1,SOX2,NCKAP1,FRS2,CLASP1,HSBP1,COL8A1,OSR1,CTNNB1,INHBA,DAG1,ITGAV,WNK1,TWSG1,VANGL2,LRP6,SMAD1,SMAD4
GO: Biological Process	GO:0001706	endoderm formation	0.0001344	0.002039	25	204	ACVR2B,ARID1A,FZD7,MMP2,MMP9,PLPP3,MESP2,SNAI1,SOX2,NCKAP1,FRS2,CLASP1,HSBP1,COL8A1,OSR1,CTNNB1,INHBA,DAG1,ITGAV,WNK1,TWSG1,VANGL2,LRP6,SMAD1,SMAD4
GO: Biological Process	GO:0001707	mesoderm formation	0.0001344	0.002039	25	204	ACVR2B,ARID1A,FZD7,MMP2,MMP9,PLPP3,MESP2,SNAI1,SOX2,NCKAP1,FRS2,CLASP1,HSBP1,COL8A1,OSR1,CTNNB1,INHBA,DAG1,ITGAV,WNK1,TWSG1,VANGL2,LRP6,SMAD1,SMAD4
GO: Biological Process	GO:0000187	activation of MAPK activity	0.0001344	0.002039	25	204	ERN1,MAP3K1,MAP3K4,MET,FGF2,TAOK1,INAVA,ADAM9,FRS2,TAB2,TGFBR1,MAP3K8,CRK,CRKL,IGF1,MAPK14,PRKAA1,MAPK1,MAP2K1,EIF2AK2,DAB2,IRAK1,IRAK2,CXCR4,PLCE1
GO: Biological Process	GO:0007369	gastrulation	0.0001344	0.002039	25	204	ACVR2B,ARID1A,FZD7,MMP2,MMP9,PLPP3,MESP2,SNAI1,SOX2,NCKAP1,FRS2,CLASP1,HSBP1,COL8A1,OSR1,CTNNB1,INHBA,DAG1,ITGAV,WNK1,TWSG1,VANGL2,LRP6,SMAD1,SMAD4
GO: Biological Process	GO:0048145	regulation of fibroblast proliferation	0.0001344	0.002039	17	113	ESR1,MIF,MMP9,FOSL2,MYC,TGFB1,MORC3,CDC6,CDK4,CDK6,FNDC3B,CREB1,IGF1,CTNNB1,PEX2,RNASEH2B,E2F1
GO: Biological Process	GO:0003179	heart valve morphogenesis	0.000135	0.002044	11	54	ZFPM1,JAG1,MTOR,SNAI1,SOX4,NOTCH1,TGFB1,ROCK2,CCN1,ROCK1,SMAD4
GO: Biological Process	GO:0034219	carbohydrate transmembrane transport	0.0001364	0.002061	20	146	ESR1,RPS6KB1,MET,MIF,AKT1,AKT2,SLC2A1,MYC,ARPP19,NFE2L2,ENPP1,TSC1,PIK3R1,YES1,IGF1,MAPK14,SLC45A3,PRKCA,IRS1,SLC17A5
GO: Biological Process	GO:0032496	response to lipopolysaccharide	0.0001383	0.002082	37	356	TNIP3,ADM,MIF,AKT1,ALAD,SNCA,ATP2A2,ADAM9,CDK19,TAB2,GFI1,MALT1,GNG12,NFKBIA,NOTCH1,TBXA2R,TGFB1,RPL13A,CDK4,HMGB1,HMGB2,SGMS1,VCAM1,CPS1,AKAP12,MAPK14,PRKCA,MAPK1,EIF2AK2,IL6,CD55,IRAK1,IRAK2,PTGS2,AKIRIN2,PABPN1,TRIB1
GO: Biological Process	GO:0015749	monosaccharide transmembrane transport	0.0001385	0.002082	19	135	ESR1,RPS6KB1,MET,MIF,AKT1,AKT2,SLC2A1,MYC,ARPP19,NFE2L2,ENPP1,TSC1,PIK3R1,YES1,IGF1,MAPK14,SLC45A3,PRKCA,IRS1
GO: Biological Process	GO:0018107	peptidyl-threonine phosphorylation	0.0001385	0.002082	19	135	MET,AKT1,DYRK3,APP,MTOR,TNKS,CAB39,BCL2,CALM1,TGFB1,TGFBR1,ROCK2,CSNK1G3,PRKCA,MAPK1,MAP2K1,WNK1,SPRED1,ROCK1
GO: Biological Process	GO:0022407	regulation of cell-cell adhesion	0.0001397	0.002097	44	450	ETS1,CD209,ZNF608,JAG1,AKT1,CXCL12,ALOX15,NCK2,GPAM,PLPP3,SOX2,ZC3H8,LRRC32,IL20RB,MALT1,AKNA,TGFB1,TBX18,PAK1,CDC42,HMGB1,SOCS6,PIK3R1,VCAM1,VEGFA,MAP3K8,PTPN23,YES1,ZAP70,IGF1,MAPK14,IGFBP2,SOCS5,PRKCA,MAP2K1,IL6,IL6R,IL6ST,CD55,IRAK1,IRF1,WNK1,TWSG1,RAC1
GO: Biological Process	GO:0048878	chemical homeostasis	0.0001414	0.002118	104	1334	ACACA,ERN1,ESR1,F2,F2RL1,ADCY5,ADM,MET,SCO1,FGF2,AKT1,FKBP1A,CXCL12,FOXO3,LIMA1,ATG7,SGK1,FLVCR1,XIAP,GPAM,APP,ASGR2,SNCA,ATP2A2,ATP2B1,SNX5,MYC,SOX4,MYO5A,JAGN1,BAK1,BCL2,GPD1L,STX4,GNAS,TBXA2R,TBXAS1,SLC11A2,CALM1,CALR,GPR35,SPPL3,GRIN2B,TMBIM6,SIRT1,TGFB1,OXTR,CHP1,VAPB,PDE6B,ENPP1,CFTR,HMGB1,SOCS6,SLC7A11,LIPG,PIK3CG,PIK3R1,PIK3R2,PKD1,SLC39A6,ABCG2,BACE2,TMCO1,VCAM1,VEGFA,AKAP5,RPH3AL,EIF5A2…
GO: Biological Process	GO:0017038	protein import	0.0001444	0.002159	26	217	AKT1,PEX5L,POM121C,PEX26,ARNTL,NXT2,NFKBIA,PRICKLE1,NUP98,TEK,TGFB1,CHP1,PHB2,PIK3R1,PIK3R2,AKAP5,EI24,MAPK14,MAPK1,PTGS2,PEX2,KPNA2,TNPO1,RAN,LAMP2,ECT2
GO: Biological Process	GO:0046546	development of primary male sexual characteristics	0.000145	0.002164	21	158	ERCC1,BRIP1,ESR1,AGO4,FNDC3A,RNF38,CCND1,BCL2,SIX4,SGPL1,TGFBR1,CFTR,HMGB2,HSD17B4,SF1,CRKL,IL1A,INHBA,RAB13,BCL2L11,SMAD4
GO: Biological Process	GO:0055025	positive regulation of cardiac muscle tissue development	0.0001459	0.002175	13	73	FGF2,MTOR,NOTCH1,NR3C1,SIRT1,TGFB1,TGFBR3,CREB1,IGF1,MAPK14,MAPK1,DDX39B,PARP2
GO: Biological Process	GO:0034655	nucleobase-containing compound catabolic process	0.0001481	0.002204	52	562	RPL24,RPL32,ERN1,NT5C3A,RPS19,RPS24,RPS28,AGO4,AGO3,MLH1,AKT1,DCPS,MTOR,NT5C2,SMG1,PSME4,ZFP36L2,NPM1,TENT4A,EXOSC2,PDE12,ENTPD1,RPL13A,SMUG1,ENPP1,HMGB1,HMGB2,HNRNPU,SECISBP2,HSPA1B,VEGFA,ROCK2,NUDT7,PSMF1,NMNAT1,YWHAZ,PPP2R2A,MAPK14,TTC37,PRKCA,PUM1,IL6,PSMB5,PSMD11,PSMD12,APOBEC3F,BTG2,RBM8A,TNPO1,RNASEH2B,E2F1,ROCK1
GO: Biological Process	GO:0009607	response to biotic stimulus	0.0001492	0.002212	123	1633	CALCOCO2,ESR1,NT5C3A,RPS6KB1,TNIP3,RPS19,RAET1E,F2,F2RL1,CD209,MAP3K1,NCBP3,ADM,OTULIN,AGO3,AP1G1,MIF,MLH1,AKT1,ALAD,MMP2,TRIM38,CXCL12,DDX17,ATG7,XIAP,GPAM,APP,RAB14,SKP2,TIFA,INAVA,SNCA,ATP2A2,TRAF3IP2,SNX3,JAGN1,ADAM9,CDK19,BAK1,TAB2,BCL2,ST13,GFI1,MALT1,STX4,PSME4,CRCP,GNG12,NFKBIA,C2,IFI44L,NOTCH1,TBXA2R,WASL,TGFB1,USP14,PDE12,PPP1R15B,TSPAN6,PAK1,RPL13A,CA5B,CDC42,CDK4,CDK6,HMGB1,HMGB2,HMGA…
GO: Biological Process	GO:0032872	regulation of stress-activated MAPK cascade	0.0001494	0.002212	30	267	ERN1,F2RL1,MAP3K1,MAP3K4,FZD7,MET,SH3RF2,AKT1,TAOK1,APP,INAVA,MYC,ROR2,CBS,TGFBR3,PAK1,CDC42,HMGB1,VEGFA,WNT7A,IGBP1,MAPK1,IL1A,MAP2K1,EIF2AK2,DAB2,IRAK1,ZEB2,SEMA4C,VANGL2
GO: Biological Process	GO:0045017	glycerolipid biosynthetic process	0.0001494	0.002212	30	267	PIGP,ACSL1,ACSL4,FGF2,ALOX15,GPAM,INPP5F,RAB14,PLEKHA3,MTMR9,SIK1,GPD1L,SYNJ2,CPNE3,SOCS6,PIK3CG,PIK3R1,PIK3R2,PISD,SOCS5,PTDSS2,PTEN,LCLAT1,RAB5A,SH3GLB1,CNEP1R1,ETNK2,PIP4K2C,PLCE1,FBXW7
GO: Biological Process	GO:0035270	endocrine system development	0.0001499	0.002215	20	147	ETS1,SALL1,FGF2,AKT1,ARNTL,SOX2,SOX4,BAK1,NR3C1,TGFBR1,CDK6,CFTR,CLOCK,CREB1,CRH,CRKL,MAPK1,MAP2K1,IL6,IL6R
GO: Biological Process	GO:0090175	regulation of establishment of planar polarity	0.0001501	0.002215	17	114	FZD6,FZD7,ZNRF3,GPC4,PSME4,PRICKLE1,ROR2,CDC42,PSMF1,WNT7A,PSMB5,DAB2,PSMD11,PSMD12,RAC1,VANGL2,LRP6
GO: Biological Process	GO:1900180	regulation of protein localization to nucleus	0.0001529	0.002249	19	136	F2,AKT1,CCT2,NPM1,TEK,SIRT1,TGFB1,KAT7,CHP1,PIK3R1,PIK3R2,AKAP5,EI24,MAPK14,MAPK1,PTGS2,OTUD7B,RAN,ECT2
GO: Biological Process	GO:0031099	regeneration	0.000153	0.002249	27	230	EZH2,FZD7,ADM,MIF,MMP2,CXCL12,INPP5F,SOX2,BAK1,CCND1,BCL2,NEFH,NOTCH1,TGFB1,TGFBR3,CDK4,CDKN1B,WNT7A,IGF1,MAPK14,MAP2K1,DAG1,PTEN,ITPR1,PTPRF,AKIRIN1,LIFR
GO: Biological Process	GO:0010464	regulation of mesenchymal cell proliferation	0.0001532	0.00225	10	46	MYC,MYCN,GAS1,ZEB1,TBX18,HMGB1,VEGFA,CTNNB1,IRS1,LRP6
GO: Biological Process	GO:0031663	lipopolysaccharide-mediated signaling pathway	0.0001567	0.002293	12	64	MIF,AKT1,MALT1,NFKBIA,TGFB1,MAPK14,PRKCA,MAPK1,CD55,IRAK1,IRAK2,TRIB1
GO: Biological Process	GO:0003170	heart valve development	0.0001567	0.002293	12	64	ZFPM1,JAG1,MTOR,SNAI1,SOX4,NOTCH1,TGFB1,HECTD1,ROCK2,CCN1,ROCK1,SMAD4
GO: Biological Process	GO:0048332	mesoderm morphogenesis	0.000157	0.002293	25	206	ACVR2B,ARID1A,FZD7,MMP2,MMP9,PLPP3,MESP2,SNAI1,SOX2,NCKAP1,FRS2,CLASP1,HSBP1,COL8A1,OSR1,CTNNB1,INHBA,DAG1,ITGAV,WNK1,TWSG1,VANGL2,LRP6,SMAD1,SMAD4
GO: Biological Process	GO:0051707	response to other organism	0.0001592	0.002322	121	1604	CALCOCO2,ESR1,NT5C3A,RPS6KB1,TNIP3,RPS19,RAET1E,F2,F2RL1,CD209,MAP3K1,NCBP3,ADM,OTULIN,AGO3,AP1G1,MIF,MLH1,AKT1,ALAD,MMP2,TRIM38,CXCL12,DDX17,ATG7,XIAP,GPAM,APP,RAB14,SKP2,TIFA,INAVA,SNCA,ATP2A2,TRAF3IP2,SNX3,JAGN1,ADAM9,CDK19,BAK1,TAB2,BCL2,ST13,GFI1,MALT1,STX4,PSME4,CRCP,GNG12,NFKBIA,C2,IFI44L,NOTCH1,TBXA2R,WASL,TGFB1,USP14,PDE12,TSPAN6,PAK1,RPL13A,CA5B,CDC42,CDK4,CDK6,HMGB1,HMGB2,HMGA1,CADM1,S…
GO: Biological Process	GO:2000737	negative regulation of stem cell differentiation	0.0001615	0.002351	7	23	JAG1,CCNK,ZFP36L2,NFE2L2,NOTCH1,PRICKLE1,HNRNPU
GO: Biological Process	GO:0034622	cellular protein-containing complex assembly	0.000162	0.002355	100	1277	BRIX1,RPL24,CHAF1B,ESR1,SF3A1,MBNL1,RPS19,MCMDC2,COA4,RPS28,MAP3K1,MAP3K4,MET,AGO4,AGO3,SCO1,FKBP1A,ALOX15,PSMG4,NCK2,CUL4A,MRE11,SMARCA5,SRSF1,SGK1,MCTS1,APC,SLU7,CCT2,CELF1,MTOR,LUC7L2,ATF7IP,TNKS,SNCA,C9orf72,SPAG1,SRSF10,NCKAP1,TMEM126B,NAP1L2,SRP19,SRP54,NDUFA7,NDUFB5,JMY,STX4,RBMX,NPM1,TCF4,WASL,CLASP1,CALR,NUP98,WHAMM,TGFB1,TGFBR3,GTF2B,BAZ2A,PAK1,RPL13A,CDKN1B,HMGB1,HMGB2,TWF2,TSPYL1,TTN,…
GO: Biological Process	GO:0002053	positive regulation of mesenchymal cell proliferation	0.0001627	0.002356	9	38	MYC,MYCN,GAS1,TBX18,HMGB1,VEGFA,CTNNB1,IRS1,LRP6
GO: Biological Process	GO:0033144	negative regulation of intracellular steroid hormone receptor signaling pathway	0.0001627	0.002356	9	38	ZBTB7A,ARNTL,CALR,SIRT1,PHB2,STRN3,CLOCK,IGF1,DAB2
GO: Biological Process	GO:0043583	ear development	0.000166	0.002397	29	256	ADAM10,FZD6,SALL1,JAG1,LGR5,FRZB,MYC,SOX2,MYCN,GAS1,BCL2,SIX4,GFI1,NOTCH1,ZEB1,ROR2,TGFB1,TBX18,CDKN1B,IGF1,OSR1,MAPK1,RAC1,BCL2L11,RDH10,ECE1,VANGL2,INSIG2,MAF
GO: Biological Process	GO:0044703	multi-organism reproductive process	0.000166	0.002397	92	1155	STX2,ERCC1,MAK,BRIP1,STRBP,ESR1,RPS6KB1,ETS1,MCMDC2,ARID1A,ADAM10,ADM,ACSL4,S100A11,AGO4,MIF,MLH1,AKT1,MMP2,MERTK,MMP9,TRIM36,CXCL12,FOXO3,FNDC3A,CCT2,APP,LGR5,SLC2A1,ARNTL,CELF1,PLPP3,MTOR,MCM9,AFF4,SPAG1,MCM8,BCL2,PSME4,STYX,SGPL1,NOTCH1,CALR,NCAPH,CBS,NR2F2,SIRT1,TGFB1,TGFBR1,OXTR,IFTAP,PAFAH1B2,CDC25C,CFTR,HMGB2,HMGA1,PGR,UBE2A,UBE2B,CADM1,ABCG2,BMP8A,HSPA2,ADAMTS1,EIF5A2,CLIC4,CLOCK,YY1,CRH,…
GO: Biological Process	GO:0043207	response to external biotic stimulus	0.0001675	0.002414	121	1606	CALCOCO2,ESR1,NT5C3A,RPS6KB1,TNIP3,RPS19,RAET1E,F2,F2RL1,CD209,MAP3K1,NCBP3,ADM,OTULIN,AGO3,AP1G1,MIF,MLH1,AKT1,ALAD,MMP2,TRIM38,CXCL12,DDX17,ATG7,XIAP,GPAM,APP,RAB14,SKP2,TIFA,INAVA,SNCA,ATP2A2,TRAF3IP2,SNX3,JAGN1,ADAM9,CDK19,BAK1,TAB2,BCL2,ST13,GFI1,MALT1,STX4,PSME4,CRCP,GNG12,NFKBIA,C2,IFI44L,NOTCH1,TBXA2R,WASL,TGFB1,USP14,PDE12,TSPAN6,PAK1,RPL13A,CA5B,CDC42,CDK4,CDK6,HMGB1,HMGB2,HMGA1,CADM1,S…
GO: Biological Process	GO:0009991	response to extracellular stimulus	0.0001682	0.002414	53	579	ERCC1,BRIP1,RPS6KB1,RPS19,ACSL1,ADM,ACSL4,AKT1,ALAD,MMP9,FOXO3,ATG7,CASTOR2,SKP2,SLC2A1,MTOR,TNKS,ATP2B1,SORD,SIK1,CCND1,BCL2,NFE2L2,SIK2,C2,TBXA2R,TMBIM6,CBS,SIRT1,TGFB1,CDKN2D,TSC1,LIPG,ATG9A,BMP8A,VCAM1,WRN,CPS1,CREB1,IGFBP2,PRKAA1,MAPK1,EIF2AK2,ULK2,PTEN,PTGS2,RIPOR1,LAMP2,LDHA,NUAK2,SH3GLB1,LRP6,TBL2
GO: Biological Process	GO:0060021	roof of mouth development	0.0001682	0.002414	15	94	ACVR2B,SNAI1,SOX11,LRRC32,GAS1,SGPL1,TGFBR1,TGFBR3,WNT7A,TIPARP,OSR1,INHBA,INSIG2,LRP6,SMAD4
GO: Biological Process	GO:0001885	endothelial cell development	0.0001683	0.002414	13	74	F2RL1,MET,MSN,RAP2C,ABCB1,VEGFA,ROCK2,WNT7A,CLIC4,CTNNB1,IKBKB,F11R,ROCK1
GO: Biological Process	GO:0008354	germ cell migration	0.0001691	0.002422	5	11	CXCL12,PLPP3,TGFB1,TGFBR1,CXCR4
GO: Biological Process	GO:0070302	regulation of stress-activated protein kinase signaling cascade	0.0001706	0.002439	30	269	ERN1,F2RL1,MAP3K1,MAP3K4,FZD7,MET,SH3RF2,AKT1,TAOK1,APP,INAVA,MYC,ROR2,CBS,TGFBR3,PAK1,CDC42,HMGB1,VEGFA,WNT7A,IGBP1,MAPK1,IL1A,MAP2K1,EIF2AK2,DAB2,IRAK1,ZEB2,SEMA4C,VANGL2
GO: Biological Process	GO:0097192	extrinsic apoptotic signaling pathway in absence of ligand	0.0001714	0.002443	14	84	MCL1,AKT1,FOXO3,UNC5B,GAS1,BAK1,BCL2,MKNK2,HSPA1B,IGF1,IL1A,INHBA,ITGAV,BCL2L11
GO: Biological Process	GO:0038034	signal transduction in absence of ligand	0.0001714	0.002443	14	84	MCL1,AKT1,FOXO3,UNC5B,GAS1,BAK1,BCL2,MKNK2,HSPA1B,IGF1,IL1A,INHBA,ITGAV,BCL2L11
GO: Biological Process	GO:0048863	stem cell differentiation	0.0001739	0.002474	31	282	ESR1,JAG1,FGF2,KMT2A,FRZB,SOX2,SOX11,CCNK,PSME4,ZFP36L2,NFE2L2,NOTCH1,PRICKLE1,SEMA5A,ZNF281,CDK6,HNRNPU,PSMF1,WNT7A,OSR1,MAPK1,PUM1,EIF2AK2,PSMB5,PSMD11,PSMD12,ZEB2,SEMA4C,RDH10,LRP6,SMAD4
GO: Biological Process	GO:0031349	positive regulation of defense response	0.0001771	0.002516	51	552	ESR1,TNIP3,ETS1,RPS19,RAET1E,F2RL1,CD209,MAP3K1,OTULIN,AP1G1,MIF,MMP2,XIAP,TIFA,INAVA,SNCA,CDK19,TAB2,GFI1,MALT1,PSME4,NFKBIA,ANKRD42,TSPAN6,PAK1,HMGB1,HMGB2,CADM1,PIK3CG,HSPA1B,PSMF1,UBQLN1,CLOCK,CRH,OTUD4,PRKCA,LSM14A,IKBKB,PUM1,IL6,IL6ST,PSMB5,IRAK1,IRAK2,IRF1,PSMD11,PSMD12,PTGS2,RNF125,KRAS,SH2D1A
GO: Biological Process	GO:0006888	endoplasmic reticulum to Golgi vesicle-mediated transport	0.0001804	0.002558	26	220	F2,TFG,COG6,SEC23A,COPG1,MCFD2,ARF4,CNIH4,SPAST,GAS1,RAB30,WHAMM,TMED4,VAPB,CREB3L2,COPA,SAR1A,PPP6C,CD55,LMAN2L,RAB2A,DYNC1LI2,TMED5,TMED7,SAR1B,DCTN4
GO: Biological Process	GO:0043122	regulation of I-kappaB kinase/NF-kappaB signaling	0.000184	0.002605	28	245	ESR1,TNIP3,F2RL1,TFG,AKT1,FKBP1A,TRIM38,TMEM101,TIFA,INAVA,TRAF3IP2,PLK2,TAB2,MALT1,CARD6,SIRT1,TMED4,TSPAN6,CTNNB1,IKBKB,IL1A,IRAK1,OTUD7B,PELI2,GOLT1B,ECT2,RORA,C18orf32
GO: Biological Process	GO:0043902	positive regulation of multi-organism process	0.0001843	0.002605	52	567	ESR1,TNIP3,RPS19,RAET1E,F2RL1,CD209,MAP3K1,OTULIN,AP1G1,MIF,MMP2,TRIM38,XIAP,TIFA,INAVA,TAB2,GFI1,MALT1,PSME4,NFKBIA,NOTCH1,TFAP4,GTF2B,PDE12,OXTR,P4HB,TSPAN6,PAK1,VAPB,HMGB1,HMGB2,CADM1,HSPA1B,PSMF1,UBQLN1,OTUD4,PRKCA,LSM14A,IKBKB,PUM1,INHBA,PSMB5,IRAK1,IRAK2,IRF1,PSMD11,PSMD12,RNF125,KPNA2,KRAS,BCL2L11,SH2D1A
GO: Biological Process	GO:0061919	process utilizing autophagic mechanism	0.0001855	0.002614	49	525	CALCOCO2,ERN1,MCL1,YOD1,MET,AKT1,FOXO3,ATG7,MTOR,MFSD8,SNCA,C9orf72,MTMR9,SNX5,PLK2,TAB2,BCL2,NSFL1C,TMBIM6,SIRT1,PAFAH1B2,HGS,CDKN1B,CDKN2D,HMGB1,TSC1,PIK3R2,ATG9A,UBQLN1,TMEM59,ACBD5,EI24,PRKAA1,RAB39A,MAP2K1,ULK2,FYCO1,ITPR1,RAB39B,RAB5A,ATG16L1,BCL2L11,LAMP2,STAM,SH3GLB1,ROCK1,SVIP,PIP4K2C,FBXW7
GO: Biological Process	GO:0006914	autophagy	0.0001855	0.002614	49	525	CALCOCO2,ERN1,MCL1,YOD1,MET,AKT1,FOXO3,ATG7,MTOR,MFSD8,SNCA,C9orf72,MTMR9,SNX5,PLK2,TAB2,BCL2,NSFL1C,TMBIM6,SIRT1,PAFAH1B2,HGS,CDKN1B,CDKN2D,HMGB1,TSC1,PIK3R2,ATG9A,UBQLN1,TMEM59,ACBD5,EI24,PRKAA1,RAB39A,MAP2K1,ULK2,FYCO1,ITPR1,RAB39B,RAB5A,ATG16L1,BCL2L11,LAMP2,STAM,SH3GLB1,ROCK1,SVIP,PIP4K2C,FBXW7
GO: Biological Process	GO:0048144	fibroblast proliferation	0.0001863	0.00262	17	116	ESR1,MIF,MMP9,FOSL2,MYC,TGFB1,MORC3,CDC6,CDK4,CDK6,FNDC3B,CREB1,IGF1,CTNNB1,PEX2,RNASEH2B,E2F1
GO: Biological Process	GO:0043535	regulation of blood vessel endothelial cell migration	0.0001893	0.00265	21	161	ETS1,FGF2,AKT1,JCAD,STARD13,PLK2,NFE2L2,NOTCH1,TBXA2R,SIRT1,TGFB1,HMGB1,PIK3R2,VEGFA,IGF1,MAPK14,NUS1,PRKCA,PTGS2,SPRED1,FBXW7
GO: Biological Process	GO:0048639	positive regulation of developmental growth	0.0001896	0.00265	27	233	RPS6KB1,FGF2,AKT1,CXCL12,GPAM,CELF1,MTOR,BCL2,SYT4,NOTCH1,SEMA5A,NR3C1,SIRT1,TGFBR3,PAK1,TWF2,PLS1,VEGFA,CREB1,IGF1,MAPK14,ITSN2,MAPK1,CXCR4,DDX39B,PARP2,SH3GLB1
GO: Biological Process	GO:0051216	cartilage development	0.0001896	0.00265	27	233	MEF2D,ZBTB7A,FGF2,CARM1,FRZB,SNAI1,MYCN,GNAS,ZEB1,ROR2,SERPINH1,CBS,TGFB1,TGFBR1,PKD1,BMP8A,CREB3L2,WNT7A,MAPK14,CCN1,OSR1,PRKCA,CTNNB1,LRP6,SMAD1,SMAD9,MAF
GO: Biological Process	GO:0048708	astrocyte differentiation	0.0001899	0.00265	15	95	F2,ATF5,APP,PLPP3,MYCN,NOTCH1,ROR2,CDK6,GPR37L1,BACE2,MAPK1,MAP2K1,IL6,IL6ST,KRAS
GO: Biological Process	GO:0043393	regulation of protein binding	0.0001899	0.00265	29	258	ZFPM1,MET,AKT1,MMP9,FKBP1A,CARM1,APP,MYC,PLK2,BAK1,BCL2,STK4,STYX,SPPL3,TMBIM6,TGFBR1,TGFBR3,CDC42,PKD1,GNL3L,BAG2,CRK,PPP1R2,DAB2,PTPRF,RIPOR1,RAN,LOX,ROCK1
GO: Biological Process	GO:0007219	Notch signaling pathway	0.0001972	0.002747	25	209	SYNJ2BP,RPS19,ADAM10,ZBTB7A,JAG1,AKT1,MAML3,APP,AKT1S1,WDR12,MESP2,SNAI1,MYC,SOX2,KAT2B,NFKBIA,NOTCH1,TGFB1,CDK6,CDKN1B,NEURL1B,CHAC1,IL6ST,EGFL7,FBXW7
GO: Biological Process	GO:0005979	regulation of glycogen biosynthetic process	0.000198	0.00275	8	31	AKT1,AKT2,MTOR,GFPT1,ENPP1,IGF1,IRS1,EPM2AIP1
GO: Biological Process	GO:0010962	regulation of glucan biosynthetic process	0.000198	0.00275	8	31	AKT1,AKT2,MTOR,GFPT1,ENPP1,IGF1,IRS1,EPM2AIP1
GO: Biological Process	GO:0070201	regulation of establishment of protein localization	0.0001988	0.002757	73	874	F2RL1,ADCY5,YOD1,MIF,AKT2,ATG7,GPAM,CCT2,SLC2A1,ARNTL,SOX4,SNX3,JAGN1,ADAM9,LRRC32,BCL2,STX4,SYT4,TMBIM6,TEK,SIRT1,TGFB1,PAK1,CDC42,CHP1,CFTR,HMGB1,SLC7A11,TTN,RHOU,CADM1,PIK3R1,PIK3R2,BMP8A,AKAP5,RPH3AL,NSD2,EI24,PTPN23,CPT1A,CLOCK,SAR1A,YWHAE,YWHAH,YWHAZ,CRH,AKAP12,IGF1,MAPK14,SRGN,PRKAA1,PRKCA,MAPK1,IL1A,IL6,TMEM30B,CYP51A1,IRS1,PTGS2,ITPR1,PTPN14,RIPOR1,KIF5B,RAC1,RAN,RANGAP1,E2F1,CEP192,ECT2…
GO: Biological Process	GO:0070873	regulation of glycogen metabolic process	0.0002013	0.002787	9	39	AKT1,AKT2,MTOR,GFPT1,ENPP1,HMGB1,IGF1,IRS1,EPM2AIP1
GO: Biological Process	GO:0030029	actin filament-based process	0.0002023	0.002796	70	830	F2RL1,MAP3K1,EHD2,MET,ATXN3,MKLN1,TAOK1,CXCL12,ALOX15,NCK2,LIMA1,SHROOM3,PPFIA1,MTOR,ENAH,C9orf72,ATP2A2,NCKAP1,MYO5A,BCL2,SIX4,JMY,GPD1L,WASL,CLASP1,CALR,WHAMM,SEMA5A,TEK,TGFB1,TGFBR1,PAK1,CDC42,TSC1,TWF2,TTN,RHOU,KCNE4,PIK3R1,PIK3R2,PLS1,CNN3,ROCK2,RICTOR,CRK,MICAL2,CSRP2,ARHGAP18,IKBKB,IL1A,TRPM7,ELMO1,TWF1,F11R,KCND3,KCNJ5,RAB13,RAC1,KRAS,RAN,DNAJB6,ECT2,NUAK2,VANGL2,WASF2,ARHGAP12,ROCK1,EMP2…
GO: Biological Process	GO:0010942	positive regulation of cell death	0.0002036	0.00281	71	845	MCL1,ADAM10,ADM,AKT1,MMP2,MMP9,NCK2,FOXO3,ATG7,APC,BEX3,MTOR,FRZB,SNCA,MYC,SOX4,MYCN,ZC3H8,UNC5B,CDK19,BAK1,SIK1,BCL2,JMY,STK4,MALT1,NOTCH1,SLC11A2,GRIN2B,NR3C1,TFAP4,SIRT1,TGFB1,TGFBR1,ZMAT3,CYCS,CDC42,CDK4,CDKN1B,HMGB1,PLAGL2,MTCH1,EI24,CREB1,YWHAE,YWHAH,YWHAZ,CRH,AKAP12,CCN1,CTNNB1,IKBKB,ST18,EIF2AK2,IL6,TRPM7,INHBA,BCLAF1,IRF1,PTEN,PTGS2,ITPR1,PTPRF,BCL2L11,E2F1,LDHA,ECT2,SH3GLB1,LRP6,SMAD4,F…
GO: Biological Process	GO:0010811	positive regulation of cell-substrate adhesion	0.0002042	0.00281	19	139	RREB1,ALOX15,CALR,TEK,CDC42,CDK6,TSC1,VEGFA,COL8A1,CRK,CRKL,CCN1,DAB2,DAG1,PTPRJ,RAC1,HSD17B12,ROCK1,EMP2
GO: Biological Process	GO:0002761	regulation of myeloid leukocyte differentiation	0.0002042	0.00281	19	139	EVI2B,ZFPM1,ZBTB7A,CUL4A,APC,MTOR,MYC,GNAS,ROR2,TGFB1,CDK6,PIK3R1,CREB1,ZBTB46,PRKCA,CTNNB1,INHBA,TRIB1,FBXW7
GO: Biological Process	GO:0002252	immune effector process	0.0002059	0.002828	103	1332	ERCC1,NT5C3A,RPS19,RAET1E,ZFPM1,F2,ADAM10,F2RL1,NCBP3,S100A11,AP1G1,JAG1,MIF,MLH1,ALAD,MMP9,TRIM38,DDX17,ATG7,NCKIPSD,DOCK10,GPAM,CCT2,APP,RAB14,SKP2,MTOR,RAP2C,TRAF3IP2,CAB39,NCKAP1,JAGN1,SIGLEC9,IL20RB,BCL2,RAB10,MALT1,STX4,CRCP,CPNE3,C2,IFI44L,WASL,TMBIM6,TEK,OLR1,TGFB1,PDE12,PAFAH1B2,TSPAN6,PAK1,ADGRE5,CDC42,OSCAR,PHB2,HMGB1,TSC1,PGAM1,CADM1,PIK3CG,PIK3R1,PIK3R2,HSPA1B,NSD2,SCAMP1,YES1,YWHAZ,…
GO: Biological Process	GO:0006401	RNA catabolic process	0.0002069	0.002838	41	417	RPL24,RPL32,ERN1,RPS19,RPS24,RPS28,AGO4,AGO3,MLH1,AKT1,DCPS,MTOR,SMG1,PSME4,ZFP36L2,NPM1,TENT4A,EXOSC2,PDE12,RPL13A,HNRNPU,SECISBP2,HSPA1B,VEGFA,ROCK2,PSMF1,YWHAZ,PPP2R2A,MAPK14,TTC37,PRKCA,PUM1,PSMB5,PSMD11,PSMD12,BTG2,RBM8A,TNPO1,RNASEH2B,E2F1,ROCK1
GO: Biological Process	GO:0048609	multicellular organismal reproductive process	0.0002073	0.002838	79	965	ERCC1,MAK,BRIP1,STRBP,ESR1,RPS6KB1,ETS1,MCMDC2,ADAM10,ACSL4,S100A11,AGO4,MIF,MLH1,AKT1,MERTK,CXCL12,FOXO3,FNDC3A,APP,LGR5,ARNTL,CELF1,PLPP3,MTOR,MCM9,AFF4,MCM8,BCL2,PSME4,STYX,SGPL1,GNAQ,NOTCH1,CALR,NR3C1,NCAPH,CBS,NR2F2,SIRT1,TGFB1,TGFBR1,OXTR,IFTAP,PAFAH1B2,CDC25C,CFTR,HMGB2,HMGA1,PGR,UBE2A,UBE2B,CADM1,ABCG2,BMP8A,HSPA2,ADAMTS1,EIF5A2,CLOCK,YY1,CRKL,ZFX,IGF1,ZNF35,MAPK1,CTNNB1,PUM1,INHBA,PAQR5,…
GO: Biological Process	GO:0044255	cellular lipid metabolic process	0.00021	0.002871	89	1117	PIGP,ACACA,ACADL,ESR1,F2,ADH1B,ACSL1,ACSL4,SCD,MIF,GPC4,FGF2,PDP2,AKT1,AKT2,ALOX15,ATG7,GPAM,INPP5F,RAB14,PLPP3,MTOR,PLEKHA3,SNCA,MTMR9,SMG1,MYO5A,SIK1,GPD1L,SYNJ2,SGPL1,CPNE3,TBXAS1,TEK,SIRT1,TGFB1,SERAC1,CDC42,PCCB,VAPB,MGLL,SOCS6,SGMS1,LIPG,PIK3CG,PIK3R1,PIK3R2,PISD,ELOVL6,HSD17B4,CERK,NUDT7,ACBD5,CPS1,CPT1A,CRH,MAPK14,CCN1,SLC45A3,NUS1,SOCS5,PRKAA1,IL6ST,IPMK,INPP5A,IP6K1,IRS1,PTDSS2,PITPNC1,…
GO: Biological Process	GO:0000226	microtubule cytoskeleton organization	0.0002108	0.002878	71	846	TBC1D19,MAK,TMEM216,MET,AP1G1,CGN,ATXN3,MLH1,TAOK1,TRIM36,ATF5,SGK1,APC,CHORDC1,CDC14B,DYNC2LI1,TNKS,SNCA,TRIM37,SON,PLK2,SPAG1,CLUAP1,SPAST,ENTR1,RO60,SS18,NEFH,KAT2B,NSFL1C,NOTCH1,BICD2,NPM1,CLASP1,EML4,HAUS5,CEP43,PAK1,WDR73,CHP1,CDKN1B,CHD3,HNRNPU,UBE2B,CBY1,PKD1,HSPA1B,ROCK2,TBC1D15,WEE1,PTPN23,YWHAE,TBC1D13,PRKAA1,CTNNB1,USP6NL,TRAF3IP1,DAG1,ZNF207,HAUS3,DNAL1,EVI5,CEP97,DYNC1LI2,RAC1,TNPO1…
GO: Biological Process	GO:0062013	positive regulation of small molecule metabolic process	0.0002119	0.002884	22	174	ADM,MIF,AKT1,AKT2,APP,SNCA,MYC,ARPP19,KAT2B,SIRT1,HMGB1,CPT1A,IGF1,SLC45A3,PRKAA1,MAP2K1,ZBTB20,DAB2,IRS1,PTGS2,EPM2AIP1,RDH10
GO: Biological Process	GO:0031347	regulation of defense response	0.000212	0.002884	72	861	ESR1,TNIP3,ETS1,RPS19,RAET1E,F2,F2RL1,CD209,MAP3K1,OTULIN,AP1G1,MIF,MMP2,MMP9,TRIM38,XIAP,SLC7A2,TIFA,INAVA,SNCA,TRAF3IP2,CDK19,IL20RB,TAB2,GFI1,MALT1,PSME4,NFKBIA,ANKRD42,AKNA,TEK,TSPAN6,PAK1,HMGB1,HMGB2,MGLL,CADM1,PIK3CG,HSPA1B,PSMF1,UBQLN1,RICTOR,CLOCK,CRH,CRK,IFNAR2,IGF1,MAPK14,SOCS5,OTUD4,PRKCA,LSM14A,IKBKB,PUM1,TRIM44,IL6,IL6ST,TRAF3IP1,PSMB5,IRAK1,IRAK2,IRF1,PSMD11,PSMD12,SPATA2,PTGS2,APOB…
GO: Biological Process	GO:0042306	regulation of protein import into nucleus	0.0002124	0.002884	12	66	TEK,TGFB1,CHP1,PIK3R1,PIK3R2,AKAP5,EI24,MAPK14,MAPK1,PTGS2,RAN,ECT2
GO: Biological Process	GO:0010975	regulation of neuron projection development	0.0002126	0.002884	55	613	EZH2,ADAM10,MET,MIF,AKT1,CXCL12,CARM1,SGK1,NCKIPSD,INPP5F,MTOR,PLK2,SNX3,GFI1,KAT2B,NFE2L2,SYT4,CUX2,CRTC1,SEMA5A,NR3C1,SIRT1,PAK1,ZMYND8,MGLL,TSC1,TWF2,EEF2K,CREB3L2,VEGFA,AKAP5,ADAMTS1,WNT7A,YWHAH,CRK,CRKL,ITSN2,IKBKB,MAP2K1,ULK2,IL6,DAB2,PTEN,ZEB2,PTK6,ITPR1,TWF1,SEMA4C,PTPRF,CXCR4,RAC1,RGS2,SH3GLB1,FBXO31,LRP6
GO: Biological Process	GO:0007519	skeletal muscle tissue development	0.0002145	0.002906	24	198	RPS6KB1,MBNL1,MEF2D,MET,NLN,DDX17,LEMD2,ARNTL,MYC,SOX11,BCL2,POPDC2,SIX4,NOTCH1,NR2F2,TGFB1,CCNT2,MAPK14,PRKAA1,CTNNB1,BTG2,AKIRIN1,HIVEP3,EGR2
GO: Biological Process	GO:1903362	regulation of cellular protein catabolic process	0.0002168	0.002932	29	260	AMER1,YOD1,SH3RF2,ATXN3,SCO1,AKT1,ALAD,ATG7,MSN,SMARCC1,PLK2,STYX,TMTC3,NFE2L2,PRICKLE1,USP14,USP25,PKD1,HSPA1B,PSMF1,UBQLN1,BAG2,SOCS5,N4BP1,DAB2,PTEN,SVIP,TRIB1,FBXW7
GO: Biological Process	GO:0010592	positive regulation of lamellipodium assembly	0.0002173	0.002934	7	24	MTOR,NCKAP1,CDC42,TWF2,RAC1,AKIRIN1,WASF2
GO: Biological Process	GO:0007623	circadian rhythm	0.0002181	0.002941	27	235	NR2F6,EZH2,KMT2A,ATF5,ATG7,ARNTL,MTOR,SIK1,GFPT1,SRRD,GNAQ,CRTC1,SIRT1,CDK4,HNRNPU,ROCK2,CPT1A,CLOCK,CREB1,CRH,IGF1,PRKAA1,IL6,PTEN,RBM4B,RORA,FBXW7
GO: Biological Process	GO:0019725	cellular homeostasis	0.0002197	0.002958	87	1088	ERN1,ESR1,MCL1,F2,F2RL1,ADCY5,ADM,SCO1,FGF2,TAOK1,FKBP1A,CXCL12,FOXO3,ATG7,SGK1,FLVCR1,APC,APP,SNCA,ATP2A2,ATP2B1,MYC,SOX4,MYO5A,JAGN1,BAK1,BCL2,STX4,NFE2L2,TBXA2R,TBXAS1,NPM1,SLC11A2,CALM1,CALR,GPR35,SPPL3,GRIN2B,TMBIM6,SIRT1,TGFB1,OXTR,P4HB,CHP1,VAPB,PDE6B,ENPP1,CFTR,HMGB1,SOCS6,DNAJC10,PIK3CG,PIK3R1,PIK3R2,PKD1,SLC39A6,ABCG2,TMCO1,VCAM1,AKAP5,CLIC4,YWHAE,CRH,IGF1,PRIM1,PRKAA1,PRKCA,RAB39A,MAPK…
GO: Biological Process	GO:1900076	regulation of cellular response to insulin stimulus	0.0002215	0.002974	14	86	RPS6KB1,ATP2B1,MYO5A,SIK2,SIRT1,PAK1,CDK4,ENPP1,TSC1,PIK3R1,PRKAA1,PRKCA,IRS1,PTPRF
GO: Biological Process	GO:0032881	regulation of polysaccharide metabolic process	0.0002226	0.002974	10	48	AKT1,AKT2,MTOR,GFPT1,TGFB1,ENPP1,HMGB1,IGF1,IRS1,EPM2AIP1
GO: Biological Process	GO:0006984	ER-nucleus signaling pathway	0.0002226	0.002974	10	48	NCK2,ATP2A2,NFE2L2,CALR,PPP1R15B,PPP1R15A,TMCO1,BCL2L11,INSIG2,FBXW7
GO: Biological Process	GO:0060412	ventricular septum morphogenesis	0.0002226	0.002974	10	48	ZFPM1,SOX4,SOX11,NOTCH1,TGFBR1,TGFBR3,NSD2,VANGL2,LRP6,SMAD4
GO: Biological Process	GO:1904591	positive regulation of protein import	0.0002226	0.002974	10	48	TEK,TGFB1,PIK3R1,PIK3R2,AKAP5,MAPK14,MAPK1,PTGS2,RAN,ECT2
GO: Biological Process	GO:0002833	positive regulation of response to biotic stimulus	0.0002289	0.003052	41	419	ESR1,TNIP3,RPS19,RAET1E,F2RL1,CD209,MAP3K1,OTULIN,AP1G1,MIF,MMP2,XIAP,TIFA,INAVA,TAB2,GFI1,MALT1,PSME4,NFKBIA,TSPAN6,PAK1,HMGB1,HMGB2,CADM1,HSPA1B,PSMF1,UBQLN1,OTUD4,PRKCA,LSM14A,IKBKB,PUM1,PSMB5,IRAK1,IRAK2,IRF1,PSMD11,PSMD12,RNF125,KRAS,SH2D1A
GO: Biological Process	GO:0042752	regulation of circadian rhythm	0.0002292	0.003052	18	129	NR2F6,EZH2,ATG7,ARNTL,MTOR,SIK1,SRRD,GNAQ,CRTC1,ROCK2,CLOCK,CREB1,CRH,PRKAA1,IL6,RBM4B,RORA,FBXW7
GO: Biological Process	GO:0031667	response to nutrient levels	0.0002311	0.003061	50	544	ERCC1,BRIP1,RPS6KB1,ACSL1,ADM,ACSL4,AKT1,ALAD,FOXO3,ATG7,CASTOR2,SLC2A1,MTOR,TNKS,ATP2B1,SORD,SIK1,CCND1,BCL2,NFE2L2,SIK2,C2,TBXA2R,TMBIM6,CBS,SIRT1,TGFB1,CDKN2D,TSC1,LIPG,ATG9A,BMP8A,VCAM1,WRN,CPS1,CREB1,IGFBP2,PRKAA1,MAPK1,EIF2AK2,ULK2,PTEN,PTGS2,RIPOR1,LAMP2,LDHA,NUAK2,SH3GLB1,LRP6,TBL2
GO: Biological Process	GO:0006469	negative regulation of protein kinase activity	0.0002315	0.003061	29	261	AKT1,APC,CHORDC1,AKT1S1,KAT2B,GNAQ,NPM1,GPRC5A,CEP43,TFAP4,NR2F2,SIRT1,CHP1,CDKN1B,CDKN2D,ENPP1,SOCS5,PRKAR2A,PRKCA,IL6,PTEN,WNK1,PTK6,PTPRJ,RGS2,RGS3,LRP6,SPRED1,TRIB1
GO: Biological Process	GO:0050658	RNA transport	0.0002316	0.003061	24	199	NCBP3,SRSF1,SRSF7,SLU7,POM121C,TNKS,SMG1,PHAX,NXT2,BICD2,NPM1,NUP98,NUP43,TSC1,HNRNPU,RBM27,EIF5A2,YTHDC1,ZC3H11A,RBM8A,DDX39B,RAN,EIF5AL1,PABPN1
GO: Biological Process	GO:0050657	nucleic acid transport	0.0002316	0.003061	24	199	NCBP3,SRSF1,SRSF7,SLU7,POM121C,TNKS,SMG1,PHAX,NXT2,BICD2,NPM1,NUP98,NUP43,TSC1,HNRNPU,RBM27,EIF5A2,YTHDC1,ZC3H11A,RBM8A,DDX39B,RAN,EIF5AL1,PABPN1
GO: Biological Process	GO:0010565	regulation of cellular ketone metabolic process	0.0002316	0.003061	24	199	ACADL,ADM,ACSL4,PDP2,AKT1,AKT2,APC,MTOR,SNCA,PSME4,SIRT1,PPTC7,SLC7A11,PSMF1,CPT1A,SLC45A3,PSMB5,DAB2,IRS1,PSMD11,PSMD12,PTGS2,RDH10,INSIG2
GO: Biological Process	GO:0050920	regulation of chemotaxis	0.0002338	0.003086	27	236	ADAM10,F2RL1,MET,MTUS1,MIF,FGF2,AKT2,CXCL12,STX4,NOTCH1,CALR,SEMA5A,TGFB1,USP14,THBS4,HMGB1,VEGFA,MAPK14,PRKCA,IL6,IL6R,WNK1,SEMA4C,PTPRJ,CXCR4,RAC1,AKIRIN1
GO: Biological Process	GO:0046700	heterocycle catabolic process	0.0002403	0.003167	55	616	RPL24,RPL32,ERN1,NT5C3A,RPS19,RPS24,RPS28,AGO4,AGO3,MLH1,AKT1,ALDH6A1,DCPS,MTOR,NT5C2,SMG1,PSME4,ZFP36L2,NFE2L2,NPM1,TENT4A,EXOSC2,PDE12,ENTPD1,RPL13A,SMUG1,ENPP1,HMGB1,HMGB2,HNRNPU,SECISBP2,HSPA1B,VEGFA,ROCK2,NUDT7,PSMF1,NMNAT1,YWHAZ,PPP2R2A,MAPK14,TTC37,PRKCA,PUM1,IL6,PSMB5,PSMD11,PSMD12,APOBEC3F,BTG2,RBM8A,TET3,TNPO1,RNASEH2B,E2F1,ROCK1
GO: Biological Process	GO:0001525	angiogenesis	0.0002429	0.003196	57	645	SYNJ2BP,ETS1,ADM,OTULIN,JAG1,FGF2,AKT1,MMP2,MMP9,CXCL12,JCAD,STARD13,PLK2,UNC5B,STK4,NFE2L2,MYDGF,NOTCH1,TBXA2R,TCF4,SEMA5A,TEK,SIRT1,TGFBR1,THBS4,HGS,CDC42,HMGB1,PIK3CG,PIK3R2,VEGFA,ROCK2,COL8A1,ADAMTS1,WNT7A,CLIC4,MAPK14,CCN1,NUS1,PRKCA,CTNNB1,IL1A,IL6,DAG1,PTEN,ITGAV,PTGS2,CXCR4,VANGL2,WASF2,SPRED1,ROCK1,RORA,EGFL7,EMP2,SMAD1,FBXW7
GO: Biological Process	GO:0045321	leukocyte activation	0.0002439	0.003205	106	1385	ERCC1,RAET1E,ZFPM1,ADAM10,F2RL1,CD209,FZD7,S100A11,ZBTB7A,ZNF608,AP1G1,MIF,MLH1,AKT1,ALAD,MERTK,MMP9,FKBP1A,CXCL12,NCK2,ATG7,DOCK10,APC,GPAM,CCT2,APP,RAB14,MSN,SLC7A2,MTOR,SNCA,RAP2C,SOX4,CAB39,SOX11,SIGLEC9,ZC3H8,ADAM9,LRRC32,BAK1,IL20RB,BCL2,RAB10,MALT1,STX4,NFATC2,ZFP36L2,CPNE3,ZEB1,OLR1,TGFB1,PAFAH1B2,PAK1,ADGRE5,CDC42,CDK6,CFTR,OSCAR,HMGB1,TSC1,SOCS6,PGAM1,CADM1,PIK3CG,PIK3R1,HECTD1,HSPA1B,V…
GO: Biological Process	GO:0000381	regulation of alternative mRNA splicing, via spliceosome	0.0002461	0.003228	12	67	MBNL1,ZBTB7A,DDX17,SRSF1,SRSF7,CELF1,SRSF10,RBMX,HNRNPU,YTHDC1,RBM8A,RBM4B
GO: Biological Process	GO:0032885	regulation of polysaccharide biosynthetic process	0.0002473	0.003229	9	40	AKT1,AKT2,MTOR,GFPT1,TGFB1,ENPP1,IGF1,IRS1,EPM2AIP1
GO: Biological Process	GO:0045022	early endosome to late endosome transport	0.0002473	0.003229	9	40	MSN,SNX3,PTPN23,MAPK1,MAP2K1,DAB2,RAB5A,SH3GLB1,EMP2
GO: Biological Process	GO:0051084	'de novo' posttranslational protein folding	0.0002473	0.003229	9	40	CCT2,ST13,HSPA13,DNAJB4,HSPA1B,HSPA2,TOR1A,SH3GLB1,HSPA14
GO: Biological Process	GO:0044270	cellular nitrogen compound catabolic process	0.0002502	0.003254	55	617	RPL24,RPL32,ACADL,ERN1,NT5C3A,RPS19,RPS24,RPS28,AGO4,AGO3,MLH1,AKT1,ALDH6A1,DCPS,MTOR,NT5C2,SMG1,PSME4,ZFP36L2,NPM1,TENT4A,EXOSC2,PDE12,ENTPD1,RPL13A,SMUG1,ENPP1,HMGB1,HMGB2,HNRNPU,SECISBP2,HSPA1B,VEGFA,ROCK2,NUDT7,PSMF1,NMNAT1,YWHAZ,PPP2R2A,MAPK14,TTC37,PRKCA,PUM1,IL6,PSMB5,PSMD11,PSMD12,APOBEC3F,BTG2,RBM8A,TET3,TNPO1,RNASEH2B,E2F1,ROCK1
GO: Biological Process	GO:0006403	RNA localization	0.0002504	0.003254	27	237	NCBP3,SRSF1,SRSF7,SLU7,CCT2,POM121C,TNKS,SMG1,PHAX,NXT2,BICD2,NPM1,NUP98,NUP43,EXOSC2,TSC1,HNRNPU,RBM27,EIF5A2,YY1,YTHDC1,ZC3H11A,RBM8A,DDX39B,RAN,EIF5AL1,PABPN1
GO: Biological Process	GO:0048013	ephrin receptor signaling pathway	0.0002509	0.003254	14	87	MMP2,MMP9,NCK2,SS18,NOTCH1,WASL,GRIN2B,PAK1,CDC42,ROCK2,YES1,CRK,RAC1,ROCK1
GO: Biological Process	GO:0030902	hindbrain development	0.0002512	0.003254	23	188	EZH2,FGF2,ATF5,ATG7,GAS1,BCL2,CBS,PAK1,GPR37L1,WNT7A,XRCC1,CRK,CRKL,IGF1,CTNNB1,MAP2K1,SEMA4C,CUL5,EGR2,LRP6,RORA,SMAD1,SMAD9
GO: Biological Process	GO:1990776	response to angiotensin	0.0002514	0.003254	8	32	BRIP1,ARID1B,NFE2L2,CDC6,ROCK2,IRS1,PTGS2,ROCK1
GO: Biological Process	GO:1902745	positive regulation of lamellipodium organization	0.0002514	0.003254	8	32	RREB1,MTOR,NCKAP1,CDC42,TWF2,RAC1,AKIRIN1,WASF2
GO: Biological Process	GO:0098609	cell-cell adhesion	0.0002526	0.003261	75	911	SYNJ2BP,ETS1,CD209,S100A11,ZNF608,JAG1,GPC4,AKT1,CXCL12,ALOX15,NCK2,FNDC3A,GPAM,MSN,PLPP3,SOX2,ZC3H8,ADAM9,LRRC32,IL20RB,NCAM2,BCL2,RAB10,MALT1,GNAS,PCDHGA10,PCDHGA2,PCDHB14,AKNA,PCDHA6,TEK,CLDN12,OLR1,TGFB1,TBX18,THBS4,PAK1,CDC42,HMGB1,SOCS6,SLC7A11,CADM1,PIK3CG,PIK3R1,PKD1,CNN3,VCAM1,VEGFA,MAP3K8,PTPN23,YES1,ZAP70,IGF1,MAPK14,IGFBP2,CCN1,SOCS5,PRKCA,CTNNB1,MAP2K1,IL6,IL6R,IL6ST,CD55,IRAK1,IRF1,…
GO: Biological Process	GO:1904659	glucose transmembrane transport	0.0002527	0.003261	18	130	ESR1,RPS6KB1,MET,MIF,AKT1,AKT2,SLC2A1,MYC,ARPP19,NFE2L2,ENPP1,TSC1,PIK3R1,YES1,IGF1,MAPK14,PRKCA,IRS1
GO: Biological Process	GO:0048635	negative regulation of muscle organ development	0.0002539	0.003272	13	77	FZD7,APC,FRS2,SIX4,TGFB1,PAK1,YY1,IL6,PTEN,AKIRIN1,RGS2,LRP6,SMAD4
GO: Biological Process	GO:0010463	mesenchymal cell proliferation	0.000263	0.003379	11	58	MYC,MYCN,GAS1,ZEB1,TBX18,HMGB1,VEGFA,OSR1,CTNNB1,IRS1,LRP6
GO: Biological Process	GO:0055023	positive regulation of cardiac muscle tissue growth	0.000263	0.003379	11	58	FGF2,MTOR,NOTCH1,NR3C1,SIRT1,TGFBR3,IGF1,MAPK14,MAPK1,DDX39B,PARP2
GO: Biological Process	GO:0006694	steroid biosynthetic process	0.0002648	0.003398	25	213	ACACA,ADM,SCD,GPAM,SNAI1,GFI1,NR3C1,SIRT1,OSBP,CFTR,ELOVL6,HSD17B4,ACBD3,CRH,SF1,IGF1,PRKAA1,IL1A,CYP51A1,DAB2,DHCR7,PEX2,RAN,INSIG2,HSD17B12
GO: Biological Process	GO:1903689	regulation of wound healing, spreading of epidermal cells	0.0002717	0.003476	4	7	RREB1,MTOR,CLASP1,PTEN
GO: Biological Process	GO:0071440	regulation of histone H3-K14 acetylation	0.0002717	0.003476	4	7	KMT2A,NAP1L2,KAT2B,SIRT1
GO: Biological Process	GO:0010225	response to UV-C	0.0002761	0.003521	6	18	MAP3K4,BAK1,POLI,WRN,EI24,YY1
GO: Biological Process	GO:0050900	leukocyte migration	0.0002762	0.003521	49	534	RPS19,F2,ADAM10,F2RL1,MTUS1,MIF,AKT1,MERTK,MMP9,CXCL12,APP,MSN,JAGN1,WASL,CALR,GPR35,ROR2,TEK,OLR1,SLC7A9,TGFB1,THBS4,RPL13A,CDC42,HMGB1,SLC7A11,PIK3CG,PIK3R1,PIK3R2,VCAM1,VEGFA,YES1,ZAP70,CRK,CRKL,MAPK14,PRKCA,IL1A,IL6,IL6R,ITGAV,WNK1,F11R,PTPRJ,CXCR4,RAC1,AKIRIN1,SLC7A5,ROCK1
GO: Biological Process	GO:0045792	negative regulation of cell size	0.0002769	0.003521	5	12	AKT1,AKT1S1,MTOR,TSC1,PTEN
GO: Biological Process	GO:0010998	regulation of translational initiation by eIF2 alpha phosphorylation	0.0002769	0.003521	5	12	NCK2,NPM1,PPP1R15B,PPP1R15A,EIF2AK2
GO: Biological Process	GO:0010906	regulation of glucose metabolic process	0.0002783	0.003534	18	131	NLN,AKT1,AKT2,MTOR,ARPP19,SIK1,GFPT1,KAT2B,NR3C1,SIRT1,ENPP1,HMGB1,IGF1,SLC45A3,IL6,IRS1,EPM2AIP1,RORA
GO: Biological Process	GO:0110020	regulation of actomyosin structure organization	0.0002796	0.003545	16	109	MET,PPFIA1,MTOR,CLASP1,TGFBR1,PAK1,CDC42,TSC1,PIK3R1,PIK3R2,ROCK2,RAC1,ECT2,WASF2,ROCK1,SMAD4
GO: Biological Process	GO:0001738	morphogenesis of a polarized epithelium	0.0002824	0.003575	20	154	FZD6,FZD7,ZNRF3,GPC4,MSN,RAB10,PSME4,PRICKLE1,ROR2,CDC42,PSMF1,WNT7A,TRAF3IP1,PSMB5,DAB2,PSMD11,PSMD12,RAC1,VANGL2,LRP6
GO: Biological Process	GO:0045089	positive regulation of innate immune response	0.0002828	0.003575	39	396	ESR1,TNIP3,RPS19,RAET1E,F2RL1,CD209,MAP3K1,OTULIN,AP1G1,MMP2,XIAP,TIFA,INAVA,TAB2,GFI1,MALT1,PSME4,NFKBIA,TSPAN6,PAK1,HMGB1,HMGB2,CADM1,HSPA1B,PSMF1,UBQLN1,OTUD4,LSM14A,IKBKB,PUM1,PSMB5,IRAK1,IRAK2,IRF1,PSMD11,PSMD12,RNF125,KRAS,SH2D1A
GO: Biological Process	GO:0043281	regulation of cysteine-type endopeptidase activity involved in apoptotic process	0.0002869	0.003616	27	239	AKT1,AKT2,MMP9,XIAP,BEX3,SNCA,MYC,SOX2,BAK1,MALT1,SLC11A2,TFAP4,SIRT1,CYCS,CDKN2D,HMGB1,MTCH1,VEGFA,YWHAE,IGBP1,IGF1,CCN1,ST18,IL6,PTGS2,BCL2L11,DNAJB6
GO: Biological Process	GO:0060252	positive regulation of glial cell proliferation	0.0002877	0.003616	7	25	ATXN1,MTOR,MYC,PLAG1,IGF1,IL6,E2F1
GO: Biological Process	GO:0071157	negative regulation of cell cycle arrest	0.0002877	0.003616	7	25	EVI2B,MIF,CCND1,CCNK,CALR,TFAP4,CDK4
GO: Biological Process	GO:0032469	endoplasmic reticulum calcium ion homeostasis	0.0002877	0.003616	7	25	APP,ATP2A2,BAK1,BCL2,TMBIM6,TMCO1,ITPR1
GO: Biological Process	GO:1904951	positive regulation of establishment of protein localization	0.0002896	0.003633	48	521	F2RL1,MIF,AKT2,ATG7,CCT2,SOX4,ADAM9,BCL2,STX4,TEK,SIRT1,TGFB1,PAK1,CDC42,CHP1,CFTR,HMGB1,TTN,RHOU,CADM1,PIK3R1,PIK3R2,AKAP5,RPH3AL,PTPN23,SAR1A,YWHAE,YWHAH,YWHAZ,CRH,AKAP12,IGF1,MAPK14,PRKAA1,MAPK1,IL1A,IL6,TMEM30B,PTGS2,RIPOR1,KIF5B,RAC1,RAN,E2F1,ECT2,SH3GLB1,SAR1B,FBXW7
GO: Biological Process	GO:0090066	regulation of anatomical structure size	0.0002901	0.003633	53	592	F2RL1,MAP3K1,ADM,AKT1,MMP2,CXCL12,ALOX15,NCK2,LIMA1,AKT1S1,MSN,MTOR,ATP2B1,NCKAP1,JMY,KAT2B,TBXA2R,TBXAS1,NPM1,WASL,WHAMM,SEMA5A,CBS,SIRT1,TGFBR3,OXTR,PAK1,CDK4,CFTR,MGLL,TSC1,TWF2,PPP1R15A,PIK3R2,PLS1,VEGFA,ROCK2,WNT7A,RICTOR,CPS1,CREB1,ARHGAP18,MAP2K1,ULK2,PTEN,PTGS2,TWF1,SEMA4C,RAB5A,RAC1,ECE1,RGS2,ROCK1
GO: Biological Process	GO:0051236	establishment of RNA localization	0.0002902	0.003633	24	202	NCBP3,SRSF1,SRSF7,SLU7,POM121C,TNKS,SMG1,PHAX,NXT2,BICD2,NPM1,NUP98,NUP43,TSC1,HNRNPU,RBM27,EIF5A2,YTHDC1,ZC3H11A,RBM8A,DDX39B,RAN,EIF5AL1,PABPN1
GO: Biological Process	GO:1901184	regulation of ERBB signaling pathway	0.0003021	0.003771	15	99	ESR1,AKT1,MMP9,NCK2,APP,SNX5,GPRC5A,HGS,CDC42,SOCS5,PTK6,PTPRF,PTPRJ,STAM,FBXW7
GO: Biological Process	GO:0097306	cellular response to alcohol	0.0003021	0.003771	15	99	ACACA,ADCY5,AKT1,FOXO3,ATP2B1,GNAS,CDK4,CFTR,PRKAA1,CTNNB1,INHBA,DAG1,PTEN,RAD51,LRP6
GO: Biological Process	GO:0110053	regulation of actin filament organization	0.0003025	0.003771	30	278	F2RL1,MAP3K1,MET,CXCL12,ALOX15,NCK2,LIMA1,PPFIA1,MTOR,C9orf72,NCKAP1,JMY,WASL,CLASP1,WHAMM,SEMA5A,TGFBR1,PAK1,CDC42,TSC1,TWF2,PIK3R1,PIK3R2,ROCK2,RICTOR,ARHGAP18,TWF1,RAC1,WASF2,ROCK1
GO: Biological Process	GO:0030258	lipid modification	0.0003033	0.003775	32	304	ACADL,F2,FGF2,AKT1,AKT2,INPP5F,PLPP3,MTOR,MTMR9,SMG1,SYNJ2,TEK,TGFB1,CDC42,SOCS6,PIK3CG,PIK3R1,PIK3R2,HSD17B4,CERK,CPT1A,MAPK14,SOCS5,PRKAA1,INPP5A,IP6K1,IRS1,PTEN,PEX2,RAC1,SH3GLB1,PIP4K2C
GO: Biological Process	GO:0030850	prostate gland development	0.0003075	0.003822	11	59	ESR1,MMP2,APC,SMARCC1,FRS2,NOTCH1,CDKN1B,PLAG1,IGF1,CTNNB1,PTEN
GO: Biological Process	GO:0022612	gland morphogenesis	0.000308	0.003822	20	155	ESR1,MET,MMP2,MSN,BTBD7,FRS2,BCL2,NOTCH1,NR3C1,TGFB1,PHB2,PGR,PLAG1,IGF1,IL6,DAG1,ITPR1,TWSG1,LRP6,FBXW7
GO: Biological Process	GO:0036473	cell death in response to oxidative stress	0.0003109	0.003853	16	110	MCL1,MET,AKT1,FOXO3,ATG7,BCL2,NFE2L2,SIRT1,P4HB,GPR37L1,TSC1,SLC7A11,UBQLN1,CTNNB1,OXR1,FBXW7
GO: Biological Process	GO:0010907	positive regulation of glucose metabolic process	0.0003166	0.003919	10	50	AKT1,AKT2,ARPP19,KAT2B,SIRT1,HMGB1,IGF1,SLC45A3,IRS1,EPM2AIP1
GO: Biological Process	GO:0032355	response to estradiol	0.0003238	0.004002	19	144	ESR1,ETS1,EZH2,MMP2,FOSL2,CCND1,CALR,NR2F2,TGFB1,OXTR,CDKN1B,STRN3,WNT7A,IGFBP2,PRKCA,CTNNB1,PTEN,PTGS2,BCL2L11
GO: Biological Process	GO:0043550	regulation of lipid kinase activity	0.0003271	0.004032	12	69	F2,FGF2,TEK,TGFB1,CDC42,SOCS6,PIK3R1,PIK3R2,SOCS5,IRS1,RAC1,SH3GLB1
GO: Biological Process	GO:0000186	activation of MAPKK activity	0.0003271	0.004032	12	69	MAP3K1,MAP3K4,FGF2,TAOK1,ADAM9,FRS2,TGFBR1,MAP3K8,CRK,CRKL,MAPK1,EIF2AK2
GO: Biological Process	GO:0051276	chromosome organization	0.000329	0.004035	99	1287	CHAF1B,ERCC1,BRIP1,ESR1,MCMDC2,ZFPM1,ARID1A,EZH2,MAP3K4,ZBTB7A,ARID1B,AGO4,ATXN3,MLH1,KMT2A,CARM1,CUL4A,MRE11,SMARCA5,ATG7,APC,CHD9,CCT2,BRMS1L,ATF7IP,MCM9,SMARCC1,GINS2,TNKS,SNAI1,SNCA,TRIM37,MYC,SOX2,SMG1,MCM8,NAP1L2,GFI1,KAT2B,PSME4,MORF4L1,NPM1,USP22,TENT4A,NUP98,NR3C1,NCAPH,SIRT1,TGFB1,KAT7,GTF2B,BAZ2A,CBX6,CCNE2,RNF20,PAK1,CDC6,PHB2,HMGB1,HMGB2,CHD3,HMGA1,TSPYL1,TTN,HNRNPU,BOD1,ERCC8,UBE2A,…
GO: Biological Process	GO:0042440	pigment metabolic process	0.0003297	0.004035	13	79	ALAD,SHMT1,MTHFD1,SOX2,SNX3,MYO5A,BCL2,SRRD,SLC11A2,SLC7A11,COX10,PRPS1,ZEB2
GO: Biological Process	GO:0000380	alternative mRNA splicing, via spliceosome	0.0003297	0.004035	13	79	MBNL1,ZBTB7A,DDX17,SRSF1,SRSF7,SLU7,CELF1,SRSF10,RBMX,HNRNPU,YTHDC1,RBM8A,RBM4B
GO: Biological Process	GO:1900034	regulation of cellular response to heat	0.0003297	0.004035	13	79	CHORDC1,POM121C,AKT1S1,MTOR,NUP98,NUP43,SIRT1,HSBP1,HSPA1B,BAG2,YWHAE,MAPK1,DNAJB6
GO: Biological Process	GO:0007017	microtubule-based process	0.0003298	0.004035	85	1071	TBC1D19,MAK,TMEM216,MET,AP1G1,CGN,ATXN3,MLH1,TAOK1,TRIM36,KIF6,ATF5,COPG1,SGK1,APC,CHORDC1,APP,CDC14B,DYNC2LI1,TNKS,SNCA,TRIM37,SON,SORD,KIF1C,PLK2,SPAG1,CLUAP1,SPAST,MYO5A,ENTR1,RO60,SS18,SRRD,NEFH,KAT2B,NSFL1C,NOTCH1,BICD2,NPM1,CLASP1,EML4,HAUS5,CEP43,PAK1,WDR73,CDC42,CHP1,CDKN1B,CHD3,HNRNPU,UBE2B,CBY1,PKD1,HSPA1B,ROCK2,TBC1D15,WEE1,PTPN23,YWHAE,TBC1D13,IGBP1,PRKAA1,BLOC1S3,CTNNB1,MAP2K1,USP6NL…
GO: Biological Process	GO:0032504	multicellular organism reproduction	0.0003335	0.004075	79	980	ERCC1,MAK,BRIP1,STRBP,ESR1,RPS6KB1,ETS1,MCMDC2,ADAM10,ACSL4,S100A11,AGO4,MIF,MLH1,AKT1,MERTK,CXCL12,FOXO3,FNDC3A,APP,LGR5,ARNTL,CELF1,PLPP3,MTOR,MCM9,AFF4,MCM8,BCL2,PSME4,STYX,SGPL1,GNAQ,NOTCH1,CALR,NR3C1,NCAPH,CBS,NR2F2,SIRT1,TGFB1,TGFBR1,OXTR,IFTAP,PAFAH1B2,CDC25C,CFTR,HMGB2,HMGA1,PGR,UBE2A,UBE2B,CADM1,ABCG2,BMP8A,HSPA2,ADAMTS1,EIF5A2,CLOCK,YY1,CRKL,ZFX,IGF1,ZNF35,MAPK1,CTNNB1,PUM1,INHBA,PAQR5,…
GO: Biological Process	GO:0032874	positive regulation of stress-activated MAPK cascade	0.0003415	0.004168	23	192	ERN1,F2RL1,MAP3K1,MAP3K4,FZD7,MET,SH3RF2,TAOK1,APP,INAVA,ROR2,PAK1,CDC42,HMGB1,VEGFA,WNT7A,IL1A,EIF2AK2,DAB2,IRAK1,ZEB2,SEMA4C,VANGL2
GO: Biological Process	GO:0046834	lipid phosphorylation	0.000344	0.004192	17	122	F2,FGF2,SMG1,TEK,TGFB1,CDC42,SOCS6,PIK3CG,PIK3R1,PIK3R2,CERK,SOCS5,IP6K1,IRS1,RAC1,SH3GLB1,PIP4K2C
GO: Biological Process	GO:0038093	Fc receptor signaling pathway	0.0003505	0.004266	27	242	MAP3K1,NCKIPSD,NCKAP1,TAB2,MALT1,PSME4,NFATC2,WASL,CALM1,PAK1,CDC42,OSCAR,PIK3R1,PIK3R2,PSMF1,YES1,CRK,MAPK1,IKBKB,PSMB5,PSMD11,PSMD12,ELMO1,ITK,PTPRJ,RAC1,WASF2
GO: Biological Process	GO:0007030	Golgi organization	0.0003539	0.004301	19	145	STX16,MYO5A,NSFL1C,RAB30,CLASP1,TMED4,CDC42,YWHAZ,MAPK1,MAP2K1,USP6NL,LMAN2L,DNAJC28,GOLGA5,RAB2A,TMED5,TMED7,TANGO2,STX6
GO: Biological Process	GO:0032970	regulation of actin filament-based process	0.000356	0.00432	41	428	F2RL1,MAP3K1,MET,TAOK1,CXCL12,ALOX15,NCK2,LIMA1,PPFIA1,MTOR,C9orf72,ATP2A2,NCKAP1,JMY,WASL,CLASP1,WHAMM,SEMA5A,TEK,TGFB1,TGFBR1,PAK1,CDC42,TSC1,TWF2,RHOU,PIK3R1,PIK3R2,ROCK2,RICTOR,CRK,ARHGAP18,IL1A,TWF1,F11R,RAC1,ECT2,VANGL2,WASF2,ROCK1,SMAD4
GO: Biological Process	GO:0043551	regulation of phosphatidylinositol 3-kinase activity	0.0003582	0.004341	11	60	FGF2,TEK,TGFB1,CDC42,SOCS6,PIK3R1,PIK3R2,SOCS5,IRS1,RAC1,SH3GLB1
GO: Biological Process	GO:1990874	vascular associated smooth muscle cell proliferation	0.0003601	0.004352	14	90	ERN1,MEF2D,FGF2,MMP2,MMP9,RGS5,FRS2,PAK1,CDKN1B,ADAMTS1,IGF1,PTEN,DDX39B,DNMT1
GO: Biological Process	GO:1904705	regulation of vascular associated smooth muscle cell proliferation	0.0003601	0.004352	14	90	ERN1,MEF2D,FGF2,MMP2,MMP9,RGS5,FRS2,PAK1,CDKN1B,ADAMTS1,IGF1,PTEN,DDX39B,DNMT1
GO: Biological Process	GO:0031330	negative regulation of cellular catabolic process	0.0003615	0.004363	29	268	MCL1,YOD1,MET,SCO1,AKT1,ALAD,ATG7,MTOR,SMARCC1,SNCA,MTMR9,TAB2,BCL2,STYX,TENT4A,USP14,USP25,TSC1,HNRNPU,PIK3CG,SECISBP2,VEGFA,PSMF1,NMNAT1,MAPK14,N4BP1,E2F1,ROCK1,SVIP
GO: Biological Process	GO:0070304	positive regulation of stress-activated protein kinase signaling cascade	0.0003681	0.004437	23	193	ERN1,F2RL1,MAP3K1,MAP3K4,FZD7,MET,SH3RF2,TAOK1,APP,INAVA,ROR2,PAK1,CDC42,HMGB1,VEGFA,WNT7A,IL1A,EIF2AK2,DAB2,IRAK1,ZEB2,SEMA4C,VANGL2
GO: Biological Process	GO:1903649	regulation of cytoplasmic transport	0.0003752	0.004516	7	26	MSN,SNX3,PTPN23,MAPK1,MAP2K1,DAB2,SH3GLB1
GO: Biological Process	GO:0046854	phosphatidylinositol phosphorylation	0.000377	0.004532	15	101	FGF2,SMG1,TEK,TGFB1,CDC42,SOCS6,PIK3CG,PIK3R1,PIK3R2,SOCS5,IP6K1,IRS1,RAC1,SH3GLB1,PIP4K2C
GO: Biological Process	GO:0090068	positive regulation of cell cycle process	0.000378	0.004538	33	321	EZH2,MET,AKT1,DYRK3,CARM1,CUL4A,APP,CDC14B,SOX4,PLK2,SPAST,CCND1,NSFL1C,NPM1,TGFB1,ORC1,CDC6,CDC25C,CDC42,CDK4,CDKN1B,PHB2,HNRNPU,UBE2B,WIZ,HSPA2,ROCK2,ADAMTS1,IGF1,IL1A,BTG2,E2F1,ECT2
GO: Biological Process	GO:0071156	regulation of cell cycle arrest	0.0003826	0.004586	16	112	EVI2B,MIF,AKT2,CARM1,SOX4,PLK2,CCND1,CCNK,CALR,TFAP4,TGFB1,CDC25C,CDK4,CDKN1B,BTG2,E2F1
GO: Biological Process	GO:0002831	regulation of response to biotic stimulus	0.0003845	0.004596	50	556	ESR1,TNIP3,RPS19,RAET1E,F2RL1,CD209,MAP3K1,OTULIN,AP1G1,MIF,MMP2,TRIM38,XIAP,TIFA,INAVA,TRAF3IP2,TAB2,GFI1,MALT1,PSME4,NFKBIA,TSPAN6,PAK1,HMGB1,HMGB2,CADM1,HSPA1B,PSMF1,UBQLN1,CRK,IFNAR2,OTUD4,PRKCA,LSM14A,IKBKB,PUM1,TRIM44,TRAF3IP1,PSMB5,CD55,IRAK1,IRAK2,IRF1,PSMD11,PSMD12,APOBEC3F,RNF125,KRAS,SH2D1A,TRIB1
GO: Biological Process	GO:0051129	negative regulation of cellular component organization	0.0003848	0.004596	68	819	ERCC1,MAK,ESR1,MET,AKT1,TAOK1,CARM1,LIMA1,ATG7,SGK1,PPFIA1,APC,INPP5F,APP,TNKS,SNCA,TRIM37,PLK2,GFI1,KAT2B,SYT4,NOTCH1,NPM1,WASL,CLASP1,EML4,SEMA5A,GRIN2B,SIRT1,TGFB1,RPL13A,CDC42,HMGB1,TSC1,TWF2,HMGA1,HNRNPU,UBE2B,HSPA1B,HSPA2,VEGFA,ROCK2,GNL3L,NMNAT1,XRCC1,SAR1A,YWHAH,IGF1,IKBKB,ULK2,TRAF3IP1,DAB2,ZNF207,PTEN,TWF1,SEMA4C,PTPRF,SLC35F6,CEP97,RAC1,DNMT1,DNAJB6,LAMP2,CEP192,WASF2,ROCK1,SVIP,SMAD4
GO: Biological Process	GO:0042921	glucocorticoid receptor signaling pathway	0.000385	0.004596	6	19	ARID1A,ARNTL,CALR,NR3C1,CLOCK,YWHAH
GO: Biological Process	GO:0030326	embryonic limb morphogenesis	0.0003865	0.004601	19	146	MBNL1,FZD6,SALL1,FLVCR1,MYCN,GAS1,GNAQ,GNAS,NOTCH1,ROR2,WNT7A,OSR1,CTNNB1,TRAF3IP1,BCL2L11,RDH10,ECE1,LRP6,SMAD4
GO: Biological Process	GO:0035113	embryonic appendage morphogenesis	0.0003865	0.004601	19	146	MBNL1,FZD6,SALL1,FLVCR1,MYCN,GAS1,GNAQ,GNAS,NOTCH1,ROR2,WNT7A,OSR1,CTNNB1,TRAF3IP1,BCL2L11,RDH10,ECE1,LRP6,SMAD4
GO: Biological Process	GO:0039694	viral RNA genome replication	0.0003938	0.004681	8	34	ATG7,CDC42,VAPB,ROCK2,MPHOSPH8,APOBEC3F,RAB5A,ATG16L1
GO: Biological Process	GO:0051052	regulation of DNA metabolic process	0.0003945	0.004683	38	389	ERCC1,MAP3K4,MLH1,FGF2,KMT2A,AKT1,CUL4A,MRE11,CCT2,KLHL15,TNKS,FUS,MYC,SMG1,NPM1,SIRT1,TGFB1,HMGB1,HNRNPU,ERCC8,UBE2B,VEGFA,GNL3L,NMNAT1,NSD2,WRN,XRCC1,OTUD4,MPHOSPH8,MAPK1,CTNNB1,IL6,DDX39B,GNL3,DNMT1,KPNA2,RAD51,MRNIP
GO: Biological Process	GO:0007276	gamete generation	0.000395	0.004683	66	790	ERCC1,MAK,BRIP1,STRBP,RPS6KB1,MCMDC2,ADAM10,S100A11,AGO4,MIF,MLH1,AKT1,MERTK,CXCL12,FOXO3,FNDC3A,LGR5,ARNTL,CELF1,PLPP3,MTOR,MCM9,AFF4,MCM8,BCL2,PSME4,STYX,SGPL1,NOTCH1,CALR,NCAPH,SIRT1,TGFB1,TGFBR1,IFTAP,PAFAH1B2,CDC25C,CFTR,HMGB2,HMGA1,PGR,UBE2B,CADM1,BMP8A,HSPA2,ADAMTS1,EIF5A2,CLOCK,YY1,CRKL,ZFX,IGF1,ZNF35,CTNNB1,PUM1,INHBA,PAQR5,SPATA2,YTHDC1,PTGS2,CXCR4,BCL2L11,E2F1,RGS2,SMAD1,SMAD4
GO: Biological Process	GO:0034250	positive regulation of cellular amide metabolic process	0.0004017	0.004756	21	170	RPS6KB1,NCK2,APP,TRUB2,MTOR,SOX4,LARP4B,NFE2L2,NPM1,CDK4,PPP1R15A,GUF1,SECISBP2,ROCK2,EIF5A2,CCN1,MAPK1,IL6,DDX39B,EIF5AL1,EIF2S3
GO: Biological Process	GO:0043043	peptide biosynthetic process	0.0004087	0.004832	66	791	TACO1,RPL24,RPL32,RPS6KB1,RPS19,RPS24,RPS28,AGO4,AGO3,RWDD1,AKT1,AKT2,NCK2,FOXO3,MCTS1,SHMT1,APP,TRUB2,CELF1,MTOR,SOX4,NARS1,SRP19,SRP54,NDUFA7,LARP4B,PDF,ZFP36L2,NFE2L2,NPM1,CALR,MKNK2,PPP1R15B,RPL13A,CDK4,TSC1,PPP1R15A,SLC7A11,GUF1,MRPS21,SECISBP2,EEF2K,CHAC1,ROCK2,EIF5A2,IGF1,PRKCA,LSM14A,MAPK1,PUM1,EIF2AK2,IL6,BTG2,PURB,RBM8A,DDX39B,CPEB2,RBM4B,RGS2,DARS2,EIF5AL1,PSTK,EIF2S3,EIF5,ROCK1,HSPA14
GO: Biological Process	GO:0055082	cellular chemical homeostasis	0.0004092	0.004832	75	926	ERN1,ESR1,F2,F2RL1,ADCY5,ADM,SCO1,FGF2,FKBP1A,CXCL12,FOXO3,ATG7,SGK1,FLVCR1,APP,SNCA,ATP2A2,ATP2B1,MYC,SOX4,MYO5A,JAGN1,BAK1,BCL2,STX4,TBXA2R,TBXAS1,SLC11A2,CALM1,CALR,GPR35,SPPL3,GRIN2B,TMBIM6,SIRT1,TGFB1,OXTR,CHP1,VAPB,PDE6B,ENPP1,CFTR,HMGB1,SOCS6,PIK3CG,PIK3R1,PIK3R2,PKD1,SLC39A6,ABCG2,TMCO1,VCAM1,AKAP5,CLIC4,YWHAE,CRH,IGF1,PRKAA1,PRKCA,RAB39A,MAPK1,IL6ST,ZBTB20,TRPM7,CD55,ZNF236,ITGAV,ITPR1,C…
GO: Biological Process	GO:0046605	regulation of centrosome cycle	0.0004157	0.004903	11	61	ATF5,CHORDC1,TRIM37,PLK2,KAT2B,NSFL1C,NPM1,ROCK2,CTNNB1,CHMP1B,CEP192
GO: Biological Process	GO:2001235	positive regulation of apoptotic signaling pathway	0.0004172	0.004907	24	207	MCL1,MMP9,NCK2,MYC,UNC5B,BAK1,BCL2,STK4,TFAP4,SIRT1,TGFBR1,PLAGL2,EI24,YWHAE,YWHAH,YWHAZ,ST18,INHBA,BCLAF1,PTEN,BCL2L11,E2F1,SH3GLB1,FBXW7
GO: Biological Process	GO:0061013	regulation of mRNA catabolic process	0.0004172	0.004907	24	207	AKT1,MTOR,PSME4,ZFP36L2,NPM1,TENT4A,EXOSC2,PDE12,HNRNPU,SECISBP2,VEGFA,ROCK2,PSMF1,YWHAZ,MAPK14,PRKCA,PUM1,PSMB5,PSMD11,PSMD12,BTG2,TNPO1,E2F1,ROCK1
GO: Biological Process	GO:0032989	cellular component morphogenesis	0.0004185	0.004915	99	1296	RPL24,ZFPM1,RREB1,F2,ADAM10,MAP3K1,STRIP2,FZD7,MET,AGO4,CGN,MKLN1,MERTK,CXCL12,SHROOM3,ATG7,SGK1,DOCK10,APC,APP,MSN,ENAH,C9orf72,SPAST,NCKAP1,UNC5B,GAS1,FRS2,VSIG1,BCL2,SIX4,SS18,STK4,NEFH,RAB10,SYT4,NOTCH1,WASL,CUX2,SLC11A2,CLASP1,CALR,SEMA5A,TEK,THBS4,SH3D19,PAK1,CDC42,MGLL,TWF2,TTN,RHOU,CADM1,PIK3R1,EEF2K,VEGFA,ROCK2,FNDC3B,AKAP5,WEE1,WNT7A,CLIC4,CREB1,NCMAP,YWHAH,CRK,CRKL,MAPK14,CSRP2,ITSN2,P…
GO: Biological Process	GO:1900407	regulation of cellular response to oxidative stress	0.0004201	0.004928	15	102	MCL1,MET,AKT1,FOXO3,ATG7,NFE2L2,SIRT1,P4HB,GPR37L1,TSC1,SLC7A11,UBQLN1,CTNNB1,OXR1,FBXW7
GO: Biological Process	GO:0010256	endomembrane system organization	0.0004231	0.004956	52	587	STX2,EHD2,AKT1,AKT2,LEMD2,STX16,ATP2A2,SNX3,SPAST,MYO5A,JAGN1,RAB10,NSFL1C,RAB30,SYT4,WASL,CLASP1,WHAMM,TMED4,HGS,CDC42,VAPB,CREB1,YWHAZ,PPP2R2A,SRGN,PRKCA,BLOC1S3,MAPK1,MAP2K1,USP6NL,TMEM170A,PTEN,LMAN2L,DNAJC28,CXCR4,GOLGA5,RAB2A,RAB5A,RAB5B,TOR1AIP2,CHMP1B,TMED5,TOR1A,TMED7,STAM,CERT1,SH3GLB1,CNEP1R1,TANGO2,EMP2,STX6
GO: Biological Process	GO:0035914	skeletal muscle cell differentiation	0.0004239	0.004958	13	81	MEF2D,NLN,DDX17,LEMD2,ARNTL,MYC,SOX11,SIX4,NOTCH1,BTG2,AKIRIN1,HIVEP3,EGR2
GO: Biological Process	GO:0001654	eye development	0.0004266	0.004984	40	418	RPL24,ACVR2B,ARID1A,MAP3K1,JAG1,FGF2,MERTK,APC,ATP2B1,SOX2,SOX11,GAS1,BAK1,FRS2,BCL2,PROM1,ZEB1,TGFB1,TGFBR1,CDK4,CDKN1B,PDE6B,HMGB1,SLC7A11,VEGFA,COL8A1,WNT7A,POU2F1,CLIC4,YY1,BLOC1S3,CTNNB1,TRAF3IP1,INHBA,ZEB2,TWSG1,TUG1,RDH10,LRP6,MAF
GO: Biological Process	GO:0002758	innate immune response-activating signal transduction	0.0004284	0.004987	32	310	ESR1,TNIP3,F2RL1,CD209,MAP3K1,OTULIN,XIAP,TIFA,INAVA,TAB2,GFI1,MALT1,PSME4,NFKBIA,TSPAN6,PAK1,HMGB1,HSPA1B,PSMF1,UBQLN1,OTUD4,LSM14A,IKBKB,PUM1,PSMB5,IRAK1,IRAK2,IRF1,PSMD11,PSMD12,RNF125,KRAS
GO: Biological Process	GO:0045176	apical protein localization	0.0004297	0.004987	5	13	SHROOM3,RAB14,ARF4,NCKAP1,VANGL2
GO: Biological Process	GO:0035308	negative regulation of protein dephosphorylation	0.0004297	0.004987	12	71	SH3RF2,FKBP1A,ARPP19,PPP1R15A,BOD1,ROCK2,YWHAE,PPP1R2,IGBP1,IKBKB,PPP1R14C,ROCK1
GO: Biological Process	GO:1904589	regulation of protein import	0.0004297	0.004987	12	71	TEK,TGFB1,CHP1,PIK3R1,PIK3R2,AKAP5,EI24,MAPK14,MAPK1,PTGS2,RAN,ECT2
GO: Biological Process	GO:0046824	positive regulation of nucleocytoplasmic transport	0.0004297	0.004987	12	71	TEK,TGFB1,RBM27,PIK3R1,PIK3R2,AKAP5,YWHAE,MAPK14,MAPK1,PTGS2,RAN,ECT2
GO: Biological Process	GO:0090090	negative regulation of canonical Wnt signaling pathway	0.0004331	0.005011	22	183	AMER1,FZD6,ZNRF3,FOXO3,APC,FRZB,SOX2,STK4,PSME4,NOTCH1,PRICKLE1,ROR2,TBX18,CBY1,PSMF1,MAPK14,IGFBP2,PSMB5,DAB2,PSMD11,PSMD12,LRP6
GO: Biological Process	GO:0044283	small molecule biosynthetic process	0.0004332	0.005011	64	763	ACACA,ACADL,ADM,PCBD2,NLN,SCD,MIF,FGF2,ALOX15,MRI1,SHMT1,GPAM,SEPHS1,MTHFD1,NT5C2,SNAI1,SNCA,SORD,ARPP19,MYO5A,SIK1,GFI1,KAT2B,TBXAS1,NR3C1,CBS,SIRT1,TGFB1,OSBP,ENTPD1,PPTC7,SMUG1,ENPP1,CFTR,MGLL,PGAM1,LIPG,UCK2,ELOVL6,HSD17B4,ASNSD1,NUDT7,CPS1,SLC45A3,NUS1,PRKAA1,IL6,IPMK,PRPS1,CYP51A1,DAB2,IP6K1,PTGS2,DHCR7,PEX2,RAN,PDSS2,RDH10,LDHA,LIPC,SLC25A13,INSIG2,HSD17B12,PLCE1
GO: Biological Process	GO:0051701	interaction with host	0.0004336	0.005011	25	220	CD209,MET,MMP9,TRIM38,MRE11,ATG7,SLC1A5,MYC,SNX3,TGFB1,P4HB,VAPB,HSPA1B,CTNNB1,EIF2AK2,ULK2,CD55,DAG1,ITGAV,F11R,CXCR4,DDX39B,KPNA2,BCL2L11,PABPN1
GO: Biological Process	GO:0033673	negative regulation of kinase activity	0.0004348	0.005019	30	284	AKT1,APC,CHORDC1,AKT1S1,KAT2B,GNAQ,NPM1,GPRC5A,CEP43,TFAP4,NR2F2,SIRT1,CHP1,CDKN1B,CDKN2D,ENPP1,HNRNPU,SOCS5,PRKAR2A,PRKCA,IL6,PTEN,WNK1,PTK6,PTPRJ,RGS2,RGS3,LRP6,SPRED1,TRIB1
GO: Biological Process	GO:0045862	positive regulation of proteolysis	0.0004359	0.005025	38	391	SH3RF2,ATXN3,AKT1,ATG7,APP,BEX3,SNCA,MYC,PLK2,ADAM9,BAK1,MALT1,PSME4,TMTC3,NFE2L2,SLC11A2,PRICKLE1,GRIN2B,TFAP4,SIRT1,SH3D19,CYCS,HMGB1,HSPA1B,MTCH1,ROCK2,UBQLN1,BAG2,MAPK14,CCN1,SOCS5,ST18,DAB2,PTEN,BCL2L11,AKIRIN2,TRIB1,FBXW7
GO: Biological Process	GO:0042149	cellular response to glucose starvation	0.00044	0.005053	9	43	SLC2A1,SIK1,BCL2,NFE2L2,SIK2,PRKAA1,NUAK2,SH3GLB1,TBL2
GO: Biological Process	GO:0098927	vesicle-mediated transport between endosomal compartments	0.00044	0.005053	9	43	MSN,SNX3,PTPN23,MAPK1,MAP2K1,DAB2,RAB5A,SH3GLB1,EMP2
GO: Biological Process	GO:0010765	positive regulation of sodium ion transport	0.00044	0.005053	9	43	AKT1,AKT2,SGK1,GPD1L,GNAS,CHP1,IKBKB,WNK1,KIF5B
GO: Biological Process	GO:0030865	cortical cytoskeleton organization	0.0004416	0.005065	10	52	EHD2,NCKAP1,WASL,CALR,PLS1,ROCK2,IKBKB,RAB13,ECT2,ROCK1
GO: Biological Process	GO:0051640	organelle localization	0.0004474	0.005124	76	944	TBC1D19,STX2,MAK,SYNJ2BP,TMEM216,TFG,MLH1,SEC23A,COPG1,MCFD2,CDC14B,DYNC2LI1,SNCA,STX16,KIF1C,SPAG1,CLUAP1,SPAST,MYO5A,ENTR1,RO60,NEFH,RAB10,C17orf75,STX4,NSFL1C,SYNJ2,SYT4,NOTCH1,BICD2,NPM1,WASL,CLASP1,HAUS5,NUP98,CEP43,CDC42,VAPB,CFTR,HNRNPU,BOD1,UBE2B,PIK3CG,CBY1,TBC1D15,PTPN23,FAM98A,SAR1A,YWHAE,YWHAZ,TBC1D13,PPP6C,BLOC1S3,CTNNB1,MAP2K1,USP6NL,TRAF3IP1,HAUS3,FYCO1,DNAL1,PTEN,EVI5,RIPOR1,KIF5A…
GO: Biological Process	GO:0009612	response to mechanical stimulus	0.0004544	0.005198	27	246	STRBP,ETS1,MAP3K1,AKT1,MMP2,CXCL12,SLC2A1,MYC,SOX2,BAK1,GFI1,NFKBIA,GRIN2B,TGFB1,TTN,ERCC8,PKD1,IGF1,MAPK14,IGFBP2,CTNNB1,DAG1,IRF1,PTGS2,BTG2,CXCR4,RAC1
GO: Biological Process	GO:0060538	skeletal muscle organ development	0.0004803	0.005478	24	209	RPS6KB1,MBNL1,MEF2D,MET,NLN,DDX17,LEMD2,ARNTL,MYC,SOX11,BCL2,POPDC2,SIX4,NOTCH1,NR2F2,TGFB1,CCNT2,MAPK14,PRKAA1,CTNNB1,BTG2,AKIRIN1,HIVEP3,EGR2
GO: Biological Process	GO:0060421	positive regulation of heart growth	0.0004808	0.005478	11	62	FGF2,MTOR,NOTCH1,NR3C1,SIRT1,TGFBR3,IGF1,MAPK14,MAPK1,DDX39B,PARP2
GO: Biological Process	GO:0061077	chaperone-mediated protein folding	0.0004808	0.005478	11	62	FKBP1A,CCT2,CHORDC1,ST13,HSPA13,DNAJB4,HSPA1B,HSPA2,DNAJB6,TOR1A,HSPA14
GO: Biological Process	GO:0016071	mRNA metabolic process	0.0004824	0.005489	73	901	RPL24,RPL32,ERN1,SF3A1,MBNL1,RPS19,RPS24,RPS28,NCBP3,ZBTB7A,AGO4,AGO3,MLH1,AKT1,DDX17,SRSF1,DCPS,SRSF7,SLU7,APP,TRUB2,CELF1,MTOR,LUC7L2,FUS,SON,SMG1,SRSF10,GPKOW,PSME4,ZFP36L2,RBMX,NPM1,TENT4A,U2SURP,NUP98,EXOSC2,PDE12,RNF20,RPL13A,SREK1IP1,HNRNPF,HNRNPU,RBM27,TSEN34,SECISBP2,HSPA1B,VEGFA,ROCK2,PSMF1,ZNF473,YWHAZ,SF1,PPP2R2A,MAPK14,TTC37,PRKCA,PUM1,PSMB5,PSMD11,PSMD12,YTHDC1,ZC3H11A,BTG2,RBM8A,DD…
GO: Biological Process	GO:1903959	regulation of anion transmembrane transport	0.0004862	0.005525	8	35	AKT1,AKT2,MTOR,CFTR,ABCB1,OSR1,PRKCA,RGS2
GO: Biological Process	GO:0006650	glycerophospholipid metabolic process	0.0004876	0.005534	36	366	PIGP,FGF2,ALOX15,GPAM,INPP5F,RAB14,PLEKHA3,MTMR9,SMG1,GPD1L,SYNJ2,CPNE3,TEK,TGFB1,SERAC1,CDC42,SOCS6,PIK3CG,PIK3R1,PIK3R2,PISD,SOCS5,IPMK,INPP5A,IP6K1,IRS1,PTDSS2,PITPNC1,PTEN,LCLAT1,RAB5A,RAC1,LIPC,SH3GLB1,ETNK2,PIP4K2C
GO: Biological Process	GO:0043491	protein kinase B signaling	0.000489	0.005542	30	286	ESR1,RPS6KB1,MET,FGF2,AKT1,AKT2,MERTK,LEMD2,INPP5F,MTOR,FRS2,MYDGF,SEMA5A,TEK,SIRT1,TGFB1,TGFBR1,PIK3CG,PIK3R1,PIK3R2,VEGFA,RICTOR,IGF1,IL6,DAG1,IRS1,PTEN,PTPRJ,RAC1,LOX
GO: Biological Process	GO:0009743	response to carbohydrate	0.0004904	0.005544	29	273	ERCC1,ERN1,ACVR2B,ADCY5,FOXO3,ATG7,GPAM,MTOR,SOX4,JAGN1,STX4,SIRT1,TGFB1,KAT7,CDKN1B,CFTR,VCAM1,CRH,IGF1,PRKAA1,PRKCA,ZBTB20,PTEN,ZNF236,PTGS2,KIF5B,RAC1,LDHA,SMAD4
GO: Biological Process	GO:0019318	hexose metabolic process	0.0004904	0.005544	29	273	NLN,AKT1,AKT2,MTOR,FUT2,SORD,MYC,ARPP19,SIK1,GFPT1,KAT2B,NR3C1,SIRT1,ENPP1,HMGB1,PGAM1,PIK3R1,CPT1A,IGF1,MAPK14,SLC45A3,PRKAA1,GDPGP1,IL6,IRS1,EPM2AIP1,LDHA,SLC25A13,RORA
GO: Biological Process	GO:0002685	regulation of leukocyte migration	0.0004965	0.005606	25	222	ADAM10,F2RL1,MTUS1,MIF,AKT1,MMP9,CXCL12,APP,MSN,WASL,CALR,TGFB1,THBS4,HMGB1,VEGFA,CRK,CRKL,MAPK14,IL1A,IL6,IL6R,WNK1,PTPRJ,RAC1,AKIRIN1
GO: Biological Process	GO:0000904	cell morphogenesis involved in differentiation	0.0005007	0.005646	71	872	RPL24,ZFPM1,RREB1,ADAM10,MAP3K1,FZD7,MET,CGN,MERTK,CXCL12,ATG7,SGK1,DOCK10,APC,APP,ENAH,C9orf72,SPAST,UNC5B,GAS1,FRS2,VSIG1,BCL2,NEFH,RAB10,NOTCH1,WASL,CUX2,SLC11A2,CALR,SEMA5A,TEK,PAK1,CDC42,MGLL,TWF2,PIK3R1,EEF2K,VEGFA,ROCK2,FNDC3B,AKAP5,WNT7A,CLIC4,CREB1,YWHAH,CRK,CRKL,PRKCA,MAPK1,CTNNB1,MAP2K1,ULK2,DAB2,DAG1,PTEN,ITGAV,ZEB2,SEMA4C,PTPRF,CXCR4,KIF5A,RAC1,LAMC1,VANGL2,SH3GLB1,EGR2,FBXO31,LRP6,R…
GO: Biological Process	GO:0043488	regulation of mRNA stability	0.0005034	0.005669	22	185	AKT1,MTOR,PSME4,ZFP36L2,NPM1,TENT4A,EXOSC2,PDE12,HNRNPU,VEGFA,ROCK2,PSMF1,YWHAZ,MAPK14,PRKCA,PUM1,PSMB5,PSMD11,PSMD12,TNPO1,E2F1,ROCK1
GO: Biological Process	GO:1901214	regulation of neuron death	0.0005052	0.005682	38	394	ESR1,MCL1,AKT1,FOXO3,ATG7,XIAP,AKT1S1,STAMBP,MTOR,SNCA,UNC5B,BCL2,SIX4,GPR75,NPM1,GRIN2B,NR3C1,SIRT1,CDC42,CHP1,TSC1,SLC7A11,VEGFA,NMNAT1,CREB1,IGF1,CTNNB1,IKBKB,IL6,ITPR1,BTG2,PTPRF,KRAS,BCL2L11,OXR1,PARP2,ROCK1,FBXW7
GO: Biological Process	GO:0010675	regulation of cellular carbohydrate metabolic process	0.0005078	0.005697	20	161	NLN,AKT1,AKT2,MTOR,SNCA,ARPP19,SIK1,GFPT1,KAT2B,NR3C1,SIRT1,ENPP1,HMGB1,PGAM1,IGF1,SLC45A3,IL6,IRS1,EPM2AIP1,RORA
GO: Biological Process	GO:0007292	female gamete generation	0.0005078	0.005697	20	161	ERCC1,MCMDC2,MLH1,FOXO3,LGR5,MCM9,MCM8,BCL2,NCAPH,SIRT1,PGR,ADAMTS1,ZFX,IGF1,CTNNB1,INHBA,PAQR5,YTHDC1,PTGS2,RGS2
GO: Biological Process	GO:0071496	cellular response to external stimulus	0.000513	0.005748	36	367	BRIP1,MAP3K1,AKT1,MMP9,ATG7,CASTOR2,SKP2,SLC2A1,MTOR,TNKS,ATP2B1,BAK1,SIK1,BCL2,NFE2L2,SIK2,CBS,SIRT1,TGFB1,TSC1,VCAM1,WRN,PRKAA1,MAPK1,CTNNB1,EIF2AK2,DAG1,IRF1,PTGS2,RIPOR1,RAC1,LAMP2,LDHA,NUAK2,SH3GLB1,TBL2
GO: Biological Process	GO:0150063	visual system development	0.0005156	0.005769	40	422	RPL24,ACVR2B,ARID1A,MAP3K1,JAG1,FGF2,MERTK,APC,ATP2B1,SOX2,SOX11,GAS1,BAK1,FRS2,BCL2,PROM1,ZEB1,TGFB1,TGFBR1,CDK4,CDKN1B,PDE6B,HMGB1,SLC7A11,VEGFA,COL8A1,WNT7A,POU2F1,CLIC4,YY1,BLOC1S3,CTNNB1,TRAF3IP1,INHBA,ZEB2,TWSG1,TUG1,RDH10,LRP6,MAF
GO: Biological Process	GO:0055013	cardiac muscle cell development	0.0005168	0.005776	16	115	MET,ATG7,MTOR,POPDC2,NR3C1,SIRT1,PAK1,TTN,HNRNPU,VEGFA,YY1,IGF1,DDX39B,PARP2,RGS2,SMAD4
GO: Biological Process	GO:0032071	regulation of endodeoxyribonuclease activity	0.0005199	0.005795	4	8	AKT1,NPM1,SIRT1,HMGB1
GO: Biological Process	GO:0051683	establishment of Golgi localization	0.0005199	0.005795	4	8	COPG1,CDC42,YWHAZ,RIPOR1
GO: Biological Process	GO:0031958	corticosteroid receptor signaling pathway	0.0005247	0.005827	6	20	ARID1A,ARNTL,CALR,NR3C1,CLOCK,YWHAH
GO: Biological Process	GO:0070262	peptidyl-serine dephosphorylation	0.0005247	0.005827	6	20	PPP1R15B,PPTC7,PPP1R15A,YWHAE,PPP2R2A,PPP2R2C
GO: Biological Process	GO:0070875	positive regulation of glycogen metabolic process	0.0005247	0.005827	6	20	AKT1,AKT2,HMGB1,IGF1,IRS1,EPM2AIP1
GO: Biological Process	GO:0060249	anatomical structure homeostasis	0.0005391	0.005979	45	493	ERCC1,MAK,ACACA,MAP3K4,KMT2A,TAOK1,MRE11,APC,CCT2,ANKRD11,TNKS,INAVA,ATP2B1,MYC,SMG1,VSIG1,IL20RB,BCL2,PROM1,GNAS,NOTCH1,TGFB1,CCNE2,OSCAR,HNRNPU,TPP1,VEGFA,GNL3L,WRN,XRCC1,PRIM1,PRKAA1,PRKCA,MAPK1,CTNNB1,IL6,ITGAV,KCNJ1,GNL3,RAC1,RAD51,KRAS,LAMP2,LOX,LRP6
GO: Biological Process	GO:0051170	import into nucleus	0.0005422	0.005997	22	186	AKT1,POM121C,ARNTL,NXT2,NFKBIA,PRICKLE1,NUP98,TEK,TGFB1,CHP1,PHB2,PIK3R1,PIK3R2,AKAP5,EI24,MAPK14,MAPK1,PTGS2,KPNA2,TNPO1,RAN,ECT2
GO: Biological Process	GO:0043123	positive regulation of I-kappaB kinase/NF-kappaB signaling	0.0005422	0.005997	22	186	F2RL1,TFG,AKT1,FKBP1A,TRIM38,TMEM101,TIFA,INAVA,TRAF3IP2,PLK2,TAB2,MALT1,TMED4,TSPAN6,CTNNB1,IKBKB,IL1A,IRAK1,PELI2,GOLT1B,ECT2,C18orf32
GO: Biological Process	GO:0044092	negative regulation of molecular function	0.0005557	0.006139	102	1354	ESR1,ZFPM1,EZH2,ADCY5,FZD6,MET,OTULIN,SH3RF2,AKT1,AKT2,MMP9,FKBP1A,CARM1,APC,XIAP,CHORDC1,APP,AKT1S1,BEX3,TNKS,SNCA,C9orf72,TRIM37,MYC,CAB39,SOX11,ARPP19,SIK1,GFI1,KAT2B,STYX,NFKBIA,GNAQ,NOTCH1,NPM1,CALM1,GPR35,GRIK3,GPRC5A,TMBIM6,SERPINH1,CEP43,TFAP4,NR2F2,SIRT1,USP14,FICD,CHP1,CDKN1B,CDKN2D,ENPP1,GPR37L1,PHB2,TSC1,PPP1R15A,HNRNPU,BOD1,KCNE4,PKD1,CNN3,VEGFA,ROCK2,PSMF1,AKAP5,GNL3L,UBQLN1,BAG2,YW…
GO: Biological Process	GO:0007264	small GTPase mediated signal transduction	0.0005571	0.006144	52	594	SYNJ2BP,RREB1,F2RL1,MET,ARHGAP31,FGF2,DOCK6,ARAP2,DOCK10,RAB14,STAMBP,RAB40C,RAP2C,STARD13,PLK2,ARPP19,NCKAP1,RAB10,RAB30,RAB32,NOTCH1,GPR35,CDC42,CHP1,RHOU,PIK3R2,ROCK2,CRK,CRKL,IGF1,MAPK14,ITSN2,RAB39A,ARHGAP18,MAP2K1,ELMO1,RIPOR1,RAB39B,RAB2A,RGL2,RAB5A,RAB5B,RAB13,RAC1,DNMT1,KRAS,ECT2,VANGL2,WASF2,ARHGAP12,ROCK1,PLCE1
GO: Biological Process	GO:0014911	positive regulation of smooth muscle cell migration	0.0005582	0.006144	12	73	RPS6KB1,MIF,MYC,MYO5A,BCL2,PAK1,PGR,ADAMTS1,CRK,IGF1,IL6ST,RAB5A
GO: Biological Process	GO:0048146	positive regulation of fibroblast proliferation	0.0005582	0.006144	12	73	ESR1,MIF,FOSL2,MYC,TGFB1,CDC6,CDK4,CDK6,FNDC3B,IGF1,RNASEH2B,E2F1
GO: Biological Process	GO:0042098	T cell proliferation	0.0005674	0.006237	25	224	CD209,FKBP1A,CXCL12,NCK2,GPAM,MSN,LRRC32,IL20RB,MALT1,TGFB1,HMGB1,CADM1,PIK3CG,VCAM1,ZAP70,IGF1,IGFBP2,CTNNB1,IL6,IL6R,IL6ST,CD55,IRF1,CXCR4,TWSG1
GO: Biological Process	GO:0043534	blood vessel endothelial cell migration	0.0005835	0.006406	22	187	ETS1,FGF2,AKT1,JCAD,STARD13,PLK2,NFE2L2,NOTCH1,TBXA2R,SIRT1,TGFB1,HMGB1,PIK3R2,VEGFA,IGF1,MAPK14,NUS1,PRKCA,PTGS2,SPRED1,EMP2,FBXW7
GO: Biological Process	GO:0009895	negative regulation of catabolic process	0.0005848	0.006413	33	329	MCL1,YOD1,MET,SCO1,AKT1,ALAD,ATG7,MTOR,SMARCC1,SNCA,MTMR9,SNX3,TAB2,BCL2,STYX,TENT4A,USP14,USP25,TSC1,HNRNPU,PIK3CG,SECISBP2,VEGFA,PSMF1,NMNAT1,MAPK14,PRKAA1,N4BP1,CYP51A1,E2F1,ROCK1,SVIP,SMAD4
GO: Biological Process	GO:0043065	positive regulation of apoptotic process	0.0005888	0.006448	64	772	MCL1,ADAM10,ADM,AKT1,MMP2,MMP9,NCK2,FOXO3,ATG7,APC,BEX3,FRZB,SNCA,MYC,SOX4,ZC3H8,UNC5B,CDK19,BAK1,SIK1,BCL2,JMY,STK4,MALT1,NOTCH1,SLC11A2,NR3C1,TFAP4,SIRT1,TGFB1,TGFBR1,ZMAT3,CYCS,CDC42,CDK4,HMGB1,PLAGL2,MTCH1,EI24,CREB1,YWHAE,YWHAH,YWHAZ,AKAP12,CCN1,CTNNB1,ST18,EIF2AK2,IL6,TRPM7,INHBA,BCLAF1,PTEN,PTGS2,ITPR1,PTPRF,BCL2L11,E2F1,LDHA,ECT2,SH3GLB1,LRP6,SMAD4,FBXW7
GO: Biological Process	GO:0050778	positive regulation of immune response	0.0005928	0.006484	75	938	ESR1,TNIP3,RPS19,RAET1E,F2,F2RL1,CD209,MAP3K1,OTULIN,AP1G1,MIF,MLH1,MMP2,NCKIPSD,XIAP,TIFA,INAVA,NCKAP1,TAB2,BCL2,GFI1,MALT1,STX4,PSME4,NFATC2,NFKBIA,C2,WASL,SPPL3,TEK,SIRT1,TGFB1,TSPAN6,PAK1,CDC42,PHB2,HMGB1,HMGB2,CADM1,PIK3R1,PIK3R2,HSPA1B,PSMF1,UBQLN1,NSD2,YES1,ZAP70,CRK,CRKL,MAPK14,SOCS5,OTUD4,LSM14A,MAPK1,IKBKB,PUM1,IL6,IL6R,IL6ST,PSMB5,CD55,IRAK1,IRAK2,IRF1,PSMD11,PSMD12,WNK1,ELMO1,ITK,RNF1…
GO: Biological Process	GO:0070423	nucleotide-binding oligomerization domain containing signaling pathway	0.0005955	0.006506	8	36	OTULIN,XIAP,INAVA,TAB2,NFKBIA,HSPA1B,IRAK1,IRAK2
GO: Biological Process	GO:0010828	positive regulation of glucose transmembrane transport	0.0006051	0.006594	10	54	MET,MIF,AKT1,AKT2,ARPP19,NFE2L2,PIK3R1,IGF1,MAPK14,IRS1
GO: Biological Process	GO:0006376	mRNA splice site selection	0.0006051	0.006594	10	54	SF3A1,MBNL1,SRSF1,SLU7,CELF1,LUC7L2,SRSF10,RBMX,SF1,YTHDC1
GO: Biological Process	GO:1901983	regulation of protein acetylation	0.0006075	0.006603	13	84	KMT2A,TAOK1,ATG7,ARNTL,SNCA,SOX4,NAP1L2,KAT2B,SIRT1,TGFB1,KAT7,PRKAA1,SMAD4
GO: Biological Process	GO:0032204	regulation of telomere maintenance	0.0006075	0.006603	13	84	ERCC1,MAP3K4,MRE11,CCT2,TNKS,MYC,SMG1,HNRNPU,GNL3L,XRCC1,MAPK1,CTNNB1,GNL3
GO: Biological Process	GO:0046649	lymphocyte activation	0.0006107	0.00663	67	818	ERCC1,RAET1E,ZFPM1,F2RL1,CD209,FZD7,ZBTB7A,ZNF608,AP1G1,MIF,MLH1,AKT1,MERTK,FKBP1A,CXCL12,NCK2,DOCK10,APC,GPAM,MSN,MTOR,SOX4,SOX11,ZC3H8,LRRC32,BAK1,IL20RB,BCL2,MALT1,NFATC2,ZFP36L2,ZEB1,TGFB1,PAK1,CDC42,CDK6,HMGB1,TSC1,SOCS6,CADM1,PIK3CG,PIK3R1,HECTD1,VCAM1,NSD2,MAP3K8,YES1,ZAP70,IGBP1,IGF1,IGFBP2,SOCS5,BLOC1S3,CTNNB1,IL6,IL6R,IL6ST,INHBA,CD55,IRF1,ITGAV,ITK,PTPRJ,CXCR4,TWSG1,RAC1,RORA
GO: Biological Process	GO:0030728	ovulation	0.0006136	0.006645	7	28	FOXO3,SIRT1,PGR,ADAMTS1,INHBA,PTGS2,RGS2
GO: Biological Process	GO:1904385	cellular response to angiotensin	0.0006136	0.006645	7	28	BRIP1,ARID1B,NFE2L2,CDC6,ROCK2,IRS1,ROCK1
GO: Biological Process	GO:0022409	positive regulation of cell-cell adhesion	0.0006156	0.006659	30	290	ETS1,CD209,AKT1,ALOX15,NCK2,GPAM,PLPP3,SOX2,MALT1,TGFB1,TBX18,PAK1,CDC42,HMGB1,PIK3R1,VCAM1,MAP3K8,PTPN23,YES1,ZAP70,IGF1,IGFBP2,SOCS5,IL6,IL6R,IL6ST,CD55,IRAK1,IRF1,RAC1
GO: Biological Process	GO:0097435	supramolecular fiber organization	0.0006224	0.006718	61	729	F2RL1,MAP3K1,MET,TAOK1,FKBP1A,CXCL12,ALOX15,NCK2,LIMA1,SHROOM3,SGK1,PPFIA1,APC,APP,MTOR,ENAH,SNCA,C9orf72,SPAST,NCKAP1,BCL2,SIX4,JMY,NEFH,WASL,CLASP1,EML4,WHAMM,SEMA5A,SERPINH1,TGFBR1,PAK1,WDR73,CDC42,CHP1,CDKN1B,TSC1,TWF2,TTN,RHOU,PIK3R1,PIK3R2,HSPA1B,PLS1,ROCK2,RICTOR,MICAL2,CSRP2,ARHGAP18,ZNF207,TWF1,RAC1,DNAJB6,CEP192,LOX,WASF2,ARHGAP12,ROCK1,EMP2,MARCKS,SMAD4
GO: Biological Process	GO:0044706	multi-multicellular organism process	0.0006232	0.006718	28	264	STX2,ESR1,ETS1,ARID1A,ADM,ACSL4,AKT1,MMP2,MMP9,SLC2A1,ARNTL,MTOR,BCL2,CALR,CBS,NR2F2,TGFB1,OXTR,PGR,UBE2A,ABCG2,CRH,IGFBP2,MAPK1,PTGS2,KRAS,RGS2,EMP2
GO: Biological Process	GO:0072131	kidney mesenchyme morphogenesis	0.000625	0.006718	3	4	MYC,OSR1,SMAD4
GO: Biological Process	GO:0072133	metanephric mesenchyme morphogenesis	0.000625	0.006718	3	4	MYC,OSR1,SMAD4
GO: Biological Process	GO:1903347	negative regulation of bicellular tight junction assembly	0.000625	0.006718	3	4	ROCK2,IKBKB,ROCK1
GO: Biological Process	GO:0046326	positive regulation of glucose import	0.0006268	0.006722	9	45	MIF,AKT1,AKT2,ARPP19,NFE2L2,PIK3R1,IGF1,MAPK14,IRS1
GO: Biological Process	GO:0032456	endocytic recycling	0.0006268	0.006722	9	45	EHD2,VPS52,INPP5F,RAB14,GGA3,PTPN23,CMTM6,RAB13,STX6
GO: Biological Process	GO:0006518	peptide metabolic process	0.0006298	0.006745	75	940	TACO1,RPL24,RPL32,RPS6KB1,RPS19,RPS24,RPS28,ADAM10,NLN,AGO4,AGO3,RWDD1,AKT1,AKT2,NCK2,FOXO3,MCTS1,SHMT1,APP,TRUB2,CELF1,MTOR,SOX4,NARS1,SRP19,SRP54,NDUFA7,GGA3,LARP4B,PDF,ZFP36L2,NFE2L2,NPM1,CALR,MKNK2,SPPL3,PPP1R15B,RPL13A,CDK4,TSC1,PPP1R15A,SLC7A11,GUF1,TPP1,MRPS21,SECISBP2,EEF2K,BACE2,CHAC1,ROCK2,EIF5A2,CPE,CPM,IGF1,PRKCA,LSM14A,MAPK1,PUM1,EIF2AK2,IL6,BTG2,PURB,RBM8A,DDX39B,CPEB2,RBM4B,ECE1,RG…
GO: Biological Process	GO:0034762	regulation of transmembrane transport	0.0006319	0.006754	55	641	ESR1,RPS6KB1,F2,MET,MIF,AKT1,AKT2,MMP9,FKBP1A,APP,SLC2A1,MTOR,KCNK5,SNCA,MYC,CAB39,ARPP19,MYO5A,BCL2,GPD1L,NFE2L2,CALM1,GPR35,GRIN2B,TGFB1,CHP1,ENPP1,CFTR,PHB2,ABCB1,KCNE4,KCNQ5,PIK3CG,PIK3R1,HSPA2,UBQLN1,CLIC4,YES1,YWHAE,YWHAH,CRH,IGF1,MAPK14,OSR1,PRKCA,IKBKB,IRS1,PTEN,WNK1,KCND3,KCNJ1,KCNJ5,KIF5B,RGS2,CACNG8
GO: Biological Process	GO:0051492	regulation of stress fiber assembly	0.0006322	0.006754	14	95	MET,PPFIA1,MTOR,CLASP1,TGFBR1,PAK1,CDC42,TSC1,PIK3R1,PIK3R2,ROCK2,RAC1,WASF2,ROCK1
GO: Biological Process	GO:0050918	positive chemotaxis	0.0006337	0.006754	12	74	F2RL1,MET,MIF,FGF2,AKT2,CXCL12,SEMA5A,HMGB1,HMGB2,VEGFA,PRKCA,PTPRJ
GO: Biological Process	GO:0046622	positive regulation of organ growth	0.0006337	0.006754	12	74	FGF2,AKT1,MTOR,NOTCH1,NR3C1,SIRT1,TGFBR3,IGF1,MAPK14,MAPK1,DDX39B,PARP2
GO: Biological Process	GO:0072594	establishment of protein localization to organelle	0.0006364	0.006774	53	612	RPL24,RPL32,RPS19,RPS24,RPS28,AKT1,CCT2,MON1B,PEX5L,POM121C,PEX26,ARNTL,SRP19,SRP54,BCL2,NXT2,RAB10,NFKBIA,PRICKLE1,NUP98,TEK,TGFB1,HGS,RPL13A,CHP1,PHB2,RHOU,PIK3R1,PIK3R2,NEURL1B,HSD17B4,NUDT7,AKAP5,EI24,YWHAE,YWHAH,YWHAZ,MAPK14,PRKAA1,MAPK1,PTGS2,PEX2,KPNA2,TNPO1,RAN,BCL2L11,E2F1,LAMP2,ECT2,CACNG8,SH3GLB1,M6PR,FBXW7
GO: Biological Process	GO:0046889	positive regulation of lipid biosynthetic process	0.0006373	0.006775	15	106	ADM,AKT1,GPAM,MTOR,CREB1,IGF1,CCN1,SLC45A3,PRKAA1,IL1A,ZBTB20,DAB2,PTGS2,RDH10,CNEP1R1
GO: Biological Process	GO:0006997	nucleus organization	0.0006418	0.006815	19	152	ETS1,RPS19,DYRK3,ATG7,LEMD2,POM121C,SPAST,PSME4,NSFL1C,NUP98,WDR73,HMGB2,SF1,PPP2R2A,PRKCA,TMEM170A,CHMP1B,TOR1A,CNEP1R1
GO: Biological Process	GO:0048880	sensory system development	0.0006499	0.006893	40	427	RPL24,ACVR2B,ARID1A,MAP3K1,JAG1,FGF2,MERTK,APC,ATP2B1,SOX2,SOX11,GAS1,BAK1,FRS2,BCL2,PROM1,ZEB1,TGFB1,TGFBR1,CDK4,CDKN1B,PDE6B,HMGB1,SLC7A11,VEGFA,COL8A1,WNT7A,POU2F1,CLIC4,YY1,BLOC1S3,CTNNB1,TRAF3IP1,INHBA,ZEB2,TWSG1,TUG1,RDH10,LRP6,MAF
GO: Biological Process	GO:0007159	leukocyte cell-cell adhesion	0.0006585	0.006975	36	372	ETS1,CD209,ZNF608,AKT1,CXCL12,NCK2,GPAM,MSN,ZC3H8,LRRC32,IL20RB,MALT1,OLR1,TGFB1,PAK1,CDC42,HMGB1,SOCS6,PIK3R1,VCAM1,MAP3K8,YES1,ZAP70,IGF1,IGFBP2,SOCS5,IL6,IL6R,IL6ST,CD55,IRAK1,IRF1,WNK1,TWSG1,RAC1,ROCK1
GO: Biological Process	GO:2000116	regulation of cysteine-type endopeptidase activity	0.0006615	0.006999	28	265	AKT1,AKT2,MMP9,XIAP,BEX3,SNCA,MYC,SOX2,BAK1,MALT1,SLC11A2,GRIN2B,TFAP4,SIRT1,CYCS,CDKN2D,HMGB1,MTCH1,VEGFA,YWHAE,IGBP1,IGF1,CCN1,ST18,IL6,PTGS2,BCL2L11,DNAJB6
GO: Biological Process	GO:0032434	regulation of proteasomal ubiquitin-dependent protein catabolic process	0.0006634	0.00701	17	129	SH3RF2,AKT1,ATG7,SMARCC1,PLK2,STYX,NFE2L2,PRICKLE1,USP14,HSPA1B,UBQLN1,BAG2,SOCS5,N4BP1,DAB2,SVIP,TRIB1
GO: Biological Process	GO:0007179	transforming growth factor beta receptor signaling pathway	0.0006758	0.007133	24	214	ACVR2B,MAP3K1,ZBTB7A,CGN,LEFTY1,SOX11,ADAM9,LRRC32,ZEB1,SIRT1,TGFB1,TGFBR1,TGFBR3,ZFYVE9,BMP8A,CREB1,RNF111,DAB2,F11R,TWSG1,LOX,SMAD1,SMAD4,SMAD9
GO: Biological Process	GO:0007015	actin filament organization	0.0006802	0.00717	40	428	F2RL1,MAP3K1,MET,CXCL12,ALOX15,NCK2,LIMA1,SHROOM3,PPFIA1,MTOR,ENAH,C9orf72,NCKAP1,BCL2,JMY,WASL,CLASP1,WHAMM,SEMA5A,TGFBR1,PAK1,CDC42,TSC1,TWF2,TTN,RHOU,PIK3R1,PIK3R2,PLS1,ROCK2,RICTOR,MICAL2,ARHGAP18,TWF1,RAC1,WASF2,ARHGAP12,ROCK1,EMP2,MARCKS
GO: Biological Process	GO:0051101	regulation of DNA binding	0.0006857	0.00722	18	141	ZBTB7A,MMP9,TNKS,MYC,SOX11,NFKBIA,CALM1,TFAP4,SIRT1,TGFB1,GTF2B,HMGB1,HMGB2,IGF1,CTNNB1,TRAF3IP1,E2F1,FBXW7
GO: Biological Process	GO:0002690	positive regulation of leukocyte chemotaxis	0.0007037	0.0074	14	96	ADAM10,F2RL1,CXCL12,CALR,THBS4,HMGB1,VEGFA,MAPK14,IL6,IL6R,WNK1,PTPRJ,RAC1,AKIRIN1
GO: Biological Process	GO:0045639	positive regulation of myeloid cell differentiation	0.0007045	0.0074	15	107	ETS1,EVI2B,JAG1,FOXO3,GNAS,ROR2,TGFB1,HMGB1,HMGB2,HSPA1B,CREB1,MAPK14,PRKCA,INHBA,TRIB1
GO: Biological Process	GO:0046626	regulation of insulin receptor signaling pathway	0.0007176	0.007519	12	75	RPS6KB1,SIK2,SIRT1,PAK1,CDK4,ENPP1,TSC1,PIK3R1,PRKAA1,PRKCA,IRS1,PTPRF
GO: Biological Process	GO:0045843	negative regulation of striated muscle tissue development	0.0007176	0.007519	12	75	FZD7,APC,FRS2,SIX4,TGFB1,PAK1,YY1,PTEN,AKIRIN1,RGS2,LRP6,SMAD4
GO: Biological Process	GO:0010591	regulation of lamellipodium assembly	0.0007239	0.007563	8	37	MTOR,NCKAP1,CDC42,TWF2,TWF1,RAC1,AKIRIN1,WASF2
GO: Biological Process	GO:0035872	nucleotide-binding domain, leucine rich repeat containing receptor signaling pathway	0.0007239	0.007563	8	37	OTULIN,XIAP,INAVA,TAB2,NFKBIA,HSPA1B,IRAK1,IRAK2
GO: Biological Process	GO:0098727	maintenance of cell number	0.0007243	0.007563	22	190	ARID1A,EZH2,FZD7,SALL1,JAG1,FGF2,CUL4A,FOXO3,APC,MED28,SOX2,SOX4,SS18,ZFP36L2,NOTCH1,MED7,WNT7A,IGF1,CTNNB1,GNL3,VANGL2,SMAD4
GO: Biological Process	GO:2001020	regulation of response to DNA damage stimulus	0.000736	0.007666	25	228	ERCC1,MCL1,MIF,CXCL12,DYRK3,CUL4A,KLHL15,SNAI1,FUS,MYC,SMG1,BCL2,NPM1,SIRT1,CDKN2D,HMGB1,ERCC8,NSD2,XRCC1,BCLAF1,DDX39B,RAD51,RNASEH2B,SPRED1,MRNIP
GO: Biological Process	GO:0055001	muscle cell development	0.000736	0.007666	25	228	ADM,MET,ATG7,MTOR,ATP2A2,BCL2,POPDC2,SIX4,TMTC3,NFATC2,NOTCH1,NR3C1,SIRT1,PAK1,TTN,HNRNPU,VEGFA,YY1,IGF1,CSRP2,DDX39B,PARP2,RGS2,LOX,SMAD4
GO: Biological Process	GO:0006414	translational elongation	0.000742	0.007702	63	764	TACO1,RPL24,RPL32,RPS6KB1,RPS19,RPS24,RPS28,AGO4,AGO3,RWDD1,AKT1,AKT2,NCK2,FOXO3,MCTS1,SHMT1,APP,TRUB2,CELF1,MTOR,SOX4,NARS1,SRP19,SRP54,NDUFA7,LARP4B,PDF,ZFP36L2,NPM1,CALR,MKNK2,PPP1R15B,RPL13A,CDK4,TSC1,PPP1R15A,GUF1,MRPS21,SECISBP2,EEF2K,ROCK2,EIF5A2,IGF1,PRKCA,LSM14A,MAPK1,PUM1,EIF2AK2,IL6,BTG2,PURB,RBM8A,DDX39B,CPEB2,RBM4B,RGS2,DARS2,EIF5AL1,PSTK,EIF2S3,EIF5,ROCK1,HSPA14
GO: Biological Process	GO:0006412	translation	0.000742	0.007702	63	764	TACO1,RPL24,RPL32,RPS6KB1,RPS19,RPS24,RPS28,AGO4,AGO3,RWDD1,AKT1,AKT2,NCK2,FOXO3,MCTS1,SHMT1,APP,TRUB2,CELF1,MTOR,SOX4,NARS1,SRP19,SRP54,NDUFA7,LARP4B,PDF,ZFP36L2,NPM1,CALR,MKNK2,PPP1R15B,RPL13A,CDK4,TSC1,PPP1R15A,GUF1,MRPS21,SECISBP2,EEF2K,ROCK2,EIF5A2,IGF1,PRKCA,LSM14A,MAPK1,PUM1,EIF2AK2,IL6,BTG2,PURB,RBM8A,DDX39B,CPEB2,RBM4B,RGS2,DARS2,EIF5AL1,PSTK,EIF2S3,EIF5,ROCK1,HSPA14
GO: Biological Process	GO:0006509	membrane protein ectodomain proteolysis	0.000742	0.007702	9	46	ADAM10,ADAM9,RBMX,SPPL3,SPPL2A,SH3D19,BACE2,DAG1,ROCK1
GO: Biological Process	GO:0051495	positive regulation of cytoskeleton organization	0.0007438	0.007711	26	241	F2RL1,MAP3K1,MET,ALOX15,NCK2,APC,MTOR,SPAST,NCKAP1,JMY,NSFL1C,NPM1,WASL,CLASP1,WHAMM,SEMA5A,TEK,TGFBR1,PAK1,CDC42,CDKN1B,TSC1,HSPA1B,ROCK2,RICTOR,RAC1
GO: Biological Process	GO:0003206	cardiac chamber morphogenesis	0.0007461	0.007725	18	142	ZFPM1,JAG1,FKBP1A,SOX4,SOX11,NOTCH1,TEK,TGFB1,TGFBR1,TGFBR3,ADAMTS1,NSD2,CPE,CCN1,CTNNB1,VANGL2,LRP6,SMAD4
GO: Biological Process	GO:0060627	regulation of vesicle-mediated transport	0.0007493	0.007749	54	631	SYNJ2BP,F2RL1,EHD2,AP1G1,MKLN1,AKT2,MERTK,ALOX15,ATG7,INPP5F,APP,MSN,SNCA,ATP2A2,SNX3,MYO5A,GAS1,RAB10,STX4,SYT4,C2,NOTCH1,CHRNA6,WASL,CLASP1,CALR,TGFB1,HGS,CFTR,HMGB1,EEF2K,VEGFA,AKAP5,RPH3AL,WNT7A,PTPN23,SAR1A,PRKAA1,PRKCA,MAPK1,MAP2K1,DAB2,PTEN,ITGAV,PTPRJ,KIF5B,RAB5A,RAB5B,RAC1,TOR1A,STAM,SH3GLB1,SAR1B,ROCK1
GO: Biological Process	GO:0034763	negative regulation of transmembrane transport	0.0007544	0.007784	19	154	ESR1,AKT1,AKT2,MMP9,FKBP1A,MTOR,MYC,CAB39,CALM1,GPR35,TGFB1,ENPP1,KCNE4,UBQLN1,YWHAE,OSR1,PRKCA,PTEN,RGS2
GO: Biological Process	GO:0008286	insulin receptor signaling pathway	0.0007544	0.007784	19	154	RPS6KB1,AKT1,AKT2,FOXO3,IRS4,APC,SMARCC1,SIK2,SIRT1,PAK1,CDK4,ENPP1,TSC1,PIK3R1,PIK3R2,PRKAA1,PRKCA,IRS1,PTPRF
GO: Biological Process	GO:0001783	B cell apoptotic process	0.0007711	0.007938	7	29	MIF,MYC,TRAF3IP2,BAK1,CRKL,PTEN,BCL2L11
GO: Biological Process	GO:1902175	regulation of oxidative stress-induced intrinsic apoptotic signaling pathway	0.0007711	0.007938	7	29	MCL1,AKT1,NFE2L2,SIRT1,P4HB,UBQLN1,FBXW7
GO: Biological Process	GO:0061326	renal tubule development	0.0007776	0.007995	15	108	SALL1,JAG1,FGF2,LGR5,MYC,BCL2,SIX4,PROM1,NOTCH1,TGFB1,PKD1,VEGFA,OSR1,CTNNB1,SMAD4
GO: Biological Process	GO:1901617	organic hydroxy compound biosynthetic process	0.0007813	0.00802	29	281	ACACA,PCBD2,SCD,FGF2,ALOX15,GPAM,SNAI1,SNCA,MYO5A,GFI1,SIRT1,OSBP,CFTR,SLC7A11,ELOVL6,HSD17B4,NUS1,PRKAA1,IPMK,CYP51A1,DAB2,IP6K1,ZEB2,DHCR7,PEX2,RAN,LDHA,INSIG2,PLCE1
GO: Biological Process	GO:0043154	negative regulation of cysteine-type endopeptidase activity involved in apoptotic process	0.0007818	0.00802	14	97	AKT1,AKT2,MMP9,XIAP,BEX3,SNCA,CDKN2D,VEGFA,YWHAE,IGBP1,IGF1,IL6,PTGS2,DNAJB6
GO: Biological Process	GO:0070371	ERK1 and ERK2 cascade	0.0007897	0.008091	35	362	SYNJ2BP,ESR1,F2RL1,MIF,FGF2,ALOX15,APP,MYC,FRS2,STYX,ZFP36L2,NOTCH1,TEK,TGFB1,TGFBR3,OXTR,PHB2,HMGB1,VEGFA,AKAP12,CRKL,IGF1,CCN1,PRKCA,MAPK1,IL1A,MAP2K1,IL6,DAB2,PTEN,ITGAV,ECE1,SPRED1,SMAD4,FBXW7
GO: Biological Process	GO:0007160	cell-matrix adhesion	0.0007911	0.008096	26	242	JAG1,MKLN1,PPFIA1,ADAM9,BCL2,FREM1,CLASP1,WHAMM,TEK,CDK6,TSC1,PIK3R1,PKD1,VCAM1,VEGFA,ROCK2,CTNNB1,TRPM7,DAG1,PTEN,ITGAV,PTPRJ,RAC1,BCL2L11,ROCK1,EMP2
GO: Biological Process	GO:0043068	positive regulation of programmed cell death	0.0007929	0.008105	64	781	MCL1,ADAM10,ADM,AKT1,MMP2,MMP9,NCK2,FOXO3,ATG7,APC,BEX3,FRZB,SNCA,MYC,SOX4,ZC3H8,UNC5B,CDK19,BAK1,SIK1,BCL2,JMY,STK4,MALT1,NOTCH1,SLC11A2,NR3C1,TFAP4,SIRT1,TGFB1,TGFBR1,ZMAT3,CYCS,CDC42,CDK4,HMGB1,PLAGL2,MTCH1,EI24,CREB1,YWHAE,YWHAH,YWHAZ,AKAP12,CCN1,CTNNB1,ST18,EIF2AK2,IL6,TRPM7,INHBA,BCLAF1,PTEN,PTGS2,ITPR1,PTPRF,BCL2L11,E2F1,LDHA,ECT2,SH3GLB1,LRP6,SMAD4,FBXW7
GO: Biological Process	GO:0044262	cellular carbohydrate metabolic process	0.0008	0.008168	33	335	NLN,AKT1,AKT2,ENOSF1,SLC2A1,MTOR,SNCA,SORD,ARPP19,SIK1,GFPT1,KAT2B,SYNJ2,CALM1,NR3C1,SIRT1,ENPP1,HMGB1,PGAM1,ABCG2,PPP1R2,IGF1,SLC45A3,IL6,IL6ST,INPP5A,IP6K1,IRS1,PTEN,EPM2AIP1,GNE,RORA,RPE
GO: Biological Process	GO:0002762	negative regulation of myeloid leukocyte differentiation	0.0008156	0.008318	10	56	ZFPM1,CUL4A,MYC,CDK6,PIK3R1,ZBTB46,CTNNB1,INHBA,TRIB1,FBXW7
GO: Biological Process	GO:0034612	response to tumor necrosis factor	0.000822	0.008368	32	322	RPS6KB1,ADAM10,F2RL1,OTULIN,AKT1,FOXO3,ADAM9,PSME4,ZFP36L2,NFE2L2,NFKBIA,SIRT1,SPPL2A,TRAF1,SGMS1,HSPA1B,VCAM1,PSMF1,AKAP12,IGBP1,MAPK14,MAPK1,IKBKB,ST18,IL6,PSMB5,IRF1,PSMD11,PSMD12,SPATA2,PTGS2,RORA
GO: Biological Process	GO:0005975	carbohydrate metabolic process	0.0008224	0.008368	56	663	CHST6,ZBTB7A,NLN,MIF,AKT1,AKT2,ENOSF1,APP,POM121C,SLC2A1,AKR7A2,MTOR,FUT2,SNCA,SORD,MYC,ARPP19,SIK1,GALNT7,GFPT1,GPD1L,KAT2B,SYNJ2,CALM1,NUP98,NUP43,NR3C1,SIRT1,TGFB1,ENPP1,HMGB1,PGAM1,PIK3R1,ABCG2,CPT1A,PPP1R2,IGF1,MAPK14,SLC45A3,PRKAA1,CTBS,GDPGP1,IL6,IL6ST,ZBTB20,MLEC,INPP5A,IP6K1,IRS1,PTEN,EPM2AIP1,GNE,LDHA,SLC25A13,RORA,RPE
GO: Biological Process	GO:0043010	camera-type eye development	0.0008293	0.008427	35	363	RPL24,ACVR2B,ARID1A,MAP3K1,JAG1,MERTK,APC,ATP2B1,SOX2,SOX11,GAS1,BAK1,FRS2,PROM1,ZEB1,TGFB1,TGFBR1,CDK4,CDKN1B,PDE6B,SLC7A11,VEGFA,COL8A1,WNT7A,POU2F1,CLIC4,YY1,CTNNB1,TRAF3IP1,INHBA,ZEB2,TWSG1,RDH10,LRP6,MAF
GO: Biological Process	GO:0006641	triglyceride metabolic process	0.0008302	0.008427	16	120	ESR1,ACSL1,ACSL4,GPAM,SIK1,SIRT1,MGLL,LIPG,PIK3CG,CPS1,CPT1A,IL6ST,LIPC,CNEP1R1,INSIG2,FBXW7
GO: Biological Process	GO:1903037	regulation of leukocyte cell-cell adhesion	0.0008419	0.008526	33	336	ETS1,CD209,ZNF608,AKT1,CXCL12,NCK2,GPAM,ZC3H8,LRRC32,IL20RB,MALT1,TGFB1,PAK1,CDC42,HMGB1,SOCS6,PIK3R1,VCAM1,MAP3K8,YES1,ZAP70,IGF1,IGFBP2,SOCS5,IL6,IL6R,IL6ST,CD55,IRAK1,IRF1,WNK1,TWSG1,RAC1
GO: Biological Process	GO:0034599	cellular response to oxidative stress	0.0008419	0.008526	33	336	ETS1,MCL1,EZH2,MET,RWDD1,AKT1,MMP2,MMP9,FOXO3,ATG7,ARNTL,SNCA,ATP2A2,BCL2,NFE2L2,SLC11A2,SIRT1,P4HB,CYCS,GPR37L1,TSC1,SLC7A11,HSPA1B,UBQLN1,CRK,PRKAA1,MAPK1,CTNNB1,IL6,CPEB2,OXR1,ECT2,FBXW7
GO: Biological Process	GO:0006644	phospholipid metabolic process	0.0008484	0.008582	41	447	PIGP,FGF2,ALOX15,GPAM,INPP5F,RAB14,PLPP3,PLEKHA3,SNCA,MTMR9,SMG1,GPD1L,SYNJ2,CPNE3,TEK,TGFB1,SERAC1,CDC42,SOCS6,SGMS1,LIPG,PIK3CG,PIK3R1,PIK3R2,PISD,NUS1,SOCS5,IPMK,INPP5A,IP6K1,IRS1,PTDSS2,PITPNC1,PTEN,LCLAT1,RAB5A,RAC1,LIPC,SH3GLB1,ETNK2,PIP4K2C
GO: Biological Process	GO:0001776	leukocyte homeostasis	0.0008571	0.00864	15	109	MIF,AKT1,MERTK,DOCK10,GPAM,MTHFD1,ZC3H8,BAK1,BCL2,TGFB1,HMGB1,SLC7A11,IKBKB,IL6,BCL2L11
GO: Biological Process	GO:2001243	negative regulation of intrinsic apoptotic signaling pathway	0.0008571	0.00864	15	109	MCL1,MIF,AKT1,MMP9,CXCL12,SNAI1,BCL2,NFE2L2,TMBIM6,SIRT1,CDKN2D,RRM2B,MAP2K1,PTGS2,SH3GLB1
GO: Biological Process	GO:0048024	regulation of mRNA splicing, via spliceosome	0.0008571	0.00864	15	109	MBNL1,ZBTB7A,DDX17,SRSF1,SRSF7,CELF1,SON,SRSF10,RBMX,NPM1,NUP98,HNRNPU,YTHDC1,RBM8A,RBM4B
GO: Biological Process	GO:0001736	establishment of planar polarity	0.0008636	0.00869	17	132	FZD6,FZD7,ZNRF3,GPC4,PSME4,PRICKLE1,ROR2,CDC42,PSMF1,WNT7A,PSMB5,DAB2,PSMD11,PSMD12,RAC1,VANGL2,LRP6
GO: Biological Process	GO:0002521	leukocyte differentiation	0.000864	0.00869	51	591	EVI2B,ZFPM1,F2RL1,FZD7,ZBTB7A,ZNF608,MERTK,MMP9,CUL4A,DOCK10,APC,APP,MTOR,MYC,SOX4,JAGN1,ZC3H8,BAK1,BCL2,MALT1,NFATC2,ZFP36L2,GNAS,ZEB1,ROR2,SIRT1,TGFB1,CDC42,CDK6,OSCAR,HMGB1,TSC1,PIK3R1,HECTD1,VCAM1,VEGFA,CREB1,ZAP70,ZBTB46,MAPK14,SOCS5,PRKCA,CTNNB1,IL6,INHBA,IRF1,ITK,PTPRJ,RORA,TRIB1,FBXW7
GO: Biological Process	GO:0031112	positive regulation of microtubule polymerization or depolymerization	0.0008735	0.008775	8	38	MET,APC,SPAST,CLASP1,PAK1,CDKN1B,HSPA1B,RAC1
GO: Biological Process	GO:1902905	positive regulation of supramolecular fiber organization	0.0008788	0.008818	24	218	F2RL1,MAP3K1,MET,ALOX15,NCK2,APC,APP,MTOR,SPAST,NCKAP1,JMY,WASL,CLASP1,WHAMM,SEMA5A,TGFBR1,PAK1,CDC42,CDKN1B,TSC1,HSPA1B,ROCK2,RICTOR,RAC1
GO: Biological Process	GO:0090596	sensory organ morphogenesis	0.000888	0.008896	31	310	ARID1A,FZD6,SALL1,JAG1,FGF2,FRZB,MYC,SOX2,SOX11,GAS1,BAK1,FRS2,BCL2,SIX4,GFI1,PROM1,ZEB1,ROR2,TBX18,VEGFA,COL8A1,POU2F1,YY1,OSR1,MAPK1,CTNNB1,TUG1,RAC1,VANGL2,INSIG2,LRP6
GO: Biological Process	GO:0019953	sexual reproduction	0.0008894	0.008896	76	967	STX2,ERCC1,MAK,BRIP1,STRBP,RPS6KB1,MCMDC2,ADAM10,S100A11,AGO4,MIF,MLH1,AKT1,MERTK,TRIM36,CXCL12,FOXO3,FNDC3A,CCT2,APP,LGR5,ARNTL,CELF1,PLPP3,MTOR,MCM9,AFF4,SPAG1,MCM8,BCL2,PSME4,STYX,SGPL1,NOTCH1,CALR,NCAPH,NR2F2,SIRT1,TGFB1,TGFBR1,OXTR,IFTAP,PAFAH1B2,CDC25C,CFTR,HMGB2,HMGA1,PGR,UBE2B,CADM1,BMP8A,HSPA2,ADAMTS1,EIF5A2,CLIC4,CLOCK,YY1,CRKL,ZFX,IGF1,ZNF35,CTNNB1,PUM1,INHBA,PAQR5,PTEN,SPATA2,YTHDC1,I…
GO: Biological Process	GO:0070997	neuron death	0.0008896	0.008896	40	434	ESR1,MCL1,AKT1,AKT2,FOXO3,ATG7,XIAP,APP,AKT1S1,STAMBP,MTOR,SNCA,UNC5B,BCL2,SIX4,GPR75,NPM1,GRIN2B,NR3C1,SIRT1,CDC42,CHP1,TSC1,SLC7A11,VEGFA,NMNAT1,CREB1,IGF1,CTNNB1,IKBKB,IL6,ITPR1,BTG2,PTPRF,KRAS,BCL2L11,OXR1,PARP2,ROCK1,FBXW7
GO: Biological Process	GO:0043487	regulation of RNA stability	0.0008938	0.008917	22	193	AKT1,MTOR,PSME4,ZFP36L2,NPM1,TENT4A,EXOSC2,PDE12,HNRNPU,VEGFA,ROCK2,PSMF1,YWHAZ,MAPK14,PRKCA,PUM1,PSMB5,PSMD11,PSMD12,TNPO1,E2F1,ROCK1
GO: Biological Process	GO:0051100	negative regulation of binding	0.0008938	0.008917	22	193	ZFPM1,MET,AKT1,CARM1,TNKS,C9orf72,MYC,SOX11,STYX,NFKBIA,TMBIM6,TFAP4,SIRT1,GNL3L,BAG2,PPP1R2,DAB2,PTPRF,RIPOR1,E2F1,ROCK1,FBXW7
GO: Biological Process	GO:1903069	regulation of ER-associated ubiquitin-dependent protein catabolic process	0.0008954	0.008923	4	9	NFE2L2,USP14,UBQLN1,SVIP
GO: Biological Process	GO:0035305	negative regulation of dephosphorylation	0.0009092	0.009041	16	121	SH3RF2,FKBP1A,ARPP19,CHP1,PPP1R15A,BOD1,ROCK2,YWHAE,PPP1R2,IGBP1,IKBKB,WNK1,PPP1R14C,CEP192,SPRED1,ROCK1
GO: Biological Process	GO:0034766	negative regulation of ion transmembrane transport	0.0009092	0.009041	16	121	AKT1,AKT2,MMP9,FKBP1A,MTOR,CAB39,CALM1,GPR35,TGFB1,KCNE4,UBQLN1,YWHAE,OSR1,PRKCA,PTEN,RGS2
GO: Biological Process	GO:0007265	Ras protein signal transduction	0.0009107	0.009045	43	477	SYNJ2BP,RREB1,F2RL1,MET,FGF2,RAB14,STAMBP,RAB40C,RAP2C,PLK2,ARPP19,NCKAP1,RAB10,RAB30,RAB32,NOTCH1,GPR35,CDC42,RHOU,ROCK2,CRK,CRKL,IGF1,MAPK14,ITSN2,RAB39A,MAP2K1,ELMO1,RIPOR1,RAB39B,RAB2A,RGL2,RAB5A,RAB5B,RAB13,RAC1,DNMT1,KRAS,ECT2,VANGL2,WASF2,ROCK1,PLCE1
GO: Biological Process	GO:0043558	regulation of translational initiation in response to stress	0.0009148	0.009065	5	15	NCK2,NPM1,PPP1R15B,PPP1R15A,EIF2AK2
GO: Biological Process	GO:0042640	anagen	0.0009148	0.009065	5	15	AKT1,MYO5A,NOTCH1,CTNNB1,PTGS2
GO: Biological Process	GO:0032069	regulation of nuclease activity	0.0009195	0.009084	6	22	AKT1,NPM1,TMBIM6,SIRT1,HMGB1,HMGB2
GO: Biological Process	GO:0061051	positive regulation of cell growth involved in cardiac muscle cell development	0.0009195	0.009084	6	22	MTOR,NR3C1,SIRT1,IGF1,DDX39B,PARP2
GO: Biological Process	GO:0010389	regulation of G2/M transition of mitotic cell cycle	0.0009198	0.009084	23	206	TAOK1,MRE11,APP,CCND1,PSME4,CLASP1,HAUS5,CEP43,CCNG1,ORC1,CDC6,CDC25C,CDK4,HSPA2,PSMF1,YWHAE,PSMB5,HAUS3,PSMD11,PSMD12,RNASEH2B,CEP192,MRNIP
GO: Biological Process	GO:0007093	mitotic cell cycle checkpoint	0.0009218	0.009094	21	181	RPL24,TAOK1,CARM1,MRE11,APC,SOX4,PLK2,CCND1,TGFB1,CCNG1,ORC1,CDC6,CDC25C,CDKN1B,WEE1,ZNF207,BTG2,E2F1,CEP192,FBXO31,MRNIP
GO: Biological Process	GO:0006281	DNA repair	0.0009357	0.00922	49	564	CHAF1B,ERCC1,BRIP1,MCMDC2,ZBTB7A,ATXN3,MLH1,TAOK1,CUL4A,MRE11,CDC14B,KLHL15,MCM9,GINS2,FUS,SMG1,MCM8,BACH1,JMY,PSME4,MORF4L1,NPM1,TENT4A,SIRT1,POLI,CDKN2D,SMUG1,HMGB1,HMGB2,HMGA1,ERCC8,UBE2A,UBE2B,NSD2,RRM2B,WRN,XRCC1,YY1,MORF4L2,RNF111,INO80D,BTG2,AP5Z1,RAD51,MMS22L,PARP2,ASCC1,MRNIP,UBE2W
GO: Biological Process	GO:1902806	regulation of cell cycle G1/S phase transition	0.0009371	0.009224	24	219	EZH2,AKT1,CARM1,CUL4A,SOX4,PLK2,GAS1,CCND1,BCL2,CDC6,CDC25C,CDK4,CDK6,CDKN1B,CDKN2D,PHB2,PKD1,ADAMTS1,WEE1,PTEN,BTG2,E2F1,FBXO31,FBXW7
GO: Biological Process	GO:0007164	establishment of tissue polarity	0.0009409	0.009246	17	133	FZD6,FZD7,ZNRF3,GPC4,PSME4,PRICKLE1,ROR2,CDC42,PSMF1,WNT7A,PSMB5,DAB2,PSMD11,PSMD12,RAC1,VANGL2,LRP6
GO: Biological Process	GO:1901799	negative regulation of proteasomal protein catabolic process	0.0009415	0.009246	10	57	YOD1,SCO1,ALAD,SMARCC1,STYX,USP14,USP25,PSMF1,N4BP1,SVIP
GO: Biological Process	GO:0030330	DNA damage response, signal transduction by p53 class mediator	0.0009433	0.009253	15	110	MIF,DYRK3,CARM1,FOXO3,SNAI1,SOX4,PLK2,NPM1,TFAP4,SIRT1,CDC25C,CDKN1B,BTG2,E2F1,SPRED1
GO: Biological Process	GO:0007498	mesoderm development	0.0009458	0.009267	27	258	ACVR2B,ARID1A,FZD7,SALL1,MMP2,MMP9,PLPP3,MESP2,SNAI1,SOX2,NCKAP1,FRS2,CLASP1,HSBP1,VEGFA,COL8A1,OSR1,CTNNB1,INHBA,DAG1,ITGAV,WNK1,TWSG1,VANGL2,LRP6,SMAD1,SMAD4
GO: Biological Process	GO:0071385	cellular response to glucocorticoid stimulus	0.0009478	0.009276	11	67	RPS6KB1,FOXO3,SGK1,ATP2B1,ZFP36L2,NR3C1,TFAP4,TGFB1,HNRNPU,CRH,BCL2L11
GO: Biological Process	GO:0072089	stem cell proliferation	0.0009551	0.009337	18	145	AGO3,ZNRF3,FGF2,ATXN1L,SOX2,SOX11,FRS2,RAB10,NOTCH1,AKNA,TGFB1,HMGB2,HNRNPU,ABCB1,VEGFA,CTNNB1,EIF2AK2,LRP6
GO: Biological Process	GO:0010770	positive regulation of cell morphogenesis involved in differentiation	0.0009573	0.009349	22	194	RREB1,MET,CXCL12,SGK1,CUX2,CALR,SEMA5A,PAK1,CDC42,TWF2,EEF2K,VEGFA,AKAP5,CRK,CRKL,MAP2K1,DAB2,ZEB2,PTPRF,RAC1,SH3GLB1,FBXO31
GO: Biological Process	GO:0060706	cell differentiation involved in embryonic placenta development	0.0009589	0.009354	7	30	AKT1,SNAI1,STK4,NR2F2,HECTD1,ITGAV,DNAJB6
GO: Biological Process	GO:0006112	energy reserve metabolic process	0.0009602	0.009356	14	99	AKT1,AKT2,MTOR,MYC,GFPT1,GNAS,CALM1,ENPP1,HMGB1,PPP1R2,IGF1,IL6ST,IRS1,EPM2AIP1
GO: Biological Process	GO:0120039	plasma membrane bounded cell projection morphogenesis	0.0009642	0.009384	62	757	RPL24,RREB1,ADAM10,MET,CXCL12,ATG7,SGK1,DOCK10,APC,APP,ENAH,C9orf72,SPAST,NCKAP1,UNC5B,GAS1,FRS2,BCL2,NEFH,RAB10,SYT4,NOTCH1,WASL,CUX2,SLC11A2,SEMA5A,THBS4,PAK1,CDC42,MGLL,TWF2,PIK3R1,EEF2K,VEGFA,ROCK2,AKAP5,WEE1,WNT7A,CREB1,YWHAH,ITSN2,PRKCA,MAPK1,CTNNB1,MAP2K1,ULK2,DAG1,PTEN,ZEB2,SEMA4C,PTPRF,CXCR4,KIF5A,RAC1,VANGL2,LIFR,SH3GLB1,EGR2,FBXO31,WASF2,ROCK1,SMAD4
GO: Biological Process	GO:1901361	organic cyclic compound catabolic process	0.0009798	0.009526	56	668	RPL24,RPL32,ERN1,NT5C3A,RPS19,RPS24,RPS28,AGO4,AGO3,MLH1,AKT1,ALDH6A1,DCPS,MTOR,NT5C2,SMG1,PSME4,ZFP36L2,NFE2L2,NPM1,TENT4A,EXOSC2,PDE12,ENTPD1,RPL13A,SMUG1,ENPP1,HMGB1,HMGB2,HNRNPU,SECISBP2,HSPA1B,VEGFA,ROCK2,NUDT7,PSMF1,NMNAT1,YWHAH,YWHAZ,PPP2R2A,MAPK14,TTC37,PRKCA,PUM1,IL6,PSMB5,PSMD11,PSMD12,APOBEC3F,BTG2,RBM8A,TET3,TNPO1,RNASEH2B,E2F1,ROCK1
GO: Biological Process	GO:0046822	regulation of nucleocytoplasmic transport	0.0009945	0.009658	16	122	TEK,TGFB1,CHP1,RBM27,PIK3R1,PIK3R2,AKAP5,EI24,YWHAE,MAPK14,MAPK1,PTGS2,PTPN14,RAN,RANGAP1,ECT2
GO: Biological Process	GO:0045732	positive regulation of protein catabolic process	0.001007	0.009767	25	233	AMER1,SH3RF2,ATXN3,AKT1,CUL4A,ATG7,APC,MSN,PLK2,ADAM9,GGA3,TMTC3,NFE2L2,PRICKLE1,SH3D19,CDKN1B,HSPA1B,UBQLN1,BAG2,TIPARP,SOCS5,DAB2,PTEN,TRIB1,FBXW7
GO: Biological Process	GO:0044089	positive regulation of cellular component biogenesis	0.001009	0.009781	49	566	ERCC1,ESR1,F2RL1,MAP3K1,MET,ALOX15,NCK2,CUL4A,APC,MSN,MTOR,NCKAP1,ENTR1,JMY,WASL,CUX2,CLASP1,WHAMM,TEK,TGFB1,TGFBR1,OXTR,HGS,PAK1,ADGRE5,CDC42,CDKN1B,ZMYND8,TSC1,TWF2,EEF2K,HSPA1B,VEGFA,ROCK2,WNT7A,RICTOR,FAM98A,CREB1,PRKCA,DAG1,PTPRJ,RAC1,AKIRIN1,BCL2L11,STAM,SH3GLB1,WASF2,ROCK1,PIP4K2C
GO: Biological Process	GO:1901985	positive regulation of protein acetylation	0.001024	0.00991	9	48	TAOK1,ARNTL,SOX4,NAP1L2,KAT2B,TGFB1,KAT7,PRKAA1,SMAD4
GO: Biological Process	GO:0055086	nucleobase-containing small molecule metabolic process	0.001025	0.00991	64	789	ACACA,NT5C3A,PANK1,ADCY5,ACSL1,ACSL4,ZBTB7A,SCD,MIF,PDP2,AK4,ALDH6A1,SHMT1,GPAM,APP,POM121C,MTHFD1,MTOR,NT5C2,COASY,SNCA,AFG1L,MYC,NDUFA7,NDUFB5,GFPT1,NUP98,NUP43,TGFB1,PDE12,ENTPD1,CYCS,NDUFC2-KCTD14,SMUG1,ENPP1,PGAM1,UCK2,ELOVL6,HSD17B4,GMPPB,NUDT7,NMNAT1,RRM2B,B3GALNT2,COX6B1,COX10,CPS1,IGF1,PRKAA1,MAPK1,MAP2K1,PRPS1,ZBTB20,PTGS2,LCLAT1,APOBEC3F,RNASEH2B,RAN,PANK3,GNE,LDHA,SLC25A13,HSD17B12,RO…
GO: Biological Process	GO:1901862	negative regulation of muscle tissue development	0.001027	0.009915	12	78	FZD7,APC,FRS2,SIX4,TGFB1,PAK1,YY1,PTEN,AKIRIN1,RGS2,LRP6,SMAD4
GO: Biological Process	GO:2000058	regulation of ubiquitin-dependent protein catabolic process	0.001031	0.009947	19	158	SH3RF2,AKT1,ATG7,SMARCC1,PLK2,STYX,NFE2L2,PRICKLE1,USP14,HSPA1B,UBQLN1,BAG2,SOCS5,N4BP1,DAB2,PTEN,SVIP,TRIB1,FBXW7
GO: Biological Process	GO:0006638	neutral lipid metabolic process	0.001035	0.009974	18	146	ESR1,ACSL1,ACSL4,GPAM,SNCA,SIK1,SIRT1,MGLL,LIPG,PIK3CG,CPS1,CPT1A,IL6ST,LIPC,CNEP1R1,INSIG2,PLCE1,FBXW7
GO: Cellular Component	GO:0048471	perinuclear region of cytoplasm	2.952e-11	2.958e-08	92	824	CALCOCO2,ESR1,RPS6KB1,ADAM10,MAP3K4,EHD2,VPS52,AP1G1,TAOK1,DOCK6,SEC23A,JCAD,MRE11,ATG7,SGK1,APC,XIAP,APP,RAB14,PEX5L,MSN,ASGR2,RAB40C,FUS,SNCA,STX16,ATP2A2,TRIM37,MTMR9,MYC,SPAST,GALNT2,BCL2,NXT2,RAB10,MALT1,TAF8,STX4,SYNJ2,SYT4,GNAS,GNB2,GOLGA1,SLC11A2,CALR,TEK,CEP43,CCNG1,CCNT2,OSBP,CDC25C,CDK4,HMGB2,TSC1,TWF2,PIK3R1,TMEM192,HSPA1B,MOB4,CREB3L2,PSMF1,AKAP5,UBQLN1,CLIC4,YWHAZ,ZNF35,RHPN2,MRFAP1…
GO: Cellular Component	GO:0005794	Golgi apparatus	6.946e-10	3.48e-07	147	1643	ESR1,SLC35E1,CHST6,F2,ADAM10,F2RL1,TFG,ZDHHC3,VPS52,AP1G1,MTUS1,COG6,GPC4,SEC23A,COPG1,MCFD2,RABAC1,FNDC3A,ST3GAL1,APP,RAB14,LGR5,SLC2A1,ARF4,SLC30A6,AKR7A2,C16orf70,PLPP3,MTOR,PLEKHA3,NECAB3,RAB40C,TNKS,FUT2,SNCA,STX16,KIF1C,GALNT2,MYO5A,GALNT7,CLCC1,GGA3,RAB10,C17orf75,MAN1A2,STX4,NSFL1C,NFE2L2,RAB30,MYDGF,SYT4,GNAS,RAB32,GOLGA1,NOTCH1,BICD2,WASL,CUX2,SLC11A2,CLASP1,TENT4A,SLC35D2,CALR,SPPL3,WH…
GO: Cellular Component	GO:0098805	whole membrane	7.047e-09	2.204e-06	151	1760	CALCOCO2,STX2,SYNJ2BP,RPS6KB1,MCL1,ADAM10,ADCY5,EHD2,ACSL1,FZD7,ACSL4,VPS52,AP1G1,SEC23A,FOXO3,COPG1,MCFD2,GPAM,INPP5F,APP,RAB14,PEX5L,SLC2A1,PEX26,MSN,C16orf70,MTOR,MFSD8,COASY,SNCA,RAP2C,STX16,ATP2B1,SNX5,SNX3,SIGLEC9,UNC5B,BAK1,TAB2,BCL2,SNX13,GGA3,RAB10,STX4,SYNJ2,CPNE3,SYPL1,SYT4,GNAQ,GNAS,GNB2,RAB32,BICD2,WASL,SLC11A2,CALM1,CALR,ROR2,SPPL3,TEK,SERPINH1,OLR1,TGFBR1,SPPL2A,HGS,ADGRE5,MMD,PXMP…
GO: Cellular Component	GO:0016604	nuclear body	8.8e-09	2.204e-06	83	799	CALCOCO2,AMER1,SF3A1,RREB1,NCBP3,AGO4,MAML3,DYRK3,MRE11,DDX17,SRSF1,SRSF7,NACC1,SGK1,SLU7,SFMBT2,ARNTL,MTOR,LUC7L2,ATF7IP,TNKS,SNAPC3,SON,MYC,SRSF10,ZC3H8,SRP54,NCAM2,PHAX,GFI1,STK4,PSME4,MORF4L1,TBXA2R,NPM1,USP22,MKNK2,NOC3L,NUP98,CRTC1,NR3C1,SIRT1,GTF2B,BAZ2A,POLI,MORC3,CDC25C,NR2C1,HNRNPU,RBM27,CBY1,PLAG1,MED7,HSPA1B,ZNF473,NMNAT1,INTS7,WRN,PTPN23,SF1,MAPK14,PRKAA1,N4BP1,ARHGAP18,PUM1,RNF111,Z…
GO: Cellular Component	GO:1902494	catalytic complex	6.464e-08	1.217e-05	132	1536	ERCC1,PIGP,ERN1,SF3A1,ACVR2B,ARID1A,EZH2,MET,ZBTB7A,ARID1B,SALL1,AGO4,FBXL18,OTULIN,AGO3,MKLN1,C1D,KMT2A,CUL4A,SMARCA5,SRSF1,PHF12,SLU7,BRMS1L,SKP2,DYNC2LI1,KLHL15,RNF38,SMARCC1,C9orf72,TRIM37,CAB39,SIK1,CCND1,NDUFA7,DCAF12L2,NDUFB5,SS18,CCNK,GPD1L,KAT2B,TAF8,PSME4,CRCP,GNG12,RBMX,MORF4L1,SIK2,ANAPC16,GNAQ,GNAS,GNB2,TAF13,USP22,CALM1,EXOSC2,SIRT1,CCNG1,TGFBR1,KAT7,CCNT2,USP14,GTF2B,DCUN1D1,FBXL16…
GO: Cellular Component	GO:0000139	Golgi membrane	7.287e-08	1.217e-05	78	770	CHST6,ADAM10,TFG,ZDHHC3,VPS52,AP1G1,COG6,SEC23A,COPG1,MCFD2,FNDC3A,ST3GAL1,APP,RAB14,LGR5,SLC2A1,SLC30A6,MTOR,PLEKHA3,RAB40C,TNKS,FUT2,STX16,GALNT2,GALNT7,RAB10,MAN1A2,RAB30,SYT4,GNAS,GOLGA1,NOTCH1,WASL,CUX2,SLC35D2,WHAMM,OSBP,CDC42,CHP1,VAPB,RHOU,ABCB1,SGMS1,CLTA,PKD1,MMGT1,TMCO1,ACBD3,MOB4,COPA,AP1S3,SCAMP1,B3GALNT2,TMEM59,SAR1A,PPP6C,SRGN,GLCE,RAB39A,USP6NL,CD55,STEAP2,LMAN2L,RNF125,GOLGA5,RAB…
GO: Cellular Component	GO:0005912	adherens junction	1.687e-07	2.16e-05	61	560	RPS19,ADAM10,S100A11,ARHGAP31,JAG1,JCAD,LIMA1,SHROOM3,PPFIBP1,PPFIA1,APC,MSN,PLPP3,ENAH,STX16,ATP2A2,NCKAP1,ADAM9,FRS2,RAB10,CPNE3,GNB2,NOTCH1,NPM1,CLASP1,SYNM,CALR,TEK,OXTR,P4HB,PAK1,ADGRE5,RPL13A,CDC42,CHP1,HMGA1,RHOU,PIK3R2,HSPA1B,CNN3,VEGFA,YES1,YWHAE,YWHAZ,AKAP12,CSRP2,PRKAR2A,MAPK1,CTNNB1,MAP2K1,DAB2,DAG1,ITGAV,TWF1,ARL14EP,RAC1,KRAS,LASP1,LPP,DCTN4,MARCKS
GO: Cellular Component	GO:0070161	anchoring junction	1.917e-07	2.16e-05	62	575	RPS19,ADAM10,S100A11,ARHGAP31,JAG1,JCAD,LIMA1,SHROOM3,PPFIBP1,PPFIA1,APC,MSN,PLPP3,ENAH,STX16,ATP2A2,NCKAP1,ADAM9,FRS2,RAB10,CPNE3,GNB2,NOTCH1,NPM1,CLASP1,SYNM,CALR,TEK,OXTR,P4HB,PAK1,ADGRE5,RPL13A,CDC42,CHP1,HMGA1,RHOU,UBA1,PIK3R2,HSPA1B,CNN3,VEGFA,YES1,YWHAE,YWHAZ,AKAP12,CSRP2,PRKAR2A,MAPK1,CTNNB1,MAP2K1,DAB2,DAG1,ITGAV,TWF1,ARL14EP,RAC1,KRAS,LASP1,LPP,DCTN4,MARCKS
GO: Cellular Component	GO:0005925	focal adhesion	1.94e-07	2.16e-05	49	411	RPS19,ADAM10,ARHGAP31,LIMA1,PPFIBP1,PPFIA1,MSN,ENAH,STX16,NCKAP1,ADAM9,RAB10,CPNE3,GNB2,NPM1,CLASP1,CALR,TEK,P4HB,PAK1,ADGRE5,RPL13A,CDC42,CHP1,HMGA1,RHOU,PIK3R2,HSPA1B,CNN3,YES1,YWHAE,YWHAZ,AKAP12,CSRP2,PRKAR2A,MAPK1,CTNNB1,MAP2K1,DAB2,DAG1,ITGAV,TWF1,ARL14EP,RAC1,KRAS,LASP1,LPP,DCTN4,MARCKS
GO: Cellular Component	GO:0015630	microtubule cytoskeleton	2.864e-07	2.87e-05	118	1368	MAK,STRBP,EHD2,MET,AP1G1,MTUS1,AKT1,TAOK1,TRIM36,DYRK3,APPBP2,KIF6,SHROOM3,ATF5,ATG7,NICN1,APC,CCT2,APP,CCDC77,CDC14B,DYNC2LI1,RNF38,TNKS,LRIF1,KIF1C,MYC,PLK2,CLUAP1,SPAST,MYO5A,ENTR1,PHAX,SS18,KAT2B,NSFL1C,SYNJ2,NFE2L2,BICD2,NPM1,CALM1,TTC28,CLASP1,EML4,ROR2,HAUS5,AKNA,WHAMM,DIDO1,NR3C1,TEK,CEP43,CCNE2,WDR73,CDC6,CDC42,CDK6,CHP1,CEP57L1,CHD3,HNRNPU,BOD1,CBY1,CLTA,WDR13,HSPA1B,HSPA2,DCAF12,ROCK2,…
GO: Cellular Component	GO:0030055	cell-substrate junction	4.011e-07	3.654e-05	49	421	RPS19,ADAM10,ARHGAP31,LIMA1,PPFIBP1,PPFIA1,MSN,ENAH,STX16,NCKAP1,ADAM9,RAB10,CPNE3,GNB2,NPM1,CLASP1,CALR,TEK,P4HB,PAK1,ADGRE5,RPL13A,CDC42,CHP1,HMGA1,RHOU,PIK3R2,HSPA1B,CNN3,YES1,YWHAE,YWHAZ,AKAP12,CSRP2,PRKAR2A,MAPK1,CTNNB1,MAP2K1,DAB2,DAG1,ITGAV,TWF1,ARL14EP,RAC1,KRAS,LASP1,LPP,DCTN4,MARCKS
GO: Cellular Component	GO:0031984	organelle subcompartment	6.318e-07	4.954e-05	48	415	CHST6,ADAM10,VPS52,AP1G1,COG6,FKBP1A,ST3GAL1,APP,RAB14,LGR5,C16orf70,NECAB3,FUT2,STX16,SPAST,GALNT2,GGA3,RAB10,C17orf75,STX4,NSFL1C,RAB30,GNAS,RAB32,GOLGA1,SLC11A2,OSBP,SGMS1,CBY1,CLTA,ATG9A,BACE2,MOB4,CHAC1,AP1S3,SCAMP1,TMEM59,USP6NL,GOLGA5,REEP5,RAB13,RAC1,LAMP2,ARL5B,GOLGA7,SAR1B,M6PR,STX6
GO: Cellular Component	GO:1902911	protein kinase complex	6.427e-07	4.954e-05	21	113	ERN1,ACVR2B,ZBTB7A,C9orf72,CAB39,SIK1,CCND1,CCNK,SIK2,CCNG1,TGFBR1,CCNT2,CCNE2,CDK4,CDK6,CDKN2D,CCNJ,PRKAA1,PRKAR2A,IKBKB,IRS1
GO: Cellular Component	GO:0005739	mitochondrion	7.734e-07	5.536e-05	149	1866	TACO1,ACACA,ACADL,ERN1,SYNJ2BP,ESR1,NT5C3A,RPS6KB1,AS3MT,L2HGDH,MCL1,ISCA2,LRRC59,COA4,TRMT2B,ACSL1,ACSL4,PCBD2,NLN,MTUS1,ATXN3,SCO1,PDP2,SLC25A53,AK4,AKT1,AKT2,MMP2,ALDH6A1,ENOSF1,FOXO3,DCPS,ATG7,SGK1,FLVCR1,SHMT1,GPAM,NT5DC3,TRUB2,SLC30A6,AKR7A2,MTHFD1,MTOR,XPNPEP3,COASY,SNCA,SORD,AFG1L,MYC,STARD13,SOX4,TMEM126B,BAK1,NARS1,GPRC5C,BCL2,NUDT8,NDUFA7,NDUFB5,NEFH,PDF,TNRC18,SLC25A43,SYNJ2,CPNE3,RAB…
GO: Cellular Component	GO:0055037	recycling endosome	1.13e-06	7.482e-05	28	188	PANK1,EHD2,FZD7,VPS52,AP1G1,INPP5F,APP,RAB14,RAP2C,MYO5A,AVL9,ENTR1,GGA3,RAB10,GNAS,SLC11A2,CFTR,DENND6B,ATG9A,SCAMP1,CMTM6,RAB5A,RAB13,RAC1,PLEKHB2,RAN,ABHD17B,STX6
GO: Cellular Component	GO:0005815	microtubule organizing center	1.195e-06	7.482e-05	73	756	MAK,MTUS1,AKT1,DYRK3,ATF5,APC,CCDC77,CDC14B,DYNC2LI1,TNKS,LRIF1,PLK2,CLUAP1,SPAST,ENTR1,PHAX,KAT2B,NSFL1C,NFE2L2,BICD2,NPM1,CALM1,TTC28,CLASP1,HAUS5,AKNA,NR3C1,TEK,CEP43,CCNE2,CDC42,CDK6,CEP57L1,CHD3,HNRNPU,BOD1,CBY1,WDR13,HSPA1B,DCAF12,ROCK2,WRN,PTPN23,CLIC4,NUDCD2,YES1,ITSN2,MPLKIP,PRKAR2A,MAPK1,CTNNB1,MAP2K1,CEP104,TRAF3IP1,PSMB5,HAUS3,IRS1,EVI5,C7orf31,KIF5B,CEP97,DYNC1LI2,RAC1,RAD51,RAN,E2F1…
GO: Cellular Component	GO:0098791	Golgi apparatus subcompartment	1.612e-06	9.504e-05	45	391	CHST6,ADAM10,VPS52,AP1G1,COG6,ST3GAL1,APP,RAB14,LGR5,C16orf70,NECAB3,FUT2,STX16,GALNT2,GGA3,RAB10,C17orf75,STX4,NSFL1C,RAB30,GNAS,RAB32,GOLGA1,SLC11A2,OSBP,SGMS1,CBY1,CLTA,ATG9A,BACE2,MOB4,CHAC1,AP1S3,SCAMP1,TMEM59,USP6NL,GOLGA5,RAB13,RAC1,LAMP2,ARL5B,GOLGA7,SAR1B,M6PR,STX6
GO: Cellular Component	GO:0005802	trans-Golgi network	2.379e-06	0.0001324	34	263	CHST6,ADAM10,VPS52,AP1G1,COG6,APP,RAB14,LGR5,C16orf70,STX16,GGA3,RAB10,C17orf75,STX4,RAB30,GNAS,RAB32,GOLGA1,SLC11A2,OSBP,CBY1,CLTA,ATG9A,BACE2,CHAC1,AP1S3,SCAMP1,USP6NL,RAB13,RAC1,LAMP2,ARL5B,M6PR,STX6
GO: Cellular Component	GO:0061695	transferase complex, transferring phosphorus-containing groups	3.987e-06	0.000207	35	281	ERCC1,ERN1,ACVR2B,ZBTB7A,C9orf72,CAB39,SIK1,CCND1,CCNK,TAF8,CRCP,SIK2,TAF13,CCNG1,TGFBR1,CCNT2,GTF2B,CCNE2,CDK4,CDK6,CDKN2D,SOCS6,PIK3CG,PIK3R1,PIK3R2,CCNJ,PRIM1,SOCS5,PRKAA1,PRKAR2A,IKBKB,PRPS1,IRS1,PURB,PEX2
GO: Cellular Component	GO:0017053	transcription repressor complex	4.255e-06	0.000207	17	88	ZFPM1,ZBTB7A,SALL1,C1D,SMARCA5,PHF12,DEPDC1,CCND1,GFI1,TFAP4,SIRT1,TBX18,BAZ2A,HMGB1,CHD3,AKIRIN2,ZNF350
GO: Cellular Component	GO:0000790	nuclear chromatin	4.349e-06	0.000207	149	1924	NR2F6,CHAF1B,ESR1,ETS1,ZNF267,ZFPM1,ZNF699,RREB1,ARID1A,EZH2,MEF2D,ZNF490,ZBTB7A,ARID1B,SALL1,ZNF394,RWDD1,KMT2A,ZNF480,ZNF766,ZNF606,ZNF417,FOXO3,MRE11,SMARCA5,ATF5,ZNF618,PHF12,ZNF674,FOSL2,BRMS1L,ZNF529,ARNTL,SMARCC1,ZNF701,MESP2,SNAI1,LCOR,LRIF1,ZNF583,MYC,SOX2,SOX4,MYCN,SOX11,ZNF460,ZC3H8,BACH1,ZNF619,SIX4,SS18,GFI1,KAT2B,CRCP,NFATC2,ZFP36L2,NFE2L2,RBMX,MORF4L1,NOTCH1,ZFP62,ZNF681,TCF4,CUX2,…
GO: Cellular Component	GO:0030133	transport vesicle	4.546e-06	0.000207	48	445	STX2,ADAM10,AP1G1,SEC23A,COPG1,MCFD2,RABAC1,APP,RAB14,C16orf70,SNCA,STX16,MYO5A,RAB10,STX4,SYPL1,SYT4,GNAS,CALM1,GRIN2B,ENTPD1,CHP1,CADM1,CLTA,ATG9A,RPH3AL,COPA,SCAMP1,CPE,SAR1A,IGF1,BLOC1S3,TRPM7,CD55,STEAP2,ITPR1,SEMA4C,GOLGA5,RAB2A,RAB5A,RAB5B,TOR1A,TMED7,SLC17A5,SH3GLB1,SAR1B,M6PR,STX6
GO: Cellular Component	GO:0005819	spindle	5.607e-06	0.0002443	41	359	MAK,MTUS1,AKT1,APP,CDC14B,TNKS,MYC,PLK2,SPAST,NSFL1C,NPM1,CALM1,TTC28,CLASP1,EML4,HAUS5,DIDO1,NR3C1,WDR73,CDC6,CDC42,HNRNPU,BOD1,CLTA,HSPA2,ROCK2,NUDCD2,MAPK14,MAPK1,CTNNB1,CEP104,INCENP,ZNF207,HAUS3,PTP4A1,EVI5,KLHL21,RANGAP1,ECT2,RMDN1,DCTN4
GO: Cellular Component	GO:0005814	centriole	6.132e-06	0.000256	58	583	MAK,DYRK3,ATF5,APC,CCDC77,CDC14B,DYNC2LI1,TNKS,PLK2,CLUAP1,SPAST,ENTR1,PHAX,KAT2B,NSFL1C,NFE2L2,BICD2,NPM1,CALM1,TTC28,CLASP1,HAUS5,AKNA,CEP43,CCNE2,CDC42,CDK6,CEP57L1,CHD3,HNRNPU,BOD1,CBY1,HSPA1B,DCAF12,ROCK2,WRN,CLIC4,ITSN2,MPLKIP,PRKAR2A,CTNNB1,CEP104,TRAF3IP1,PSMB5,HAUS3,C7orf31,CEP97,DYNC1LI2,RAC1,RAN,E2F1,CEP192,FBXO31,ROCK1,DCTN4,AGBL2,MARCKS,SMAD4
GO: Cellular Component	GO:0016607	nuclear speck	9.982e-06	0.0004001	44	406	SF3A1,RREB1,NCBP3,MAML3,DYRK3,DDX17,SRSF1,SRSF7,SGK1,SLU7,SFMBT2,LUC7L2,SON,SRSF10,SRP54,PSME4,MORF4L1,TBXA2R,NPM1,USP22,NOC3L,NR3C1,BAZ2A,POLI,CDC25C,HNRNPU,RBM27,CBY1,PLAG1,HSPA1B,WRN,MAPK14,PRKAA1,ARHGAP18,PUM1,BCLAF1,ZNF217,YTHDC1,AP5Z1,RBM8A,DDX39B,RBM4B,ASCC1,PABPN1
GO: Cellular Component	GO:0012506	vesicle membrane	1.251e-05	0.0004819	74	822	ADAM10,FZD6,AP1G1,SEC23A,NCK2,APPBP2,COPG1,SNX24,MCFD2,FNDC3A,RAB14,MSN,C16orf70,SNCA,RAP2C,STX16,ATP2A2,SNX5,SIGLEC9,GPRC5C,RAB10,STX4,CPNE3,SYPL1,SYT4,RAB32,WASL,CALM1,CALR,ROR2,WHAMM,GPRC5A,OLR1,ADGRE5,CFTR,CLTA,RPH3AL,COPA,AP1S3,SCAMP1,WNT7A,CLIC4,CPE,SAR1A,RAB39A,ULK2,MLEC,TRPM7,DAB2,CD55,ITGAV,ITPR1,SEMA4C,CMTM6,PTPRJ,RIPOR1,RAB39B,GOLGA5,RAB2A,RAB5A,RAB5B,RAB13,RAC1,TOM1,SIGLEC14,TOR1A,TME…
GO: Cellular Component	GO:0005813	centrosome	1.472e-05	0.0005464	53	532	MAK,DYRK3,ATF5,APC,CCDC77,CDC14B,DYNC2LI1,TNKS,PLK2,CLUAP1,SPAST,ENTR1,PHAX,KAT2B,NSFL1C,NFE2L2,BICD2,NPM1,CALM1,TTC28,CLASP1,HAUS5,AKNA,CEP43,CCNE2,CDC42,CDK6,CEP57L1,CHD3,HNRNPU,BOD1,HSPA1B,DCAF12,ROCK2,WRN,CLIC4,ITSN2,MPLKIP,PRKAR2A,CTNNB1,TRAF3IP1,PSMB5,HAUS3,C7orf31,CEP97,DYNC1LI2,RAC1,E2F1,CEP192,FBXO31,DCTN4,MARCKS,SMAD4
GO: Cellular Component	GO:0005769	early endosome	1.944e-05	0.0006958	41	378	F2RL1,AKT2,INPP5F,APP,RAB14,STAMBP,SNX5,SNX3,MYO5A,ENTR1,SNX13,GGA3,RAB32,SLC11A2,VPS8,HGS,CFTR,HMGB1,ZFYVE9,LIPG,MMGT1,NEURL1B,VCAM1,PTPN23,MAPK1,MAP2K1,STEAP2,PTP4A1,CMTM6,CXCR4,RAB5A,RAB5B,RAC1,TOM1,STAM,ECE1,LIPC,SH3GLB1,WASF2,LRP6,STX6
GO: Cellular Component	GO:1990234	transferase complex	2.169e-05	0.0007494	73	821	ERCC1,PIGP,ERN1,ACVR2B,EZH2,ZBTB7A,FBXL18,OTULIN,MKLN1,KMT2A,CUL4A,SKP2,KLHL15,C9orf72,TRIM37,CAB39,SIK1,CCND1,DCAF12L2,CCNK,KAT2B,TAF8,CRCP,MORF4L1,SIK2,ANAPC16,TAF13,USP22,SIRT1,CCNG1,TGFBR1,KAT7,CCNT2,GTF2B,DCUN1D1,FBXL16,ZNF827,CCNE2,RNF20,CDK4,CDK6,CDKN1B,CDKN2D,SOCS6,ERCC8,UBE2A,UBE2B,PIK3CG,PIK3R1,PIK3R2,MED7,DCAF12,MSL1,CCNJ,MORF4L2,PRIM1,NUS1,SOCS5,PRKAA1,PRKAR2A,IKBKB,PRPS1,IRS1,KLHL21,…
GO: Cellular Component	GO:0005768	endosome	2.499e-05	0.0008346	82	956	F2RL1,PANK1,ADCY5,EHD2,FZD7,VPS52,AP1G1,AKT2,INPP5F,APP,MON1B,RAB14,STAMBP,C9orf72,RAP2C,SNX5,SNX3,SPAST,MYO5A,AVL9,ENTR1,TAB2,SNX13,GGA3,RAB10,STX4,GNAS,RAB32,SLC11A2,VPS8,TGFBR1,SPPL2A,HGS,MMD,CDKN1B,CFTR,HMGB1,UBA1,ZFYVE9,LIPG,CLTA,DENND6B,MMGT1,TMEM192,OCIAD2,ATG9A,NEURL1B,BACE2,VCAM1,SCAMP1,TMEM59,PTPN23,CD300LG,MAPK1,MAP2K1,IRAK1,IRAK2,FYCO1,STEAP2,PTP4A1,CMTM6,PTPRF,CXCR4,RAB5A,RAB5B,RAB13…
GO: Cellular Component	GO:1902554	serine/threonine protein kinase complex	2.792e-05	0.0009024	16	91	ERN1,ACVR2B,ZBTB7A,C9orf72,CAB39,CCND1,CCNK,CCNG1,TGFBR1,CCNT2,CCNE2,CDK4,CDK6,CDKN2D,CCNJ,IKBKB
GO: Cellular Component	GO:0030054	cell junction	2.898e-05	0.0009074	108	1352	STX2,SYNJ2BP,RPS6KB1,RPS19,ADAM10,MAP3K1,S100A11,ARHGAP31,JAG1,CGN,MKLN1,AKT1,JCAD,LIMA1,SHROOM3,NACC1,PPFIBP1,PPFIA1,APC,RABAC1,APP,SLC2A1,MSN,SLC7A2,PLPP3,ENAH,SNCA,RAP2C,STX16,ATP2A2,ATP2B1,KCTD12,NCKAP1,ADAM9,FRS2,CCND1,RAB10,CPNE3,SYT4,GNB2,NOTCH1,NPM1,CHRNA6,CLASP1,SYNM,CALR,GRIK3,GRIN2B,TEK,CLDN12,TGFBR1,OSBP,OXTR,P4HB,PAK1,ADGRE5,RPL13A,CDC42,CDK4,CHP1,HMGA1,RHOU,ABCB1,UBA1,CADM1,PIK3R1,P…
GO: Cellular Component	GO:0031300	intrinsic component of organelle membrane	4.395e-05	0.001335	43	418	ERN1,SYNJ2BP,L2HGDH,SCD,SCO1,SLC37A3,LEMD2,RAB14,PEX26,STX16,EMC3,GALNT2,BAK1,RAB10,SGPL1,SYPL1,SYT4,CALR,SPPL3,FICD,SPPL2A,SGMS1,MMGT1,PISD,ELOVL6,TMCO1,SCAMP1,CPT1A,EMC2,STEAP2,ITPR1,DHCR7,PEX2,RAB2A,RAB5A,RAB5B,LAMP2,ECE1,ABHD17B,GOLGA7,INSIG2,TBL2,STX6
GO: Cellular Component	GO:0098562	cytoplasmic side of membrane	5.235e-05	0.001485	25	194	RPS28,FKBP1A,ALOX15,MSN,ATP2A2,ATP2B1,SNX5,GNG12,GNAQ,GNAS,GNB2,SPPL3,SPPL2A,CBX6,AKAP5,YES1,IKBKB,PTEN,PTK6,PTP4A1,EPM2AIP1,PTPN7,RAB5A,KRAS,RGS2
GO: Cellular Component	GO:0030659	cytoplasmic vesicle membrane	5.303e-05	0.001485	70	800	ADAM10,FZD6,AP1G1,SEC23A,APPBP2,COPG1,SNX24,MCFD2,RAB14,MSN,C16orf70,SNCA,RAP2C,STX16,SNX5,SIGLEC9,GPRC5C,RAB10,STX4,CPNE3,SYPL1,SYT4,RAB32,WASL,CALM1,CALR,ROR2,WHAMM,GPRC5A,OLR1,ADGRE5,CFTR,CLTA,RPH3AL,COPA,AP1S3,SCAMP1,WNT7A,CLIC4,CPE,SAR1A,RAB39A,ULK2,MLEC,TRPM7,DAB2,CD55,ITGAV,ITPR1,SEMA4C,CMTM6,PTPRJ,RAB39B,GOLGA5,RAB2A,RAB5A,RAB5B,RAB13,RAC1,TOM1,SIGLEC14,TOR1A,TMED7,LAMP2,SLC17A5,CACNG8,SA…
GO: Cellular Component	GO:0008021	synaptic vesicle	5.337e-05	0.001485	29	242	STX2,ADAM10,RABAC1,APP,RAB14,C16orf70,SNCA,STX16,MYO5A,RAB10,STX4,SYPL1,SYT4,CALM1,GRIN2B,ENTPD1,CADM1,CLTA,ATG9A,SCAMP1,TRPM7,SEMA4C,RAB2A,RAB5A,RAB5B,TOR1A,SLC17A5,SH3GLB1,STX6
GO: Cellular Component	GO:0031252	cell leading edge	5.534e-05	0.001499	45	449	STX2,S100A11,ARHGAP31,MKLN1,AKT2,JCAD,LIMA1,APC,APP,ARF4,ENAH,ATP2B1,MTMR9,SNX5,NCKAP1,MYO5A,JMY,STX4,SYNJ2,GNAS,WASL,PAK1,CDC42,CDK6,TSC1,TWF2,SLC39A6,AKAP5,YWHAZ,CTNNB1,TRPM7,DAG1,ITGAV,PTK6,TWF1,PTPRJ,CXCR4,RIPOR1,RAB5A,RAB13,RAC1,SCYL3,CACNG8,WASF2,ROCK1
GO: Cellular Component	GO:0070382	exocytic vesicle	8.074e-05	0.002123	30	260	STX2,ADAM10,RABAC1,APP,RAB14,C16orf70,SNCA,STX16,MYO5A,RAB10,STX4,SYPL1,SYT4,CALM1,GRIN2B,ENTPD1,CADM1,CLTA,ATG9A,SCAMP1,IGF1,TRPM7,SEMA4C,RAB2A,RAB5A,RAB5B,TOR1A,SLC17A5,SH3GLB1,STX6
GO: Cellular Component	GO:0031967	organelle envelope	8.264e-05	0.002123	101	1279	BRIP1,ACADL,ERN1,SYNJ2BP,RPS6KB1,L2HGDH,MCL1,LRRC59,COA4,ACSL1,ACSL4,NLN,ATXN3,SCO1,SLC25A53,FOXO3,FLVCR1,LEMD2,APC,GPAM,APP,POM121C,AKR7A2,SEPHS1,MTOR,TNKS,COASY,SNCA,C9orf72,SORD,AFG1L,MYC,STARD13,SPAST,TMEM126B,BAK1,BCL2,NDUFA7,NDUFB5,NXT2,TNRC18,SLC25A43,SYNJ2,GNAQ,RAB32,BICD2,SFXN4,SLC11A2,CALM1,TENT4A,PRICKLE1,CALR,NUP98,NUP43,LMNB2,TMBIM6,SIRT1,CYCS,PAK1,CDK4,NDUFC2-KCTD14,PHB2,PPP1R15A,PG…
GO: Cellular Component	GO:0031975	envelope	8.513e-05	0.002133	101	1280	BRIP1,ACADL,ERN1,SYNJ2BP,RPS6KB1,L2HGDH,MCL1,LRRC59,COA4,ACSL1,ACSL4,NLN,ATXN3,SCO1,SLC25A53,FOXO3,FLVCR1,LEMD2,APC,GPAM,APP,POM121C,AKR7A2,SEPHS1,MTOR,TNKS,COASY,SNCA,C9orf72,SORD,AFG1L,MYC,STARD13,SPAST,TMEM126B,BAK1,BCL2,NDUFA7,NDUFB5,NXT2,TNRC18,SLC25A43,SYNJ2,GNAQ,RAB32,BICD2,SFXN4,SLC11A2,CALM1,TENT4A,PRICKLE1,CALR,NUP98,NUP43,LMNB2,TMBIM6,SIRT1,CYCS,PAK1,CDK4,NDUFC2-KCTD14,PHB2,PPP1R15A,PG…
GO: Cellular Component	GO:0031965	nuclear membrane	8.837e-05	0.00216	34	312	BRIP1,ERN1,LEMD2,APC,POM121C,SEPHS1,TNKS,SNCA,C9orf72,SPAST,BCL2,TNRC18,GNAQ,TENT4A,PRICKLE1,NUP98,LMNB2,SIRT1,PAK1,CDK4,EI24,DPY19L4,CTNNB1,ITPR1,DHCR7,CERS4,TOR1AIP2,RANGAP1,AKIRIN1,TOR1A,CERS6,YEATS4,CNEP1R1,SMAD1
GO: Cellular Component	GO:0042175	nuclear outer membrane-endoplasmic reticulum membrane network	9.816e-05	0.002342	90	1116	PIGP,ERN1,LRRC59,RPS28,ACSL1,ACSL4,SCD,ATXN3,SUCO,FKBP1A,SEC23A,SLC37A3,COPG1,MCFD2,SGK1,RAB14,POM121C,PLPP3,MTOR,NECAB3,SNCA,ATP2A2,EMC3,SPAST,GALNT2,JAGN1,BCL2,GGCX,RAB10,SGPL1,RAB30,NOTCH1,BICD2,TBXAS1,CALR,SPPL3,TMBIM6,TMED4,OSBP,FICD,SPPL2A,CDC42,VAPB,CFTR,MGLL,PPP1R15A,UBA1,SGMS1,PIK3R1,MMGT1,ATG9A,ELOVL6,TMCO1,CREB3L2,COPA,B3GALNT2,EI24,EIF5A2,NUS1,EMC2,MLEC,DIPK1A,CYP51A1,TMEM170A,PTDSS2,…
GO: Cellular Component	GO:0001726	ruffle	0.0001094	0.002549	24	191	S100A11,MKLN1,AKT2,JCAD,LIMA1,APC,ARF4,MTMR9,SNX5,NCKAP1,MYO5A,SYNJ2,GNAS,PAK1,CDK6,TRPM7,ITGAV,PTK6,TWF1,PTPRJ,RAB5A,RAC1,WASF2,ROCK1
GO: Cellular Component	GO:0005896	interleukin-6 receptor complex	0.0001686	0.0038	3	3	IL6,IL6R,IL6ST
GO: Cellular Component	GO:0005793	endoplasmic reticulum-Golgi intermediate compartment	0.0001707	0.0038	18	127	COPG1,MCFD2,CNIH4,PROM1,MYDGF,CALR,SPPL3,WHAMM,SERPINH1,TMED4,P4HB,CHP1,HMGB1,CD55,LMAN2L,RAB2A,TMED5,TMED7
GO: Cellular Component	GO:0005798	Golgi-associated vesicle	0.0001917	0.004177	23	186	ADAM10,AP1G1,SEC23A,COPG1,MCFD2,APP,RAB14,GNAS,SPPL3,TMED4,SPPL2A,CFTR,CLTA,PKD1,COPA,SAR1A,STEAP2,LMAN2L,GOLGA5,TMED5,TMED7,VANGL2,SAR1B
GO: Cellular Component	GO:0005741	mitochondrial outer membrane	0.0002626	0.005599	23	190	SYNJ2BP,RPS6KB1,MCL1,ACSL1,ACSL4,FOXO3,GPAM,MTOR,COASY,SNCA,BAK1,BCL2,SYNJ2,RAB32,SLC11A2,PHB2,PPP1R15A,PGR,MTARC1,CPT1A,TRIM14,BCL2L11,SH3GLB1
GO: Cellular Component	GO:0030658	transport vesicle membrane	0.0003242	0.006768	26	230	AP1G1,SEC23A,MCFD2,RAB14,C16orf70,SNCA,STX16,RAB10,SYPL1,SYT4,CALM1,CLTA,RPH3AL,SCAMP1,CPE,SAR1A,TRPM7,ITPR1,SEMA4C,RAB2A,RAB5A,RAB5B,TMED7,SLC17A5,SAR1B,STX6
GO: Cellular Component	GO:0005635	nuclear envelope	0.0003822	0.007816	46	503	BRIP1,ERN1,LRRC59,LEMD2,APC,APP,POM121C,AKR7A2,SEPHS1,TNKS,SNCA,C9orf72,MYC,SPAST,BCL2,NXT2,TNRC18,GNAQ,BICD2,TENT4A,PRICKLE1,CALR,NUP98,NUP43,LMNB2,SIRT1,PAK1,CDK4,EI24,EIF5A2,DPY19L4,CTNNB1,TMEM170A,ITPR1,DHCR7,CERS4,TOR1AIP2,RAN,RANGAP1,AKIRIN1,TOR1A,CERS6,EIF5AL1,YEATS4,CNEP1R1,SMAD1
GO: Cellular Component	GO:0000307	cyclin-dependent protein kinase holoenzyme complex	0.0004156	0.008328	9	43	CCND1,CCNK,CCNG1,CCNT2,CCNE2,CDK4,CDK6,CDKN2D,CCNJ
GO: Cellular Component	GO:0045202	synapse	0.0004392	0.008565	110	1482	STX2,RPL24,SYNJ2BP,ESR1,RPS6KB1,RPS19,ADAM10,MET,ATXN1,GPC4,MKLN1,AKT1,FKBP1A,NCK2,PPFIA1,DOCK10,APC,RABAC1,APP,RAB14,ADAM22,ARF4,C16orf70,MTOR,ENAH,FUS,SNCA,STX16,ATP2A2,ATP2B1,KCTD12,NCKAP1,MYO5A,NEFH,RAB10,STX4,SYNJ2,SYPL1,SYT4,CHRNA6,WASL,CUX2,CALM1,CRTC1,GRIK3,GRIN2B,NR3C1,USP14,THBS4,ENTPD1,PAK1,CDC42,ENPP1,ZMYND8,PHB2,MGLL,TSC1,HNRNPAB,PGR,CADM1,CLTA,EEF2K,ATG9A,CNN3,MOB4,ROCK2,AKAP5,SCAMP…
GO: Cellular Component	GO:0099503	secretory vesicle	0.0004445	0.008565	84	1074	STX2,ADAM10,S100A11,MIF,AKT2,ALAD,MMP9,TRIM36,ATG7,RABAC1,FNDC3A,CCT2,APP,RAB14,MSN,C16orf70,SNCA,RAP2C,STX16,CAB39,MYO5A,SIGLEC9,RAB10,STX4,CRCP,CPNE3,SYPL1,SYT4,GOLGA1,NOTCH1,TBXA2R,CALM1,CALR,GRIN2B,OLR1,TGFB1,ENTPD1,PAFAH1B2,HGS,ADGRE5,CDC42,OSCAR,HMGB1,PGAM1,CADM1,CLTA,ATG9A,BACE2,HSPA1B,VEGFA,RPH3AL,SCAMP1,CPE,IGF1,MAPK14,SRGN,MAPK1,MLEC,TRPM7,CD55,PSMD11,PSMD12,ITGAV,ITPR1,SEMA4C,CMTM6,PTP…
GO: Cellular Component	GO:0005789	endoplasmic reticulum membrane	0.0004914	0.009291	85	1093	PIGP,ERN1,LRRC59,RPS28,ACSL1,ACSL4,SCD,ATXN3,SUCO,FKBP1A,SEC23A,SLC37A3,COPG1,MCFD2,SGK1,POM121C,PLPP3,MTOR,NECAB3,ATP2A2,EMC3,SPAST,GALNT2,JAGN1,BCL2,GGCX,RAB10,SGPL1,RAB30,NOTCH1,TBXAS1,CALR,SPPL3,TMBIM6,TMED4,OSBP,FICD,SPPL2A,CDC42,VAPB,CFTR,MGLL,PPP1R15A,UBA1,SGMS1,MMGT1,ATG9A,ELOVL6,TMCO1,CREB3L2,COPA,B3GALNT2,EI24,EIF5A2,NUS1,EMC2,MLEC,DIPK1A,CYP51A1,TMEM170A,PTDSS2,PTGS2,LCLAT1,EPM2AIP1,IT…
*Analysis was performed on Gene Ontology (GO) Biological Process and Cellular Components terms. Only statistically significant enriched terms are reported (FDR < 0.01).

## Sheet: CSC-sEVs
Table S3. Functional enrichment analysis of the 1,136 and 880 target genes identified for the top10 most up-regulated miRNAs of GBM- and CSC-sEVs, respectively*
Category	ID	Name	p-value	q-value FDR B&H	Hit Count in Query List	Hit Count in Genome	Hit in Query List
GO: Molecular Function	GO:0044877	protein-containing complex binding	1.033e-08	1.496e-05	105	1356	ERCC1,ABL1,MAP1B,MAX,ACTB,ACVR1B,MDM2,GATAD2B,FZR1,FGF2,ULK1,FKBP1A,LTBP4,SMARCA5,CPEB3,APC,MYO1B,APOA1,SKIL,NPLOC4,CD226,CPEB4,FLCN,SNRPD1,SNRPD3,MYC,ADAM15,SRPRA,CCND1,ITPRID2,BMPR2,CDK5R1,NF2,NFYB,UBE2S,GNAI2,GNAQ,TMED10,ZNF598,RAB32,CACNB2,WASL,LILRA2,NRAS,CLASP1,DDR2,CAPZA2,CAPZB,CASP3,TRIOBP,GRIN2A,CCNB1,TGFBR1,USP14,GTF2E1,SF3B3,CBX5,H1-4,H3-3B,CD81,MAPK8IP2,CDKN1A,CDKN1B,ADGRG1,CHD4,HNRNP…
GO: Molecular Function	GO:0019900	kinase binding	2.977e-08	2.155e-05	78	925	ABL1,ACACA,ACTB,WDR81,SLC12A5,PIP5K1A,TAOK1,ULK1,MAP2K4,RHOBTB3,ZBTB4,APC,USP37,PDLIM5,RBCK1,RHOA,RHOC,ARHGDIA,CD226,SOCS1,PEA15,GPRC5B,FRS2,CCND1,PARD6B,AURKA,BMPR2,CDK5R1,PER2,CACNB2,TCF3,DIRAS1,SASH1,CASP3,SRCIN1,GRIN2A,CCNB1,CCNG1,CCNT1,PEBP1,AKAP11,PAWR,DUSP10,CDC5L,MAPK8IP2,CDKN1A,CDKN1B,TRAF6,PER1,KLF4,PLK1,BAG5,RICTOR,CRK,FAM83H,CSK,PITPNM3,SMCR8,MAP2K3,DNAJC3,DAB2IP,PHYHIP,DDX3X,DUS2,PXN…
GO: Molecular Function	GO:0000981	DNA-binding transcription factor activity, RNA polymerase II-specific	3.292e-07	0.000111	114	1615	MAX,ESRRB,ZNF267,KCNIP3,MEF2C,MEF2D,GATAD2B,ARID1B,KMT2A,MLLT1,ZNF468,ZNF107,ZNF417,FOXO1,SMARCA5,FOSL2,ZBTB4,ZNF317,SKIL,KLF13,ZNF764,ZNF641,ZFP1,SIX5,LCOR,SP7,MYC,SOX4,SOX11,ZNF460,SREBF2,CIC,STAT1,STAT2,STAT6,ZBTB37,BMPR1A,NFIB,NFIC,GLI2,NFIX,NFYB,NONO,NOTCH1,ZFP62,TCF3,MLX,ZNF607,ZBTB47,RUNX2,TEF,ZNF354B,ZNF251,TFAP2A,NR2F2,ZNF277,ZNF561,CDC5L,ZNF281,HDGF,HIVEP1,ZBTB22,ZBTB8B,HLX,KLF4,HNRNPK,…
GO: Molecular Function	GO:0019901	protein kinase binding	3.469e-07	0.000111	69	831	ABL1,ACTB,SLC12A5,TAOK1,ULK1,MAP2K4,RHOBTB3,ZBTB4,APC,USP37,PDLIM5,RBCK1,RHOA,RHOC,ARHGDIA,CD226,SOCS1,PEA15,GPRC5B,FRS2,CCND1,PARD6B,AURKA,BMPR2,CDK5R1,CACNB2,TCF3,DIRAS1,SASH1,CASP3,SRCIN1,GRIN2A,CCNB1,CCNG1,CCNT1,PEBP1,AKAP11,PAWR,DUSP10,CDC5L,MAPK8IP2,CDKN1A,CDKN1B,TRAF6,PLK1,BAG5,RICTOR,CRK,FAM83H,CSK,PITPNM3,SMCR8,MAP2K3,DNAJC3,DAB2IP,PHYHIP,DDX3X,DUS2,PXN,KIF5B,RAC1,BCL2L11,SH2B3,CAMK2N2,L…
GO: Molecular Function	GO:0016772	transferase activity, transferring phosphorus-containing groups	3.831e-07	0.000111	127	1859	ABL1,ESRRB,ACTB,WDR81,ACVR1B,MDFI,SAA1,FGF2,MLLT1,PIP5K1A,TAOK1,ULK1,FEM1A,LTBP4,MAP2K4,FLT1,PPM1E,APC,GK5,POLR3F,RHOA,SOCS1,POLQ,PEA15,GPRC5B,MYC,NMNAT2,GAP43,FRS2,CCND1,POLR1F,AURKA,BMPR1A,BMPR2,CDK5R1,POLR3D,NF2,APOBEC3C,GNAQ,PPIP5K2,TCF3,CAD,DIRAS1,SASH1,TENT4A,MKNK2,DDR2,CASP3,NUP43,SRCIN1,NUP42,PIP5K1C,NR2F2,CCNB1,CCNG1,TGFBR1,CCNT1,USP14,TLR3,ENTPD5,IRAK3,AKAP11,CD81,DUSP10,PAQR3,MAPK8IP2,…
GO: Molecular Function	GO:0016301	kinase activity	6.963e-07	0.0001681	113	1621	ABL1,ESRRB,ACTB,WDR81,ACVR1B,MDFI,SAA1,FGF2,MLLT1,PIP5K1A,TAOK1,ULK1,FEM1A,LTBP4,MAP2K4,FLT1,PPM1E,APC,GK5,RHOA,SOCS1,PEA15,GPRC5B,MYC,GAP43,FRS2,CCND1,AURKA,BMPR1A,BMPR2,CDK5R1,NF2,GNAQ,PPIP5K2,TCF3,CAD,DIRAS1,SASH1,MKNK2,DDR2,CASP3,NUP43,SRCIN1,NUP42,PIP5K1C,NR2F2,CCNB1,CCNG1,TGFBR1,CCNT1,TLR3,ENTPD5,IRAK3,AKAP11,CD81,DUSP10,PAQR3,MAPK8IP2,CDKN1A,CDKN1B,TRAF6,STK17A,NUP62,KLF4,SGMS1,UBE2V1,PIK3…
GO: Molecular Function	GO:0004842	ubiquitin-protein transferase activity	4.632e-06	0.0008687	42	451	ABL1,MDM2,USP44,FZR1,ZNRF3,ARIH2,TRIM36,FEM1A,UBE2Q1,TRIM71,G2E3,RBCK1,MYLIP,NEURL4,RNF115,UBE2S,ZNF598,CNOT4,FBXW11,TRAF6,RPL23,UBE2V1,GID4,NEURL1B,MED7,PLK1,RNF185,BAG5,FBXW2,RNF40,FBXO2,FBXL4,FBXW8,FBXO9,UBE2Z,ZNRF2,RFWD3,RNF4,TRIM56,RLIM,CBX8,FBXW7
GO: Molecular Function	GO:0001067	regulatory region nucleic acid binding	5.16e-06	0.0008687	77	1036	MAX,ESRRB,MBNL1,ACTB,KCNIP3,MEF2C,MEF2D,GATAD2B,KMT2A,FOSL2,ZBTB4,CHD7,SKIL,KLF13,SIX5,RAI1,SP7,MYC,SOX4,SOX11,AGO2,SREBF2,STAT1,STAT2,STAT6,PER2,NFIB,NFIC,GLI2,NFIX,NFYB,NONO,NOTCH1,TCF3,MLX,TAF1B,RUNX2,TEF,TFAP2A,NR2F2,CCNT1,GTF3C1,ZNF277,H3-3B,CDC5L,ZNF281,HDGF,TRAF6,HIVEP1,PER1,HMGB2,CHD2,CHD4,KLF4,HNRNPK,TFCP2L1,NUCKS1,PLAG1,PURG,CREB3L2,NIBAN2,CREB1,CNBP,NCOR2,BCL11B,ZIC5,RRN3,RBPJ,SCRT1,ZN…
GO: Molecular Function	GO:0000976	transcription regulatory region sequence-specific DNA binding	5.399e-06	0.0008687	69	898	MAX,ESRRB,ACTB,KCNIP3,MEF2C,MEF2D,GATAD2B,KMT2A,FOSL2,ZBTB4,CHD7,SKIL,KLF13,SIX5,SP7,MYC,SOX4,SOX11,SREBF2,STAT1,STAT2,STAT6,PER2,NFIB,NFIC,GLI2,NFIX,NFYB,NONO,NOTCH1,TCF3,MLX,TAF1B,RUNX2,TEF,TFAP2A,NR2F2,GTF3C1,ZNF277,H3-3B,CDC5L,ZNF281,HDGF,HIVEP1,PER1,HMGB2,CHD2,CHD4,KLF4,HNRNPK,TFCP2L1,PLAG1,PURG,CREB3L2,CREB1,CNBP,BCL11B,ZIC5,RRN3,RBPJ,SCRT1,ZNF217,ARNTL2,MAFB,REL,HEYL,SMAD5,FBXW7,MAF
GO: Molecular Function	GO:0003690	double-stranded DNA binding	7.809e-06	0.001131	77	1048	ABL1,MAX,ESRRB,ACTB,KCNIP3,MEF2C,MEF2D,GATAD2B,KMT2A,FOSL2,ZBTB4,CHD7,SKIL,RBCK1,POLR3F,KLF13,SIX5,SP7,MYC,SOX4,SOX11,SREBF2,STAT1,STAT2,STAT6,PER2,NFIB,NFIC,GLI2,NFIX,NFYB,NONO,NOTCH1,TCF3,MLX,TAF1B,RUNX2,TEF,TFAP2A,NR2F2,GTF3C1,ZNF277,H1-4,H3-3B,CDC5L,ZNF281,HDGF,HIVEP1,PER1,HMGB2,CHD2,CHD4,KLF4,HNRNPK,TFCP2L1,NUCKS1,PLAG1,PURG,CREB3L2,CREB1,CNBP,BCL11B,ZIC5,RRN3,RBPJ,MAPK8,SCRT1,ZNF217,ARNTL2,…
GO: Molecular Function	GO:1990837	sequence-specific double-stranded DNA binding	9.448e-06	0.001244	71	948	ABL1,MAX,ESRRB,ACTB,KCNIP3,MEF2C,MEF2D,GATAD2B,KMT2A,FOSL2,ZBTB4,CHD7,SKIL,KLF13,SIX5,SP7,MYC,SOX4,SOX11,SREBF2,STAT1,STAT2,STAT6,PER2,NFIB,NFIC,GLI2,NFIX,NFYB,NONO,NOTCH1,TCF3,MLX,TAF1B,RUNX2,TEF,TFAP2A,NR2F2,GTF3C1,ZNF277,H3-3B,CDC5L,ZNF281,HDGF,HIVEP1,PER1,HMGB2,CHD2,CHD4,KLF4,HNRNPK,TFCP2L1,PLAG1,PURG,CREB3L2,CREB1,CNBP,BCL11B,ZIC5,RRN3,RBPJ,MAPK8,SCRT1,ZNF217,ARNTL2,MAFB,REL,HEYL,SMAD5,FBXW7…
GO: Molecular Function	GO:0019787	ubiquitin-like protein transferase activity	1.152e-05	0.00139	48	564	ABL1,MDM2,USP44,FZR1,ZNRF3,ARIH2,ULK1,TRIM36,FEM1A,UBE2Q1,TRIM71,G2E3,KIAA1586,RBCK1,PIAS4,MYLIP,NEURL4,RNF115,UBE2S,ZNF598,CNOT4,FBXW11,TRAF6,RPL23,UBE2V1,GID4,RAB3GAP2,ATG9A,NEURL1B,MED7,PLK1,RNF185,BAG5,SMCR8,FBXW2,RNF40,FBXO2,FBXL4,FBXW8,FBXO9,UBE2Z,ZNRF2,RFWD3,RNF4,TRIM56,RLIM,CBX8,FBXW7
GO: Molecular Function	GO:0000977	RNA polymerase II transcription regulatory region sequence-specific DNA binding	1.325e-05	0.001476	65	853	MAX,ESRRB,ACTB,KCNIP3,MEF2C,MEF2D,GATAD2B,KMT2A,FOSL2,ZBTB4,CHD7,SKIL,KLF13,SIX5,SP7,MYC,SOX4,SOX11,SREBF2,STAT1,STAT2,STAT6,PER2,NFIB,NFIC,GLI2,NFIX,NFYB,NONO,NOTCH1,TCF3,MLX,RUNX2,TEF,TFAP2A,NR2F2,ZNF277,H3-3B,CDC5L,ZNF281,HDGF,HIVEP1,PER1,CHD2,CHD4,KLF4,HNRNPK,TFCP2L1,PLAG1,PURG,CREB3L2,CREB1,CNBP,BCL11B,ZIC5,RBPJ,SCRT1,ZNF217,ARNTL2,MAFB,REL,HEYL,SMAD5,FBXW7,MAF
GO: Molecular Function	GO:0000978	RNA polymerase II cis-regulatory region sequence-specific DNA binding	2.379e-05	0.002461	48	580	MAX,ESRRB,ACTB,KCNIP3,MEF2C,MEF2D,GATAD2B,FOSL2,CHD7,SKIL,KLF13,SIX5,SP7,MYC,SOX4,SOX11,SREBF2,STAT1,STAT2,STAT6,NFIB,NFIC,GLI2,NONO,NOTCH1,TCF3,RUNX2,TEF,TFAP2A,ZNF277,ZNF281,HDGF,PER1,CHD2,CHD4,KLF4,HNRNPK,PLAG1,CREB3L2,CREB1,BCL11B,RBPJ,ZNF217,ARNTL2,MAFB,HEYL,SMAD5,MAF
GO: Molecular Function	GO:0004707	MAP kinase activity	3.572e-05	0.003448	35	380	MDFI,SAA1,FGF2,TAOK1,FEM1A,MAP2K4,FLT1,PEA15,FRS2,DIRAS1,SASH1,TGFBR1,IRAK3,CD81,DUSP10,PAQR3,TRAF6,NUP62,UBE2V1,VEGFA,CRK,IGF1R,CSK,MAPK8,MAPK10,MAP2K3,DAB2IP,PXN,SH2B3,DUSP5,EDN1,TIRAP,SPRY4,TENM1,EPHA4
GO: Molecular Function	GO:0000987	cis-regulatory region sequence-specific DNA binding	4.344e-05	0.003931	48	594	MAX,ESRRB,ACTB,KCNIP3,MEF2C,MEF2D,GATAD2B,FOSL2,CHD7,SKIL,KLF13,SIX5,SP7,MYC,SOX4,SOX11,SREBF2,STAT1,STAT2,STAT6,NFIB,NFIC,GLI2,NONO,NOTCH1,TCF3,RUNX2,TEF,TFAP2A,ZNF277,ZNF281,HDGF,PER1,CHD2,CHD4,KLF4,HNRNPK,PLAG1,CREB3L2,CREB1,BCL11B,RBPJ,ZNF217,ARNTL2,MAFB,HEYL,SMAD5,MAF
GO: Molecular Function	GO:0004672	protein kinase activity	6.014e-05	0.005122	88	1315	ABL1,ACTB,ACVR1B,MDFI,SAA1,FGF2,MLLT1,TAOK1,ULK1,FEM1A,LTBP4,MAP2K4,FLT1,PPM1E,APC,RHOA,SOCS1,PEA15,GPRC5B,GAP43,FRS2,CCND1,AURKA,BMPR1A,BMPR2,CDK5R1,NF2,GNAQ,TCF3,CAD,DIRAS1,SASH1,MKNK2,DDR2,CASP3,SRCIN1,NR2F2,CCNB1,CCNG1,TGFBR1,CCNT1,TLR3,IRAK3,CD81,DUSP10,PAQR3,MAPK8IP2,CDKN1A,CDKN1B,TRAF6,STK17A,NUP62,UBE2V1,PLK1,VEGFA,VLDLR,MINK1,RICTOR,YES1,CRK,PPP2R5C,IGF1R,CSK,PRKAA2,MAPK8,MAPK10,SMCR8,MA…
GO: Molecular Function	GO:0043565	sequence-specific DNA binding	8.761e-05	0.00659	81	1199	ABL1,MAX,ESRRB,ACTB,KCNIP3,MEF2C,MEF2D,GATAD2B,BPTF,KMT2A,FOXO1,FOSL2,ZBTB4,CHD7,SKIL,KLF13,SIX5,SP7,MYC,SOX4,SOX11,SREBF2,STAT1,STAT2,STAT6,PER2,NFIB,NFIC,GLI2,NFIX,NFYB,NONO,NOTCH1,TCF3,MLX,TAF1B,RUNX2,TEF,TFAP2A,NR2F2,GTF2E1,GTF3C1,ZNF277,H3-3B,CDC5L,ZNF281,HDGF,HIVEP1,PER1,HLX,HMGB2,CHD2,CHD4,KLF4,HNRNPK,TFCP2L1,PKNOX1,PLAG1,PLAGL2,PURG,CREB3L2,FOXN2,CREB1,CNBP,NCOR2,ZNF24,BCL11B,ZIC5,RRN3,RB…
GO: Molecular Function	GO:0004924	oncostatin-M receptor activity	9.029e-05	0.00659	3	3	OSMR,IL6ST,LIFR
GO: Molecular Function	GO:0008134	transcription factor binding	9.102e-05	0.00659	56	750	ERCC1,ESRRB,ACTB,APBB3,MDFI,MEF2C,MEF2D,BPTF,C1D,FEM1A,TRAPPC2,FOXO1,PIAS4,MED19,SNW1,PELP1,LCOR,MYC,CCND1,STAT1,PER2,GLI2,NFYB,TAF6,CNOT2,TCF3,MLX,TAF1B,RUNX2,TFAP2A,CCNT1,GTF2A1,GTF2E1,CBX5,CDC5L,RBFOX2,HDGF,PER1,HMGB2,CHD4,NUP62,KLF4,HNRNPK,RPL23,NUCKS1,CREB1,NCOR2,RBPJ,CTBP1,NCAPG2,DDX3X,PTMA,MAFB,RBBP8,HEYL,RNF4
GO: Molecular Function	GO:0044389	ubiquitin-like protein ligase binding	0.0001283	0.008843	30	326	ACVR1B,MDM2,FZD6,MID1,FOXO1,APC,NPLOC4,PIAS4,TXNIP,MYC,MOAP1,STAT1,STAT2,AURKA,TRIOBP,CCNB1,TGFBR1,CDKN1A,TRAF6,PER1,SRPRB,RPL23,BAG5,BAG4,RNF40,PXN,TANK,ABI2,SMAD5,FBXW7
GO: Molecular Function	GO:0016773	phosphotransferase activity, alcohol group as acceptor	0.0001477	0.009724	93	1444	ABL1,ACTB,ACVR1B,MDFI,SAA1,FGF2,MLLT1,PIP5K1A,TAOK1,ULK1,FEM1A,LTBP4,MAP2K4,FLT1,PPM1E,APC,GK5,RHOA,SOCS1,PEA15,GPRC5B,GAP43,FRS2,CCND1,AURKA,BMPR1A,BMPR2,CDK5R1,NF2,GNAQ,TCF3,CAD,DIRAS1,SASH1,MKNK2,DDR2,CASP3,SRCIN1,PIP5K1C,NR2F2,CCNB1,CCNG1,TGFBR1,CCNT1,TLR3,IRAK3,CD81,DUSP10,PAQR3,MAPK8IP2,CDKN1A,CDKN1B,TRAF6,STK17A,NUP62,UBE2V1,PIK3CD,PLK1,VEGFA,VLDLR,MINK1,RICTOR,YES1,CRK,PPP2R5C,IGF1R,CSK,P…
GO: Biological Process	GO:0045934	negative regulation of nucleobase-containing compound metabolic process	1.522e-12	1.116e-08	126	1573	ERCC1,MAX,ESRRB,RPS14,MDFI,MDM2,KCNIP3,MDM4,MEF2C,GATAD2B,BPTF,ATXN1,C1D,KMT2A,FNIP1,ZNF417,FOXO1,SMARCA5,NACC1,ZBTB4,CPEB3,APC,BIRC5,SKIL,PAIP1,PIAS4,TXNIP,SNW1,ATF7IP,KLHL15,FLCN,SIX5,POLQ,LCOR,SLX4,MYC,SOX11,SREBF2,CCND1,BCL7A,CIC,STAT1,STAT6,BMPR2,CDK5R1,PER2,NFIB,NFIC,GLI2,NFIX,SPINDOC,NONO,CNOT2,NOTCH1,FBXW11,TCF3,NUDT16,MLX,TENT4A,RUNX2,ZNF354B,TFAP2A,NR2F2,TGFBR1,CCNT1,CBX5,H1-4,H3-3B,PAW…
GO: Biological Process	GO:0051253	negative regulation of RNA metabolic process	1.441e-11	5.283e-08	117	1467	MAX,ESRRB,RPS14,MDFI,MDM2,KCNIP3,MDM4,MEF2C,GATAD2B,BPTF,ATXN1,C1D,FNIP1,ZNF417,FOXO1,SMARCA5,NACC1,ZBTB4,CPEB3,APC,BIRC5,SKIL,PAIP1,PIAS4,TXNIP,SNW1,ATF7IP,FLCN,SIX5,LCOR,MYC,SOX11,SREBF2,CCND1,BCL7A,CIC,STAT1,STAT6,CDK5R1,PER2,NFIB,NFIC,GLI2,NFIX,SPINDOC,NONO,CNOT2,NOTCH1,FBXW11,TCF3,NUDT16,MLX,TENT4A,RUNX2,ZNF354B,TFAP2A,NR2F2,TGFBR1,CCNT1,CBX5,H1-4,H3-3B,PAWR,ZNF281,RBFOX2,HDGF,CDKN1B,TRAF6,H…
GO: Biological Process	GO:2000113	negative regulation of cellular macromolecule biosynthetic process	2.67e-11	6.526e-08	124	1605	MAX,ESRRB,RPS14,MDFI,MDM2,KCNIP3,MDM4,MEF2C,GATAD2B,BPTF,ATXN1,C1D,FNIP1,ZNF417,FOXO1,SMARCA5,NACC1,ZBTB4,CPEB3,APC,BIRC5,TRIM71,SKIL,METTL14,PIAS4,TXNIP,SNW1,ATF7IP,CPEB4,FLCN,SIX5,LCOR,MYC,SOX11,AGO2,SREBF2,CCND1,BCL7A,CIC,STAT1,STAT6,BMPR2,CDK5R1,PER2,NFIB,NFIC,GLI2,NFIX,TNRC6A,SPINDOC,NONO,CNOT2,NOTCH1,FBXW11,TCF3,MLX,RUNX2,ZNF354B,TFAP2A,NR2F2,TGFBR1,CBX5,H1-4,H3-3B,PAWR,ZNF281,RBFOX2,HDGF,C…
GO: Biological Process	GO:0045892	negative regulation of transcription, DNA-templated	3.91e-11	7.167e-08	107	1316	MAX,ESRRB,RPS14,MDFI,MDM2,KCNIP3,MDM4,MEF2C,GATAD2B,BPTF,ATXN1,C1D,FNIP1,ZNF417,FOXO1,SMARCA5,NACC1,ZBTB4,CPEB3,APC,BIRC5,SKIL,PIAS4,TXNIP,SNW1,ATF7IP,FLCN,SIX5,LCOR,MYC,SOX11,SREBF2,CCND1,BCL7A,CIC,STAT1,STAT6,CDK5R1,PER2,NFIB,NFIC,GLI2,NFIX,SPINDOC,NONO,CNOT2,NOTCH1,FBXW11,TCF3,MLX,RUNX2,ZNF354B,TFAP2A,NR2F2,TGFBR1,CBX5,H1-4,H3-3B,PAWR,ZNF281,RBFOX2,HDGF,CDKN1B,TRAF6,HIVEP1,PER1,HMGB2,CHD4,KLF4…
GO: Biological Process	GO:1903507	negative regulation of nucleic acid-templated transcription	9.18e-11	1.048e-07	109	1370	MAX,ESRRB,RPS14,MDFI,MDM2,KCNIP3,MDM4,MEF2C,GATAD2B,BPTF,ATXN1,C1D,FNIP1,ZNF417,FOXO1,SMARCA5,NACC1,ZBTB4,CPEB3,APC,BIRC5,SKIL,PIAS4,TXNIP,SNW1,ATF7IP,FLCN,SIX5,LCOR,MYC,SOX11,SREBF2,CCND1,BCL7A,CIC,STAT1,STAT6,CDK5R1,PER2,NFIB,NFIC,GLI2,NFIX,SPINDOC,NONO,CNOT2,NOTCH1,FBXW11,TCF3,MLX,RUNX2,ZNF354B,TFAP2A,NR2F2,TGFBR1,CBX5,H1-4,H3-3B,PAWR,ZNF281,RBFOX2,HDGF,CDKN1B,TRAF6,HIVEP1,PER1,HMGB2,CHD4,KLF4…
GO: Biological Process	GO:0000122	negative regulation of transcription by RNA polymerase II	9.297e-11	1.048e-07	83	931	MAX,RPS14,MDFI,MDM2,KCNIP3,MDM4,MEF2C,GATAD2B,BPTF,ATXN1,FNIP1,FOXO1,ZBTB4,CPEB3,APC,SKIL,PIAS4,TXNIP,SNW1,ATF7IP,FLCN,LCOR,MYC,SOX11,SREBF2,CCND1,CIC,STAT1,STAT6,PER2,NFIB,NFIC,GLI2,NFIX,CNOT2,NOTCH1,TCF3,MLX,ZNF354B,TFAP2A,NR2F2,TGFBR1,CBX5,H1-4,PAWR,ZNF281,HDGF,TRAF6,HIVEP1,PER1,CHD4,KLF4,HNRNPK,NRARP,RPL23,TFCP2L1,PLK1,PURG,VEGFA,WNT10B,ZNF8,CNBP,NCOR2,RBPJ,CTBP1,MAPK10,DAB2IP,SCRT1,ZNF157,ZN…
GO: Biological Process	GO:1902679	negative regulation of RNA biosynthetic process	1.001e-10	1.048e-07	109	1372	MAX,ESRRB,RPS14,MDFI,MDM2,KCNIP3,MDM4,MEF2C,GATAD2B,BPTF,ATXN1,C1D,FNIP1,ZNF417,FOXO1,SMARCA5,NACC1,ZBTB4,CPEB3,APC,BIRC5,SKIL,PIAS4,TXNIP,SNW1,ATF7IP,FLCN,SIX5,LCOR,MYC,SOX11,SREBF2,CCND1,BCL7A,CIC,STAT1,STAT6,CDK5R1,PER2,NFIB,NFIC,GLI2,NFIX,SPINDOC,NONO,CNOT2,NOTCH1,FBXW11,TCF3,MLX,RUNX2,ZNF354B,TFAP2A,NR2F2,TGFBR1,CBX5,H1-4,H3-3B,PAWR,ZNF281,RBFOX2,HDGF,CDKN1B,TRAF6,HIVEP1,PER1,HMGB2,CHD4,KLF4…
GO: Biological Process	GO:0022008	neurogenesis	1.443e-10	1.322e-07	136	1866	CLN8,RPL24,ABL1,MAP1B,ACTB,MDK,MDM2,MEF2C,SLC12A5,FZD7,ADM,NGRN,ARID1B,ATXN1,ATXN2,DRAXIN,FMN1,FGF2,ULK1,FBXO45,SEMA3F,PLXNA3,LEMD2,CPEB3,APC,APOA1,CHD7,SKIL,PDLIM5,ARF1,METTL14,ARF6,RHOA,ARHGDIA,SNW1,SLIT1,MYLIP,GPRC5B,SOD2,MYC,SOX4,SOX11,ZNF609,GAP43,UNC5B,FRS2,GDI1,PARD6B,AURKA,BMPR1A,BMPR2,CDK5R1,PER2,NF2,NFIB,GLI2,NFIX,ARC,GNAQ,CAMSAP2,NOTCH1,WASL,TCF3,CAPZB,CASP3,TRIOBP,SRCIN1,GRIN2A,RUNX2,…
GO: Biological Process	GO:0010558	negative regulation of macromolecule biosynthetic process	2.703e-10	2.202e-07	126	1700	MAX,ESRRB,RPS14,MDFI,MDM2,KCNIP3,MDM4,MEF2C,GATAD2B,BPTF,ATXN1,C1D,FNIP1,ZNF417,FOXO1,SMARCA5,NACC1,ZBTB4,CPEB3,APC,BIRC5,TRIM71,SKIL,METTL14,PIAS4,TXNIP,SNW1,ATF7IP,CPEB4,FLCN,SIX5,LCOR,CD276,MYC,SOX11,AGO2,SREBF2,CCND1,BCL7A,CIC,STAT1,STAT6,BMPR2,CDK5R1,PER2,NFIB,NFIC,GLI2,NFIX,TNRC6A,SPINDOC,NONO,CNOT2,NOTCH1,FBXW11,TCF3,MLX,RUNX2,ZNF354B,TFAP2A,NR2F2,TGFBR1,CBX5,H1-4,H3-3B,PAWR,ZNF281,RBFOX2,…
GO: Biological Process	GO:0031327	negative regulation of cellular biosynthetic process	3.405e-10	2.496e-07	129	1761	MAX,ESRRB,RPS14,MDFI,MDM2,KCNIP3,MDM4,MEF2C,GATAD2B,BPTF,ATXN1,C1D,FNIP1,FAM3C,ZNF417,FOXO1,SMARCA5,NACC1,ZBTB4,CPEB3,APC,BIRC5,TRIM71,SKIL,METTL14,PIAS4,TXNIP,SNW1,ATF7IP,CPEB4,FLCN,SIX5,LCOR,CD276,MYC,SOX11,AGO2,SREBF2,CCND1,BCL7A,CIC,STAT1,STAT6,BMPR2,CDK5R1,PER2,NFIB,NFIC,GLI2,NFIX,TNRC6A,SPINDOC,NONO,CNOT2,NOTCH1,FBXW11,TCF3,MLX,RUNX2,ZNF354B,TFAP2A,NR2F2,TGFBR1,CBX5,H1-4,H3-3B,PAWR,ZNF281,R…
GO: Biological Process	GO:0048699	generation of neurons	4.615e-10	3.076e-07	128	1751	CLN8,RPL24,ABL1,MAP1B,ACTB,MDK,MDM2,MEF2C,SLC12A5,FZD7,ADM,NGRN,ARID1B,ATXN1,ATXN2,DRAXIN,FMN1,ULK1,FBXO45,SEMA3F,PLXNA3,CPEB3,APC,APOA1,CHD7,SKIL,PDLIM5,ARF1,METTL14,ARF6,RHOA,ARHGDIA,SNW1,SLIT1,MYLIP,GPRC5B,SOD2,MYC,SOX4,SOX11,ZNF609,GAP43,UNC5B,FRS2,GDI1,PARD6B,AURKA,BMPR1A,BMPR2,CDK5R1,PER2,NF2,NFIB,GLI2,NFIX,ARC,GNAQ,CAMSAP2,NOTCH1,WASL,TCF3,CAPZB,CASP3,TRIOBP,SRCIN1,RUNX2,PIP5K1C,TFAP2A,NR2…
GO: Biological Process	GO:0009890	negative regulation of biosynthetic process	6.433e-10	3.931e-07	130	1797	MAX,ESRRB,RPS14,MDFI,MDM2,KCNIP3,MDM4,MEF2C,GATAD2B,BPTF,ATXN1,C1D,FNIP1,FAM3C,ZNF417,FOXO1,SMARCA5,NACC1,ZBTB4,CPEB3,APC,BIRC5,TRIM71,SKIL,METTL14,RHOA,PIAS4,TXNIP,SNW1,ATF7IP,CPEB4,FLCN,SIX5,LCOR,CD276,MYC,SOX11,AGO2,SREBF2,CCND1,BCL7A,CIC,STAT1,STAT6,BMPR2,CDK5R1,PER2,NFIB,NFIC,GLI2,NFIX,TNRC6A,SPINDOC,NONO,CNOT2,NOTCH1,FBXW11,TCF3,MLX,RUNX2,ZNF354B,TFAP2A,NR2F2,TGFBR1,CBX5,H1-4,H3-3B,PAWR,ZNF…
GO: Biological Process	GO:0051338	regulation of transferase activity	3.425e-09	1.931e-06	88	1089	CLN8,ABL1,ACTB,WDR81,MDFI,USP44,FZR1,SAA1,FGF2,MLLT1,TAOK1,FEM1A,MAP2K4,FLT1,PPM1E,APC,APOA1,RHOA,C1GALT1C1,SOCS1,PEA15,GPRC5B,MYC,GAP43,FRS2,CCND1,CDK5R1,NF2,UBE2S,GNAQ,TCF3,DIRAS1,SASH1,DDR2,CASP3,SRCIN1,NR2F2,CCNB1,CCNG1,TGFBR1,CCNT1,TLR3,IRAK3,AKAP11,CD81,DUSP10,PAQR3,MAPK8IP2,CDKN1A,CDKN1B,TRAF6,NUP62,KLF4,RPL23,UBE2V1,PLK1,VEGFA,VLDLR,MINK1,BAG5,RICTOR,CRK,PPP2R5C,IGF1R,CSK,MAPK10,SMCR8,MAP…
GO: Biological Process	GO:0033043	regulation of organelle organization	1.527e-08	7.998e-06	103	1391	CALCOCO2,ERCC1,ABL1,MAP1B,MDK,MEF2C,EHD3,USP44,FZR1,ATXN2,FMN1,ARIH2,MID1,KMT2A,FNIP1,TAOK1,ULK1,TRIM36,PLXNA3,RHOBTB3,PPM1E,APC,BIRC5,APOA1,ARF1,ARF6,RHOA,RHOC,ARHGDIA,SNW1,ATF7IP,FLCN,BBC3,SLX4,MYC,GAP43,SREBF2,BAK1,MOAP1,STAT2,AURKA,CDK5R1,NF2,CAMSAP2,SPTY2D1,CNOT2,WASL,CLASP1,GPX1,CAPZA2,CAPZB,TRIOBP,CCNB1,TBC1D8,TGFBR1,PEBP1,H1-4,H3-3B,CDKN1B,NUP62,RABGAP1,RAB3GAP2,PLK1,VEGFA,VPS4B,DCP2,BAG4…
GO: Biological Process	GO:0031175	neuron projection development	4.384e-08	2.141e-05	88	1150	RPL24,ABL1,MAP1B,ACTB,MDK,MDM2,MEF2C,SLC12A5,ADM,ARID1B,ATXN2,DRAXIN,FMN1,ULK1,FBXO45,SEMA3F,PLXNA3,CPEB3,APC,APOA1,SKIL,PDLIM5,ARF1,ARF6,RHOA,ARHGDIA,SLIT1,MYLIP,GPRC5B,GAP43,UNC5B,FRS2,GDI1,PARD6B,AURKA,BMPR2,CDK5R1,NFIB,GLI2,ARC,CAMSAP2,NOTCH1,WASL,CAPZB,CASP3,TRIOBP,SRCIN1,PIP5K1C,LZTS1,PAQR3,MAPK8IP2,RBFOX2,LYPLA2,CYTH2,KLF4,HNRNPK,NRXN3,PIK3CD,PLXNA2,CREB3L2,VEGFA,VLDLR,MINK1,BAG5,NIBAN2,CR…
GO: Biological Process	GO:0010638	positive regulation of organelle organization	4.72e-08	2.141e-05	60	675	CALCOCO2,ERCC1,ABL1,MAP1B,FMN1,ARIH2,KMT2A,ULK1,PLXNA3,PPM1E,APC,BIRC5,APOA1,ARF1,ARF6,RHOA,RHOC,SNW1,ATF7IP,BBC3,SLX4,SREBF2,BAK1,MOAP1,AURKA,CDK5R1,NF2,CNOT2,WASL,CLASP1,CCNB1,TGFBR1,PEBP1,CDKN1B,NUP62,RAB3GAP2,VEGFA,VPS4B,BAG4,RICTOR,IGF1R,PPP3R1,CEP135,CTBP1,MAPK8,SCIN,SMCR8,RNF40,MFF,HPS4,PXN,KIF5B,RAC1,BCL2L11,ARPC1B,EDN1,RIF1,ABI2,TENM1,FBXW7
GO: Biological Process	GO:0043549	regulation of kinase activity	4.964e-08	2.141e-05	78	978	ABL1,ACTB,WDR81,MDFI,SAA1,FGF2,MLLT1,TAOK1,FEM1A,MAP2K4,FLT1,PPM1E,APC,RHOA,SOCS1,PEA15,GPRC5B,GAP43,FRS2,CCND1,CDK5R1,NF2,GNAQ,TCF3,DIRAS1,SASH1,DDR2,CASP3,SRCIN1,NR2F2,CCNB1,CCNG1,TGFBR1,CCNT1,TLR3,IRAK3,AKAP11,CD81,DUSP10,PAQR3,MAPK8IP2,CDKN1A,CDKN1B,TRAF6,NUP62,KLF4,UBE2V1,PLK1,VEGFA,VLDLR,MINK1,RICTOR,CRK,PPP2R5C,IGF1R,CSK,MAPK10,SMCR8,MAP2K3,DNAJC3,DAB2IP,NCAPG2,DDX3X,DUS2,SLC27A1,PXN,RAC1,…
GO: Biological Process	GO:0042325	regulation of phosphorylation	5.539e-08	2.256e-05	122	1781	ABL1,ESRRB,ACTB,WDR81,ACVR1B,MDFI,FZD7,SAA1,ATXN1,MID1,FGF2,FNIP1,MLLT1,TAOK1,FEM1A,FKBP1A,FOXO1,MAP2K4,FLT1,DNAJC30,LEMD2,PPM1E,APC,APOA1,RHOA,CNKSR3,FLCN,SOCS1,KLHDC10,PEA15,GPRC5B,MYC,GAP43,BAK1,FRS2,CCND1,STAT2,BMPR1A,BMPR2,CDK5R1,NF2,GNAI2,GNAQ,NOTCH1,TCF3,NRAS,DIRAS1,SASH1,DDR2,CASP3,NUP43,SRCIN1,NUP42,NR2F2,CCNB1,CCNG1,TGFBR1,CCNT1,PEBP1,TLR3,ENTPD5,IRAK3,AKAP11,CD81,DUSP10,PAQR3,MAPK8IP2,…
GO: Biological Process	GO:0007420	brain development	6.39e-08	2.466e-05	69	830	ABL1,ACTB,MDK,FZD6,BPTF,ATXN1,ATXN2,DRAXIN,FGF2,ULK1,FBXO45,PLXNA3,ANP32B,DNAJC30,CCDC85C,CHD7,METTL14,RHOA,SLIT1,SPATA5,G6PD,PHLPP2,BAK1,FRS2,CIC,BMPR1A,BMPR2,CDK5R1,NF2,NFIB,GLI2,NFIX,GNAQ,NOTCH1,CASP3,GRIN2A,TFAP2A,NR2F2,H3-3B,RBFOX2,ADGRG1,SLC7A11,HNRNPK,TULP3,PLXNA2,DDIT4,SEPTIN4,COX6B1,WNT9B,CREB1,CRK,NCOR2,BCL11B,IGF1R,CSK,ZIC5,RBPJ,DAB2IP,SLC6A17,BTG2,DIAPH1,KCNK3,MAFB,KIF5B,RAC1,BCL2L11,…
GO: Biological Process	GO:0006974	cellular response to DNA damage stimulus	7.368e-08	2.701e-05	72	884	ERCC1,ABL1,MDM2,MDM4,FANCA,FZR1,TAOK1,FBXO45,FOXO1,USP28,ZBTB4,APC,SKIL,NPLOC4,PIAS4,SNW1,KLHL15,POLQ,BBC3,PEA15,SLX4,SOD2,MYC,SOX4,BAK1,CCND1,MOAP1,AURKA,MICA,NONO,GNL1,CNOT2,CNOT4,NUDT16,TENT4A,CASP3,ZBTB47,CCNB1,CCNG1,CBX5,CDC5L,CDKN1A,CDKN1B,TRAF6,HMGB2,CHD2,HNRNPK,UBE2V1,NUCKS1,FTO,TMEM109,PLK1,MTCH2,DDIT4,AEN,HUS1,POLH,POLR2E,ZNF385A,XRCC3,GIGYF2,BTG2,AP5Z1,RAD51,TANK,BCL2L11,RBBP8,REV3L,RF…
GO: Biological Process	GO:0045859	regulation of protein kinase activity	8.017e-08	2.799e-05	73	903	ABL1,ACTB,MDFI,SAA1,FGF2,MLLT1,TAOK1,FEM1A,MAP2K4,FLT1,PPM1E,APC,RHOA,SOCS1,PEA15,GPRC5B,GAP43,FRS2,CCND1,CDK5R1,NF2,GNAQ,TCF3,DIRAS1,SASH1,DDR2,CASP3,SRCIN1,NR2F2,CCNB1,CCNG1,TGFBR1,CCNT1,TLR3,IRAK3,CD81,DUSP10,PAQR3,MAPK8IP2,CDKN1A,CDKN1B,TRAF6,NUP62,UBE2V1,PLK1,VEGFA,VLDLR,MINK1,RICTOR,CRK,PPP2R5C,IGF1R,CSK,MAPK10,SMCR8,MAP2K3,DNAJC3,DAB2IP,NCAPG2,DDX3X,DUS2,SLC27A1,PXN,SH2B3,DUSP5,CAMK2N2,EDN…
GO: Biological Process	GO:0060284	regulation of cell development	8.695e-08	2.898e-05	86	1132	ABL1,MAP1B,MDK,MDM2,MEF2C,ATXN1,DRAXIN,FGF2,ULK1,RECK,MPL,SEMA3F,PLXNA3,CPEB3,APOA1,CHD7,SKIL,PDLIM5,ARF1,ARF6,RHOA,PDPN,ARHGDIA,SNW1,SLIT1,MYLIP,G6PD,GPRC5B,MYC,SOX11,ZNF609,GDI1,AURKA,BMPR1A,BMPR2,CDK5R1,PER2,NF2,GLI2,ARC,CAMSAP2,NOTCH1,TCF3,TRIOBP,SRCIN1,TFAP2A,LZTS1,AKAP11,DUSP10,PAQR3,CYTH2,GPR173,ADGRG1,HMGB2,KLF4,HNRNPK,PLAG1,PLXNA2,CREB3L2,VEGFA,VLDLR,BAG5,NIBAN2,CREB1,CRK,BCL11B,IGF1R,RR…
GO: Biological Process	GO:0019220	regulation of phosphate metabolic process	1.065e-07	3.215e-05	132	1994	ABL1,ESRRB,ACTB,WDR81,ACVR1B,MDFI,MEF2C,FZD7,SAA1,MGAT5,ATXN1,MID1,FGF2,FNIP1,MLLT1,TAOK1,FEM1A,FKBP1A,FOXO1,MAP2K4,FLT1,DNAJC30,LEMD2,PPM1E,APC,APOA1,PPP6R1,ARF1,RHOA,CNKSR3,FLCN,SOCS1,KLHDC10,PEA15,GPRC5B,MYC,GAP43,BAK1,FRS2,CCND1,STAT2,BMPR1A,BMPR2,CDK5R1,NF2,GNAI2,GNAQ,NOTCH1,TCF3,NRAS,DIRAS1,SASH1,DDR2,SPPL3,CASP3,NUP43,SRCIN1,NUP42,NR2F2,CCNB1,CCNG1,TGFBR1,CCNT1,PEBP1,TLR3,ENTPD5,IRAK3,AKAP…
GO: Biological Process	GO:0051493	regulation of cytoskeleton organization	1.086e-07	3.215e-05	53	578	ABL1,MAP1B,MDK,MEF2C,FMN1,MID1,TAOK1,TRIM36,PLXNA3,RHOBTB3,PPM1E,APC,APOA1,ARF1,ARF6,RHOA,RHOC,ARHGDIA,AURKA,CDK5R1,NF2,CAMSAP2,WASL,CLASP1,CAPZA2,CAPZB,TRIOBP,TGFBR1,CDKN1B,NUP62,PLK1,VPS4B,BAG4,CLIC4,RICTOR,XRCC3,CRK,PRKAA2,MAPK8,SCIN,TWF1,F11R,DIAPH1,PXN,CEP97,RAC1,S1PR1,ARPC1B,EDN1,RNF4,MAP1S,ABI2,TENM1
GO: Biological Process	GO:0051174	regulation of phosphorus metabolic process	1.096e-07	3.215e-05	132	1995	ABL1,ESRRB,ACTB,WDR81,ACVR1B,MDFI,MEF2C,FZD7,SAA1,MGAT5,ATXN1,MID1,FGF2,FNIP1,MLLT1,TAOK1,FEM1A,FKBP1A,FOXO1,MAP2K4,FLT1,DNAJC30,LEMD2,PPM1E,APC,APOA1,PPP6R1,ARF1,RHOA,CNKSR3,FLCN,SOCS1,KLHDC10,PEA15,GPRC5B,MYC,GAP43,BAK1,FRS2,CCND1,STAT2,BMPR1A,BMPR2,CDK5R1,NF2,GNAI2,GNAQ,NOTCH1,TCF3,NRAS,DIRAS1,SASH1,DDR2,SPPL3,CASP3,NUP43,SRCIN1,NUP42,NR2F2,CCNB1,CCNG1,TGFBR1,CCNT1,PEBP1,TLR3,ENTPD5,IRAK3,AKAP…
GO: Biological Process	GO:0030182	neuron differentiation	1.141e-07	3.218e-05	110	1578	CLN8,RPL24,ABL1,MAP1B,ACTB,MDK,MDM2,MEF2C,SLC12A5,FZD7,ADM,NGRN,ARID1B,ATXN2,DRAXIN,FMN1,ULK1,FBXO45,SEMA3F,PLXNA3,CPEB3,APC,APOA1,SKIL,PDLIM5,ARF1,ARF6,RHOA,ARHGDIA,SLIT1,MYLIP,GPRC5B,SOD2,SOX4,SOX11,GAP43,UNC5B,FRS2,GDI1,PARD6B,AURKA,BMPR2,CDK5R1,NFIB,GLI2,NFIX,ARC,GNAQ,CAMSAP2,NOTCH1,WASL,TCF3,CAPZB,CASP3,TRIOBP,SRCIN1,RUNX2,PIP5K1C,TFAP2A,TGFBR1,LRTOMT,LZTS1,PAQR3,MAPK8IP2,RBFOX2,LYPLA2,CYTH2…
GO: Biological Process	GO:0045936	negative regulation of phosphate metabolic process	1.323e-07	3.509e-05	57	646	ABL1,ACTB,WDR81,MGAT5,ATXN1,MLLT1,FEM1A,FKBP1A,FOXO1,LEMD2,PPM1E,APC,RHOA,CNKSR3,FLCN,SOCS1,MYC,BAK1,NF2,GNAI2,GNAQ,CASP3,SRCIN1,NR2F2,CCNB1,PEBP1,IRAK3,DUSP10,PAQR3,CDKN1A,CDKN1B,PER1,NUP62,KLF4,PLK1,MTCH2,DDIT4,BAG4,PTPA,IGF1R,CSK,SMCR8,DNAJC3,DAB2IP,PHACTR2,PMEPA1,DUS2,SLC27A1,PPP1R37,NIBAN1,SH2B3,DUSP5,CAMK2N2,EFNA1,MIDN,SPRY4,CTDSPL
GO: Biological Process	GO:0051254	positive regulation of RNA metabolic process	1.34e-07	3.509e-05	123	1829	ABL1,MRPL12,MAX,ESRRB,ACVR1B,MDK,MEF2C,MEF2D,FZD7,PCBD2,BPTF,ARID1B,ATXN1,FGF2,KMT2A,FOXO1,PTGES2,SMARCA5,FOSL2,CPEB3,TRIM71,CHD7,RBCK1,METTL14,MED19,SNW1,PELP1,KLF13,ATF7IP,FLCN,SIX5,RAI1,SP7,MYC,SOX4,SOX11,ZNF609,AGO2,SREBF2,STAT1,STAT2,STAT6,BMPR1A,BMPR2,TAF8,PER2,NFIB,NFIC,GLI2,NFIX,TNRC6A,NFYB,TAF6,NOTCH1,FBXW11,WASL,TCF3,USP22,MLX,RUNX2,TEF,TFAP2A,NR2F2,CCNB1,TGFBR1,CCNT1,GTF2A1,GPBP1L1,TLR…
GO: Biological Process	GO:0010563	negative regulation of phosphorus metabolic process	1.394e-07	3.523e-05	57	647	ABL1,ACTB,WDR81,MGAT5,ATXN1,MLLT1,FEM1A,FKBP1A,FOXO1,LEMD2,PPM1E,APC,RHOA,CNKSR3,FLCN,SOCS1,MYC,BAK1,NF2,GNAI2,GNAQ,CASP3,SRCIN1,NR2F2,CCNB1,PEBP1,IRAK3,DUSP10,PAQR3,CDKN1A,CDKN1B,PER1,NUP62,KLF4,PLK1,MTCH2,DDIT4,BAG4,PTPA,IGF1R,CSK,SMCR8,DNAJC3,DAB2IP,PHACTR2,PMEPA1,DUS2,SLC27A1,PPP1R37,NIBAN1,SH2B3,DUSP5,CAMK2N2,EFNA1,MIDN,SPRY4,CTDSPL
GO: Biological Process	GO:0031400	negative regulation of protein modification process	1.488e-07	3.637e-05	59	681	ABL1,ACTB,USP44,MGAT5,MLLT1,FEM1A,FKBP1A,FOXO1,LEMD2,PPM1E,APC,CNKSR3,FLCN,SOCS1,G6PD,MYC,SOX4,BAK1,PER2,NF2,GNAI2,GNAQ,CASP3,SRCIN1,NR2F2,CCNB1,PEBP1,IRAK3,DUSP10,PAQR3,CDKN1A,CDKN1B,PER1,NUP62,KLF4,RPL23,PLK1,DDIT4,TMEM59,BAG5,PTPA,IGF1R,CSK,PRKAA2,CTBP1,SMCR8,DNAJC3,DAB2IP,PHACTR2,PMEPA1,DUS2,PPP1R37,NIBAN1,SH2B3,DUSP5,CAMK2N2,EFNA1,SPRY4,CTDSPL
GO: Biological Process	GO:0001932	regulation of protein phosphorylation	1.544e-07	3.652e-05	112	1625	ABL1,ACTB,ACVR1B,MDFI,FZD7,SAA1,MID1,FGF2,FNIP1,MLLT1,TAOK1,FEM1A,FKBP1A,FOXO1,MAP2K4,FLT1,LEMD2,PPM1E,APC,APOA1,RHOA,CNKSR3,FLCN,SOCS1,KLHDC10,PEA15,GPRC5B,MYC,GAP43,BAK1,FRS2,CCND1,STAT2,BMPR1A,BMPR2,CDK5R1,NF2,GNAI2,GNAQ,NOTCH1,TCF3,NRAS,DIRAS1,SASH1,DDR2,CASP3,SRCIN1,NR2F2,CCNB1,CCNG1,TGFBR1,CCNT1,PEBP1,TLR3,IRAK3,AKAP11,CD81,DUSP10,PAQR3,MAPK8IP2,CDKN1A,CDKN1B,TRAF6,PER1,NUP62,KLF4,UBE2V1,BM…
GO: Biological Process	GO:0060322	head development	1.635e-07	3.747e-05	71	885	ABL1,ACTB,MDK,FZD6,BPTF,ATXN1,ATXN2,DRAXIN,FGF2,ULK1,FBXO45,PLXNA3,ANP32B,DNAJC30,CCDC85C,CHD7,METTL14,RHOA,SLIT1,SPATA5,G6PD,PHLPP2,BAK1,FRS2,CIC,BMPR1A,BMPR2,CDK5R1,NF2,NFIB,SGPL1,GLI2,NFIX,GNAQ,NOTCH1,CASP3,GRIN2A,TFAP2A,NR2F2,H3-3B,RBFOX2,ADGRG1,SLC7A11,HNRNPK,TULP3,PLXNA2,DDIT4,SEPTIN4,COX6B1,WNT9B,CREB1,CRK,NCOR2,BCL11B,IGF1R,CSK,ZIC5,RBPJ,DAB2IP,SLC6A17,BTG2,DIAPH1,KCNK3,MAFB,KIF5B,RAC1,BC…
GO: Biological Process	GO:0042326	negative regulation of phosphorylation	1.832e-07	4.07e-05	49	524	ABL1,ACTB,ATXN1,MLLT1,FEM1A,FKBP1A,FOXO1,LEMD2,PPM1E,APC,RHOA,CNKSR3,FLCN,SOCS1,MYC,BAK1,NF2,GNAQ,CASP3,SRCIN1,NR2F2,CCNB1,PEBP1,IRAK3,DUSP10,PAQR3,CDKN1A,CDKN1B,PER1,NUP62,KLF4,PLK1,MTCH2,DDIT4,IGF1R,CSK,SMCR8,DNAJC3,DAB2IP,PMEPA1,DUS2,NIBAN1,SH2B3,DUSP5,CAMK2N2,EFNA1,MIDN,SPRY4,CTDSPL
GO: Biological Process	GO:0051247	positive regulation of protein metabolic process	2.06e-07	4.443e-05	125	1882	ABL1,ACVR1B,MDFI,MDM2,FZD7,NGRN,FZR1,SAA1,ARIH2,MID1,FGF2,KMT2A,FNIP1,TAOK1,FKBP1A,FOXO1,MAP2K4,FLT1,ANP32B,CPEB3,APC,PAIP1,RHOA,PIAS4,SNW1,MYLIP,FLCN,SOCS1,EIF3C,KLHDC10,BBC3,PEA15,GPRC5B,CD276,MYC,SOX4,GAP43,BAK1,FRS2,CCND1,GRAMD4,STAT1,AURKA,BMPR1A,BMPR2,CDK5R1,UBE2S,GNAI2,NOTCH1,FBXW11,TCF3,DIRAS1,SASH1,DDR2,SPPL3,CASP3,SRCIN1,GRIN2A,CCNB1,TGFBR1,CCNT1,TLR3,TNFRSF13C,AKAP11,CD81,PAWR,MAPK8IP2…
GO: Biological Process	GO:0032990	cell part morphogenesis	3.406e-07	7.136e-05	64	782	RPL24,ABL1,MAP1B,ACTB,MDK,ATXN2,DRAXIN,FMN1,ULK1,FBXO45,SEMA3F,PLXNA3,APC,OPA3,SKIL,PDLIM5,RHOA,PDPN,ARHGDIA,SLIT1,GAP43,UNC5B,FRS2,GDI1,PARD6B,AURKA,BMPR2,CDK5R1,NFIB,GLI2,ARC,NOTCH1,WASL,SRCIN1,PIP5K1C,LZTS1,MAPK8IP2,RBFOX2,LYPLA2,HNRNPK,NRXN3,PIK3CD,PLXNA2,VEGFA,VLDLR,MINK1,NIBAN2,CREB1,BCL11B,IGF1R,MAPK8,DAB2IP,IST1,MFF,FBXW8,RAC1,CERT1,LIFR,EFNA1,LLGL1,CELSR3,MAP1S,ABI2,EPHA4
GO: Biological Process	GO:0048666	neuron development	3.54e-07	7.211e-05	93	1297	RPL24,ABL1,MAP1B,ACTB,MDK,MDM2,MEF2C,SLC12A5,ADM,ARID1B,ATXN2,DRAXIN,FMN1,ULK1,FBXO45,SEMA3F,PLXNA3,CPEB3,APC,APOA1,SKIL,PDLIM5,ARF1,ARF6,RHOA,ARHGDIA,SLIT1,MYLIP,GPRC5B,SOD2,GAP43,UNC5B,FRS2,GDI1,PARD6B,AURKA,BMPR2,CDK5R1,NFIB,GLI2,ARC,GNAQ,CAMSAP2,NOTCH1,WASL,CAPZB,CASP3,TRIOBP,SRCIN1,PIP5K1C,TFAP2A,LRTOMT,LZTS1,PAQR3,MAPK8IP2,RBFOX2,LYPLA2,CYTH2,KLF4,HNRNPK,NRXN3,PIK3CD,PLXNA2,CREB3L2,VEGFA,VL…
GO: Biological Process	GO:0051495	positive regulation of cytoskeleton organization	4.148e-07	8.08e-05	29	241	ABL1,MAP1B,FMN1,PLXNA3,PPM1E,APC,APOA1,ARF1,ARF6,RHOA,RHOC,CDK5R1,NF2,WASL,CLASP1,TGFBR1,CDKN1B,NUP62,VPS4B,BAG4,RICTOR,MAPK8,SCIN,PXN,RAC1,ARPC1B,EDN1,ABI2,TENM1
GO: Biological Process	GO:0031571	mitotic G1 DNA damage checkpoint	4.298e-07	8.08e-05	14	65	MDM2,MDM4,SOX4,CCND1,AURKA,CNOT2,CNOT4,CCNB1,CDKN1A,CDKN1B,ZNF385A,GIGYF2,BTG2,RFWD3
GO: Biological Process	GO:0044819	mitotic G1/S transition checkpoint	4.298e-07	8.08e-05	14	65	MDM2,MDM4,SOX4,CCND1,AURKA,CNOT2,CNOT4,CCNB1,CDKN1A,CDKN1B,ZNF385A,GIGYF2,BTG2,RFWD3
GO: Biological Process	GO:0000077	DNA damage checkpoint	4.501e-07	8.25e-05	22	152	MDM2,MDM4,FZR1,TAOK1,USP28,PEA15,SOX4,CCND1,AURKA,CNOT2,CNOT4,CCNB1,CCNG1,CDC5L,CDKN1A,CDKN1B,PLK1,HUS1,ZNF385A,GIGYF2,BTG2,RFWD3
GO: Biological Process	GO:0072395	signal transduction involved in cell cycle checkpoint	4.651e-07	8.317e-05	15	75	MDM2,MDM4,FZR1,SOX4,SOX11,AURKA,CNOT2,CNOT4,CCNB1,CDC5L,CDKN1A,CDKN1B,PLK1,ZNF385A,BTG2
GO: Biological Process	GO:0001933	negative regulation of protein phosphorylation	4.826e-07	8.425e-05	45	478	ABL1,ACTB,MLLT1,FEM1A,FKBP1A,FOXO1,LEMD2,PPM1E,APC,CNKSR3,FLCN,SOCS1,MYC,BAK1,NF2,GNAQ,CASP3,SRCIN1,NR2F2,CCNB1,PEBP1,IRAK3,DUSP10,PAQR3,CDKN1A,CDKN1B,PER1,NUP62,KLF4,PLK1,DDIT4,IGF1R,CSK,SMCR8,DNAJC3,DAB2IP,PMEPA1,DUS2,NIBAN1,SH2B3,DUSP5,CAMK2N2,EFNA1,SPRY4,CTDSPL
GO: Biological Process	GO:0044783	G1 DNA damage checkpoint	5.245e-07	8.943e-05	14	66	MDM2,MDM4,SOX4,CCND1,AURKA,CNOT2,CNOT4,CCNB1,CDKN1A,CDKN1B,ZNF385A,GIGYF2,BTG2,RFWD3
GO: Biological Process	GO:0071900	regulation of protein serine/threonine kinase activity	5.565e-07	9.273e-05	50	560	ABL1,ACTB,MDFI,SAA1,FGF2,TAOK1,FEM1A,MAP2K4,FLT1,APC,RHOA,PEA15,FRS2,CCND1,CDK5R1,DIRAS1,SASH1,CASP3,NR2F2,CCNB1,CCNG1,TGFBR1,CCNT1,IRAK3,CD81,DUSP10,PAQR3,CDKN1A,CDKN1B,TRAF6,NUP62,UBE2V1,PLK1,VEGFA,CRK,IGF1R,CSK,MAPK10,MAP2K3,DAB2IP,DDX3X,SLC27A1,PXN,SH2B3,DUSP5,EDN1,TIRAP,SPRY4,TENM1,EPHA4
GO: Biological Process	GO:1902905	positive regulation of supramolecular fiber organization	5.825e-07	9.49e-05	27	218	ABL1,MAP1B,FMN1,PPM1E,APC,APOA1,ARF1,ARF6,RHOA,RHOC,CDK5R1,NF2,WASL,CLASP1,GPX1,TGFBR1,CDKN1B,BAG4,RICTOR,MAPK8,SCIN,PXN,RAC1,ARPC1B,EDN1,ABI2,TENM1
GO: Biological Process	GO:0051348	negative regulation of transferase activity	6.202e-07	9.885e-05	34	316	CLN8,ABL1,ACTB,USP44,MLLT1,FEM1A,PPM1E,APC,SOCS1,NF2,GNAQ,CASP3,SRCIN1,NR2F2,IRAK3,DUSP10,PAQR3,CDKN1A,CDKN1B,NUP62,RPL23,PLK1,BAG5,IGF1R,CSK,SMCR8,DNAJC3,DAB2IP,DUS2,SH2B3,DUSP5,CAMK2N2,MIDN,SPRY4
GO: Biological Process	GO:0050767	regulation of neurogenesis	6.515e-07	0.0001006	74	971	ABL1,MAP1B,MDK,MDM2,MEF2C,ATXN1,DRAXIN,ULK1,SEMA3F,PLXNA3,CPEB3,CHD7,SKIL,PDLIM5,ARF1,ARF6,RHOA,ARHGDIA,SNW1,SLIT1,MYLIP,GPRC5B,MYC,SOX11,ZNF609,GDI1,BMPR1A,BMPR2,CDK5R1,PER2,NF2,GLI2,ARC,CAMSAP2,NOTCH1,TCF3,SRCIN1,TFAP2A,LZTS1,DUSP10,PAQR3,CYTH2,GPR173,ADGRG1,HMGB2,KLF4,HNRNPK,PLAG1,PLXNA2,CREB3L2,VEGFA,VLDLR,BAG5,CREB1,CRK,BCL11B,IGF1R,RRN3,RBPJ,MAPK8,IL6ST,DAB2IP,SCRT1,ESRP1,IST1,ITPR1,TWF1,FB…
GO: Biological Process	GO:0097193	intrinsic apoptotic signaling pathway	6.673e-07	0.0001006	34	317	ABL1,MDM2,USP28,G2E3,SKIL,PIAS4,SNW1,FLCN,BBC3,SOD2,MYC,BAK1,MOAP1,TAF6,NONO,GPX1,CASP3,CDKN1A,HNRNPK,SGMS1,PLAGL2,TMEM109,MTCH2,DDIT4,AEN,SEPTIN4,BAG5,ZNF385A,RRN3,DAB2IP,DDX3X,ITPR1,BCL2L11,FBXW7
GO: Biological Process	GO:0000075	cell cycle checkpoint	6.724e-07	0.0001006	28	233	RPL24,MDM2,MDM4,USP44,FZR1,TAOK1,USP28,APC,BIRC5,PEA15,SOX4,SOX11,CCND1,AURKA,CNOT2,CNOT4,CCNB1,CCNG1,CDC5L,CDKN1A,CDKN1B,PLK1,HUS1,ZNF385A,XRCC3,GIGYF2,BTG2,RFWD3
GO: Biological Process	GO:0051347	positive regulation of transferase activity	7.281e-07	0.0001068	60	731	ABL1,MDFI,FZR1,SAA1,FGF2,TAOK1,MAP2K4,FLT1,APOA1,RHOA,C1GALT1C1,SOCS1,PEA15,GPRC5B,MYC,GAP43,FRS2,CCND1,CDK5R1,UBE2S,TCF3,DIRAS1,SASH1,DDR2,SRCIN1,CCNB1,TGFBR1,CCNT1,TLR3,CD81,MAPK8IP2,CDKN1A,CDKN1B,TRAF6,KLF4,UBE2V1,PLK1,VEGFA,VLDLR,MINK1,RICTOR,CRK,IGF1R,CSK,MAPK10,MAP2K3,DAB2IP,NCAPG2,DDX3X,SLC27A1,PXN,RAC1,DUSP5,EDN1,EFNA1,PABPN1,TIRAP,TENM1,EPHA4,FBXW7
GO: Biological Process	GO:0032270	positive regulation of cellular protein metabolic process	7.676e-07	0.0001104	117	1774	ABL1,ACVR1B,MDFI,MDM2,FZD7,NGRN,FZR1,SAA1,ARIH2,MID1,FGF2,KMT2A,FNIP1,TAOK1,FKBP1A,MAP2K4,FLT1,ANP32B,CPEB3,PAIP1,RHOA,PIAS4,SNW1,FLCN,SOCS1,EIF3C,KLHDC10,BBC3,PEA15,GPRC5B,MYC,SOX4,GAP43,BAK1,FRS2,CCND1,GRAMD4,STAT1,AURKA,BMPR1A,BMPR2,CDK5R1,UBE2S,GNAI2,NOTCH1,FBXW11,TCF3,DIRAS1,SASH1,DDR2,SPPL3,SRCIN1,GRIN2A,CCNB1,TGFBR1,CCNT1,TLR3,AKAP11,CD81,PAWR,MAPK8IP2,CDKN1A,CDKN1B,TRAF6,KLF4,GUF1,UBE2V1,…
GO: Biological Process	GO:0009057	macromolecule catabolic process	8.278e-07	0.0001165	100	1453	CLN8,RPL24,RPL41,PRSS16,RPS14,WDR81,DNAJB9,MDM2,MDM4,USP44,FZR1,FOXRED2,ZNRF3,ARIH2,FGF2,FBXO45,FOXO1,USP28,CPEB3,APC,DDI2,TRIM71,USP37,PAIP1,DIS3,NPLOC4,RBCK1,METTL14,KLHL15,MYLIP,HBS1L,AGO2,GALNS,RNF115,AURKA,UBXN4,TNRC6A,UBE2S,CNOT2,CNOT4,FBXW11,NUDT16,USP22,TENT4A,GPX1,CASP3,RPL14,GRIN2A,CCNB1,USP14,SF3B3,GUSB,TMF1,IRAK3,CD81,CDKN1B,LYPLA2,HMGB2,RPL23,AP2M1,GID4,CLTA,FTO,BACE2,PLK1,VEGFA,VLDL…
GO: Biological Process	GO:0000904	cell morphogenesis involved in differentiation	8.42e-07	0.0001165	68	872	RPL24,ABL1,MAP1B,ESRRB,ACTB,MDK,MEF2C,FZD7,DRAXIN,FMN1,ULK1,FBXO45,MPL,SEMA3F,PLXNA3,APC,APOA1,SKIL,PDLIM5,RHOA,PDPN,ARHGDIA,C1GALT1C1,SLIT1,GAP43,UNC5B,FRS2,GDI1,PARD6B,BMPR2,CDK5R1,NFIB,GLI2,ARC,NOTCH1,WASL,CASP3,TRIOBP,SRCIN1,PIP5K1C,LZTS1,MAPK8IP2,RBFOX2,LYPLA2,NRXN3,PIK3CD,PLXNA2,VEGFA,VLDLR,MINK1,CLIC4,NIBAN2,ZNF385A,CREB1,CRK,BCL11B,IGF1R,MAPK8,IST1,FBXW8,PXN,RAC1,EFNA1,LLGL1,CELSR3,MAP1S,…
GO: Biological Process	GO:0045893	positive regulation of transcription, DNA-templated	9.475e-07	0.0001286	110	1647	ABL1,MRPL12,MAX,ESRRB,ACVR1B,MDK,MEF2C,MEF2D,FZD7,PCBD2,BPTF,ARID1B,ATXN1,FGF2,KMT2A,FOXO1,PTGES2,SMARCA5,FOSL2,CHD7,RBCK1,MED19,SNW1,PELP1,KLF13,ATF7IP,FLCN,SIX5,RAI1,SP7,MYC,SOX4,SOX11,ZNF609,AGO2,SREBF2,STAT1,STAT2,STAT6,BMPR1A,BMPR2,TAF8,NFIB,NFIC,GLI2,NFIX,NFYB,TAF6,NOTCH1,FBXW11,WASL,TCF3,USP22,MLX,RUNX2,TEF,TFAP2A,NR2F2,TGFBR1,CCNT1,GPBP1L1,TLR3,H1-4,CD81,CDC5L,ZNF281,HDGF,TRAF6,HIVEP1,PER…
GO: Biological Process	GO:0044265	cellular macromolecule catabolic process	1.071e-06	0.0001428	86	1201	CLN8,RPL24,RPL41,RPS14,WDR81,DNAJB9,MDM2,USP44,FZR1,FOXRED2,ZNRF3,ARIH2,FBXO45,USP28,CPEB3,DDI2,TRIM71,USP37,PAIP1,DIS3,NPLOC4,RBCK1,METTL14,KLHL15,MYLIP,HBS1L,AGO2,RNF115,AURKA,UBXN4,TNRC6A,UBE2S,CNOT2,CNOT4,FBXW11,NUDT16,USP22,TENT4A,GPX1,CASP3,RPL14,CCNB1,USP14,TMF1,CD81,HMGB2,RPL23,AP2M1,GID4,CLTA,FTO,PLK1,VEGFA,VLDLR,RNF185,VPS4B,WNT10B,BAG5,DCP2,GTPBP2,PPP2R5C,GIGYF2,EDEM1,MAPK8,DNAJC3,DAB2…
GO: Biological Process	GO:0007417	central nervous system development	1.111e-06	0.0001455	82	1129	CLN8,ABL1,ACTB,ACVR1B,MDK,FZD6,BPTF,ATXN1,ATXN2,DRAXIN,FGF2,ULK1,FBXO45,SEMA3F,PLXNA3,ANP32B,DNAJC30,SH3GL1,CCDC85C,CHD7,METTL14,RHOA,SLIT1,SPATA5,G6PD,PHLPP2,SOX4,SOX11,BAK1,FRS2,CIC,BMPR1A,BMPR2,CDK5R1,NF2,NFIB,GLI2,NFIX,GNAQ,NOTCH1,CASP3,GRIN2A,TFAP2A,NR2F2,H3-3B,DUSP10,RBFOX2,ADGRG1,SLC7A11,HNRNPK,TULP3,BACE2,PLXNA2,VLDLR,DDIT4,SEPTIN4,COX6B1,WNT9B,CREB1,CRK,NCOR2,BCL11B,IGF1R,CSK,ZIC5,RBPJ,G…
GO: Biological Process	GO:0051248	negative regulation of protein metabolic process	1.157e-06	0.0001489	90	1277	CLN8,ABL1,ACTB,MDM2,MDM4,USP44,MGAT5,FNIP1,MLLT1,FEM1A,FKBP1A,RECK,FOXO1,LEMD2,PPM1E,CPEB3,APC,BIRC5,TRIM71,METTL14,CNKSR3,CPEB4,FLCN,SOCS1,G6PD,CD276,MYC,SOX4,AGO2,BAK1,PER2,NF2,TNRC6A,GNAI2,GNAQ,CNOT2,GPX1,CASP3,SRCIN1,GRIN2A,NR2F2,CCNB1,USP14,SF3B3,PEBP1,IRAK3,DUSP10,PAQR3,CDKN1A,CDKN1B,PER1,NUP62,KLF4,RPL23,TNFAIP8,FTO,BACE2,PLK1,VEGFA,DDIT4,TMEM59,BAG5,PTPA,IGF1R,CSK,PRKAA2,GIGYF2,CTBP1,SMCR…
GO: Biological Process	GO:1903508	positive regulation of nucleic acid-templated transcription	1.34e-06	0.0001673	114	1736	ABL1,MRPL12,MAX,ESRRB,ACVR1B,MDK,MEF2C,MEF2D,FZD7,PCBD2,BPTF,ARID1B,ATXN1,FGF2,KMT2A,FOXO1,PTGES2,SMARCA5,FOSL2,CHD7,RBCK1,MED19,SNW1,PELP1,KLF13,ATF7IP,FLCN,SIX5,RAI1,SP7,MYC,SOX4,SOX11,ZNF609,AGO2,SREBF2,STAT1,STAT2,STAT6,BMPR1A,BMPR2,TAF8,PER2,NFIB,NFIC,GLI2,NFIX,NFYB,TAF6,NOTCH1,FBXW11,WASL,TCF3,USP22,MLX,RUNX2,TEF,TFAP2A,NR2F2,TGFBR1,CCNT1,GTF2A1,GPBP1L1,TLR3,H1-4,CD81,CDC5L,ZNF281,HDGF,TRAF…
GO: Biological Process	GO:0048858	cell projection morphogenesis	1.347e-06	0.0001673	61	762	RPL24,ABL1,MAP1B,ACTB,MDK,ATXN2,DRAXIN,FMN1,ULK1,FBXO45,SEMA3F,PLXNA3,APC,SKIL,PDLIM5,RHOA,PDPN,ARHGDIA,SLIT1,GAP43,UNC5B,FRS2,GDI1,PARD6B,AURKA,BMPR2,CDK5R1,NFIB,GLI2,ARC,NOTCH1,WASL,SRCIN1,PIP5K1C,LZTS1,MAPK8IP2,RBFOX2,LYPLA2,HNRNPK,NRXN3,PIK3CD,PLXNA2,VEGFA,VLDLR,MINK1,NIBAN2,CREB1,BCL11B,IGF1R,MAPK8,DAB2IP,IST1,FBXW8,RAC1,LIFR,EFNA1,LLGL1,CELSR3,MAP1S,ABI2,EPHA4
GO: Biological Process	GO:1902680	positive regulation of RNA biosynthetic process	1.378e-06	0.0001684	114	1737	ABL1,MRPL12,MAX,ESRRB,ACVR1B,MDK,MEF2C,MEF2D,FZD7,PCBD2,BPTF,ARID1B,ATXN1,FGF2,KMT2A,FOXO1,PTGES2,SMARCA5,FOSL2,CHD7,RBCK1,MED19,SNW1,PELP1,KLF13,ATF7IP,FLCN,SIX5,RAI1,SP7,MYC,SOX4,SOX11,ZNF609,AGO2,SREBF2,STAT1,STAT2,STAT6,BMPR1A,BMPR2,TAF8,PER2,NFIB,NFIC,GLI2,NFIX,NFYB,TAF6,NOTCH1,FBXW11,WASL,TCF3,USP22,MLX,RUNX2,TEF,TFAP2A,NR2F2,TGFBR1,CCNT1,GTF2A1,GPBP1L1,TLR3,H1-4,CD81,CDC5L,ZNF281,HDGF,TRAF…
GO: Biological Process	GO:0044773	mitotic DNA damage checkpoint	1.421e-06	0.0001708	17	103	MDM2,MDM4,TAOK1,SOX4,CCND1,AURKA,CNOT2,CNOT4,CCNB1,CCNG1,CDKN1A,CDKN1B,HUS1,ZNF385A,GIGYF2,BTG2,RFWD3
GO: Biological Process	GO:0008630	intrinsic apoptotic signaling pathway in response to DNA damage	1.56e-06	0.0001845	18	115	ABL1,USP28,SKIL,PIAS4,SNW1,BBC3,SOD2,MYC,BAK1,MOAP1,CDKN1A,HNRNPK,TMEM109,MTCH2,DDIT4,AEN,ZNF385A,BCL2L11
GO: Biological Process	GO:0031570	DNA integrity checkpoint	1.676e-06	0.000195	22	164	MDM2,MDM4,FZR1,TAOK1,USP28,PEA15,SOX4,CCND1,AURKA,CNOT2,CNOT4,CCNB1,CCNG1,CDC5L,CDKN1A,CDKN1B,PLK1,HUS1,ZNF385A,GIGYF2,BTG2,RFWD3
GO: Biological Process	GO:0051960	regulation of nervous system development	1.725e-06	0.0001974	79	1087	ABL1,MAP1B,MDK,MDM2,MEF2C,ATXN1,DRAXIN,FGF2,ULK1,SEMA3F,PLXNA3,CPEB3,CHD7,SKIL,CLSTN1,PDLIM5,ARF1,ARF6,RHOA,ARHGDIA,SNW1,SLIT1,MYLIP,GPRC5B,MYC,SOX11,ZNF609,GAP43,GDI1,BMPR1A,BMPR2,CDK5R1,PER2,NF2,GLI2,ARC,CAMSAP2,NOTCH1,TCF3,SRCIN1,TFAP2A,THBS2,LZTS1,DUSP10,PAQR3,CYTH2,GPR173,ADGRG1,HMGB2,KLF4,HNRNPK,TULP3,PLAG1,PLXNA2,CREB3L2,VEGFA,VLDLR,BAG5,CREB1,CRK,BCL11B,IGF1R,RRN3,RBPJ,MAPK8,IL6ST,DAB2IP,…
GO: Biological Process	GO:0043254	regulation of protein-containing complex assembly	1.75e-06	0.0001974	44	485	ERCC1,ABL1,MAP1B,ATXN2,FMN1,FNIP1,ULK1,APC,ARF1,ARF6,RHOA,RHOC,ATF7IP,BBC3,CDK5R1,CAMSAP2,CNOT2,WASL,CLASP1,CAPZA2,CAPZB,TPPP,TRIOBP,H3-3B,CDKN1B,VEGFA,WNT10B,BAG4,RICTOR,CREB1,PRKAA2,MAPK8,SCIN,DAB2IP,PMEPA1,DDX3X,TWF1,RAC1,BCL2L11,ARPC1B,RNF4,ABI2,EIF4EBP1,TENM1
GO: Biological Process	GO:0120036	plasma membrane bounded cell projection organization	1.983e-06	0.0002191	116	1789	RPL24,ABL1,MAP1B,ACTB,MDK,MDM2,MEF2C,SLC12A5,EHD3,ADM,ARID1B,ATXN2,DRAXIN,FMN1,PIP5K1A,TAOK1,ULK1,FBXO45,SEMA3F,PLXNA3,CPEB3,APC,APOA1,SKIL,PDLIM5,ARF1,ARF6,RHOA,PDPN,ARHGDIA,CCDC113,EXOC5,CIDEC,SLIT1,SSX2IP,MYLIP,BBC3,GPRC5B,GAP43,UNC5B,FRS2,GDI1,PARD6B,AURKA,BMPR2,CDK5R1,NFIB,GLI2,ARC,CAMSAP2,NOTCH1,WASL,CLASP1,HAUS5,CAPZB,CASP3,TRIOBP,SRCIN1,GRIN2A,PIP5K1C,TBC1D8,TGFBR1,CEP20,LZTS1,PAQR3,MAPK8…
GO: Biological Process	GO:0051130	positive regulation of cellular component organization	2.002e-06	0.0002191	93	1350	CALCOCO2,ERCC1,ABL1,MAP1B,MDK,FMN1,ARIH2,KMT2A,FNIP1,ULK1,MPL,PLXNA3,SH3GL1,PPM1E,CPEB3,APC,BIRC5,APOA1,SKIL,CLSTN1,ARF1,ARF6,RHOA,RHOC,PDPN,ARHGDIA,SNW1,ATF7IP,BBC3,SLX4,GPRC5B,SREBF2,BAK1,GDI1,MOAP1,AURKA,BMPR2,CDK5R1,NF2,CNOT2,WASL,CLASP1,DDR2,GPX1,TPPP,TRIOBP,CCNB1,TGFBR1,THBS2,PEBP1,CDKN1B,NUP62,HNRNPK,AP2M1,RAB3GAP2,PLXNA2,CREB3L2,VEGFA,VLDLR,VPS4B,WNT10B,BAG4,EIF5A2,RICTOR,CREB1,CRK,IGF1R,…
GO: Biological Process	GO:0032269	negative regulation of cellular protein metabolic process	2.054e-06	0.0002215	85	1202	CLN8,ABL1,ACTB,MDM2,USP44,MGAT5,FNIP1,MLLT1,FEM1A,FKBP1A,RECK,FOXO1,LEMD2,PPM1E,CPEB3,APC,BIRC5,TRIM71,METTL14,CNKSR3,CPEB4,FLCN,SOCS1,G6PD,MYC,SOX4,AGO2,BAK1,PER2,NF2,TNRC6A,GNAI2,GNAQ,CNOT2,GPX1,CASP3,SRCIN1,NR2F2,CCNB1,USP14,PEBP1,IRAK3,DUSP10,PAQR3,CDKN1A,CDKN1B,PER1,NUP62,KLF4,RPL23,TNFAIP8,FTO,PLK1,VEGFA,DDIT4,TMEM59,BAG5,PTPA,IGF1R,CSK,PRKAA2,GIGYF2,CTBP1,SMCR8,DNAJC3,DAB2IP,PHACTR2,PMEPA1…
GO: Biological Process	GO:0010941	regulation of cell death	2.205e-06	0.0002276	125	1969	CLN8,ABL1,APBB3,ACTC1,MDK,MDM2,KCNIP3,MDM4,MEF2C,ADM,DRAXIN,FGF2,FNIP1,ULK1,MPL,FOXO1,MAP2K4,ANP32B,APC,BIRC5,G2E3,SKIL,RBCK1,RHOA,PIAS4,TXNIP,PDPN,ARHGDIA,CPEB4,PTRH2,FLCN,ATOX1,BBC3,PEA15,G6PD,SOD2,MYC,SOX4,SOX11,UNC5B,BAK1,FRS2,GRAMD4,MOAP1,STAT1,AURKA,BMPR1A,CDK5R1,NF2,GLI2,CARD6,GNAI2,GNAQ,TAF6,NONO,NOTCH1,TEX261,GPX1,CASP3,GRIN2A,TFAP2A,CCNG1,TGFBR1,TLR3,TMF1,IRAK3,PAWR,MAPK8IP2,CDKN1A,CDKN…
GO: Biological Process	GO:0048667	cell morphogenesis involved in neuron differentiation	2.221e-06	0.0002276	56	688	RPL24,ABL1,MAP1B,ACTB,MEF2C,DRAXIN,FMN1,ULK1,FBXO45,SEMA3F,PLXNA3,APC,SKIL,PDLIM5,RHOA,ARHGDIA,SLIT1,GAP43,UNC5B,FRS2,GDI1,PARD6B,BMPR2,CDK5R1,NFIB,GLI2,ARC,NOTCH1,WASL,TRIOBP,SRCIN1,PIP5K1C,LZTS1,MAPK8IP2,RBFOX2,LYPLA2,NRXN3,PIK3CD,PLXNA2,VEGFA,VLDLR,MINK1,NIBAN2,CREB1,BCL11B,IGF1R,MAPK8,IST1,FBXW8,RAC1,EFNA1,LLGL1,CELSR3,MAP1S,ABI2,EPHA4
GO: Biological Process	GO:0072422	signal transduction involved in DNA damage checkpoint	2.257e-06	0.0002276	14	74	MDM2,MDM4,FZR1,SOX4,AURKA,CNOT2,CNOT4,CCNB1,CDC5L,CDKN1A,CDKN1B,PLK1,ZNF385A,BTG2
GO: Biological Process	GO:0072401	signal transduction involved in DNA integrity checkpoint	2.257e-06	0.0002276	14	74	MDM2,MDM4,FZR1,SOX4,AURKA,CNOT2,CNOT4,CCNB1,CDC5L,CDKN1A,CDKN1B,PLK1,ZNF385A,BTG2
GO: Biological Process	GO:0120039	plasma membrane bounded cell projection morphogenesis	2.266e-06	0.0002276	60	757	RPL24,ABL1,MAP1B,ACTB,ATXN2,DRAXIN,FMN1,ULK1,FBXO45,SEMA3F,PLXNA3,APC,SKIL,PDLIM5,RHOA,PDPN,ARHGDIA,SLIT1,GAP43,UNC5B,FRS2,GDI1,PARD6B,AURKA,BMPR2,CDK5R1,NFIB,GLI2,ARC,NOTCH1,WASL,SRCIN1,PIP5K1C,LZTS1,MAPK8IP2,RBFOX2,LYPLA2,HNRNPK,NRXN3,PIK3CD,PLXNA2,VEGFA,VLDLR,MINK1,NIBAN2,CREB1,BCL11B,IGF1R,MAPK8,DAB2IP,IST1,FBXW8,RAC1,LIFR,EFNA1,LLGL1,CELSR3,MAP1S,ABI2,EPHA4
GO: Biological Process	GO:0048812	neuron projection morphogenesis	2.492e-06	0.0002457	59	742	RPL24,ABL1,MAP1B,ACTB,ATXN2,DRAXIN,FMN1,ULK1,FBXO45,SEMA3F,PLXNA3,APC,SKIL,PDLIM5,RHOA,ARHGDIA,SLIT1,GAP43,UNC5B,FRS2,GDI1,PARD6B,AURKA,BMPR2,CDK5R1,NFIB,GLI2,ARC,NOTCH1,WASL,SRCIN1,PIP5K1C,LZTS1,MAPK8IP2,RBFOX2,LYPLA2,HNRNPK,NRXN3,PIK3CD,PLXNA2,VEGFA,VLDLR,MINK1,NIBAN2,CREB1,BCL11B,IGF1R,MAPK8,DAB2IP,IST1,FBXW8,RAC1,LIFR,EFNA1,LLGL1,CELSR3,MAP1S,ABI2,EPHA4
GO: Biological Process	GO:0007093	mitotic cell cycle checkpoint	2.53e-06	0.0002457	23	181	RPL24,MDM2,MDM4,USP44,TAOK1,APC,BIRC5,SOX4,CCND1,AURKA,CNOT2,CNOT4,CCNB1,CCNG1,CDKN1A,CDKN1B,PLK1,HUS1,ZNF385A,XRCC3,GIGYF2,BTG2,RFWD3
GO: Biological Process	GO:0042981	regulation of apoptotic process	2.556e-06	0.0002457	115	1779	CLN8,ABL1,APBB3,ACTC1,MDK,MDM2,KCNIP3,MDM4,MEF2C,ADM,DRAXIN,FNIP1,MPL,FOXO1,MAP2K4,ANP32B,APC,BIRC5,G2E3,SKIL,RBCK1,RHOA,PIAS4,TXNIP,PDPN,ARHGDIA,CPEB4,PTRH2,FLCN,ATOX1,BBC3,PEA15,G6PD,SOD2,MYC,SOX4,UNC5B,BAK1,FRS2,GRAMD4,MOAP1,STAT1,AURKA,BMPR1A,CDK5R1,NF2,GLI2,CARD6,GNAI2,GNAQ,TAF6,NONO,NOTCH1,TEX261,GPX1,CASP3,GRIN2A,TFAP2A,CCNG1,TGFBR1,TLR3,TMF1,IRAK3,PAWR,MAPK8IP2,CDKN1A,CDKN1B,TRAF6,STK17A,…
GO: Biological Process	GO:1902903	regulation of supramolecular fiber organization	2.58e-06	0.0002457	37	382	ABL1,MAP1B,MEF2C,FMN1,MID1,TAOK1,PPM1E,APC,APOA1,ARF1,ARF6,RHOA,RHOC,CDK5R1,NF2,CAMSAP2,WASL,CLASP1,GPX1,CAPZA2,CAPZB,TRIOBP,TGFBR1,CDKN1B,BAG4,RICTOR,MAPK8,SCIN,TWF1,PXN,RAC1,S1PR1,ARPC1B,EDN1,MAP1S,ABI2,TENM1
GO: Biological Process	GO:0048569	post-embryonic animal organ development	2.754e-06	0.0002589	8	23	ERCC1,FLT1,BAK1,KLF4,VEGFA,BCL11B,BCL2L11,LDHA
GO: Biological Process	GO:0042127	regulation of cell population proliferation	2.922e-06	0.0002699	122	1921	ABL1,MDK,MDM2,MDM4,MEF2C,MEF2D,FANCA,FZD7,ADM,FZR1,TSPAN31,ATXN1,FGF2,KMT2A,MPL,FOXO1,FLT1,CHERP,NACC1,ANP32B,FOSL2,APC,IFITM1,BIRC5,TRIM71,RHOA,TXNIP,PDPN,KLF13,FLCN,SIX5,SOD2,CD276,MYC,SOX4,SOX11,ZNF609,BAK1,FRS2,CCND1,STAT1,STAT2,STAT6,BMPR1A,BMPR2,PER2,NF2,NFIB,GLI2,GNAI2,GNAQ,TAF6,NOTCH1,TCF3,NUDT16,NRAS,DDR2,GPX1,CASP3,RUNX2,TFAP2A,NR2F2,CCNB1,TBC1D8,TGFBR1,TNFRSF13C,H2AC8,CD81,PAWR,DUSP10,…
GO: Biological Process	GO:0016358	dendrite development	2.945e-06	0.0002699	31	294	MAP1B,MEF2C,SLC12A5,ARID1B,FMN1,CPEB3,PDLIM5,ARF1,ARF6,RHOA,CDK5R1,ARC,CAMSAP2,WASL,SRCIN1,LZTS1,MAPK8IP2,RBFOX2,CYTH2,HNRNPK,VLDLR,MINK1,CRK,MAPK8,DAB2IP,FBXW8,RAC1,EFNA1,MAP1S,ABI2,EPHA4
GO: Biological Process	GO:0045860	positive regulation of protein kinase activity	3.11e-06	0.0002815	51	611	ABL1,MDFI,SAA1,FGF2,TAOK1,MAP2K4,FLT1,RHOA,SOCS1,PEA15,GPRC5B,GAP43,FRS2,CCND1,CDK5R1,TCF3,DIRAS1,SASH1,DDR2,SRCIN1,CCNB1,TGFBR1,CCNT1,TLR3,CD81,MAPK8IP2,CDKN1A,CDKN1B,TRAF6,UBE2V1,VEGFA,VLDLR,MINK1,RICTOR,CRK,IGF1R,CSK,MAPK10,MAP2K3,DAB2IP,NCAPG2,DDX3X,SLC27A1,PXN,DUSP5,EDN1,EFNA1,TIRAP,TENM1,EPHA4,FBXW7
GO: Biological Process	GO:0043067	regulation of programmed cell death	3.558e-06	0.0003182	116	1811	CLN8,ABL1,APBB3,ACTC1,MDK,MDM2,KCNIP3,MDM4,MEF2C,ADM,DRAXIN,FGF2,FNIP1,MPL,FOXO1,MAP2K4,ANP32B,APC,BIRC5,G2E3,SKIL,RBCK1,RHOA,PIAS4,TXNIP,PDPN,ARHGDIA,CPEB4,PTRH2,FLCN,ATOX1,BBC3,PEA15,G6PD,SOD2,MYC,SOX4,UNC5B,BAK1,FRS2,GRAMD4,MOAP1,STAT1,AURKA,BMPR1A,CDK5R1,NF2,GLI2,CARD6,GNAI2,GNAQ,TAF6,NONO,NOTCH1,TEX261,GPX1,CASP3,GRIN2A,TFAP2A,CCNG1,TGFBR1,TLR3,TMF1,IRAK3,PAWR,MAPK8IP2,CDKN1A,CDKN1B,TRAF6,ST…
GO: Biological Process	GO:0033673	negative regulation of kinase activity	4.085e-06	0.0003609	30	284	ABL1,ACTB,MLLT1,FEM1A,PPM1E,APC,SOCS1,NF2,GNAQ,CASP3,SRCIN1,NR2F2,IRAK3,DUSP10,PAQR3,CDKN1A,CDKN1B,NUP62,PLK1,IGF1R,CSK,SMCR8,DNAJC3,DAB2IP,DUS2,SH2B3,DUSP5,CAMK2N2,MIDN,SPRY4
GO: Biological Process	GO:0048872	homeostasis of number of cells	4.52e-06	0.0003945	32	315	ABL1,RPS14,ACVR1B,MEF2C,ATXN2,KMT2A,MPL,SKIL,KLF13,G6PD,BAK1,STAT1,NOTCH1,TCF3,CASP3,TNFRSF13C,RBFOX2,HMGB2,SLC7A11,PIK3CD,PKNOX1,MTCH2,VEGFA,RRN3,GIGYF2,NCAPG2,MAFB,RAC1,PTBP3,BCL2L11,SH2B3,SMAD5
GO: Biological Process	GO:0044774	mitotic DNA integrity checkpoint	4.655e-06	0.0004015	17	112	MDM2,MDM4,TAOK1,SOX4,CCND1,AURKA,CNOT2,CNOT4,CCNB1,CCNG1,CDKN1A,CDKN1B,HUS1,ZNF385A,GIGYF2,BTG2,RFWD3
GO: Biological Process	GO:0030030	cell projection organization	5.379e-06	0.0004586	116	1827	RPL24,ABL1,MAP1B,ACTB,MDK,MDM2,MEF2C,SLC12A5,EHD3,ADM,ARID1B,ATXN2,DRAXIN,FMN1,PIP5K1A,TAOK1,ULK1,FBXO45,SEMA3F,PLXNA3,CPEB3,APC,APOA1,SKIL,PDLIM5,ARF1,ARF6,RHOA,PDPN,ARHGDIA,CCDC113,EXOC5,CIDEC,SLIT1,SSX2IP,MYLIP,BBC3,GPRC5B,GAP43,UNC5B,FRS2,GDI1,PARD6B,AURKA,BMPR2,CDK5R1,NFIB,GLI2,ARC,CAMSAP2,NOTCH1,WASL,CLASP1,HAUS5,CAPZB,CASP3,TRIOBP,SRCIN1,GRIN2A,PIP5K1C,TBC1D8,TGFBR1,CEP20,LZTS1,PAQR3,MAPK8…
GO: Biological Process	GO:0003181	atrioventricular valve morphogenesis	5.633e-06	0.0004748	8	25	MDM2,MDM4,SOX4,BMPR1A,BMPR2,NOTCH1,HEYL,EFNA1
GO: Biological Process	GO:0080135	regulation of cellular response to stress	5.752e-06	0.0004793	62	815	ERCC1,ABL1,MDFI,DNAJB9,MDM2,FZD7,MID1,TAOK1,FOXO1,MAP2K4,SKIL,PIAS4,KLHL15,KLHDC10,POLQ,SOD2,MYC,BAK1,BMPR1A,NONO,NUDT16,SASH1,GPX1,NUP43,NUP42,USP14,ZNF277,TLR3,PAWR,DUSP10,MAPK8IP2,TRAF6,PER1,NUP62,KLF4,SLC7A11,HNRNPK,UBE2V1,MTCH2,VEGFA,RNF185,POLH,MINK1,BAG5,BAG4,ZNF385A,IGF1R,EDEM1,DNAJC3,DAB2IP,INSIG1,RAD51,BCL2L11,EDN1,LETM1,RFWD3,TMEM33,RIF1,TIRAP,CBX8,EPHA4,FBXW7
GO: Biological Process	GO:0071363	cellular response to growth factor stimulus	5.922e-06	0.0004879	59	763	ABL1,MAP1B,ACVR1B,MDM2,MEF2C,FGF2,ULK1,LTBP4,FLT1,LEMD2,APOA1,TRIM71,SKIL,ARF6,RHOA,SNW1,FLCN,SOX11,FRS2,BGLAP,BMPR1A,BMPR2,NOTCH1,CAD,CASP3,RUNX2,TGFBR1,CDC5L,SLC33A1,RBFOX2,DAND5,HIVEP1,KLF4,BMP8A,VEGFA,DDIT4,IBSP,BAG4,POLR2E,NIBAN2,CPS1,YES1,CREB1,CRK,ZNF8,IGF1R,RBPJ,MAP2K3,DAB2IP,ESRP1,PMEPA1,F11R,PXN,DYNC1LI2,EDN1,HEYL,TOB1,SPRY4,SMAD5
GO: Biological Process	GO:0007167	enzyme linked receptor protein signaling pathway	6.03e-06	0.0004912	79	1124	ABL1,ACTB,ACVR1B,ATXN1,FGF2,ULK1,FKBP1A,LTBP4,FOXO1,FLT1,LEMD2,APC,SESN3,APOA1,TRIM71,SKIL,RHOA,TXNIP,SNW1,FLCN,SOCS1,SOX11,ATP6V1E1,FRS2,RNF115,STAT6,BMPR1A,BMPR2,CDK5R1,SGPL1,GNAI2,NOTCH1,WASL,DDR2,CASP3,RUNX2,TFAP2A,TGFBR1,SLC33A1,RBFOX2,DAND5,HIVEP1,NUP62,GIGYF1,AP2M1,NUCKS1,BMP8A,VEGFA,DDIT4,POLR2E,NIBAN2,YES1,CREB1,CRK,ZNF8,IGF1R,RBPJ,GIGYF2,IL6ST,DAB2IP,ESRP1,PMEPA1,F11R,PXN,RAC1,SH3TC2,SH…
GO: Biological Process	GO:0006469	negative regulation of protein kinase activity	6.325e-06	0.0005096	28	261	ABL1,ACTB,MLLT1,FEM1A,PPM1E,APC,SOCS1,NF2,GNAQ,CASP3,SRCIN1,NR2F2,IRAK3,DUSP10,PAQR3,CDKN1A,CDKN1B,NUP62,PLK1,IGF1R,SMCR8,DNAJC3,DAB2IP,DUS2,SH2B3,DUSP5,CAMK2N2,SPRY4
GO: Biological Process	GO:0072331	signal transduction by p53 class mediator	6.532e-06	0.0005206	29	276	MDM2,MDM4,USP28,SNW1,BBC3,SOX4,AURKA,CDK5R1,TAF6,TAF13,CNOT2,CNOT4,CCNB1,CDKN1A,CDKN1B,CHD4,HNRNPK,RPL23,TMEM109,MEAF6,DDIT4,AEN,HUS1,ZNF385A,RRN3,PRKAA2,BTG2,BRPF1,RBBP8
GO: Biological Process	GO:0031647	regulation of protein stability	6.714e-06	0.0005294	31	306	WDR81,MDM2,MDM4,USP28,DDI2,APOA1,ASGR2,ATF7IP,MYLIP,SOX4,AURKA,SUGT1,NF2,GNAQ,FBXW11,TCF3,CASP3,CD81,CDKN1A,RPL23,PLK1,WNT10B,BAG5,CREB1,DNLZ,HPS4,PEX2,CCDC88C,EFNA1,EPHA4,FBXW7
GO: Biological Process	GO:0032273	positive regulation of protein polymerization	7.103e-06	0.0005526	19	140	MAP1B,FMN1,APC,ARF1,ARF6,RHOA,CDK5R1,WASL,CLASP1,TPPP,CDKN1B,BAG4,RICTOR,MAPK8,SCIN,RAC1,ARPC1B,ABI2,TENM1
GO: Biological Process	GO:0071902	positive regulation of protein serine/threonine kinase activity	7.16e-06	0.0005526	35	368	MDFI,SAA1,FGF2,TAOK1,MAP2K4,FLT1,RHOA,PEA15,FRS2,CCND1,CDK5R1,DIRAS1,SASH1,CCNB1,TGFBR1,CCNT1,CD81,CDKN1B,TRAF6,UBE2V1,VEGFA,CRK,IGF1R,CSK,MAPK10,MAP2K3,DAB2IP,DDX3X,SLC27A1,PXN,DUSP5,EDN1,TIRAP,TENM1,EPHA4
GO: Biological Process	GO:0120035	regulation of plasma membrane bounded cell projection organization	7.243e-06	0.0005531	62	821	ABL1,MAP1B,MDK,MDM2,MEF2C,DRAXIN,ULK1,SEMA3F,PLXNA3,CPEB3,APC,SKIL,PDLIM5,ARF1,ARF6,RHOA,PDPN,ARHGDIA,SLIT1,MYLIP,GPRC5B,GAP43,GDI1,BMPR2,CDK5R1,ARC,CAMSAP2,WASL,CAPZB,SRCIN1,TBC1D8,TGFBR1,LZTS1,PAQR3,CYTH2,RABGAP1,KLF4,HNRNPK,PLXNA2,CREB3L2,VEGFA,VLDLR,BAG5,CRK,TBC1D13,IGF1R,RRN3,RBPJ,CEP135,DAB2IP,IST1,ITPR1,TWF1,EVI5,FBXW8,PTPN9,CEP97,RAC1,EFNA1,ABI2,TENM1,EPHA4
GO: Biological Process	GO:0009791	post-embryonic development	8.311e-06	0.0006218	18	129	ERCC1,ABL1,KMT2A,FLT1,SOD2,AGO2,BAK1,SGPL1,GNAQ,TGFBR1,KLF4,PLAGL2,VEGFA,BCL11B,GIGYF2,ITPR1,BCL2L11,PLEKHA1
GO: Biological Process	GO:0043244	regulation of protein-containing complex disassembly	8.311e-06	0.0006218	18	129	CALCOCO2,MAP1B,MID1,TAOK1,APC,PER2,CAMSAP2,CLASP1,CAPZA2,CAPZB,TRIOBP,IRAK3,EIF5A2,IGF1R,SCIN,SMCR8,TWF1,MAP1S
GO: Biological Process	GO:0033674	positive regulation of kinase activity	8.714e-06	0.0006453	52	651	ABL1,MDFI,SAA1,FGF2,TAOK1,MAP2K4,FLT1,RHOA,SOCS1,PEA15,GPRC5B,GAP43,FRS2,CCND1,CDK5R1,TCF3,DIRAS1,SASH1,DDR2,SRCIN1,CCNB1,TGFBR1,CCNT1,TLR3,CD81,MAPK8IP2,CDKN1A,CDKN1B,TRAF6,UBE2V1,VEGFA,VLDLR,MINK1,RICTOR,CRK,IGF1R,CSK,MAPK10,MAP2K3,DAB2IP,NCAPG2,DDX3X,SLC27A1,PXN,RAC1,DUSP5,EDN1,EFNA1,TIRAP,TENM1,EPHA4,FBXW7
GO: Biological Process	GO:0060548	negative regulation of cell death	8.879e-06	0.000651	82	1192	CLN8,ABL1,APBB3,ACTC1,MDK,MDM2,MDM4,MEF2C,DRAXIN,FGF2,FNIP1,MPL,FOXO1,MAP2K4,ANP32B,APC,BIRC5,G2E3,RBCK1,RHOA,PDPN,ARHGDIA,CPEB4,PTRH2,ATOX1,PEA15,SOD2,MYC,SOX4,SOX11,UNC5B,AURKA,GLI2,GNAI2,GNAQ,NONO,NOTCH1,GPX1,CASP3,TFAP2A,CCNG1,TGFBR1,TMF1,MAPK8IP2,CDKN1A,CDKN1B,TRAF6,HMGB2,NUP62,KLF4,SLC7A11,HNRNPK,SGMS1,TNFAIP8,TMEM109,PLK1,VEGFA,VPS4B,BAG5,BAG4,NIBAN2,ZNF385A,CREB1,BCL11B,IGF1R,RRN3,PRKAA2,…
GO: Biological Process	GO:0070848	response to growth factor	9.994e-06	0.0007255	60	794	ABL1,MAP1B,ACVR1B,MDM2,MEF2C,FGF2,ULK1,LTBP4,FLT1,LEMD2,APOA1,TRIM71,SKIL,ARF6,RHOA,SNW1,FLCN,MYC,SOX11,FRS2,BGLAP,BMPR1A,BMPR2,NOTCH1,CAD,CASP3,RUNX2,TGFBR1,CDC5L,SLC33A1,RBFOX2,DAND5,HIVEP1,KLF4,BMP8A,VEGFA,DDIT4,IBSP,BAG4,POLR2E,NIBAN2,CPS1,YES1,CREB1,CRK,ZNF8,IGF1R,RBPJ,MAP2K3,DAB2IP,ESRP1,PMEPA1,F11R,PXN,DYNC1LI2,EDN1,HEYL,TOB1,SPRY4,SMAD5
GO: Biological Process	GO:0009719	response to endogenous stimulus	1.051e-05	0.0007483	115	1834	ABL1,ACACA,MAP1B,MAX,ESRRB,ACTB,ACVR1B,MDK,MDM2,MEF2C,ADM,ARID1B,FGF2,LTBP4,FOXO1,FOSL2,LEMD2,CPEB3,APC,SESN3,APOA1,TRIM71,MSI1,SKIL,DENND4C,ARF6,RHOA,TXNIP,SNW1,STC2,CPEB4,MYLIP,FLCN,SOCS1,SLX4,SOX11,ATP6V1E1,SREBF2,FRS2,CCND1,STAT1,STAT2,BGLAP,STAT6,BMPR1A,BMPR2,CDK5R1,CACNA1H,GNAI2,GNAQ,CNOT2,NOTCH1,CAD,CASP3,GRIN2A,RUNX2,NR2F2,TGFBR1,H3-3B,CD81,CDC5L,SLC33A1,RBFOX2,CDKN1A,CDKN1B,DAND5,HIVEP1,…
GO: Biological Process	GO:0031344	regulation of cell projection organization	1.055e-05	0.0007483	62	831	ABL1,MAP1B,MDK,MDM2,MEF2C,DRAXIN,ULK1,SEMA3F,PLXNA3,CPEB3,APC,SKIL,PDLIM5,ARF1,ARF6,RHOA,PDPN,ARHGDIA,SLIT1,MYLIP,GPRC5B,GAP43,GDI1,BMPR2,CDK5R1,ARC,CAMSAP2,WASL,CAPZB,SRCIN1,TBC1D8,TGFBR1,LZTS1,PAQR3,CYTH2,RABGAP1,KLF4,HNRNPK,PLXNA2,CREB3L2,VEGFA,VLDLR,BAG5,CRK,TBC1D13,IGF1R,RRN3,RBPJ,CEP135,DAB2IP,IST1,ITPR1,TWF1,EVI5,FBXW8,PTPN9,CEP97,RAC1,EFNA1,ABI2,TENM1,EPHA4
GO: Biological Process	GO:0071158	positive regulation of cell cycle arrest	1.061e-05	0.0007483	14	84	MDM2,MDM4,SOX4,AURKA,CDK5R1,CNOT2,CNOT4,CCNB1,CDKN1A,CDKN1B,RPL23,ZNF385A,DAB2IP,BTG2
GO: Biological Process	GO:0045669	positive regulation of osteoblast differentiation	1.21e-05	0.0008446	13	74	MEF2C,FGF2,IFITM1,CD276,SOX11,BMPR1A,BMPR2,DDR2,RUNX2,VEGFA,WNT10B,IL6ST,SMAD5
GO: Biological Process	GO:0060211	regulation of nuclear-transcribed mRNA poly(A) tail shortening	1.26e-05	0.0008716	6	14	CPEB3,AGO2,TNRC6A,TENT4A,BTG2,TOB1
GO: Biological Process	GO:0051129	negative regulation of cellular component organization	1.31e-05	0.0008978	61	819	ERCC1,MAP1B,MDM2,USP44,ATXN2,DRAXIN,MID1,FNIP1,TAOK1,ULK1,SEMA3F,PLXNA3,APC,BIRC5,APOA1,ARF6,RHOA,ARHGDIA,SLIT1,MYLIP,FLCN,SLX4,GDI1,STAT1,CDK5R1,PER2,CAMSAP2,NOTCH1,WASL,CLASP1,GPX1,CAPZA2,CAPZB,TRIOBP,CCNB1,H1-4,H3-3B,IRAK3,PAQR3,CYTH2,PLK1,VEGFA,BAG5,DCP2,BAG4,XRCC3,RBPJ,CTBP1,SCIN,SMCR8,INSIG1,PMEPA1,DDX3X,TWF1,PTPN9,CEP97,RAC1,S1PR1,EFNA1,EIF4EBP1,EPHA4
GO: Biological Process	GO:0009790	embryo development	1.336e-05	0.0009067	85	1262	ERCC1,ABL1,ESRRB,MBNL1,ACVR1B,MDFI,MEF2C,FZD6,FZD7,ADM,BPTF,FGF2,KMT2A,RECK,SEMA3F,AMD1,FLT1,SMARCA5,BIRC5,APOA1,TRIM71,G2E3,CHD7,SKIL,LRIG3,FLCN,MYC,SOX4,SOX11,FRS2,BMPR1A,BMPR2,CDK5R1,TAF8,NF2,GLI2,EIF2S2,GNAQ,CNOT2,NOTCH1,PRRC2B,TCF3,USP22,CLASP1,CASP3,TRIOBP,RUNX2,TFAP2A,NR2F2,CCNB1,TGFBR1,ZNF281,TRAF6,HLX,KLF4,TULP3,NRARP,UGDH,PITPNB,PLXNA2,VEGFA,HUS1,WNT9B,RICTOR,NIBAN2,NCOR2,ZIC5,RRN3,SH3P…
GO: Biological Process	GO:0031334	positive regulation of protein-containing complex assembly	1.376e-05	0.0009258	28	272	ERCC1,MAP1B,FMN1,FNIP1,APC,ARF1,ARF6,RHOA,RHOC,BBC3,CDK5R1,CNOT2,WASL,CLASP1,TPPP,CDKN1B,VEGFA,WNT10B,BAG4,RICTOR,CREB1,MAPK8,SCIN,RAC1,BCL2L11,ARPC1B,ABI2,TENM1
GO: Biological Process	GO:0048589	developmental growth	1.41e-05	0.0009401	61	821	ERCC1,ABL1,MAP1B,ESRRB,MDK,MEF2C,SLC12A5,FZD7,ADM,ATXN2,DRAXIN,FMN1,ARIH2,FGF2,ULK1,SEMA3F,PLXNA3,MAP2K4,APC,CHD7,PDLIM5,STC2,SLIT1,G6PD,RAI1,GAP43,ADAM15,GDI1,AURKA,BMPR1A,BMPR2,CDK5R1,TAF8,SGPL1,GLI2,NOTCH1,DDR2,GPX1,CCNB1,TGFBR1,H3-3B,CD81,DUSP10,CDKN1A,CDKN1B,HLX,HNRNPK,PLAG1,FTO,VEGFA,WNT10B,CLIC4,CREB1,RBPJ,GIGYF2,IST1,NCAPG2,BCL2L11,S1PR1,EDN1,PLEKHA1
GO: Biological Process	GO:0044087	regulation of cellular component biogenesis	1.444e-05	0.0009466	73	1040	ERCC1,ABL1,MAP1B,MEF2C,ATXN2,FMN1,FNIP1,ULK1,PPM1E,APC,APOA1,CLSTN1,PDLIM5,ARF1,ARF6,RHOA,RHOC,ATF7IP,SLIT1,BBC3,SLX4,GAP43,CDK5R1,NF2,CAMSAP2,SPTY2D1,CNOT2,NOTCH1,WASL,NUDT16,CLASP1,CAPZA2,CAPZB,TPPP,TRIOBP,TBC1D8,TGFBR1,THBS2,H3-3B,CDKN1B,NUP62,RABGAP1,RAB3GAP2,PLK1,VEGFA,VPS4B,WNT10B,BAG5,BAG4,RICTOR,CREB1,TBC1D13,PRKAA2,CEP135,MAPK8,SCIN,SMCR8,DAB2IP,PMEPA1,DDX3X,TWF1,EVI5,PXN,CEP97,RAC1,BCL2…
GO: Biological Process	GO:0003171	atrioventricular valve development	1.446e-05	0.0009466	8	28	MDM2,MDM4,SOX4,BMPR1A,BMPR2,NOTCH1,HEYL,EFNA1
GO: Biological Process	GO:0031077	post-embryonic camera-type eye development	1.461e-05	0.000948	5	9	FLT1,BAK1,KLF4,VEGFA,BCL11B
GO: Biological Process	GO:0010975	regulation of neuron projection development	1.551e-05	0.000995	49	613	ABL1,MAP1B,MDK,MDM2,MEF2C,DRAXIN,ULK1,SEMA3F,PLXNA3,CPEB3,SKIL,PDLIM5,ARF1,ARF6,RHOA,ARHGDIA,SLIT1,MYLIP,GPRC5B,GDI1,BMPR2,CDK5R1,ARC,CAMSAP2,SRCIN1,LZTS1,PAQR3,CYTH2,KLF4,HNRNPK,PLXNA2,CREB3L2,VEGFA,VLDLR,BAG5,CRK,IGF1R,RRN3,RBPJ,DAB2IP,IST1,ITPR1,TWF1,FBXW8,PTPN9,RAC1,EFNA1,ABI2,EPHA4
GO: Biological Process	GO:0031099	regeneration	1.561e-05	0.000995	25	230	MAP1B,MDK,FZD7,ADM,ULK1,APOA1,GAP43,ADAM15,BAK1,CCND1,AURKA,NOTCH1,CAD,GPX1,CCNB1,CD81,DUSP10,CDKN1A,CDKN1B,KLF4,WNT10B,IGF1R,ITPR1,LIFR,EPHA4
GO: Biological Process	GO:0007049	cell cycle	1.608e-05	0.001008	121	1971	RPL24,ERCC1,ABL1,MAX,ESRRB,ACTB,ACVR1B,MDM2,MDM4,FANCA,USP44,FZR1,FGF2,TAOK1,TRIM36,ANP32B,USP28,APC,BIRC5,TRIM71,NAA50,USP37,SKIL,ARF1,ARF6,RHOA,TXNIP,RHOC,PDPN,SLC16A1,SSX2IP,FLCN,GOLGA8A,PEA15,SLX4,MYC,SOX4,SOX11,BAK1,BCAT1,CCND1,PARD6B,AURKA,CDK5R1,SUGT1,PER2,NF2,UBE2S,GNAI2,TAF6,CNOT2,CNOT4,NOTCH1,FBXW11,WASL,TCF3,NUDT16,NRAS,USP22,CLASP1,TENT4A,HAUS5,CASP3,NUP43,TRIOBP,NR2F2,CCNB1,CCNG1,TGF…
GO: Biological Process	GO:0048013	ephrin receptor signaling pathway	1.608e-05	0.001008	14	87	ACTB,RHOA,CDK5R1,NOTCH1,WASL,AP2M1,YES1,CRK,RBPJ,RAC1,ARPC1B,EFNA1,APH1A,EPHA4
GO: Biological Process	GO:0048646	anatomical structure formation involved in morphogenesis	1.669e-05	0.001037	90	1365	ERCC1,ABL1,ESRRB,ACTC1,MDK,MEF2C,FZD6,FZD7,ADM,ATXN2,FMN1,FGF2,ULK1,AMOTL2,FKBP1A,RECK,MPL,FOXO1,FLT1,LEMD2,APOA1,TRIM71,SKIL,RHOA,PDPN,FLCN,SOX4,SOX11,AGO2,ADAM15,UNC5B,FRS2,STAT1,BMPR1A,BMPR2,CDK5R1,NF2,NFIB,GLI2,NFIX,CACNA1H,CNOT2,NOTCH1,TCF3,NRAS,SASH1,CLASP1,GPX1,CASP3,TFAP2A,CCNG1,TGFBR1,THBS2,TLR3,TNFRSF13C,TMF1,CD81,TRAF6,ADGRG1,KLF4,TULP3,NRARP,NRXN3,UGDH,PKNOX1,PLXNA2,VEGFA,WNT10B,WNT9B…
GO: Biological Process	GO:0048534	hematopoietic or lymphoid organ development	1.776e-05	0.001094	74	1065	ERCC1,ABL1,RPS14,ACVR1B,DNAJB9,MDK,MEF2C,FANCA,FZD7,ARIH2,KMT2A,FNIP1,MPL,FLT1,APC,CHD7,RHOA,PDPN,KLF13,FLCN,SOCS1,G6PD,SOD2,SP7,MYC,SOX4,ZNF609,BAK1,STAT1,BGLAP,STAT6,SGPL1,GLI2,TNRC6A,CNOT4,NOTCH1,TCF3,MKNK2,CASP3,RUNX2,TGFBR1,TLR3,H3-3B,CD81,DUSP10,RBFOX2,TRAF6,HLX,HMGB2,CHD2,KLF4,NRARP,PIK3CD,PKNOX1,VEGFA,MINK1,WNT10B,ZNF385A,CREB1,ZBTB46,BCL11B,SH3PXD2A,RBPJ,STON2,SCIN,NCAPG2,MAFB,NKAP,PTBP3…
GO: Biological Process	GO:0000902	cell morphogenesis	1.818e-05	0.001111	80	1178	RPL24,ABL1,MAP1B,ESRRB,ACTB,MDK,MEF2C,FZD7,ATXN2,DRAXIN,FMN1,PDZD8,ULK1,FBXO45,MPL,SEMA3F,PLXNA3,RHOBTB3,APC,APOA1,SKIL,PDLIM5,RHOA,RHOC,PDPN,ARHGDIA,C1GALT1C1,SLIT1,GAP43,UNC5B,FRS2,GDI1,PARD6B,AURKA,BMPR2,CDK5R1,NFIB,GLI2,ARC,NOTCH1,WASL,CAPZB,CASP3,TRIOBP,SRCIN1,PIP5K1C,LZTS1,MAPK8IP2,RBFOX2,LYPLA2,HNRNPK,TFCP2L1,NRXN3,PIK3CD,PLXNA2,VEGFA,VLDLR,MINK1,CLIC4,NIBAN2,ZNF385A,CREB1,CRK,BCL11B,IGF1R…
GO: Biological Process	GO:0070507	regulation of microtubule cytoskeleton organization	1.877e-05	0.001137	23	204	ABL1,MAP1B,MID1,TAOK1,TRIM36,APC,RHOA,AURKA,CDK5R1,CAMSAP2,CLASP1,CAPZB,CDKN1B,NUP62,PLK1,VPS4B,XRCC3,PRKAA2,MAPK8,CEP97,RAC1,RNF4,MAP1S
GO: Biological Process	GO:0032271	regulation of protein polymerization	1.949e-05	0.001171	25	233	ABL1,MAP1B,FMN1,APC,ARF1,ARF6,RHOA,CDK5R1,CAMSAP2,WASL,CLASP1,CAPZA2,CAPZB,TPPP,TRIOBP,CDKN1B,BAG4,RICTOR,MAPK8,SCIN,TWF1,RAC1,ARPC1B,ABI2,TENM1
[truncated: 150 more rows]
