# Supplementary material for: miRNome and Proteome Profiling of Small Extracellular Vesicles Secreted by Human Glioblastoma Cell Lines and Primary Cancer Stem Cells
Source: Biomedicines. 2022 Aug 4;10(8):1886. doi: 10.3390/biomedicines10081886 (PMC9405730; doi:10.3390/biomedicines10081886)
Supplement: Supplementary file 1 [file biomedicines-10-01886-s001.zip › supplementasy materials/Table_S4.xlsx]

## Sheet: Table S4
Table S4. MiRNA target genes involved in the enriched biological functions of interest.*
GBM-sEVs				CSC-sEVs
Migration	Adhesion	EMT	Angiogenesis	Cell proliferation	Cell death	Stemness
ADAM10	ADAM10	AKNA	ADAMTS1	ABL1	ABL1	APC
ADAM9	ADAM22	AMER1	ADM	ADGRG1	ACTC1	BMPR1A
ADAMTS1	ADAM9	BCL2	AKT1	ADM	ADM	CNOT2
AKAP12	AKNA	CLASP1	CCN1	ANP32B	ANP32B	ESRRB
AKIRIN1	AKT1	CTNNB1	CDC42	APC	APBB3	FGF2
AKT1	ALOX15	DAB2	CLIC4	ATXN1	APC	FOXO1
AKT2	APC	DAG1	COL8A1	B4GALT7	APH1A	FZD7
APC	ATXN3	DDX17	CTNNB1	BAK1	ARHGDIA	KLF4
APP	BCL2	EZH2	CXCL12	BCL11B	ATOX1	MAPK8
BCL2	BCL2L11	FRZB	CXCR4	BIRC5	AURKA	MED28
CALR	CALR	GAS1	DAG1	BMPR1A	BAG4	MED7
CAPN7	CCN1	HMGB1	EGFL7	BMPR2	BAG5	METTL14
CCN1	CD209	HNRNPAB	EMP2	BRPF1	BAK1	NKAP
CEP43	CD55	IL6	ETS1	BTG2	BBC3	NOTCH1
CLASP1	CDC42	IRS1	FBXW7	CASP3	BCL11B	POLR2E
CPNE3	CDK6	JAG1	FGF2	CBX8	BCL2L11	RBPJ
CRK	CLASP1	LRP6	HGS	CCNB1	BIRC5	RIF1
CRKL	COL8A1	MAPK1	HMGB1	CCND1	BMP8A	SOX4
CXCL12	CRK	MTOR	IL1A	CD276	BMPR1A	WNT9B
CXCR4	CRKL	MYC	IL6	CD55	BTG2
DAB2	CTNNB1	MYCN	ITGAV	CD81	CARD6
EMP2	CXCL12	NOTCH1	JAG1	CDKN1A	CASP3
ETS1	CXCR4	OSR1	JCAD	CDKN1B	CCNG1
F2RL1	DAB2	PTEN	MAPK14	CHERP	CDK5R1
FBXO31	DAG1	RDH10	MMP2	CNBP	CDKN1A
FBXW7	EMP2	SEMA4C	MMP9	CREB1	CDKN1B
FGF2	ETS1	SEMA5A	MYDGF	CSK	CLN8
HMGB1	FNDC3B	SMAD4	NFE2L2	CTBP1	CPEB4
IGF1	FREM1	SNAI1	NOTCH1	DAB2IP	CREB1
IL1A	FZD7	SOX11	NUS1	DDR2	DAB2IP
IL6	GPAM	TBX18	OTULIN	DUSP10	DDIT4
IL6R	HMGB1	TGFB1	PIK3CG	EDN1	DDX3X
IL6ST	HSD17B12	TGFBR1	PIK3R2	EIF5A2	DNAJC3
IRS1	IGF1	TGFBR3	PLK2	ESRP1	DRAXIN
ITGAV	IGFBP2	VANGL2	PRKCA	FANCA	DUS2
JCAD	IL20RB	VEGFA	PTEN	FBXO2	EDN1
MAP2K1	IL6	ZEB1	PTGS2	FBXW7	EFNA1
MAPK1	IL6R	ZEB2	ROCK1	FGF2	FBXW7
MAPK14	IL6ST		ROCK2	FLCN	FGF2
MET	IRAK1		RORA	FLT1	FLCN
MIF	IRF1		SEMA5A	FOSL2	FNIP1
MMP2	ITGAV		SIRT1	FOXO1	FOXO1
MMP9	JAG1		SMAD1	FRS2	FRS2
MTOR	LAMC1		SPRED1	FTO	G2E3
MYC	LRRC32		STARD13	FZD7	G6PD
MYO5A	MALT1		STK4	FZR1	GLI2
NFE2L2	MAP2K1		SYNJ2BP	GLI2	GNAI2
NOTCH1	MAP3K8		TBXA2R	GNAI2	GNAQ
NR2F2	MAPK14		TCF4	GNAQ	GPX1
NUS1	MERTK		TEK	GPX1	GRAMD4
PAK1	MKLN1		TGFBR1	H2AC8	GRIN2A
PGR	MMP2		THBS4	HLX	HEBP2
PIK3R1	NCK2		UNC5B	HMGB2	HMGB2
PIK3R2	NOTCH1		VANGL2	HP1BP3	HNRNPK
PLK2	PAK1		VEGFA	IFITM1	IGF1R
PLPP3	PIK3CG		WASF2	IGF1R	IL6ST
PRKCA	PIK3R1		WNT7A	IL6ST	IRAK3
PTEN	PIK3R2			ITPR1	ITPR1
PTGS2	PKD1			KLF13	KCNIP3
PTP4A1	PLPP3			KLF4	KLF4
PTPN23	PPFIA1			KMT2A	LDHA
PTPRJ	PRKCA			LIFR	LIFR
RAB13	PTEN			MAPK8	MAP2K4
RAB5A	PTPN23			MARCKSL1	MAPK8
RAC1	PTPRJ			MDK	MAPK8IP2
RIPOR1	RAC1			MDM2	MDK
ROCK2	ROCK1			MDM4	MDM2
ROR2	ROCK2			MEF2C	MDM4
RPS6KB1	RREB1			MEF2D	MEF2C
RREB1	SEMA5A			MPL	MFF
SEMA4C	SOCS5			MYC	MOAP1
SEMA5A	SOCS6			NACC1	MPL
SH3RF2	SOX2			NF2	MTCH2
SIRT1	STX4			NFIB	MYC
SNAI1	TBX18			NIBAN2	NF2
SPRED1	TEK			NOTCH1	NIBAN2
STARD13	TGFB1			NR2F2	NONO
STX4	TRPM7			NRARP	NOTCH1
SYNJ2BP	TSC1			NRAS	NUP62
TBXA2R	TWSG1			NUDT16	PAWR
TEK	VCAM1			NUP62	PDPN
TGFB1	VEGFA			OSMR	PEA15
TGFBR1	WHAMM			P3H2	PIAS4
TGFBR3	WNK1			PAWR	PIK3CD
THBS4	YES1			PDPN	PLAGL2
VEGFA	ZAP70			PER2	PLK1
WNK1	ZC3H8			PEX2	PPP3R1
WNT7A	ZNF608			PLAG1	PRKAA2
ZEB2				PPP2R5C	PTMA
				RBFOX2	PTPA
				RBPJ	PTRH2
				RHOA	RBCK1
				RICTOR	RBPJ
				RPL23	REL
				RUNX2	RHOA
				S1PR1	RNF4
				SCIN	RRN3
				SH2B3	SCIN
				SIX5	SEPTIN4
				SLC7A11	SERBP1
				SOD2	SGMS1
				SOX11	SKIL
				SOX4	SLC7A11
				STAT1	SOD2
				STAT2	SOX11
				STAT6	SOX4
				TAF6	STAT1
				TBC1D8	STK17A
				TCF3	TAF6
				TENM1	TEX261
				TFAP2A	TFAP2A
				TGFBR1	TGFBR1
				TIRAP	TLR3
				TNFRSF13C	TMEM109
				TOB1	TMF1
				TRAF6	TNFAIP8
				TRIM71	TRAF6
				TSPAN31	TXNIP
				TXNIP	UBE2Z
				VEGFA	ULK1
				WNT10B	UNC5B
				ZNF609	VEGFA
					VPS4B
					WNT10B
					ZNF385A
*Genes were classified into pro-tumor genes (red) and tumor suppressors (green) according to available literature and COSMIC Cancer Gene Census catalog.
