# Supplementary material for: miRNome and Proteome Profiling of Small Extracellular Vesicles Secreted by Human Glioblastoma Cell Lines and Primary Cancer Stem Cells
Source: Biomedicines. 2022 Aug 4;10(8):1886. doi: 10.3390/biomedicines10081886 (PMC9405730; doi:10.3390/biomedicines10081886)
Supplement: Supplementary file 1 [file biomedicines-10-01886-s001.zip › supplementasy materials/Table_S5.xlsx]

## Sheet: Total proteins
Table S5. List of proteins identified by MS in U87-, U373- and CSC-sEVs*
#cluster	Master Protein	Gene Name	Description	MaxQuant Score	Sequence coverage [%]	Mol. weight [kDa]	Top100_EV #reports	Previous published gioblastoma EVs proteome	MISEV 2018	ANOVA Significant proteins among all samples (534)	t-test Significant CSC-U-lines (249)	Difference CSC-Ulines	-LOG(P-value) CSC-Ulines	t-test Significant CSC-U373 (275)	t-test Significant CSC-U87 (176)	t-test Significant U87-U373 (163)	Presence in Sample(s)	Protein Group IDs	stringdb: description	GO: BP	GO: CC
8	A0AVT1	UBA6	Ubiquitin-like modifier-activating enzyme 6 OS=Homo sapiens OX=9606 GN=UBA6 PE=1 SV=1	42	18.3	117.97						0.992593	1.48343				CSC,U373,U87	sp|A0AVT1|UBA6_HUMAN	Ubiquitin-activating enzyme E1-like protein 2; Activates ubiquitin by first adenylating its C-terminal glycine residue with ATP, and thereafter linking this residue to the side chain of a cysteine residue in E1, yielding a ubiquitin- E1 thioester and free AMP. Specific for ubiquitin, does not activate ubiquitin-like peptides. Differs from UBE1 in its specificity for substrate E2 charging. Does no…	amygdala development [GO:0021764]; cellular response to DNA damage stimulus [GO:0006974]; dendritic spine development [GO:0060996]; hippocampus development [GO:0021766]; learning [GO:0007612]; locomotory behavior [GO:0007626]; protein modification by small protein conjugation [GO:0032446]; protein ubiquitination [GO:0016567]; ubiquitin-dependent protein catabolic process [GO:0006511]	apical plasma membrane [GO:0016324]; basal plasma membrane [GO:0009925]; cytoplasm [GO:0005737]; external side of plasma membrane [GO:0009897]; glomerular endothelium fenestra [GO:0036053]; integral component of plasma membrane [GO:0005887]; intercellular bridge [GO:0045171]; lysosome [GO:0005764]; perinuclear region of cytoplasm [GO:0048471]; plasma membrane [GO:0005886]
7	A0FGR8	ESYT2	Extended synaptotagmin-2 OS=Homo sapiens OX=9606 GN=ESYT2 PE=1 SV=1	114.77	20.6	102.36						2.22253	0				CSC	sp|A0FGR8|ESYT2_HUMAN	Extended synaptotagmin-like protein 2; Tethers the endoplasmic reticulum to the cell membrane and promotes the formation of appositions between the endoplasmic reticulum and the cell membrane. Binds glycerophospholipids in a barrel-like domain and may play a role in cellular lipid transport. Plays a role in FGF signaling via its role in the rapid internalization of FGFR1 that has been activated b…	endocytosis [GO:0006897]; endoplasmic reticulum-plasma membrane tethering [GO:0061817]; lipid transport [GO:0006869]	cytoplasm [GO:0005737]; cytosol [GO:0005829]; nucleus [GO:0005634]
7	A1L0T0	HACL2	2-hydroxyacyl-CoA lyase 2 OS=Homo sapiens OX=9606 GN=ILVBL PE=1 SV=2	98.154	34.8	67.867						NaN	0				CSC	sp|A1L0T0|HACL2_HUMAN		fatty acid alpha-oxidation [GO:0001561]; isoleucine biosynthetic process [GO:0009097]; valine biosynthetic process [GO:0009099]	cytoplasm [GO:0005737]; cytosol [GO:0005829]; nuclear body [GO:0016604]; nucleoplasm [GO:0005654]
4	A1X283	SPD2B	SH3 and PX domain-containing protein 2B OS=Homo sapiens OX=9606 GN=SH3PXD2B PE=1 SV=3	9.7329	13	101.58						1.95995	0				U373	sp|A1X283|SPD2B_HUMAN	Tyrosine kinase substrate with four SH3 domains; Adapter protein involved in invadopodia and podosome formation and extracellular matrix degradation. Binds matrix metalloproteinases (ADAMs), NADPH oxidases (NOXs) and phosphoinositides. Acts as an organizer protein that allows NOX1- or NOX3-dependent reactive oxygen species (ROS) generation and ROS localization. Plays a role in mitotic clonal expa…	adipose tissue development [GO:0060612]; bone development [GO:0060348]; cell differentiation [GO:0030154]; extracellular matrix disassembly [GO:0022617]; eye development [GO:0001654]; heart development [GO:0007507]; podosome assembly [GO:0071800]; protein localization to membrane [GO:0072657]; skeletal system development [GO:0001501]; superoxide metabolic process [GO:0006801]	cell cortex [GO:0005938]; cis-Golgi network [GO:0005801]; cytosol [GO:0005829]; extracellular matrix [GO:0031012]; extracellular region [GO:0005576]; extracellular space [GO:0005615]; perinuclear region of cytoplasm [GO:0048471]; plasma membrane [GO:0005886]
7	A5D8V6	VP37C	Vacuolar protein sorting-associated protein 37C OS=Homo sapiens OX=9606 GN=VPS37C PE=1 SV=2	16.183	17.5	38.658			1			NaN	0				CSC	sp|A5D8V6|VP37C_HUMAN	Vacuolar protein sorting 37 homolog C (S. cerevisiae); Component of the ESCRT-I complex, a regulator of vesicular trafficking process. Required for the sorting of endocytic ubiquitinated cargos into multivesicular bodies. May be involved in cell growth and differentiation.	macroautophagy [GO:0016236]; multivesicular body assembly [GO:0036258]; protein targeting to membrane [GO:0006612]; protein targeting to vacuole [GO:0006623]; ubiquitin-dependent protein catabolic process via the multivesicular body sorting pathway [GO:0043162]; viral budding via host ESCRT complex [GO:0039702]	cell surface [GO:0009986]; focal adhesion [GO:0005925]; integral component of plasma membrane [GO:0005887]; lamellipodium [GO:0030027]; lamellipodium membrane [GO:0031258]; leading edge membrane [GO:0031256]; neuron projection [GO:0043005]; plasma membrane [GO:0005886]; receptor complex [GO:0043235]; ruffle membrane [GO:0032587]; tight junction [GO:0070160]
8	A5YKK6	CNOT1	CCR4-NOT transcription complex subunit 1 OS=Homo sapiens OX=9606 GN=CNOT1 PE=1 SV=2	26.797	4.8	266.94						NaN	0				CSC	sp|A5YKK6|CNOT1_HUMAN	Negative regulator of transcription subunit 1 homolog; Scaffolding component of the CCR4-NOT complex which is one of the major cellular mRNA deadenylases and is linked to various cellular processes including bulk mRNA degradation, miRNA- mediated repression, translational repression during translational initiation and general transcription regulation. Additional complex functions may be a consequ…	gene silencing by miRNA [GO:0035195]; negative regulation of intracellular estrogen receptor signaling pathway [GO:0033147]; negative regulation of retinoic acid receptor signaling pathway [GO:0048387]; negative regulation of transcription by RNA polymerase II [GO:0000122]; negative regulation of translation [GO:0017148]; nuclear-transcribed mRNA catabolic process, deadenylation-dependent decay […	actin cytoskeleton [GO:0015629]; cytosol [GO:0005829]; early endosome [GO:0005769]; extracellular region [GO:0005576]; integral component of plasma membrane [GO:0005887]; neuron projection [GO:0043005]; nuclear membrane [GO:0031965]; nucleoplasm [GO:0005654]; plasma membrane [GO:0005886]; receptor complex [GO:0043235]
7	A6NCF6	MA13P	Putative MAGE domain-containing protein MAGEA13P OS=Homo sapiens OX=9606 GN=MAGEA13P PE=5 SV=1	3.0422	8.2	37.899						NaN	0				CSC	sp|A6NCF6|MA13P_HUMAN			axon [GO:0030424]; cytosol [GO:0005829]; dendrite [GO:0030425]; extracellular region [GO:0005576]; glutamatergic synapse [GO:0098978]; integral component of plasma membrane [GO:0005887]; integral component of postsynaptic membrane [GO:0099055]; integral component of presynaptic membrane [GO:0099056]; neuronal cell body [GO:0043025]; neuron projection [GO:0043005]; nucleoplasm [GO:0005654]; plasma…
8	A6NCS6	CB072	Uncharacterized protein C2orf72 OS=Homo sapiens OX=9606 GN=C2orf72 PE=1 SV=2	23.914	46.8	30.48						NaN	0				CSC	sp|A6NCS6|CB072_HUMAN			cytoplasm [GO:0005737]; cytosol [GO:0005829]; endoplasmic reticulum [GO:0005783]; extracellular exosome [GO:0070062]; nucleoplasm [GO:0005654]; nucleus [GO:0005634]
5	A6NHL2	TBAL3	Tubulin alpha chain-like 3 OS=Homo sapiens OX=9606 GN=TUBAL3 PE=1 SV=2	7.65	8.3	49.908		+	2			NaN	0				U373	sp|A6NHL2|TBAL3_HUMAN	Tubulin alpha chain-like 3; Tubulin is the major constituent of microtubules. It binds two moles of GTP, one at an exchangeable site on the beta chain and one at a non-exchangeable site on the alpha chain (By similarity); Belongs to the tubulin family.	microtubule cytoskeleton organization [GO:0000226]; mitotic cell cycle [GO:0000278]	cytosol [GO:0005829]; endoplasmic reticulum membrane [GO:0005789]; extracellular exosome [GO:0070062]; nuclear body [GO:0016604]; nucleoplasm [GO:0005654]; peroxisome [GO:0005777]; vesicle [GO:0031982]
7	A6ZKI3	RTL8C	Retrotransposon Gag-like protein 8C OS=Homo sapiens OX=9606 GN=RTL8C PE=1 SV=1	3.0246	23	13.171						NaN	0				CSC	sp|A6ZKI3|RTL8C_HUMAN;sp|Q17RB0|RTL8B_HUMAN	Family with sequence similarity 127, member A; Belongs to the FAM127 family.		cytoplasm [GO:0005737]; cytosol [GO:0005829]; eukaryotic translation elongation factor 1 complex [GO:0005853]; fibrillar center [GO:0001650]; nucleoplasm [GO:0005654]; nucleus [GO:0005634]
8	A8MVW0	F1712	Protein FAM171A2 OS=Homo sapiens OX=9606 GN=FAM171A2 PE=1 SV=1	43.876	23.8	87.434						NaN	0				CSC	sp|A8MVW0|F1712_HUMAN			actin cytoskeleton [GO:0015629]; actin filament bundle [GO:0032432]; cell cortex [GO:0005938]; centrosome [GO:0005813]; cytoplasm [GO:0005737]; extracellular exosome [GO:0070062]; focal adhesion [GO:0005925]; germinal vesicle [GO:0042585]; plasma membrane [GO:0005886]
5	E9PAV3	NACAM	Nascent polypeptide-associated complex subunit alpha, muscle-specific form OS=Homo sapiens OX=9606 GN=NACA PE=1 SV=1	75.295	2.6	205.42						-0.214667	0.562474				CSC,U373,U87	sp|E9PAV3|NACAM_HUMAN;sp|Q13765|NACA_HUMAN;sp|Q9BZK3|NACP4_HUMAN	Nascent polypeptide-associated complex subunit alpha, muscle-specific form; Cardiac- and muscle-specific transcription factor. May act to regulate the expression of genes involved in the development of myotubes. Plays a critical role in ventricular cardiomyocyte expansion and regulates postnatal skeletal muscle growth and regeneration. Involved in the organized assembly of thick and thin filament…	protein targeting to membrane [GO:0006612]	endoplasmic reticulum membrane [GO:0005789]; endoplasmic reticulum-plasma membrane contact site [GO:0140268]; extrinsic component of cytoplasmic side of plasma membrane [GO:0031234]; integral component of plasma membrane [GO:0005887]; intrinsic component of endoplasmic reticulum membrane [GO:0031227]; membrane [GO:0016020]; organelle membrane contact site [GO:0044232]
9	O00116	ADAS	Alkyldihydroxyacetonephosphate synthase, peroxisomal OS=Homo sapiens OX=9606 GN=AGPS PE=1 SV=1	26.307	24.9	72.911						0.614149	0				CSC	sp|O00116|ADAS_HUMAN	Alkyldihydroxyacetonephosphate synthase, peroxisomal; Catalyzes the exchange of an acyl for a long-chain alkyl group and the formation of the ether bond in the biosynthesis of ether phospholipids; Belongs to the FAD-binding oxidoreductase/transferase type 4 family.	ether lipid biosynthetic process [GO:0008611]; lipid biosynthetic process [GO:0008610]	cytoplasm [GO:0005737]; extracellular exosome [GO:0070062]; heterotrimeric G-protein complex [GO:0005834]; lysosomal membrane [GO:0005765]; photoreceptor outer segment [GO:0001750]; plasma membrane [GO:0005886]; synapse [GO:0045202]
5	O00151	PDLI1	PDZ and LIM domain protein 1 OS=Homo sapiens OX=9606 GN=PDLIM1 PE=1 SV=4	26.511	50.2	36.071						NaN	0				U373	sp|O00151|PDLI1_HUMAN	C-terminal LIM domain protein 1; Cytoskeletal protein that may act as an adapter that brings other proteins (like kinases) to the cytoskeleton. Involved in assembly, disassembly and directioning of stress fibers in fibroblasts. Required for the localization of ACTN1 and PALLD to stress fibers. Required for cell migration and in maintaining cell polarity of fibroblasts (By similarity); LIM domain …	actin cytoskeleton organization [GO:0030036]; establishment or maintenance of actin cytoskeleton polarity [GO:0030950]; fibroblast migration [GO:0010761]; heart development [GO:0007507]; maintenance of cell polarity [GO:0030011]; muscle structure development [GO:0061061]; regulation of transcription by RNA polymerase II [GO:0006357]; response to hypoxia [GO:0001666]; response to oxidative stress …	cell surface [GO:0009986]; endoplasmic reticulum [GO:0005783]; endoplasmic reticulum lumen [GO:0005788]; melanosome [GO:0042470]; membrane [GO:0016020]; smooth endoplasmic reticulum [GO:0005790]; transport vesicle [GO:0030133]
9	O00154	BACH	Cytosolic acyl coenzyme A thioester hydrolase OS=Homo sapiens OX=9606 GN=ACOT7 PE=1 SV=3	221.74	35.5	41.796				+		1.41865	1.15673		+	+	CSC,U373,U87	sp|O00154|BACH_HUMAN	Cytosolic acyl coenzyme A thioester hydrolase; Acyl-CoA thioesterases are a group of enzymes that catalyze the hydrolysis of acyl-CoAs to the free fatty acid and coenzyme A (CoASH), providing the potential to regulate intracellular levels of acyl-CoAs, free fatty acids and CoASH. May play an important physiological function in brain. May play a regulatory role by modulating the cellular levels of…	acyl-CoA metabolic process [GO:0006637]; coenzyme A biosynthetic process [GO:0015937]; fatty acid metabolic process [GO:0006631]; long-chain fatty-acyl-CoA catabolic process [GO:0036116]; medium-chain fatty acid biosynthetic process [GO:0051792]; medium-chain fatty-acyl-CoA catabolic process [GO:0036114]; palmitic acid biosynthetic process [GO:1900535]	azurophil granule lumen [GO:0035578]; cytoplasm [GO:0005737]; cytosol [GO:0005829]; extracellular exosome [GO:0070062]; extracellular region [GO:0005576]; extracellular space [GO:0005615]; membrane [GO:0016020]; mitochondrion [GO:0005739]; nucleus [GO:0005634]; perinuclear region of cytoplasm [GO:0048471]
1	O00159	MYO1C	Unconventional myosin-Ic OS=Homo sapiens OX=9606 GN=MYO1C PE=1 SV=4	323.31	44	121.68		+		+	+	-1.95613	3.22373	+	+		CSC,U373,U87	sp|O00159|MYO1C_HUMAN	Unconventional myosin-Ic; Myosins are actin-based motor molecules with ATPase activity. Unconventional myosins serve in intracellular movements. Their highly divergent tails are presumed to bind to membranous compartments, which would be moved relative to actin filaments. Involved in glucose transporter recycling in response to insulin by regulating movement of intracellular GLUT4-containing vesi…	actin filament organization [GO:0007015]; cellular response to interferon-gamma [GO:0071346]; mRNA transport [GO:0051028]; positive regulation of actin filament polymerization [GO:0030838]; positive regulation of cell migration [GO:0030335]; positive regulation of cell migration by vascular endothelial growth factor signaling pathway [GO:0038089]; positive regulation of cellular response to insul…	acetolactate synthase complex [GO:0005948]; endoplasmic reticulum membrane [GO:0005789]; integral component of membrane [GO:0016021]; membrane [GO:0016020]
6	O00161	SNP23	Synaptosomal-associated protein 23 OS=Homo sapiens OX=9606 GN=SNAP23 PE=1 SV=1	200.2	52.6	23.354				+	+	-0.977774	4.55734	+	+		CSC,U373,U87	sp|O00161|SNP23_HUMAN	Vesicle-membrane fusion protein SNAP-23; Essential component of the high affinity receptor for the general membrane fusion machinery and an important regulator of transport vesicle docking and fusion; Belongs to the SNAP-25 family.	exocytosis [GO:0006887]; histamine secretion by mast cell [GO:0002553]; membrane fusion [GO:0061025]; post-Golgi vesicle-mediated transport [GO:0006892]; protein transport [GO:0015031]; synaptic vesicle fusion to presynaptic active zone membrane [GO:0031629]; synaptic vesicle priming [GO:0016082]; vesicle fusion [GO:0006906]; vesicle targeting [GO:0006903]	cytosol [GO:0005829]; extracellular exosome [GO:0070062]; intracellular membrane-bounded organelle [GO:0043231]; nucleoplasm [GO:0005654]; plasma membrane [GO:0005886]; terminal bouton [GO:0043195]
2	O00186	STXB3	Syntaxin-binding protein 3 OS=Homo sapiens OX=9606 GN=STXBP3 PE=1 SV=2	225.13	40	67.764		+				-0.401433	0.50018				CSC,U373,U87	sp|O00186|STXB3_HUMAN	Syntaxin binding protein 3; Together with STX4 and VAMP2, may play a role in insulin-dependent movement of GLUT4 and in docking/fusion of intracellular GLUT4-containing vesicles with the cell surface in adipocytes.	brain development [GO:0007420]; cellular glucose homeostasis [GO:0001678]; cellular response to interferon-gamma [GO:0071346]; insulin secretion [GO:0030073]; intracellular protein transport [GO:0006886]; negative regulation of calcium ion-dependent exocytosis [GO:0045955]; negative regulation of glucose import [GO:0046325]; neurotransmitter secretion [GO:0007269]; neutrophil degranulation [GO:00…	cell junction [GO:0030054]; cell projection [GO:0042995]; cytoplasm [GO:0005737]; podosome [GO:0002102]
8	O00192	ARVC	Armadillo repeat protein deleted in velo-cardio-facial syndrome OS=Homo sapiens OX=9606 GN=ARVCF PE=1 SV=1	323.31	35.8	104.64						NaN	0				CSC	sp|O00192|ARVC_HUMAN	Armadillo repeat protein deleted in velo-cardio-facial syndrome; Involved in protein-protein interactions at adherens junctions; Belongs to the beta-catenin family.	calcium-dependent cell-cell adhesion via plasma membrane cell adhesion molecules [GO:0016339]; cell adhesion [GO:0007155]; cell-cell adhesion [GO:0098609]; cell-cell junction assembly [GO:0007043]; multicellular organism development [GO:0007275]	endosome membrane [GO:0010008]; ESCRT I complex [GO:0000813]; extracellular exosome [GO:0070062]; intracellular membrane-bounded organelle [GO:0043231]; late endosome membrane [GO:0031902]
1	O00194	RB27B	Ras-related protein Rab-27B OS=Homo sapiens OX=9606 GN=RAB27B PE=1 SV=4	51.554	45.4	24.608		+	1			NaN	0				U373,U87	sp|O00194|RB27B_HUMAN	RAB27B, member RAS oncogene family; May be involved in targeting uroplakins to urothelial apical membranes; RAB, member RAS oncogene GTPases	anterograde axonal protein transport [GO:0099641]; melanosome transport [GO:0032402]; multivesicular body sorting pathway [GO:0071985]; positive regulation of exocytosis [GO:0045921]; synaptic vesicle endocytosis [GO:0048488]	cytoplasm [GO:0005737]; cytoplasmic vesicle [GO:0031410]; cytosol [GO:0005829]; extracellular exosome [GO:0070062]; extracellular space [GO:0005615]; intracellular membrane-bounded organelle [GO:0043231]; mitochondrial matrix [GO:0005759]; mitochondrion [GO:0005739]; nucleus [GO:0005634]; perinuclear region of cytoplasm [GO:0048471]; peroxisomal matrix [GO:0005782]; peroxisome [GO:0005777]
9	O00203	AP3B1	AP-3 complex subunit beta-1 OS=Homo sapiens OX=9606 GN=AP3B1 PE=1 SV=3	46.621	9.6	121.32			4			0.263199	0.25716				CSC,U373	sp|O00203|AP3B1_HUMAN	Clathrin assembly protein complex 3 beta-1 large chain; Subunit of non-clathrin- and clathrin-associated adaptor protein complex 3 (AP-3) that plays a role in protein sorting in the late-Golgi/trans-Golgi network (TGN) and/or endosomes. The AP complexes mediate both the recruitment of clathrin to membranes and the recognition of sorting signals within the cytosolic tails of transmembrane cargo mo…	anterograde axonal transport [GO:0008089]; anterograde synaptic vesicle transport [GO:0048490]; antigen processing and presentation, exogenous lipid antigen via MHC class Ib [GO:0048007]; blood coagulation [GO:0007596]; cell morphogenesis [GO:0000902]; cellular protein modification process [GO:0006464]; cellular zinc ion homeostasis [GO:0006882]; establishment of protein localization to mitochond…	CCR4-NOT complex [GO:0030014]; CCR4-NOT core complex [GO:0030015]; cytosol [GO:0005829]; extracellular space [GO:0005615]; membrane [GO:0016020]; nucleus [GO:0005634]; P-body [GO:0000932]; peroxisomal membrane [GO:0005778]
3	O00231	PSD11	26S proteasome non-ATPase regulatory subunit 11 OS=Homo sapiens OX=9606 GN=PSMD11 PE=1 SV=3	290.8	55.7	47.463		+				-0.594117	0.354943				CSC,U373,U87	sp|O00231|PSD11_HUMAN	Proteasome (prosome, macropain) 26S subunit, non-ATPase, 11; Component of the 26S proteasome, a multiprotein complex involved in the ATP-dependent degradation of ubiquitinated proteins. This complex plays a key role in the maintenance of protein homeostasis by removing misfolded or damaged proteins, which could impair cellular functions, and by removing proteins whose functions are no longer requ…	proteasome assembly [GO:0043248]; stem cell differentiation [GO:0048863]; ubiquitin-dependent protein catabolic process [GO:0006511]
7	O00232	PSD12	26S proteasome non-ATPase regulatory subunit 12 OS=Homo sapiens OX=9606 GN=PSMD12 PE=1 SV=3	255.16	49.8	52.904		+				0.113934	0.156269				CSC,U373,U87	sp|O00232|PSD12_HUMAN	Proteasome (prosome, macropain) 26S subunit, non-ATPase, 12; Component of the 26S proteasome, a multiprotein complex involved in the ATP-dependent degradation of ubiquitinated proteins. This complex plays a key role in the maintenance of protein homeostasis by removing misfolded or damaged proteins, which could impair cellular functions, and by removing proteins whose functions are no longer requ…	proteasome-mediated ubiquitin-dependent protein catabolic process [GO:0043161]
9	O00264	PGRC1	Membrane-associated progesterone receptor component 1 OS=Homo sapiens OX=9606 GN=PGRMC1 PE=1 SV=3	246.06	49.7	21.671						0.283034	0.130087				CSC,U373	sp|O00264|PGRC1_HUMAN	Membrane-associated progesterone receptor component 1; Component of a progesterone-binding protein complex. Binds progesterone. Has many reported cellular functions (heme homeostasis, interaction with CYPs); Belongs to the cytochrome b5 family. MAPR subfamily.	heme biosynthetic process [GO:0006783]	cytoplasm [GO:0005737]; extracellular exosome [GO:0070062]; extracellular space [GO:0005615]
9	O00291	HIP1	Huntingtin-interacting protein 1 OS=Homo sapiens OX=9606 GN=HIP1 PE=1 SV=5	256.56	24.8	116.22						1.57693	1.23604				CSC,U373	sp|O00291|HIP1_HUMAN	Huntingtin interacting protein 1; Plays a role in clathrin-mediated endocytosis and trafficking. Involved in regulating AMPA receptor trafficking in the central nervous system in an NMDA-dependent manner (By similarity). Regulates presynaptic nerve terminal activity (By similarity). Enhances androgen receptor (AR)-mediated transcription. May act as a proapoptotic protein that induces cell death b…	actin filament organization [GO:0007015]; activation of cysteine-type endopeptidase activity involved in apoptotic process [GO:0006919]; apoptotic process [GO:0006915]; apoptotic signaling pathway [GO:0097190]; cell differentiation [GO:0030154]; clathrin coat assembly [GO:0048268]; clathrin-dependent endocytosis [GO:0072583]; endocytosis [GO:0006897]; neurotransmitter receptor transport [GO:00996…	cytoplasm [GO:0005737]; cytosol [GO:0005829]; early endosome [GO:0005769]; mitochondrial matrix [GO:0005759]; mitochondrion [GO:0005739]; protein-containing complex [GO:0032991]
5	O00299	CLIC1	Chloride intracellular channel protein 1 OS=Homo sapiens OX=9606 GN=CLIC1 PE=1 SV=4	139.88	78.4	26.922	251	+		+		-0.192717	0.501588			+	CSC,U373,U87	sp|O00299|CLIC1_HUMAN	Regulatory nuclear chloride ion channel protein; Can insert into membranes and form chloride ion channels. Channel activity depends on the pH. Membrane insertion seems to be redox-regulated and may occur only under oxydizing conditions. Involved in regulation of the cell cycle.	chloride transport [GO:0006821]; glutathione metabolic process [GO:0006749]; platelet aggregation [GO:0070527]; positive regulation of osteoblast differentiation [GO:0045669]; regulation of cell cycle [GO:0051726]; regulation of ion transmembrane transport [GO:0034765]; regulation of mitochondrial membrane potential [GO:0051881]; signal transduction [GO:0007165]	cytosol [GO:0005829]; cytosolic large ribosomal subunit [GO:0022625]; cytosolic ribosome [GO:0022626]; extracellular exosome [GO:0070062]; focal adhesion [GO:0005925]; large ribosomal subunit [GO:0015934]; membrane [GO:0016020]; postsynaptic density [GO:0014069]
5	O00303	EIF3F	Eukaryotic translation initiation factor 3 subunit F OS=Homo sapiens OX=9606 GN=EIF3F PE=1 SV=1	244.35	29.4	37.563		+		+	+	-0.967033	2.12856	+			CSC,U373,U87	sp|O00303|EIF3F_HUMAN	Eukaryotic translation initiation factor 3, subunit F; Component of the eukaryotic translation initiation factor 3 (eIF-3) complex, which is required for several steps in the initiation of protein synthesis. The eIF-3 complex associates with the 40S ribosome and facilitates the recruitment of eIF-1, eIF-1A, eIF-2:GTP:methionyl-tRNAi and eIF-5 to form the 43S pre- initiation complex (43S PIC). The…	formation of cytoplasmic translation initiation complex [GO:0001732]; IRES-dependent viral translational initiation [GO:0075522]; protein deubiquitination [GO:0016579]; translational initiation [GO:0006413]	mitochondrial matrix [GO:0005759]; mitochondrion [GO:0005739]
1	O00391	QSOX1	Sulfhydryl oxidase 1 OS=Homo sapiens OX=9606 GN=QSOX1 PE=1 SV=3	18.909	9.8	82.577		+				NaN	0				U373,U87	sp|O00391|QSOX1_HUMAN		extracellular matrix assembly [GO:0085029]; negative regulation of macroautophagy [GO:0016242]; protein folding [GO:0006457]	cytoplasm [GO:0005737]; cytosol [GO:0005829]; extracellular exosome [GO:0070062]; nucleolus [GO:0005730]; nucleoplasm [GO:0005654]; nucleus [GO:0005634]
8	O00410	IPO5	Importin-5 OS=Homo sapiens OX=9606 GN=IPO5 PE=1 SV=4	323.31	47.7	123.63		+				0.296983	0.773238				CSC,U373,U87	sp|O00410|IPO5_HUMAN	Importin subunit beta-3; Functions in nuclear protein import as nuclear transport receptor. Serves as receptor for nuclear localization signals (NLS) in cargo substrates. Is thought to mediate docking of the importin/substrate complex to the nuclear pore complex (NPC) through binding to nucleoporin and the complex is subsequently translocated through the pore by an energy requiring, Ran- dependen…	cellular response to amino acid stimulus [GO:0071230]; negative regulation of cyclin-dependent protein serine/threonine kinase activity [GO:0045736]; NLS-bearing protein import into nucleus [GO:0006607]; positive regulation of protein import into nucleus [GO:0042307]; protein import into nucleus [GO:0006606]; ribosomal protein import into nucleus [GO:0006610]	cytosol [GO:0005829]; extracellular exosome [GO:0070062]; nucleus [GO:0005634]
9	O00425	IF2B3	Insulin-like growth factor 2 mRNA-binding protein 3 OS=Homo sapiens OX=9606 GN=IGF2BP3 PE=1 SV=2	104.38	25.7	63.704						0.6317	0				CSC	sp|O00425|IF2B3_HUMAN;sp|Q9NZI8|IF2B1_HUMAN	KH domain-containing protein overexpressed in cancer; RNA-binding factor that may recruit target transcripts to cytoplasmic protein-RNA complexes (mRNPs). This transcript 'caging' into mRNPs allows mRNA transport and transient storage. It also modulates the rate and location at which target transcripts encounter the translational apparatus and shields them from endonuclease attacks or microRNA-me…	anatomical structure morphogenesis [GO:0009653]; mRNA transport [GO:0051028]; negative regulation of translation [GO:0017148]; nervous system development [GO:0007399]; regulation of cytokine production [GO:0001817]; regulation of gene expression [GO:0010468]; regulation of RNA metabolic process [GO:0051252]; translation [GO:0006412]	cytoplasm [GO:0005737]; microtubule [GO:0005874]
3	O00429	DNM1L	Dynamin-1-like protein OS=Homo sapiens OX=9606 GN=DNM1L PE=1 SV=2	134.9	40.9	81.876		+				-0.6688	0.267779				CSC,U373,U87	sp|O00429|DNM1L_HUMAN	Dynamin family member proline-rich carboxyl-terminal domain less; Functions in mitochondrial and peroxisomal division. Mediates membrane fission through oligomerization into membrane- associated tubular structures that wrap around the scission site to constrict and sever the mitochondrial membrane through a GTP hydrolysis-dependent mechanism. Through its function in mitochondrial division, ensure…	calcium ion transport [GO:0006816]; cellular response to oxygen-glucose deprivation [GO:0090650]; cellular response to thapsigargin [GO:1904579]; dynamin family protein polymerization involved in mitochondrial fission [GO:0003374]; heart contraction [GO:0060047]; intracellular distribution of mitochondria [GO:0048312]; membrane fusion [GO:0061025]; mitochondrial fission [GO:0000266]; mitochondria…
9	O00443	P3C2A	Phosphatidylinositol 4-phosphate 3-kinase C2 domain-containing subunit alpha OS=Homo sapiens OX=9606 GN=PIK3C2A PE=1 SV=2	11.389	5.8	190.68						0.9182	0				CSC	sp|O00443|P3C2A_HUMAN	Phosphatidylinositol 4-phosphate 3-kinase C2 domain-containing subunit alpha; Generates phosphatidylinositol 3-phosphate (PtdIns3P) and phosphatidylinositol 3,4-bisphosphate (PtdIns(3,4)P2) that act as second messengers. Has a role in several intracellular trafficking events. Functions in insulin signaling and secretion. Required for translocation of the glucose transporter SLC2A4/GLUT4 to the pl…	cell migration [GO:0016477]; clathrin coat assembly [GO:0048268]; endocytosis [GO:0006897]; epidermal growth factor receptor signaling pathway [GO:0007173]; exocytosis [GO:0006887]; insulin receptor signaling pathway [GO:0008286]; membrane organization [GO:0061024]; phosphatidylinositol 3-kinase signaling [GO:0014065]; phosphatidylinositol-3-phosphate biosynthetic process [GO:0036092]; phosphatid…	integral component of membrane [GO:0016021]
8	O00461	GOLI4	Golgi integral membrane protein 4 OS=Homo sapiens OX=9606 GN=GOLIM4 PE=1 SV=1	119.54	25.3	81.879			4			3.1308	0				CSC	sp|O00461|GOLI4_HUMAN	Golgi-localized phosphoprotein of 130 kDa; Plays a role in endosome to Golgi protein trafficking; mediates protein transport along the late endosome-bypass pathway from the early endosome to the Golgi.		cell surface [GO:0009986]; endoplasmic reticulum [GO:0005783]; endoplasmic reticulum lumen [GO:0005788]; extracellular exosome [GO:0070062]; extracellular space [GO:0005615]; focal adhesion [GO:0005925]; melanosome [GO:0042470]; MHC class I peptide loading complex [GO:0042824]; nucleus [GO:0005634]; phagocytic vesicle [GO:0045335]; recycling endosome membrane [GO:0055038]
2	O00468	AGRIN	Agrin OS=Homo sapiens OX=9606 GN=AGRN PE=1 SV=6	232.52	28.1	217.32		+				-0.0767997	0.0509714				CSC,U373,U87	sp|O00468|AGRIN_HUMAN	Agrin; Agrin N-terminal 110 kDa subunit: is involved in regulation of neurite outgrowth probably due to the presence of the glycosaminoglcan (GAG) side chains of heparan and chondroitin sulfate attached to the Ser/Thr- and Gly/Ser-rich regions. Also involved in modulation of growth factor signaling (By similarity); Proteoglycans	animal organ morphogenesis [GO:0009887]; clustering of voltage-gated sodium channels [GO:0045162]; G protein-coupled acetylcholine receptor signaling pathway [GO:0007213]; neuromuscular junction development [GO:0007528]; positive regulation of filopodium assembly [GO:0051491]; positive regulation of GTPase activity [GO:0043547]; positive regulation of synaptic assembly at neuromuscular junction […	cytoplasm [GO:0005737]; nascent polypeptide-associated complex [GO:0005854]; nucleus [GO:0005634]
9	O00469	PLOD2	Procollagen-lysine,2-oxoglutarate 5-dioxygenase 2 OS=Homo sapiens OX=9606 GN=PLOD2 PE=1 SV=2	134.5	27.7	84.685		+		+	+	2.09263	1.70698	+			CSC,U373	sp|O00469|PLOD2_HUMAN	Procollagen-lysine, 2-oxoglutarate 5-dioxygenase 2; Forms hydroxylysine residues in -Xaa-Lys-Gly- sequences in collagens. These hydroxylysines serve as sites of attachment for carbohydrate units and are essential for the stability of the intermolecular collagen cross-links.	cellular protein modification process [GO:0006464]; hydroxylysine biosynthetic process [GO:0046947]; peptidyl-lysine hydroxylation [GO:0017185]; response to hypoxia [GO:0001666]	chromosome, centromeric region [GO:0000775]; cytoplasm [GO:0005737]; cytosol [GO:0005829]; dendrite [GO:0030425]; extracellular exosome [GO:0070062]; lateral plasma membrane [GO:0016328]; membrane [GO:0016020]; microtubule cytoskeleton [GO:0015630]; mitochondrion [GO:0005739]; nucleus [GO:0005634]; protein phosphatase type 2A complex [GO:0000159]
5	O00471	EXOC5	Exocyst complex component 5 OS=Homo sapiens OX=9606 GN=EXOC5 PE=1 SV=1	11.419	15.4	81.852						NaN	0				U373	sp|O00471|EXOC5_HUMAN	Exocyst complex component Sec10; Component of the exocyst complex involved in the docking of exocytic vesicles with fusion sites on the plasma membrane.	epithelial cell apoptotic process [GO:1904019]; establishment of planar polarity [GO:0001736]; exocytosis [GO:0006887]; Golgi to plasma membrane transport [GO:0006893]; non-motile cilium assembly [GO:1905515]; post-Golgi vesicle-mediated transport [GO:0006892]; protein localization to plasma membrane [GO:0072659]; protein transport [GO:0015031]	cytoplasm [GO:0005737]; cytosol [GO:0005829]; extrinsic component of membrane [GO:0019898]; mitochondrion [GO:0005739]; plasma membrane [GO:0005886]
3	O00487	PSDE	26S proteasome non-ATPase regulatory subunit 14 OS=Homo sapiens OX=9606 GN=PSMD14 PE=1 SV=1	226.52	58.4	34.577		+				-0.113417	0.106425				CSC,U373,U87	sp|O00487|PSDE_HUMAN	Proteasome (prosome, macropain) 26S subunit, non-ATPase, 14; Component of the 26S proteasome, a multiprotein complex involved in the ATP-dependent degradation of ubiquitinated proteins. This complex plays a key role in the maintenance of protein homeostasis by removing misfolded or damaged proteins, which could impair cellular functions, and by removing proteins whose functions are no longer requ…	double-strand break repair via homologous recombination [GO:0000724]; double-strand break repair via nonhomologous end joining [GO:0006303]; proteasome-mediated ubiquitin-dependent protein catabolic process [GO:0043161]; protein deubiquitination [GO:0016579]; protein K63-linked deubiquitination [GO:0070536]; regulation of proteasomal protein catabolic process [GO:0061136]; response to ethanol [GO…	cytosol [GO:0005829]; membrane [GO:0016020]; mitochondrion [GO:0005739]; nucleolus [GO:0005730]; peroxisomal matrix [GO:0005782]; peroxisomal membrane [GO:0005778]; peroxisome [GO:0005777]
6	O00499	BIN1	Myc box-dependent-interacting protein 1 OS=Homo sapiens OX=9606 GN=BIN1 PE=1 SV=1	93.021	15.3	64.699						-0.1525	0				CSC	sp|O00499|BIN1_HUMAN	Box-dependent myc-interacting protein 1; May be involved in regulation of synaptic vesicle endocytosis. May act as a tumor suppressor and inhibits malignant cell transformation; N-BAR domain containing	cytoskeleton organization [GO:0007010]; endocytosis [GO:0006897]; endosome to lysosome transport [GO:0008333]; lipid tube assembly [GO:0060988]; negative regulation of amyloid-beta formation [GO:1902430]; negative regulation of aspartic-type endopeptidase activity involved in amyloid precursor protein catabolic process [GO:1902960]; negative regulation of calcium ion transmembrane transport via h…	endoplasmic reticulum membrane [GO:0005789]; membrane [GO:0016020]; plasma membrane [GO:0005886]; specific granule membrane [GO:0035579]
8	O00522	KRIT1	Krev interaction trapped protein 1 OS=Homo sapiens OX=9606 GN=KRIT1 PE=1 SV=2	24.516	12.5	84.347						NaN	0				CSC	sp|O00522|KRIT1_HUMAN	Cerebral cavernous malformations 1 protein; Component of the CCM signaling pathway which is a crucial regulator of heart and vessel formation and integrity (By similarity). Negative regulator of angiogenesis. Inhibits endothelial proliferation, apoptosis, migration, lumen formation and sprouting angiogenesis in primary endothelial cells. Promotes AKT phosphorylation in a NOTCH-dependent and indep…	angiogenesis [GO:0001525]; cell redox homeostasis [GO:0045454]; negative regulation of angiogenesis [GO:0016525]; negative regulation of endothelial cell apoptotic process [GO:2000352]; negative regulation of endothelial cell migration [GO:0010596]; negative regulation of endothelial cell proliferation [GO:0001937]; regulation of establishment of cell polarity [GO:2000114]; small GTPase mediated …	adherens junction [GO:0005912]; cytoplasm [GO:0005737]; cytoskeleton [GO:0005856]; filamentous actin [GO:0031941]; focal adhesion [GO:0005925]; stress fiber [GO:0001725]; transcription regulator complex [GO:0005667]; Z disc [GO:0030018]
1	O00560	SDCB1	Syntenin-1 OS=Homo sapiens OX=9606 GN=SDCBP PE=1 SV=1	323.31	77.5	32.444	277	+	2			-0.167683	0.208145				CSC,U373,U87	sp|O00560|SDCB1_HUMAN	Pro-TGF-alpha cytoplasmic domain-interacting protein 18; Multifunctional adapter protein involved in diverse array of functions including trafficking of transmembrane proteins, neuro and immunomodulation, exosome biogenesis, and tumorigenesis. Positively regulates TGFB1- mediated SMAD2/3 activation and TGFB1-induced epithelial-to- mesenchymal transition (EMT) and cell migration in various cell ty…	actin cytoskeleton organization [GO:0030036]; chemical synaptic transmission [GO:0007268]; intracellular signal transduction [GO:0035556]; negative regulation of proteasomal ubiquitin-dependent protein catabolic process [GO:0032435]; negative regulation of receptor internalization [GO:0002091]; negative regulation of transcription by RNA polymerase II [GO:0000122]; positive regulation of cell gro…	cytosol [GO:0005829]; extracellular exosome [GO:0070062]; mitochondrion [GO:0005739]; nucleoplasm [GO:0005654]
7	O00567	NOP56	Nucleolar protein 56 OS=Homo sapiens OX=9606 GN=NOP56 PE=1 SV=4	74.803	31.1	66.049		+	4			NaN	0				CSC	sp|O00567|NOP56_HUMAN	NOP56 ribonucleoprotein; Involved in the early to middle stages of 60S ribosomal subunit biogenesis. Core component of box C/D small nucleolar ribonucleoprotein (snoRNP) particles. Required for the biogenesis of box C/D snoRNAs such U3, U8 and U14 snoRNAs; Belongs to the NOP5/NOP56 family.	rRNA processing [GO:0006364]	actin cytoskeleton [GO:0015629]; basal plasma membrane [GO:0009925]; brush border [GO:0005903]; cytoplasm [GO:0005737]; cytoplasmic vesicle membrane [GO:0030659]; cytosol [GO:0005829]; extracellular exosome [GO:0070062]; filamentous actin [GO:0031941]; lateral plasma membrane [GO:0016328]; membrane [GO:0016020]; membrane raft [GO:0045121]; microvillus [GO:0005902]; nuclear body [GO:0016604]; nucl…
9	O00571	DDX3X	ATP-dependent RNA helicase DDX3X OS=Homo sapiens OX=9606 GN=DDX3X PE=1 SV=3	95.823	28.2	73.243		+		+		1.33015	0.939673		+	+	CSC,U373,U87	sp|O00571|DDX3X_HUMAN;sp|O15523|DDX3Y_HUMAN	DEAD (Asp-Glu-Ala-Asp) box helicase 3, X-linked; Multifunctional ATP-dependent RNA helicase. The ATPase activity can be stimulated by various ribo- and deoxynucleic acids indicative for a relaxed substrate specificity. In vitro can unwind partially double-stranded DNA with a preference for 5'- single-stranded DNA overhangs. Is involved in several steps of gene expression, such as transcription, m…	cell differentiation [GO:0030154]; cellular response to arsenic-containing substance [GO:0071243]; cellular response to osmotic stress [GO:0071470]; cellular response to virus [GO:0098586]; chromosome segregation [GO:0007059]; extrinsic apoptotic signaling pathway via death domain receptors [GO:0008625]; gamete generation [GO:0007276]; innate immune response [GO:0045087]; intracellular signal tra…	cytoplasm [GO:0005737]; cytosol [GO:0005829]; extracellular exosome [GO:0070062]; mitochondrion [GO:0005739]
7	O00592	PODXL	Podocalyxin OS=Homo sapiens OX=9606 GN=PODXL PE=1 SV=2	65.406	17.7	58.635		+				NaN	0				CSC	sp|O00592|PODXL_HUMAN	Podocalyxin-like protein 1; Involved in the regulation of both adhesion and cell morphology and cancer progression. Function as an anti-adhesive molecule that maintains an open filtration pathway between neighboring foot processes in the podocyte by charge repulsion. Acts as a pro-adhesive molecule, enhancing the adherence of cells to immobilized ligands, increasing the rate of migration and cell…	cell adhesion [GO:0007155]; cell migration [GO:0016477]; epithelial tube formation [GO:0072175]; glomerular visceral epithelial cell development [GO:0072015]; negative regulation of cell adhesion [GO:0007162]; negative regulation of cell-cell adhesion [GO:0022408]; positive regulation of cell-cell adhesion mediated by integrin [GO:0033634]; positive regulation of cell migration [GO:0030335]; regu…	adherens junction [GO:0005912]; azurophil granule [GO:0042582]; cytoplasm [GO:0005737]; extracellular exosome [GO:0070062]; focal adhesion [GO:0005925]; mitochondrion [GO:0005739]; neuron projection [GO:0043005]; nucleoplasm [GO:0005654]; phagocytic vesicle membrane [GO:0030670]; plasma membrane [GO:0005886]; presynapse [GO:0098793]; SNARE complex [GO:0031201]; specific granule [GO:0042581]; spec…
7	O00622	CCN1	CCN family member 1 OS=Homo sapiens OX=9606 GN=CCN1 PE=1 SV=1	10.26	11.3	42.026		+				NaN	0				CSC	sp|O00622|CCN1_HUMAN	Insulin-like growth factor-binding protein 10; Promotes cell proliferation, chemotaxis, angiogenesis and cell adhesion. Appears to play a role in wound healing by up- regulating, in skin fibroblasts, the expression of a number of genes involved in angiogenesis, inflammation and matrix remodeling including VEGA-A, VEGA-C, MMP1, MMP3, TIMP1, uPA, PAI-1 and integrins alpha-3 and alpha-5. CYR61-media…	apoptotic process involved in heart morphogenesis [GO:0003278]; atrial septum morphogenesis [GO:0060413]; atrioventricular valve morphogenesis [GO:0003181]; cell adhesion [GO:0007155]; chemotaxis [GO:0006935]; chondroblast differentiation [GO:0060591]; chorio-allantoic fusion [GO:0060710]; extracellular matrix organization [GO:0030198]; intussusceptive angiogenesis [GO:0002041]; labyrinthine laye…	apical plasma membrane [GO:0016324]; basolateral plasma membrane [GO:0016323]; cytosol [GO:0005829]; extracellular exosome [GO:0070062]; phagocytic vesicle [GO:0045335]; plasma membrane [GO:0005886]; platelet alpha granule [GO:0031091]; presynapse [GO:0098793]; secretory granule [GO:0030141]; specific granule [GO:0042581]; tertiary granule [GO:0070820]
7	O00625	PIR	Pirin OS=Homo sapiens OX=9606 GN=PIR PE=1 SV=1	102.4	19	32.113						2.9207	0				CSC	sp|O00625|PIR_HUMAN	Probable quercetin 2,3-dioxygenase PIR; Transcriptional coregulator of NF-kappa-B which facilitates binding of NF-kappa-B proteins to target kappa-B genes in a redox-state-dependent manner. May be required for efficient terminal myeloid maturation of hematopoietic cells. Has quercetin 2,3-dioxygenase activity (in vitro); Belongs to the pirin family.	digestion [GO:0007586]; monocyte differentiation [GO:0030224]; transcription by RNA polymerase II [GO:0006366]	actin cytoskeleton [GO:0015629]; cell surface [GO:0009986]; extracellular exosome [GO:0070062]; extracellular space [GO:0005615]; host cell surface [GO:0044228]; integral component of plasma membrane [GO:0005887]; intracellular membrane-bounded organelle [GO:0043231]; plasma membrane [GO:0005886]; receptor complex [GO:0043235]
5	O00629	IMA3	Importin subunit alpha-3 OS=Homo sapiens OX=9606 GN=KPNA4 PE=1 SV=1	185.01	40.3	57.886				+		-0.261467	0.40543				CSC,U373,U87	sp|O00629|IMA3_HUMAN	Karyopherin alpha 4 (importin alpha 3); Functions in nuclear protein import as an adapter protein for nuclear receptor KPNB1. Binds specifically and directly to substrates containing either a simple or bipartite NLS motif. Docking of the importin/substrate complex to the nuclear pore complex (NPC) is mediated by KPNB1 through binding to nucleoporin FxFG repeats and the complex is subsequently tra…	NLS-bearing protein import into nucleus [GO:0006607]	cell surface [GO:0009986]; cis-Golgi network [GO:0005801]; endomembrane system [GO:0012505]; endoplasmic reticulum [GO:0005783]; endoplasmic reticulum-Golgi intermediate compartment [GO:0005793]; endosome [GO:0005768]; endosome lumen [GO:0031904]; extracellular region [GO:0005576]; Golgi apparatus [GO:0005794]; Golgi lumen [GO:0005796]; plasma membrane [GO:0005886]; rough endoplasmic reticulum lu…
4	O00743	PPP6	Serine/threonine-protein phosphatase 6 catalytic subunit OS=Homo sapiens OX=9606 GN=PPP6C PE=1 SV=1	13.809	24.3	35.144						-0.3008	0.569628				CSC,U373,U87	sp|O00743|PPP6_HUMAN	Protein phosphatase 6 catalytic subunit	COPII vesicle coating [GO:0048208]; G1/S transition of mitotic cell cycle [GO:0000082]; innate immune response [GO:0045087]; protein dephosphorylation [GO:0006470]	cytosol [GO:0005829]; protein-containing complex [GO:0032991]
2	O00764	PDXK	Pyridoxal kinase OS=Homo sapiens OX=9606 GN=PDXK PE=1 SV=1	69.091	23.7	35.102		+				-0.642249	0.460994				CSC,U373,U87	sp|O00764|PDXK_HUMAN	Pyridoxal (pyridoxine, vitamin B6) kinase; Required for synthesis of pyridoxal-5-phosphate from vitamin B6; Belongs to the pyridoxine kinase family.	pyridoxal 5'-phosphate salvage [GO:0009443]	centrosome [GO:0005813]; cytoplasm [GO:0005737]; cytoplasmic vesicle membrane [GO:0030659]; cytosol [GO:0005829]; intermediate filament [GO:0005882]; kinetochore [GO:0000776]; microtubule [GO:0005874]; microtubule cytoskeleton [GO:0015630]; nucleus [GO:0005634]; ruffle [GO:0001726]
1	O14494	PLPP1	Phospholipid phosphatase 1 OS=Homo sapiens OX=9606 GN=PLPP1 PE=1 SV=1	6.3641	15.8	32.156						NaN	0				CSC	sp|O14494|PLPP1_HUMAN	Phosphatidic acid phosphatase type 2A	androgen receptor signaling pathway [GO:0030521]; ceramide metabolic process [GO:0006672]; intracellular steroid hormone receptor signaling pathway [GO:0030518]; negative regulation of cell population proliferation [GO:0008285]; phospholipid dephosphorylation [GO:0046839]; phospholipid metabolic process [GO:0006644]; protein kinase C-activating G protein-coupled receptor signaling pathway [GO:000…	adherens junction [GO:0005912]; cytoplasm [GO:0005737]; intracellular anatomical structure [GO:0005622]; nucleus [GO:0005634]; plasma membrane [GO:0005886]
2	O14495	PLPP3	Phospholipid phosphatase 3 OS=Homo sapiens OX=9606 GN=PLPP3 PE=1 SV=1	10.171	22.2	35.116		+				0.0741673	0.0355765				CSC,U87	sp|O14495|PLPP3_HUMAN	Vascular endothelial growth factor and type I collagen-inducible protein; Catalyzes the conversion of phosphatidic acid (PA) to diacylglycerol (DG). In addition it hydrolyzes lysophosphatidic acid (LPA), ceramide-1-phosphate (C-1-P) and sphingosine-1- phosphate (S-1-P). The relative catalytic efficiency is LPA = PA > C-1-P > S-1-P. May be involved in cell adhesion and in cell-cell interactions.	canonical Wnt signaling pathway [GO:0060070]; canonical Wnt signaling pathway involved in positive regulation of cell-cell adhesion [GO:0044329]; canonical Wnt signaling pathway involved in positive regulation of endothelial cell migration [GO:0044328]; canonical Wnt signaling pathway involved in positive regulation of wound healing [GO:0044330]; cell-cell adhesion mediated by integrin [GO:003363…	anchored component of synaptic vesicle membrane [GO:0098993]; apical plasma membrane [GO:0016324]; axon cytoplasm [GO:1904115]; extracellular exosome [GO:0070062]; Golgi stack [GO:0005795]; late endosome [GO:0005770]; melanosome [GO:0042470]; multivesicular body membrane [GO:0032585]; plasma membrane [GO:0005886]; platelet dense granule membrane [GO:0031088]; secretory granule [GO:0030141]; trans…
9	O14514	AGRB1	Adhesion G protein-coupled receptor B1 OS=Homo sapiens OX=9606 GN=ADGRB1 PE=1 SV=2	27.52	7.7	173.5			5			NaN	0				CSC	sp|O14514|AGRB1_HUMAN	Brain-specific angiogenesis inhibitor 1; Phosphatidylserine receptor which enhances the engulfment of apoptotic cells. Also mediates the binding and engulfment of Gram-negative bacteria. Stimulates production of reactive oxygen species by macrophages in response to Gram-negative bacteria, resulting in enhanced microbicidal macrophage activity. In the gastric mucosa, required for recognition and e…	adenylate cyclase-activating G protein-coupled receptor signaling pathway [GO:0007189]; apoptotic cell clearance [GO:0043277]; axonogenesis [GO:0007409]; cell adhesion [GO:0007155]; cell surface receptor signaling pathway [GO:0007166]; defense response to Gram-negative bacterium [GO:0050829]; engulfment of apoptotic cell [GO:0043652]; G protein-coupled receptor signaling pathway [GO:0007186]; inn…	AP-3 adaptor complex [GO:0030123]; axon cytoplasm [GO:1904115]; clathrin adaptor complex [GO:0030131]; clathrin-coated vesicle membrane [GO:0030665]; Golgi apparatus [GO:0005794]; lysosomal membrane [GO:0005765]; membrane [GO:0016020]; mitochondrion [GO:0005739]; synapse [GO:0045202]
7	O14531	DPYL4	Dihydropyrimidinase-related protein 4 OS=Homo sapiens OX=9606 GN=DPYSL4 PE=1 SV=2	33.059	23.6	61.877						NaN	0				CSC	sp|O14531|DPYL4_HUMAN	Collapsin response mediator protein 3; Necessary for signaling by class 3 semaphorins and subsequent remodeling of the cytoskeleton. Plays a role in axon guidance, neuronal growth cone collapse and cell migration (By similarity); Belongs to the metallo-dependent hydrolases superfamily. Hydantoinase/dihydropyrimidinase family.	nervous system development [GO:0007399]; neuron death [GO:0070997]; neuron projection guidance [GO:0097485]	axon terminus [GO:0043679]; cytoplasm [GO:0005737]; cytosol [GO:0005829]; dendritic spine neck [GO:0044326]; endoplasmic reticulum membrane [GO:0005789]; extracellular exosome [GO:0070062]; membrane [GO:0016020]; mitochondrion [GO:0005739]; nucleoplasm [GO:0005654]; sarcoplasmic reticulum [GO:0016529]; sarcoplasmic reticulum membrane [GO:0033017]; smooth endoplasmic reticulum [GO:0005790]; T-tubu…
8	O14578	CTRO	Citron Rho-interacting kinase OS=Homo sapiens OX=9606 GN=CIT PE=1 SV=2	323.31	26.8	231.43				+		1.95417	1.35655				CSC,U373	sp|O14578|CTRO_HUMAN	Citron rho-interacting serine/threonine kinase; Plays a role in cytokinesis. Required for KIF14 localization to the central spindle and midbody. Putative RHO/RAC effector that binds to the GTP-bound forms of RHO and RAC1. It probably binds p21 with a tighter specificity in vivo. Displays serine/threonine protein kinase activity. Plays an important role in the regulation of cytokinesis and the dev…	actomyosin structure organization [GO:0031032]; generation of neurons [GO:0048699]; intracellular signal transduction [GO:0035556]; mitotic cell cycle [GO:0000278]; mitotic cytokinesis [GO:0000281]; negative regulation of hippo signaling [GO:0035331]; neuron apoptotic process [GO:0051402]; peptidyl-threonine phosphorylation [GO:0018107]; positive regulation of cytokinesis [GO:0032467]	collagen-containing extracellular matrix [GO:0062023]; cytoplasmic ribonucleoprotein granule [GO:0036464]; early endosome [GO:0005769]; extracellular exosome [GO:0070062]; extracellular region [GO:0005576]; extracellular space [GO:0005615]; lysosome [GO:0005764]; membrane [GO:0016020]; secretory granule lumen [GO:0034774]
5	O14579	COPE	Coatomer subunit epsilon OS=Homo sapiens OX=9606 GN=COPE PE=1 SV=3	78.695	49.4	34.482			4			-1.0243	0.492248				CSC,U373	sp|O14579|COPE_HUMAN	Coatomer protein complex, subunit epsilon; The coatomer is a cytosolic protein complex that binds to dilysine motifs and reversibly associates with Golgi non- clathrin-coated vesicles, which further mediate biosynthetic protein transport from the ER, via the Golgi up to the trans Golgi network. The coatomer complex is required for budding from Golgi membranes, and is essential for the retrograde …	endoplasmic reticulum to Golgi vesicle-mediated transport [GO:0006888]; intra-Golgi vesicle-mediated transport [GO:0006891]; protein localization to axon [GO:0099612]; protein transport [GO:0015031]; retrograde vesicle-mediated transport, Golgi to endoplasmic reticulum [GO:0006890]	apical plasma membrane [GO:0016324]; basal plasma membrane [GO:0009925]; basolateral plasma membrane [GO:0016323]; integral component of plasma membrane [GO:0005887]; membrane [GO:0016020]; plasma membrane [GO:0005886]; protein-containing complex [GO:0032991]
9	O14594	NCAN	Neurocan core protein OS=Homo sapiens OX=9606 GN=NCAN PE=1 SV=3	61.131	16.2	143.09		+				NaN	0				CSC	sp|O14594|NCAN_HUMAN	Chondroitin sulfate proteoglycan 3; May modulate neuronal adhesion and neurite growth during development by binding to neural cell adhesion molecules (NG-CAM and N-CAM). Chondroitin sulfate proteoglycan; binds to hyaluronic acid; Belongs to the aggrecan/versican proteoglycan family.	cell adhesion [GO:0007155]; central nervous system development [GO:0007417]; skeletal system development [GO:0001501]	cytosol [GO:0005829]; intracellular membrane-bounded organelle [GO:0043231]; mitochondrial matrix [GO:0005759]; mitochondrion [GO:0005739]; nucleoplasm [GO:0005654]
4	O14617	AP3D1	AP-3 complex subunit delta-1 OS=Homo sapiens OX=9606 GN=AP3D1 PE=1 SV=1	11.6	9.2	130.16			4			NaN	0				CSC	sp|O14617|AP3D1_HUMAN	Adaptor-related protein complex 3, delta 1 subunit; Part of the AP-3 complex, an adaptor-related complex which is not clathrin-associated. The complex is associated with the Golgi region as well as more peripheral structures. It facilitates the budding of vesicles from the Golgi membrane and may be directly involved in trafficking to lysosomes. Involved in process of CD8+ T-cell and NK cell degra…	anterograde axonal transport [GO:0008089]; anterograde synaptic vesicle transport [GO:0048490]; antigen processing and presentation, exogenous lipid antigen via MHC class Ib [GO:0048007]; endosome to melanosome transport [GO:0035646]; Golgi to vacuole transport [GO:0006896]; intracellular protein transport [GO:0006886]; melanosome organization [GO:0032438]; neurotransmitter receptor transport, po…	cytosol [GO:0005829]; extracellular region [GO:0005576]; ficolin-1-rich granule lumen [GO:1904813]; membrane [GO:0016020]; nucleoplasm [GO:0005654]; nucleus [GO:0005634]; proteasome accessory complex [GO:0022624]; proteasome complex [GO:0000502]; proteasome regulatory particle, lid subcomplex [GO:0008541]; secretory granule lumen [GO:0034774]
9	O14656	TOR1A	Torsin-1A OS=Homo sapiens OX=9606 GN=TOR1A PE=1 SV=1	17.04	36.4	37.808		+				-0.0510991	0.0388617				CSC,U373	sp|O14656|TOR1A_HUMAN	Torsin family 1, member A (torsin A); Protein with chaperone functions important for the control of protein folding, processing, stability and localization as well as for the reduction of misfolded protein aggregates. Involved in the regulation of synaptic vesicle recycling, controls STON2 protein stability in collaboration with the COP9 signalosome complex (CSN). In the nucleus, may link the cyt…	ATP-dependent chaperone mediated protein folding [GO:0061992]; cell adhesion [GO:0007155]; chaperone cofactor-dependent protein refolding [GO:0051085]; chaperone-mediated protein folding [GO:0061077]; ER-associated misfolded protein catabolic process [GO:0071712]; intermediate filament cytoskeleton organization [GO:0045104]; neuron projection development [GO:0031175]; nuclear envelope organizatio…	cytosol [GO:0005829]; endoplasmic reticulum [GO:0005783]; extracellular space [GO:0005615]; integral component of membrane [GO:0016021]; plasma membrane [GO:0005886]
5	O14657	TOR1B	Torsin-1B OS=Homo sapiens OX=9606 GN=TOR1B PE=1 SV=2	20.39	27.7	37.978		+				-0.261534	0.240807				CSC,U373	sp|O14657|TOR1B_HUMAN	Torsin family 1, member B (torsin B); May serve as a molecular chaperone assisting in the proper folding of secreted and/or membrane proteins. Plays a role in non-neural cells nuclear envelope and endoplasmic reticulum integrity. May have a redundant function with TOR1A in non-neural tissues; Belongs to the ClpA/ClpB family. Torsin subfamily.	chaperone cofactor-dependent protein refolding [GO:0051085]; endoplasmic reticulum organization [GO:0007029]; nuclear membrane organization [GO:0071763]; protein localization to nucleus [GO:0034504]; response to unfolded protein [GO:0006986]	membrane [GO:0016020]; nucleoplasm [GO:0005654]; nucleus [GO:0005634]; RNA polymerase II, core complex [GO:0005665]
6	O14662	STX16	Syntaxin-16 OS=Homo sapiens OX=9606 GN=STX16 PE=1 SV=3	161.6	28	37.031						-0.059909	0.0414065				CSC,U373,U87	sp|O14662|STX16_HUMAN	Syntaxin 16; SNARE involved in vesicular transport from the late endosomes to the trans-Golgi network; Belongs to the syntaxin family.	Golgi ribbon formation [GO:0090161]; intracellular protein transport [GO:0006886]; retrograde transport, endosome to Golgi [GO:0042147]; vesicle docking [GO:0048278]; vesicle fusion [GO:0006906]	cytoplasm [GO:0005737]; cytosol [GO:0005829]; extracellular exosome [GO:0070062]; extracellular region [GO:0005576]; ficolin-1-rich granule lumen [GO:1904813]; membrane [GO:0016020]; nuclear proteasome complex [GO:0031595]; nucleoplasm [GO:0005654]; proteasome accessory complex [GO:0022624]; proteasome complex [GO:0000502]; proteasome regulatory particle [GO:0005838]; proteasome regulatory partic…
7	O14672	ADA10	Disintegrin and metalloproteinase domain-containing protein 10 OS=Homo sapiens OX=9606 GN=ADAM10 PE=1 SV=1	323.31	37.3	84.141		+	1			2.03918	1.49116				CSC,U373,U87	sp|O14672|ADA10_HUMAN	Disintegrin and metalloproteinase domain-containing protein 10; Cleaves the membrane-bound precursor of TNF-alpha at '76-Ala-|-Val-77' to its mature soluble form. Responsible for the proteolytical release of soluble JAM3 from endothelial cells surface. Responsible for the proteolytic release of several other cell-surface proteins, including heparin-binding epidermal growth-like factor, ephrin-A2,…	adherens junction organization [GO:0034332]; amyloid-beta formation [GO:0034205]; amyloid precursor protein catabolic process [GO:0042987]; cell-cell signaling [GO:0007267]; cochlea development [GO:0090102]; constitutive protein ectodomain proteolysis [GO:0051089]; extracellular matrix disassembly [GO:0022617]; integrin-mediated signaling pathway [GO:0007229]; in utero embryonic development [GO:0…	cell body [GO:0044297]; endomembrane system [GO:0012505]; endoplasmic reticulum [GO:0005783]; integral component of plasma membrane [GO:0005887]; membrane [GO:0016020]; mitochondrial outer membrane [GO:0005741]; neuronal cell body [GO:0043025]; neuron projection [GO:0043005]; plasma membrane [GO:0005886]; smooth endoplasmic reticulum membrane [GO:0030868]; specific granule membrane [GO:0035579]; …
8	O14734	ACOT8	Acyl-coenzyme A thioesterase 8 OS=Homo sapiens OX=9606 GN=ACOT8 PE=1 SV=1	3.7903	11	35.914		+				NaN	0				CSC	sp|O14734|ACOT8_HUMAN	Peroxisomal acyl-coenzyme A thioester hydrolase 1; Acyl-coenzyme A (acyl-CoA) thioesterases are a group of enzymes that catalyze the hydrolysis of acyl-CoAs to the free fatty acid and coenzyme A (CoASH), providing the potential to regulate intracellular levels of acyl-CoAs, free fatty acids and CoASH. Competes with bile acid CoA:amino acid N-acyltransferase (BAAT) for bile acid-CoA substrate (suc…	acyl-CoA metabolic process [GO:0006637]; alpha-linolenic acid metabolic process [GO:0036109]; bile acid biosynthetic process [GO:0006699]; dicarboxylic acid catabolic process [GO:0043649]; fatty acid beta-oxidation using acyl-CoA oxidase [GO:0033540]; fatty acid catabolic process [GO:0009062]; negative regulation of CD4 production [GO:0045225]; peroxisome fission [GO:0016559]	actin filament [GO:0005884]; axon [GO:0030424]; cell-cell junction [GO:0005911]; cortical actin cytoskeleton [GO:0030864]; cytoplasm [GO:0005737]; cytosol [GO:0005829]; early endosome [GO:0005769]; extracellular exosome [GO:0070062]; glutamatergic synapse [GO:0098978]; immunological synapse [GO:0001772]; lamellipodium [GO:0030027]; membrane [GO:0016020]; phagocytic cup [GO:0001891]; phagocytic ve…
5	O14737	PDCD5	Programmed cell death protein 5 OS=Homo sapiens OX=9606 GN=PDCD5 PE=1 SV=3	15.575	36.8	14.285		+				0.0513248	0.0664846				CSC,U373	sp|O14737|PDCD5_HUMAN	TF-1 cell apoptosis-related protein 19; May function in the process of apoptosis.	apoptotic process [GO:0006915]; cellular response to transforming growth factor beta stimulus [GO:0071560]; negative regulation of cell population proliferation [GO:0008285]; negative regulation of chaperone-mediated protein folding [GO:1903645]; positive regulation of apoptotic process [GO:0043065]; positive regulation of cysteine-type endopeptidase activity involved in apoptotic process [GO:004…	clathrin-coated vesicle [GO:0030136]; clathrin-coated vesicle membrane [GO:0030665]; cytoplasm [GO:0005737]; cytoskeleton [GO:0005856]; cytosol [GO:0005829]; extrinsic component of cytoplasmic side of plasma membrane [GO:0031234]; extrinsic component of postsynaptic membrane [GO:0098890]; extrinsic component of presynaptic membrane [GO:0098888]; glutamatergic synapse [GO:0098978]; Golgi apparatus…
9	O14744	ANM5	Protein arginine N-methyltransferase 5 OS=Homo sapiens OX=9606 GN=PRMT5 PE=1 SV=4	130.32	28.9	72.683						1.16236	1.03422				CSC,U373	sp|O14744|ANM5_HUMAN	Histone-arginine N-methyltransferase PRMT5; Arginine methyltransferase that can both catalyze the formation of omega-N monomethylarginine (MMA) and symmetrical dimethylarginine (sDMA), with a preference for the formation of MMA. Specifically mediates the symmetrical dimethylation of arginine residues in the small nuclear ribonucleoproteins Sm D1 (SNRPD1) and Sm D3 (SNRPD3); such methylation being…	circadian regulation of gene expression [GO:0032922]; DNA-templated transcription, termination [GO:0006353]; endothelial cell activation [GO:0042118]; Golgi ribbon formation [GO:0090161]; histone arginine methylation [GO:0034969]; histone H4-R3 methylation [GO:0043985]; liver regeneration [GO:0097421]; negative regulation of cell differentiation [GO:0045596]; peptidyl-arginine methylation [GO:001…	blood microparticle [GO:0072562]; brush border [GO:0005903]; chloride channel complex [GO:0034707]; cytoplasm [GO:0005737]; extracellular exosome [GO:0070062]; extracellular space [GO:0005615]; membrane [GO:0016020]; mitochondrion [GO:0005739]; nuclear envelope [GO:0005635]; nuclear membrane [GO:0031965]; nucleus [GO:0005634]; perinuclear region of cytoplasm [GO:0048471]; plasma membrane [GO:0005…
9	O14745	NHRF1	Na(+)/H(+) exchange regulatory cofactor NHE-RF1 OS=Homo sapiens OX=9606 GN=SLC9A3R1 PE=1 SV=4	89.585	32.4	38.868						1.05033	0.465907				CSC,U373	sp|O14745|NHRF1_HUMAN	Solute carrier family 9, subfamily A (NHE3, cation proton antiporter 3), member 3 regulator 1; Scaffold protein that connects plasma membrane proteins with members of the ezrin/moesin/radixin family and thereby helps to link them to the actin cytoskeleton and to regulate their surface expression. Necessary for recycling of internalized ADRB2. Was first known to play a role in the regulation of th…	actin cytoskeleton organization [GO:0030036]; adenylate cyclase-activating dopamine receptor signaling pathway [GO:0007191]; auditory receptor cell stereocilium organization [GO:0060088]; bile acid secretion [GO:0032782]; cAMP-mediated signaling [GO:0019933]; cellular phosphate ion homeostasis [GO:0030643]; cerebrospinal fluid circulation [GO:0090660]; cilium organization [GO:0044782]; establishm…	cytosol [GO:0005829]; eukaryotic 43S preinitiation complex [GO:0016282]; eukaryotic 48S preinitiation complex [GO:0033290]; eukaryotic translation initiation factor 3 complex [GO:0005852]; eukaryotic translation initiation factor 3 complex, eIF3m [GO:0071541]; membrane [GO:0016020]
9	O14763	TR10B	Tumor necrosis factor receptor superfamily member 10B OS=Homo sapiens OX=9606 GN=TNFRSF10B PE=1 SV=2	55.677	27.5	47.878						1.0794	1.16332				CSC,U373,U87	sp|O14763|TR10B_HUMAN	Tumor necrosis factor receptor superfamily, member 10b; Receptor for the cytotoxic ligand TNFSF10/TRAIL. The adapter molecule FADD recruits caspase-8 to the activated receptor. The resulting death-inducing signaling complex (DISC) performs caspase-8 proteolytic activation which initiates the subsequent cascade of caspases (aspartate-specific cysteine proteases) mediating apoptosis. Promotes the a…	activation of NF-kappaB-inducing kinase activity [GO:0007250]; apoptotic process [GO:0006915]; cell surface receptor signaling pathway [GO:0007166]; cellular response to mechanical stimulus [GO:0071260]; extrinsic apoptotic signaling pathway via death domain receptors [GO:0008625]; intrinsic apoptotic signaling pathway in response to endoplasmic reticulum stress [GO:0070059]; positive regulation …	axon [GO:0030424]; cytoplasm [GO:0005737]; cytosol [GO:0005829]; Golgi apparatus [GO:0005794]; midbody [GO:0030496]; myelin sheath [GO:0043209]; neuronal cell body [GO:0043025]; protein-containing complex [GO:0032991]
5	O14773	TPP1	Tripeptidyl-peptidase 1 OS=Homo sapiens OX=9606 GN=TPP1 PE=1 SV=2	11.364	13	61.247		+				-0.204417	0.351791				CSC,U373	sp|O14773|TPP1_HUMAN	Lysosomal pepstatin-insensitive protease; Lysosomal serine protease with tripeptidyl-peptidase I activity. May act as a non-specific lysosomal peptidase which generates tripeptides from the breakdown products produced by lysosomal proteinases. Requires substrates with an unsubstituted N-terminus (By similarity).	bone resorption [GO:0045453]; central nervous system development [GO:0007417]; epithelial cell differentiation [GO:0030855]; lipid metabolic process [GO:0006629]; lysosomal protein catabolic process [GO:1905146]; lysosome organization [GO:0007040]; nervous system development [GO:0007399]; neuromuscular process controlling balance [GO:0050885]; peptide catabolic process [GO:0043171]; protein catab…	cytosol [GO:0005829]; methionine adenosyltransferase complex [GO:0048269]
2	O14786	NRP1	Neuropilin-1 OS=Homo sapiens OX=9606 GN=NRP1 PE=1 SV=3	323.31	42.9	103.13		+		+		-2.5208	1.33803		+	+	CSC,U373,U87	sp|O14786|NRP1_HUMAN	Vascular endothelial cell growth factor 165 receptor; The membrane-bound isoform 1 is a receptor involved in the development of the cardiovascular system, in angiogenesis, in the formation of certain neuronal circuits and in organogenesis outside the nervous system. It mediates the chemorepulsant activity of semaphorins. It binds to semaphorin 3A, The PLGF-2 isoform of PGF, The VEGF165 isoform of…	actin cytoskeleton reorganization [GO:0031532]; angiogenesis [GO:0001525]; angiogenesis involved in coronary vascular morphogenesis [GO:0060978]; animal organ morphogenesis [GO:0009887]; artery morphogenesis [GO:0048844]; axonal fasciculation [GO:0007413]; axon extension involved in axon guidance [GO:0048846]; axon guidance [GO:0007411]; axonogenesis involved in innervation [GO:0060385]; basal de…	endoplasmic reticulum lumen [GO:0005788]; extracellular exosome [GO:0070062]; extracellular region [GO:0005576]; extracellular space [GO:0005615]; Golgi apparatus [GO:0005794]; Golgi membrane [GO:0000139]; integral component of Golgi membrane [GO:0030173]; intercellular bridge [GO:0045171]; intracellular membrane-bounded organelle [GO:0043231]; platelet alpha granule lumen [GO:0031093]; specific …
5	O14792	HS3S1	Heparan sulfate glucosamine 3-O-sulfotransferase 1 OS=Homo sapiens OX=9606 GN=HS3ST1 PE=1 SV=1	13.738	23.5	35.773						NaN	0				U373	sp|O14792|HS3S1_HUMAN	Heparan sulfate D-glucosaminyl 3-O-sulfotransferase 1; Sulfotransferase that utilizes 3'-phospho-5'-adenylyl sulfate (PAPS) to catalyze the transfer of a sulfo group to position 3 of glucosamine residues in heparan. Catalyzes the rate limiting step in the biosynthesis of heparan sulfate (HSact). This modification is a crucial step in the biosynthesis of anticoagulant heparan sulfate as it complet…	glycosaminoglycan biosynthetic process [GO:0006024]	cytoplasmic side of endoplasmic reticulum membrane [GO:0098554]; cytosol [GO:0005829]; extracellular exosome [GO:0070062]; membrane [GO:0016020]; microtubule cytoskeleton [GO:0015630]; mitochondrion [GO:0005739]; nucleus [GO:0005634]; perinuclear region of cytoplasm [GO:0048471]
9	O14807	RASM	Ras-related protein M-Ras OS=Homo sapiens OX=9606 GN=MRAS PE=1 SV=2	10.558	29.3	23.846						0.13565	0.0910222				CSC,U373	sp|O14807|RASM_HUMAN	Muscle RAS oncogene homolog; May serve as an important signal transducer for a novel upstream stimuli in controlling cell proliferation. Weakly activates the MAP kinase pathway; Belongs to the small GTPase superfamily. Ras family.	actin cytoskeleton organization [GO:0030036]; cellular response to leukemia inhibitory factor [GO:1990830]; multicellular organism development [GO:0007275]; muscle organ development [GO:0007517]; Ras protein signal transduction [GO:0007265]	cell-cell junction [GO:0005911]; ciliary basal body [GO:0036064]; cytoplasm [GO:0005737]; cytosol [GO:0005829]; extrinsic component of cytoplasmic side of plasma membrane [GO:0031234]; lamellipodium [GO:0030027]; microtubule cytoskeleton [GO:0015630]; mitochondrion [GO:0005739]; nucleoplasm [GO:0005654]; nucleus [GO:0005634]; plasma membrane [GO:0005886]; postsynapse [GO:0098794]; protein-contain…
7	O14817	TSN4	Tetraspanin-4 OS=Homo sapiens OX=9606 GN=TSPAN4 PE=1 SV=1	69.222	20.6	26.118		+	1			0.8974	1.16346				CSC,U87	sp|O14817|TSN4_HUMAN		protein-containing complex assembly [GO:0065003]	cell cortex [GO:0005938]; cytosol [GO:0005829]; early endosome [GO:0005769]; intracellular membrane-bounded organelle [GO:0043231]; nucleoplasm [GO:0005654]; nucleus [GO:0005634]; plasma membrane [GO:0005886]; protein-containing complex [GO:0032991]; ruffle membrane [GO:0032587]
1	O14818	PSA7	Proteasome subunit alpha type-7 OS=Homo sapiens OX=9606 GN=PSMA7 PE=1 SV=1	152.76	55.2	27.887		+		+		-0.9646	1.76665	+			CSC,U373,U87	sp|O14818|PSA7_HUMAN	Proteasome (prosome, macropain) subunit, alpha type, 7; Component of the 20S core proteasome complex involved in the proteolytic degradation of most intracellular proteins. This complex plays numerous essential roles within the cell by associating with different regulatory particles. Associated with two 19S regulatory particles, forms the 26S proteasome and thus participates in the ATP-dependent …	proteasomal ubiquitin-independent protein catabolic process [GO:0010499]; proteasome-mediated ubiquitin-dependent protein catabolic process [GO:0043161]	cytoplasm [GO:0005737]; membrane [GO:0016020]; nuclear pore [GO:0005643]; nucleolus [GO:0005730]; nucleus [GO:0005634]
9	O14828	SCAM3	Secretory carrier-associated membrane protein 3 OS=Homo sapiens OX=9606 GN=SCAMP3 PE=1 SV=3	100.58	28.2	38.287		+	4	+		0.934926	1.82263		+		CSC,U373,U87	sp|O14828|SCAM3_HUMAN	Secretory carrier-associated membrane protein 3; Functions in post-Golgi recycling pathways. Acts as a recycling carrier to the cell surface; Belongs to the SCAMP family.	post-Golgi vesicle-mediated transport [GO:0006892]; protein transport [GO:0015031]	mitochondrial inner membrane [GO:0005743]; mitochondrial respirasome [GO:0005746]; mitochondrial respiratory chain complex III [GO:0005750]; mitochondrion [GO:0005739]
1	O14907	TX1B3	Tax1-binding protein 3 OS=Homo sapiens OX=9606 GN=TAX1BP3 PE=1 SV=2	3.2955	37.9	13.735						NaN	0				U373	sp|O14907|TX1B3_HUMAN	Tax1 (human T-cell leukemia virus type I) binding protein 3; May regulate a number of protein-protein interactions by competing for PDZ domain binding sites. Binds CTNNB1 and may thereby act as an inhibitor of the Wnt signaling pathway. Competes with LIN7A for KCNJ4 binding, and thereby promotes KCNJ4 internalization. May play a role in the Rho signaling pathway. May play a role in activation of …	activation of GTPase activity [GO:0090630]; negative regulation of cell population proliferation [GO:0008285]; negative regulation of protein localization to cell surface [GO:2000009]; negative regulation of Wnt signaling pathway [GO:0030178]; Rho protein signal transduction [GO:0007266]; Wnt signaling pathway [GO:0016055]	cytoplasm [GO:0005737]; cytosol [GO:0005829]; nucleus [GO:0005634]
2	O14908	GIPC1	PDZ domain-containing protein GIPC1 OS=Homo sapiens OX=9606 GN=GIPC1 PE=1 SV=2	136.68	53.5	36.049		+				-0.568201	0.495065				CSC,U373,U87	sp|O14908|GIPC1_HUMAN;sp|Q8TF64|GIPC3_HUMAN	GIPC PDZ domain containing family, member 1; May be involved in G protein-linked signaling; Belongs to the GIPC family.	cellular response to interleukin-7 [GO:0098761]; chemical synaptic transmission [GO:0007268]; endothelial cell migration [GO:0043542]; glutamate secretion [GO:0014047]; G protein-coupled receptor signaling pathway [GO:0007186]; negative regulation of proteasomal ubiquitin-dependent protein catabolic process [GO:0032435]; positive regulation of cytokinesis [GO:0032467]; positive regulation of mela…	mitochondrial matrix [GO:0005759]; mitochondrion [GO:0005739]
9	O14929	HAT1	Histone acetyltransferase type B catalytic subunit OS=Homo sapiens OX=9606 GN=HAT1 PE=1 SV=1	78.02	24.6	49.512						0.625401	1.05474				CSC,U373	sp|O14929|HAT1_HUMAN	Histone acetyltransferase type B catalytic subunit; Acetylates soluble but not nucleosomal histone H4 at 'Lys-5' (H4K5ac) and 'Lys-12' (H4K12ac) and, to a lesser extent, acetylates histone H2A at 'Lys-5' (H2AK5ac). Has intrinsic substrate specificity that modifies lysine in recognition sequence GXGKXG. May be involved in nucleosome assembly during DNA replication and repair as part of the histone…	chromatin silencing at telomere [GO:0006348]; DNA packaging [GO:0006323]; DNA replication-dependent nucleosome assembly [GO:0006335]; DNA replication-independent nucleosome assembly [GO:0006336]; histone H4 acetylation [GO:0043967]; internal protein amino acid acetylation [GO:0006475]; response to nutrient [GO:0007584]	cytosol [GO:0005829]; extracellular exosome [GO:0070062]; membrane [GO:0016020]; plasma membrane [GO:0005886]
6	O14936	CSKP	Peripheral plasma membrane protein CASK OS=Homo sapiens OX=9606 GN=CASK PE=1 SV=3	323.31	48.5	105.12		+				1.14293	0.98835				CSC,U373,U87	sp|O14936|CSKP_HUMAN	Calcium/calmodulin-dependent serine protein kinase (MAGUK family); Multidomain scaffolding protein with a role in synaptic transmembrane protein anchoring and ion channel trafficking. Contributes to neural development and regulation of gene expression via interaction with the transcription factor TBR1. Binds to cell-surface proteins, including amyloid precursor protein, neurexins and syndecans. M…	calcium ion import [GO:0070509]; cell adhesion [GO:0007155]; negative regulation of cell-matrix adhesion [GO:0001953]; negative regulation of cellular response to growth factor stimulus [GO:0090288]; negative regulation of keratinocyte proliferation [GO:0010839]; negative regulation of wound healing [GO:0061045]; positive regulation of calcium ion import [GO:0090280]; positive regulation of trans…	brush border [GO:0005903]; clathrin-coated pit [GO:0005905]; cytoplasm [GO:0005737]; cytosol [GO:0005829]; endoplasmic reticulum [GO:0005783]; endoplasmic reticulum membrane [GO:0005789]; Golgi apparatus [GO:0005794]; Golgi membrane [GO:0000139]; intracellular membrane-bounded organelle [GO:0043231]; membrane [GO:0016020]; microtubule [GO:0005874]; mitochondrial membrane [GO:0031966]; mitochondri…
9	O14949	QCR8	Cytochrome b-c1 complex subunit 8 OS=Homo sapiens OX=9606 GN=UQCRQ PE=1 SV=4	52.069	15.9	9.9062			3			-0.530799	0				CSC	sp|O14949|QCR8_HUMAN	Ubiquinol-cytochrome c reductase complex ubiquinone-binding protein QP-C; This is a component of the ubiquinol-cytochrome c reductase complex (complex III or cytochrome b-c1 complex), which is part of the mitochondrial respiratory chain. This subunit, together with cytochrome b, binds to ubiquinone; Belongs to the UQCRQ/QCR8 family.	cerebellar Purkinje cell layer development [GO:0021680]; hippocampus development [GO:0021766]; hypothalamus development [GO:0021854]; midbrain development [GO:0030901]; mitochondrial electron transport, ubiquinol to cytochrome c [GO:0006122]; pons development [GO:0021548]; proton transmembrane transport [GO:1902600]; pyramidal neuron development [GO:0021860]; subthalamus development [GO:0021539];…	nucleoplasm [GO:0005654]; nucleus [GO:0005634]; ribonucleoprotein complex [GO:1990904]; spliceosomal complex [GO:0005681]
8	O14964	HGS	Hepatocyte growth factor-regulated tyrosine kinase substrate OS=Homo sapiens OX=9606 GN=HGS PE=1 SV=1	92.362	24.7	86.191		+		+	+	2.72035	2.47449	+			CSC,U373,U87	sp|O14964|HGS_HUMAN	Hepatocyte growth factor-regulated tyrosine kinase substrate; Involved in intracellular signal transduction mediated by cytokines and growth factors. When associated with STAM, it suppresses DNA signaling upon stimulation by IL-2 and GM-CSF. Could be a direct effector of PI3-kinase in vesicular pathway via early endosomes and may regulate trafficking to early and late endosomes by recruiting clat…	endosomal transport [GO:0016197]; macroautophagy [GO:0016236]; membrane invagination [GO:0010324]; multivesicular body assembly [GO:0036258]; negative regulation of angiogenesis [GO:0016525]; negative regulation of cell population proliferation [GO:0008285]; negative regulation of platelet-derived growth factor receptor signaling pathway [GO:0010642]; negative regulation of receptor signaling pat…	clathrin-coated vesicle [GO:0030136]; cytoplasm [GO:0005737]; cytosol [GO:0005829]; extracellular exosome [GO:0070062]; intracellular membrane-bounded organelle [GO:0043231]; membrane [GO:0016020]; nucleoplasm [GO:0005654]; phosphatidylinositol 3-kinase complex [GO:0005942]; plasma membrane [GO:0005886]; trans-Golgi network [GO:0005802]; vesicle [GO:0031982]
8	O14976	GAK	Cyclin-G-associated kinase OS=Homo sapiens OX=9606 GN=GAK PE=1 SV=2	44.747	10.7	143.19				+	+	1.09408	2.747	+			CSC,U373	sp|O14976|GAK_HUMAN	Cyclin G associated kinase; Associates with cyclin G and CDK5. Seems to act as an auxilin homolog that is involved in the uncoating of clathrin- coated vesicles by Hsc70 in non-neuronal cells. Expression oscillates slightly during the cell cycle, peaking at G1; Belongs to the protein kinase superfamily. Ser/Thr protein kinase family.	cell cycle [GO:0007049]; chaperone cofactor-dependent protein refolding [GO:0051085]; clathrin coat disassembly [GO:0072318]; clathrin-coated pit assembly [GO:1905224]; clathrin-dependent endocytosis [GO:0072583]; endoplasmic reticulum organization [GO:0007029]; Golgi organization [GO:0007030]; Golgi to lysosome transport [GO:0090160]; negative regulation of neuron projection development [GO:0010…	catalytic step 2 spliceosome [GO:0071013]; cytosol [GO:0005829]; membrane [GO:0016020]; nucleoplasm [GO:0005654]; nucleus [GO:0005634]; ribonucleoprotein complex [GO:1990904]
9	O14980	XPO1	Exportin-1 OS=Homo sapiens OX=9606 GN=XPO1 PE=1 SV=1	323.31	45.8	123.38		+		+	+	2.65483	1.59944	+			CSC,U373,U87	sp|O14980|XPO1_HUMAN	Chromosome region maintenance 1 protein homolog; Mediates the nuclear export of cellular proteins (cargos) bearing a leucine-rich nuclear export signal (NES) and of RNAs. In the nucleus, in association with RANBP3, binds cooperatively to the NES on its target protein and to the GTPase RAN in its active GTP-bound form (Ran-GTP). Docking of this complex to the nuclear pore complex (NPC) is mediated…	mRNA transport [GO:0051028]; negative regulation of transcription by RNA polymerase II [GO:0000122]; nucleocytoplasmic transport [GO:0006913]; protein export from nucleus [GO:0006611]; protein localization to nucleus [GO:0034504]; regulation of centrosome duplication [GO:0010824]; regulation of proteasomal ubiquitin-dependent protein catabolic process [GO:0032434]; regulation of protein export fr…	cis-Golgi network [GO:0005801]; endocytic vesicle [GO:0030139]; endosome membrane [GO:0010008]; Golgi apparatus [GO:0005794]; Golgi cisterna membrane [GO:0032580]; Golgi lumen [GO:0005796]; Golgi membrane [GO:0000139]; integral component of membrane [GO:0016021]; membrane [GO:0016020]; transport vesicle [GO:0030133]
9	O15027	SC16A	Protein transport protein Sec16A OS=Homo sapiens OX=9606 GN=SEC16A PE=1 SV=4	36.643	5.9	251.89						-0.0100994	0.011274				CSC,U373	sp|O15027|SC16A_HUMAN	Protein transport protein Sec16A; Defines endoplasmic reticulum exit sites (ERES) and is required for secretory cargo traffic from the endoplasmic reticulum to the Golgi apparatus. SAR1A-GTP-dependent assembly of SEC16A on the ER membrane forms an organized scaffold defining an ERES. Required for normal transitional endoplasmic reticulum (tER) organization.	autophagy [GO:0006914]; COPII vesicle coating [GO:0048208]; endoplasmic reticulum organization [GO:0007029]; endoplasmic reticulum to Golgi vesicle-mediated transport [GO:0006888]; Golgi organization [GO:0007030]; Golgi to plasma membrane CFTR protein transport [GO:0043000]; positive regulation of protein exit from endoplasmic reticulum [GO:0070863]; protein exit from endoplasmic reticulum [GO:00…	cytoplasm [GO:0005737]; cytosol [GO:0005829]; extracellular exosome [GO:0070062]; focal adhesion [GO:0005925]; melanosome [GO:0042470]; membrane [GO:0016020]; nucleus [GO:0005634]; perinuclear region of cytoplasm [GO:0048471]; transcription repressor complex [GO:0017053]; vacuolar membrane [GO:0005774]
6	O15031	PLXB2	Plexin-B2 OS=Homo sapiens OX=9606 GN=PLXNB2 PE=1 SV=3	323.31	43.3	205.12		+				0.7825	0.478379				CSC,U373,U87	sp|O15031|PLXB2_HUMAN;sp|O60486|PLXC1_HUMAN	Plexin B2; Cell surface receptor for SEMA4C, SEMA4D and SEMA4G that plays an important role in cell-cell signaling. Binding to class 4 semaphorins promotes downstream activation of RHOA and phosphorylation of ERBB2 at 'Tyr-1248'. Required for normal differentiation and migration of neuronal cells during brain corticogenesis and for normal embryonic brain development. Regulates the migration of ce…	brain development [GO:0007420]; excitatory synapse assembly [GO:1904861]; homophilic cell adhesion via plasma membrane adhesion molecules [GO:0007156]; negative regulation of cell adhesion [GO:0007162]; neural tube closure [GO:0001843]; neuroblast proliferation [GO:0007405]; positive regulation of axonogenesis [GO:0050772]; positive regulation of neuron projection development [GO:0010976]; positi…	basement membrane [GO:0005604]; collagen-containing extracellular matrix [GO:0062023]; extracellular exosome [GO:0070062]; extracellular region [GO:0005576]; Golgi lumen [GO:0005796]; integral component of membrane [GO:0016021]; lysosomal lumen [GO:0043202]; plasma membrane [GO:0005886]; synapse [GO:0045202]
9	O15042	SR140	U2 snRNP-associated SURP motif-containing protein OS=Homo sapiens OX=9606 GN=U2SURP PE=1 SV=2	16.103	7.6	118.29						NaN	0				CSC	sp|O15042|SR140_HUMAN	U2 snRNP-associated SURP motif-containing protein; U2 snRNP associated SURP domain containing; Belongs to the splicing factor SR family.	RNA processing [GO:0006396]	endoplasmic reticulum [GO:0005783]; endoplasmic reticulum membrane [GO:0005789]; extracellular exosome [GO:0070062]; rough endoplasmic reticulum membrane [GO:0030867]
4	O15067	PUR4	Phosphoribosylformylglycinamidine synthase OS=Homo sapiens OX=9606 GN=PFAS PE=1 SV=4	107.37	24.9	144.73		+		+		0.442734	1.1421	+			CSC,U373,U87	sp|O15067|PUR4_HUMAN	Formylglycinamide ribonucleotide amidotransferase; Phosphoribosylformylglycinamidine synthase involved in the purines biosynthetic pathway. Catalyzes the ATP-dependent conversion of formylglycinamide ribonucleotide (FGAR) and glutamine to yield formylglycinamidine ribonucleotide (FGAM) and glutamate (By similarity); In the N-terminal section; belongs to the FGAMS family.	'de novo' IMP biosynthetic process [GO:0006189]; anterior head development [GO:0097065]; glutamine metabolic process [GO:0006541]; purine ribonucleoside monophosphate biosynthetic process [GO:0009168]; response to drug [GO:0042493]	chaperone complex [GO:0101031]; cytosol [GO:0005829]; dynein axonemal particle [GO:0120293]; Golgi apparatus [GO:0005794]; nucleus [GO:0005634]; protein-containing complex [GO:0032991]
7	O15072	ATS3	A disintegrin and metalloproteinase with thrombospondin motifs 3 OS=Homo sapiens OX=9606 GN=ADAMTS3 PE=1 SV=4	159.33	26.2	135.6			1			NaN	0				CSC	sp|O15072|ATS3_HUMAN;sp|O95450|ATS2_HUMAN;sp|Q8WXS8|ATS14_HUMAN	A disintegrin and metalloproteinase with thrombospondin motifs 3; Cleaves the propeptides of type II collagen prior to fibril assembly. Does not act on types I and III collagens; ADAM metallopeptidases with thrombospondin type 1 motif	collagen biosynthetic process [GO:0032964]; collagen catabolic process [GO:0030574]; collagen fibril organization [GO:0030199]; extracellular matrix organization [GO:0030198]; in utero embryonic development [GO:0001701]; positive regulation of vascular endothelial growth factor signaling pathway [GO:1900748]; protein processing [GO:0016485]; supramolecular fiber organization [GO:0097435]; vascula…	adherens junction [GO:0005912]; cytoplasm [GO:0005737]; extracellular exosome [GO:0070062]; extracellular region [GO:0005576]; extracellular space [GO:0005615]; nucleus [GO:0005634]; ruffle [GO:0001726]; secretory granule lumen [GO:0034774]
8	O15118	NPC1	NPC intracellular cholesterol transporter 1 OS=Homo sapiens OX=9606 GN=NPC1 PE=1 SV=2	80.624	14.4	142.17		+		+	+	1.79163	2.20102	+			CSC,U373,U87	sp|O15118|NPC1_HUMAN	Niemann-Pick disease, type C1; Intracellular cholesterol transporter which acts in concert with NPC2 and plays an important role in the egress of cholesterol from the endosomal/lysosomal compartment. Both NPC1 and NPC2 function as the cellular 'tag team duo' (TTD) to catalyze the mobilization of cholesterol within the multivesicular environment of the late endosome (LE) to effect egress through t…	adult walking behavior [GO:0007628]; autophagy [GO:0006914]; bile acid metabolic process [GO:0008206]; cellular response to low-density lipoprotein particle stimulus [GO:0071404]; cellular response to steroid hormone stimulus [GO:0071383]; cholesterol efflux [GO:0033344]; cholesterol homeostasis [GO:0042632]; cholesterol metabolic process [GO:0008203]; cholesterol transport [GO:0030301]; endocyto…	axon [GO:0030424]; axonal growth cone [GO:0044295]; cell surface [GO:0009986]; collagen-containing extracellular matrix [GO:0062023]; dendrite [GO:0030425]; focal adhesion [GO:0005925]; integral component of membrane [GO:0016021]; neuronal cell body [GO:0043025]; plasma membrane [GO:0005886]
5	O15126	SCAM1	Secretory carrier-associated membrane protein 1 OS=Homo sapiens OX=9606 GN=SCAMP1 PE=1 SV=2	152.53	26.6	37.92			4			-1.81543	0				U373	sp|O15126|SCAM1_HUMAN		exocytosis [GO:0006887]; post-Golgi vesicle-mediated transport [GO:0006892]; protein transport [GO:0015031]	cytoplasm [GO:0005737]; cytosol [GO:0005829]; extracellular exosome [GO:0070062]
7	O15127	SCAM2	Secretory carrier-associated membrane protein 2 OS=Homo sapiens OX=9606 GN=SCAMP2 PE=1 SV=2	170.7	10.3	36.648		+	4		+	2.98465	1.91333				CSC	sp|O15127|SCAM2_HUMAN	Secretory carrier-associated membrane protein 2; Functions in post-Golgi recycling pathways. Acts as a recycling carrier to the cell surface; Belongs to the SCAMP family.	post-Golgi vesicle-mediated transport [GO:0006892]; protein transport [GO:0015031]	cytosol [GO:0005829]; endoplasmic reticulum membrane [GO:0005789]; extracellular exosome [GO:0070062]; Golgi membrane [GO:0000139]
6	O15143	ARC1B	Actin-related protein 2/3 complex subunit 1B OS=Homo sapiens OX=9606 GN=ARPC1B PE=1 SV=3	37.337	31.5	40.949			2			0.120617	0.157131				CSC,U373,U87	sp|O15143|ARC1B_HUMAN	Actin related protein 2/3 complex, subunit 1B, 41kDa; Functions as component of the Arp2/3 complex which is involved in regulation of actin polymerization and together with an activating nucleation-promoting factor (NPF) mediates the formation of branched actin networks; Belongs to the WD repeat ARPC1 family.	Arp2/3 complex-mediated actin nucleation [GO:0034314]; response to estradiol [GO:0032355]; response to estrogen [GO:0043627]	basolateral plasma membrane [GO:0016323]; endomembrane system [GO:0012505]; extracellular space [GO:0005615]; integral component of membrane [GO:0016021]; intracellular membrane-bounded organelle [GO:0043231]; lamellipodium [GO:0030027]; plasma membrane [GO:0005886]; presynaptic active zone membrane [GO:0048787]; protein-containing complex [GO:0032991]; SNARE complex [GO:0031201]; synaptic vesicl…
1	O15144	ARPC2	Actin-related protein 2/3 complex subunit 2 OS=Homo sapiens OX=9606 GN=ARPC2 PE=1 SV=1	68.578	61	34.333		+	2			-0.5446	0.78893				CSC,U373,U87	sp|O15144|ARPC2_HUMAN	Actin related protein 2/3 complex, subunit 2, 34kDa; Functions as actin-binding component of the Arp2/3 complex which is involved in regulation of actin polymerization and together with an activating nucleation-promoting factor (NPF) mediates the formation of branched actin networks. Seems to contact the mother actin filament; Belongs to the ARPC2 family.	actin filament polymerization [GO:0030041]; actin polymerization-dependent cell motility [GO:0070358]; Arp2/3 complex-mediated actin nucleation [GO:0034314]; positive regulation of lamellipodium assembly [GO:0010592]; positive regulation of substrate adhesion-dependent cell spreading [GO:1900026]	cytoplasm [GO:0005737]; cytosol [GO:0005829]; exocyst [GO:0000145]; midbody [GO:0030496]
5	O15145	ARPC3	Actin-related protein 2/3 complex subunit 3 OS=Homo sapiens OX=9606 GN=ARPC3 PE=1 SV=3	17.966	29.8	20.546		+	2	+		-0.58007	0.633061				CSC,U373,U87	sp|O15145|ARPC3_HUMAN	Actin related protein 2/3 complex, subunit 3, 21kDa; Functions as component of the Arp2/3 complex which is involved in regulation of actin polymerization and together with an activating nucleation-promoting factor (NPF) mediates the formation of branched actin networks; Belongs to the ARPC3 family.	actin polymerization-dependent cell motility [GO:0070358]; Arp2/3 complex-mediated actin nucleation [GO:0034314]; cellular response to nerve growth factor stimulus [GO:1990090]	cytoplasm [GO:0005737]; cytosol [GO:0005829]; extracellular exosome [GO:0070062]
2	O15162	PLS1	Phospholipid scramblase 1 OS=Homo sapiens OX=9606 GN=PLSCR1 PE=1 SV=1	12.755	17.9	35.049		+		+		-1.0149	1.29991				CSC,U87	sp|O15162|PLS1_HUMAN	Ca(2+)-dependent phospholipid scramblase 1; May mediate accelerated ATP-independent bidirectional transbilayer migration of phospholipids upon binding calcium ions that results in a loss of phospholipid asymmetry in the plasma membrane. May play a central role in the initiation of fibrin clot formation, in the activation of mast cells and in the recognition of apoptotic and injured cells by the r…	acute-phase response [GO:0006953]; apoptotic process [GO:0006915]; defense response to virus [GO:0051607]; negative regulation of phagocytosis [GO:0050765]; negative regulation of viral genome replication [GO:0045071]; phosphatidylserine biosynthetic process [GO:0006659]; phosphatidylserine exposure on apoptotic cell surface [GO:0070782]; plasma membrane phospholipid scrambling [GO:0017121]; plat…	cytosol [GO:0005829]; cytosolic large ribosomal subunit [GO:0022625]; cytosolic ribosome [GO:0022626]; focal adhesion [GO:0005925]; membrane [GO:0016020]; nucleus [GO:0005634]; ribosome [GO:0005840]
8	O15173	PGRC2	Membrane-associated progesterone receptor component 2 OS=Homo sapiens OX=9606 GN=PGRMC2 PE=1 SV=1	27.707	32.7	23.818						1.24035	0				CSC	sp|O15173|PGRC2_HUMAN		adipose tissue development [GO:0060612]	extracellular exosome [GO:0070062]; integral component of plasma membrane [GO:0005887]; plasma membrane [GO:0005886]
6	O15230	LAMA5	Laminin subunit alpha-5 OS=Homo sapiens OX=9606 GN=LAMA5 PE=1 SV=8	323.31	30.4	399.73		+	4			0.264267	0.292101				CSC,U373,U87	sp|O15230|LAMA5_HUMAN;sp|Q16787|LAMA3_HUMAN	Laminin-10 subunit alpha; Binding to cells via a high affinity receptor, laminin is thought to mediate the attachment, migration and organization of cells into tissues during embryonic development by interacting with other extracellular matrix components.	animal organ morphogenesis [GO:0009887]; axon guidance [GO:0007411]; branching involved in salivary gland morphogenesis [GO:0060445]; branching involved in ureteric bud morphogenesis [GO:0001658]; cell-cell adhesion [GO:0098609]; cell migration [GO:0016477]; cilium assembly [GO:0060271]; hair follicle development [GO:0001942]; integrin-mediated signaling pathway [GO:0007229]; lung development [GO…	cytosol [GO:0005829]; cytosolic proteasome complex [GO:0031597]; extracellular region [GO:0005576]; ficolin-1-rich granule lumen [GO:1904813]; nucleoplasm [GO:0005654]; nucleus [GO:0005634]; proteasome accessory complex [GO:0022624]; proteasome complex [GO:0000502]; proteasome regulatory particle, lid subcomplex [GO:0008541]; secretory granule lumen [GO:0034774]
7	O15258	RER1	Protein RER1 OS=Homo sapiens OX=9606 GN=RER1 PE=1 SV=1	101.68	25	22.958		+				NaN	0				CSC	sp|O15258|RER1_HUMAN	Retention in endoplasmic reticulum sorting receptor 1; Involved in the retrieval of endoplasmic reticulum membrane proteins from the early Golgi compartment.	positive regulation of protein localization to plasma membrane [GO:1903078]; protein retention in ER lumen [GO:0006621]; retrograde vesicle-mediated transport, Golgi to endoplasmic reticulum [GO:0006890]; skeletal muscle acetylcholine-gated channel clustering [GO:0071340]	actin cytoskeleton [GO:0015629]; axon [GO:0030424]; axon initial segment [GO:0043194]; cytoplasm [GO:0005737]; cytosol [GO:0005829]; dendrite [GO:0030425]; endosome [GO:0005768]; I band [GO:0031674]; lipid tube [GO:0060987]; membrane [GO:0016020]; node of Ranvier [GO:0033268]; nuclear envelope [GO:0005635]; nucleus [GO:0005634]; plasma membrane [GO:0005886]; synaptic vesicle [GO:0008021]; T-tubul…
9	O15260	SURF4	Surfeit locus protein 4 OS=Homo sapiens OX=9606 GN=SURF4 PE=1 SV=3	130.38	24.5	30.394		+		+	+	1.94059	2.17576				CSC,U373,U87	sp|O15260|SURF4_HUMAN	Surfeit locus protein 4; May play a role in the maintenance of the architecture of the endoplasmic reticulum-Golgi intermediate compartment and of the Golgi; Belongs to the SURF4 family.	Golgi organization [GO:0007030]; positive regulation of organelle organization [GO:0010638]	axonal growth cone [GO:0044295]; axon cytoplasm [GO:1904115]; centriolar satellite [GO:0034451]; ciliary rootlet [GO:0035253]; cytosol [GO:0005829]; dendrite cytoplasm [GO:0032839]; kinesin complex [GO:0005871]; lysosomal membrane [GO:0005765]; membrane [GO:0016020]; microtubule [GO:0005874]; perinuclear region of cytoplasm [GO:0048471]; phagocytic vesicle [GO:0045335]; vesicle [GO:0031982]
7	O15269	SPTC1	Serine palmitoyltransferase 1 OS=Homo sapiens OX=9606 GN=SPTLC1 PE=1 SV=1	78.463	20.5	52.743						NaN	0				CSC	sp|O15269|SPTC1_HUMAN	Serine palmitoyltransferase, long chain base subunit 1; Serine palmitoyltransferase (SPT). The heterodimer formed with SPTLC2 or SPTLC3 constitutes the catalytic core. The composition of the serine palmitoyltransferase (SPT) complex determines the substrate preference. The SPTLC1-SPTLC2-SPTSSA complex shows a strong preference for C16-CoA substrate, while the SPTLC1-SPTLC3-SPTSSA isozyme uses bot…	ceramide biosynthetic process [GO:0046513]; positive regulation of lipophagy [GO:1904504]; regulation of fat cell apoptotic process [GO:1904649]; sphingolipid biosynthetic process [GO:0030148]; sphingolipid metabolic process [GO:0006665]; sphingosine biosynthetic process [GO:0046512]	extracellular exosome [GO:0070062]; mitochondrion [GO:0005739]; nucleoplasm [GO:0005654]; nucleus [GO:0005634]
8	O15294	OGT1	UDP-N-acetylglucosamine--peptide N-acetylglucosaminyltransferase 110 kDa subunit OS=Homo sapiens OX=9606 GN=OGT PE=1 SV=3	14.773	8.8	116.92						NaN	0				CSC	sp|O15294|OGT1_HUMAN	UDP-N-acetylglucosamine--peptide N-acetylglucosaminyltransferase 110 kDa subunit; Catalyzes the transfer of a single N-acetylglucosamine from UDP-GlcNAc to a serine or threonine residue in cytoplasmic and nuclear proteins resulting in their modification with a beta- linked N-acetylglucosamine (O-GlcNAc). Glycosylates a large and diverse number of proteins including histone H2B, AKT1, EZH2, PFKL, …	apoptotic process [GO:0006915]; circadian regulation of gene expression [GO:0032922]; histone H3-K4 trimethylation [GO:0080182]; histone H4-K16 acetylation [GO:0043984]; histone H4-K5 acetylation [GO:0043981]; histone H4-K8 acetylation [GO:0043982]; negative regulation of proteasomal ubiquitin-dependent protein catabolic process [GO:0032435]; negative regulation of protein ubiquitination [GO:0031…	apical plasma membrane [GO:0016324]; basal plasma membrane [GO:0009925]; basolateral plasma membrane [GO:0016323]; extracellular exosome [GO:0070062]; integral component of plasma membrane [GO:0005887]; lateral plasma membrane [GO:0016328]; membrane [GO:0016020]; plasma membrane [GO:0005886]
7	O15321	TM9S1	Transmembrane 9 superfamily member 1 OS=Homo sapiens OX=9606 GN=TM9SF1 PE=2 SV=2	12.662	19.8	68.86						NaN	0				CSC	sp|O15321|TM9S1_HUMAN		autophagy [GO:0006914]; protein localization to membrane [GO:0072657]	cytosol [GO:0005829]; Golgi apparatus [GO:0005794]; plasma membrane [GO:0005886]
7	O15344	TRI18	E3 ubiquitin-protein ligase Midline-1 OS=Homo sapiens OX=9606 GN=MID1 PE=1 SV=1	31.006	13.8	75.25						0.162951	0.132977				CSC	sp|O15344|TRI18_HUMAN	RING-type E3 ubiquitin transferase Midline-1; Has E3 ubiquitin ligase activity towards IGBP1, promoting its monoubiquitination, which results in deprotection of the catalytic subunit of protein phosphatase PP2A, and its subsequent degradation by polyubiquitination; Belongs to the TRIM/RBCC family.	microtubule cytoskeleton organization [GO:0000226]; negative regulation of microtubule depolymerization [GO:0007026]; pattern specification process [GO:0007389]; positive regulation of stress-activated MAPK cascade [GO:0032874]; protein localization to microtubule [GO:0035372]	cis-Golgi network [GO:0005801]; COPI-coated vesicle membrane [GO:0030663]; endoplasmic reticulum [GO:0005783]; endoplasmic reticulum membrane [GO:0005789]; Golgi membrane [GO:0000139]; integral component of membrane [GO:0016021]; transport vesicle [GO:0030133]
5	O15371	EIF3D	Eukaryotic translation initiation factor 3 subunit D OS=Homo sapiens OX=9606 GN=EIF3D PE=1 SV=1	37.118	22.3	63.972						NaN	0				U373	sp|O15371|EIF3D_HUMAN	Eukaryotic translation initiation factor 3, subunit D; mRNA cap-binding component of the eukaryotic translation initiation factor 3 (eIF-3) complex, a complex required for several steps in the initiation of protein synthesis of a specialized repertoire of mRNAs. The eIF-3 complex associates with the 40S ribosome and facilitates the recruitment of eIF-1, eIF-1A, eIF-2:GTP:methionyl-tRNAi and eIF-5…	cap-dependent translational initiation [GO:0002191]; formation of cytoplasmic translation initiation complex [GO:0001732]; IRES-dependent viral translational initiation [GO:0075522]; positive regulation of mRNA binding [GO:1902416]; positive regulation of translation [GO:0045727]; translational initiation [GO:0006413]; viral translational termination-reinitiation [GO:0075525]	chromosome, telomeric region [GO:0000781]; CMG complex [GO:0071162]; MCM complex [GO:0042555]; membrane [GO:0016020]; nucleoplasm [GO:0005654]; nucleus [GO:0005634]
3	O15372	EIF3H	Eukaryotic translation initiation factor 3 subunit H OS=Homo sapiens OX=9606 GN=EIF3H PE=1 SV=1	22.082	25	39.93		+				-0.715833	1.01211				CSC,U373,U87	sp|O15372|EIF3H_HUMAN	Eukaryotic translation initiation factor 3, subunit H; Component of the eukaryotic translation initiation factor 3 (eIF-3) complex, which is required for several steps in the initiation of protein synthesis. The eIF-3 complex associates with the 40S ribosome and facilitates the recruitment of eIF-1, eIF-1A, eIF-2:GTP:methionyl-tRNAi and eIF-5 to form the 43S pre- initiation complex (43S PIC). The…	formation of cytoplasmic translation initiation complex [GO:0001732]; negative regulation of proteasomal ubiquitin-dependent protein catabolic process [GO:0032435]; regulation of translational initiation [GO:0006446]; translational initiation [GO:0006413]	chromosome, telomeric region [GO:0000781]; CMG complex [GO:0071162]; cytosol [GO:0005829]; MCM complex [GO:0042555]; membrane [GO:0016020]; nucleoplasm [GO:0005654]; nucleus [GO:0005634]
5	O15382	BCAT2	Branched-chain-amino-acid aminotransferase, mitochondrial OS=Homo sapiens OX=9606 GN=BCAT2 PE=1 SV=2	8.1352	10.7	44.287						NaN	0				U373	sp|O15382|BCAT2_HUMAN	Branched-chain-amino-acid aminotransferase, mitochondrial; Catalyzes the first reaction in the catabolism of the essential branched chain amino acids leucine, isoleucine, and valine. May also function as a transporter of branched chain alpha-keto acids; Belongs to the class-IV pyridoxal-phosphate-dependent aminotransferase family.	branched-chain amino acid biosynthetic process [GO:0009082]; cellular response to leukemia inhibitory factor [GO:1990830]; isoleucine catabolic process [GO:0006550]; leucine biosynthetic process [GO:0009098]; regulation of hormone levels [GO:0010817]; valine biosynthetic process [GO:0009099]	chromatin [GO:0000785]; chromosome, telomeric region [GO:0000781]; CMG complex [GO:0071162]; cytosol [GO:0005829]; MCM complex [GO:0042555]; membrane [GO:0016020]; nucleoplasm [GO:0005654]; nucleus [GO:0005634]
1	O15400	STX7	Syntaxin-7 OS=Homo sapiens OX=9606 GN=STX7 PE=1 SV=4	85.08	36.4	29.815		+				NaN	0				U373,U87	sp|O15400|STX7_HUMAN	Syntaxin 7; May be involved in protein trafficking from the plasma membrane to the early endosome (EE) as well as in homotypic fusion of endocytic organelles. Mediates the endocytic trafficking from early endosomes to late endosomes and lysosomes; Belongs to the syntaxin family.	intracellular protein transport [GO:0006886]; organelle assembly [GO:0070925]; organelle localization [GO:0051640]; positive regulation of receptor localization to synapse [GO:1902685]; positive regulation of T cell mediated cytotoxicity [GO:0001916]; regulation of protein localization to plasma membrane [GO:1903076]; vesicle docking [GO:0048278]; vesicle fusion [GO:0006906]	cell-cell junction [GO:0005911]; cytoplasm [GO:0005737]; cytoskeleton [GO:0005856]; extracellular space [GO:0005615]; plasma membrane [GO:0005886]
2	O15427	MOT4	Monocarboxylate transporter 4 OS=Homo sapiens OX=9606 GN=SLC16A3 PE=1 SV=1	3.5952	13.1	49.469		+				NaN	0				U87	sp|O15427|MOT4_HUMAN	Solute carrier family 16 (monocarboxylate transporter), member 3; Proton-linked monocarboxylate transporter. Catalyzes the rapid transport across the plasma membrane of many monocarboxylates such as lactate, pyruvate, branched-chain oxo acids derived from leucine, valine and isoleucine, and the ketone bodies acetoacetate, beta-hydroxybutyrate and acetate (By similarity); Belongs to the major faci…	monocarboxylic acid transport [GO:0015718]; plasma membrane lactate transport [GO:0035879]	BRISC complex [GO:0070552]; cytoplasm [GO:0005737]; cytosol [GO:0005829]; extracellular exosome [GO:0070062]; microtubule cytoskeleton [GO:0015630]; mitochondrial inner membrane [GO:0005743]; mitochondrial intermembrane space [GO:0005758]; mitochondrial matrix [GO:0005759]; mitochondrial nucleoid [GO:0042645]; mitochondrion [GO:0005739]; nucleus [GO:0005634]
6	O15431	COPT1	High affinity copper uptake protein 1 OS=Homo sapiens OX=9606 GN=SLC31A1 PE=1 SV=1	5.9309	15.8	21.09						0.727926	0.654874				CSC,U373	sp|O15431|COPT1_HUMAN	Solute carrier family 31 (copper transporter), member 1; High-affinity, saturable copper transporter involved in dietary copper uptake; Solute carriers	cellular copper ion homeostasis [GO:0006878]; cellular response to cisplatin [GO:0072719]; copper ion import across plasma membrane [GO:0098705]; copper ion transport [GO:0006825]	cytosol [GO:0005829]; extracellular exosome [GO:0070062]; mitochondrion [GO:0005739]; nucleus [GO:0005634]
9	O15438	MRP3	Canalicular multispecific organic anion transporter 2 OS=Homo sapiens OX=9606 GN=ABCC3 PE=1 SV=3	51.792	6.9	169.34						NaN	0				U373	sp|O15438|MRP3_HUMAN	ATP-binding cassette, sub-family C (CFTR/MRP), member 3; May act as an inducible transporter in the biliary and intestinal excretion of organic anions. Acts as an alternative route for the export of bile acids and glucuronides from cholestatic hepatocytes (By similarity); Belongs to the ABC transporter superfamily. ABCC family. Conjugate transporter (TC 3.A.1.208) subfamily.	bile acid and bile salt transport [GO:0015721]; drug transmembrane transport [GO:0006855]; leukotriene transport [GO:0071716]; transmembrane transport [GO:0055085]; transport across blood-brain barrier [GO:0150104]; xenobiotic transport [GO:0042908]	anchored component of plasma membrane [GO:0046658]; cell surface [GO:0009986]; collagen-containing extracellular matrix [GO:0062023]; cytosol [GO:0005829]; endosome [GO:0005768]; extracellular exosome [GO:0070062]; extracellular matrix [GO:0031012]; extracellular region [GO:0005576]; extracellular space [GO:0005615]; Golgi lumen [GO:0005796]; intrinsic component of plasma membrane [GO:0031226]; l…
7	O15439	MRP4	Multidrug resistance-associated protein 4 OS=Homo sapiens OX=9606 GN=ABCC4 PE=1 SV=3	323.31	30.7	149.52			1			1.17447	1.68756				CSC,U373,U87	sp|O15439|MRP4_HUMAN	ATP-binding cassette, sub-family C (CFTR/MRP), member 4; May be an organic anion pump relevant to cellular detoxification; ATP binding cassette subfamily C	bile acid and bile salt transport [GO:0015721]; bile acid signaling pathway [GO:0038183]; cAMP transport [GO:0070730]; cilium assembly [GO:0060271]; export across plasma membrane [GO:0140115]; leukotriene transport [GO:0071716]; platelet degranulation [GO:0002576]; positive regulation of smooth muscle cell proliferation [GO:0048661]; prostaglandin secretion [GO:0032310]; prostaglandin transport […	adherens junction [GO:0005912]; azurophil granule lumen [GO:0035578]; blood microparticle [GO:0072562]; cytoplasm [GO:0005737]; cytoskeleton [GO:0005856]; cytosol [GO:0005829]; endoplasmic reticulum membrane [GO:0005789]; extracellular exosome [GO:0070062]; extracellular region [GO:0005576]; extracellular space [GO:0005615]; extracellular vesicle [GO:1903561]; focal adhesion [GO:0005925]; interle…
5	O15460	P4HA2	Prolyl 4-hydroxylase subunit alpha-2 OS=Homo sapiens OX=9606 GN=P4HA2 PE=1 SV=1	25.105	28.4	60.901						NaN	0				U373	sp|O15460|P4HA2_HUMAN	Procollagen-proline,2-oxoglutarate-4-dioxygenase subunit alpha-2; Catalyzes the post-translational formation of 4- hydroxyproline in -Xaa-Pro-Gly- sequences in collagens and other proteins.	peptidyl-proline hydroxylation to 4-hydroxy-L-proline [GO:0018401]	cytoplasm [GO:0005737]; cytoskeleton [GO:0005856]; extracellular exosome [GO:0070062]
8	O15484	CAN5	Calpain-5 OS=Homo sapiens OX=9606 GN=CAPN5 PE=1 SV=2	201.11	61.1	73.168		+		+	+	3.57782	4.20945	+	+		CSC,U373,U87	sp|O15484|CAN5_HUMAN	Calpain htra-3; Calcium-regulated non-lysosomal thiol-protease; C2 domain containing	proteolysis [GO:0006508]; signal transduction [GO:0007165]	acrosomal vesicle [GO:0001669]; actin cytoskeleton [GO:0015629]; adherens junction [GO:0005912]; catenin complex [GO:0016342]; cell-cell junction [GO:0005911]; cell junction [GO:0030054]; cytosol [GO:0005829]; flotillin complex [GO:0016600]; focal adhesion [GO:0005925]; intercalated disc [GO:0014704]; intracellular membrane-bounded organelle [GO:0043231]; lamellipodium [GO:0030027]; plasma membra…
9	O15488	GLYG2	Glycogenin-2 OS=Homo sapiens OX=9606 GN=GYG2 PE=1 SV=2	12.554	14	55.183						NaN	0				CSC	sp|O15488|GLYG2_HUMAN	Glycogenin 2; Self-glucosylates, via an inter-subunit mechanism, to form an oligosaccharide primer that serves as substrate for glycogen synthase; Glycosyltransferase family 8	glycogen biosynthetic process [GO:0005978]	adherens junction [GO:0005912]; apical part of cell [GO:0045177]; apicolateral plasma membrane [GO:0016327]; basolateral plasma membrane [GO:0016323]; beta-catenin destruction complex [GO:0030877]; beta-catenin-TCF7L2 complex [GO:0070369]; beta-catenin-TCF complex [GO:1990907]; bicellular tight junction [GO:0005923]; catenin complex [GO:0016342]; cell-cell junction [GO:0005911]; cell cortex [GO:0…
1	O15498	YKT6	Synaptobrevin homolog YKT6 OS=Homo sapiens OX=9606 GN=YKT6 PE=1 SV=1	243.93	57.6	22.417						-0.4451	0.577767				CSC,U373,U87	sp|O15498|YKT6_HUMAN	YKT6 v-SNARE homolog (S. cerevisiae); Vesicular soluble NSF attachment protein receptor (v- SNARE) mediating vesicle docking and fusion to a specific acceptor cellular compartment. Functions in endoplasmic reticulum to Golgi transport; as part of a SNARE complex composed of GOSR1, GOSR2 and STX5. Functions in early/recycling endosome to TGN transport; as part of a SNARE complex composed of BET1L,…	endoplasmic reticulum to Golgi vesicle-mediated transport [GO:0006888]; protein transport [GO:0015031]; retrograde transport, endosome to Golgi [GO:0042147]; vesicle docking involved in exocytosis [GO:0006904]; vesicle targeting [GO:0006903]	box C/D RNP complex [GO:0031428]; cytoplasm [GO:0005737]; fibrillar center [GO:0001650]; membrane [GO:0016020]; nucleolus [GO:0005730]; nucleoplasm [GO:0005654]; pre-snoRNP complex [GO:0070761]; small-subunit processome [GO:0032040]; sno(s)RNA-containing ribonucleoprotein complex [GO:0005732]
8	O15540	FABP7	Fatty acid-binding protein, brain OS=Homo sapiens OX=9606 GN=FABP7 PE=1 SV=3	174.51	84.1	14.889						NaN	0				CSC	sp|O15540|FABP7_HUMAN	Mammary-derived growth inhibitor related; B-FABP could be involved in the transport of a so far unknown hydrophobic ligand with potential morphogenic activity during CNS development. It is required for the establishment of the radial glial fiber system in developing brain, a system that is necessary for the migration of immature neurons to establish cortical layers (By similarity); Fatty acid bin…	epithelial cell proliferation [GO:0050673]; negative regulation of cell population proliferation [GO:0008285]; nervous system development [GO:0007399]	cell leading edge [GO:0031252]; centrosome [GO:0005813]; cytoplasm [GO:0005737]; cytoplasmic stress granule [GO:0010494]; cytosol [GO:0005829]; extracellular exosome [GO:0070062]; extracellular region [GO:0005576]; ficolin-1-rich granule lumen [GO:1904813]; lamellipodium [GO:0030027]; NLRP3 inflammasome complex [GO:0072559]; nucleoplasm [GO:0005654]; nucleus [GO:0005634]; P granule [GO:0043186]; …
9	O43143	DHX15	Pre-mRNA-splicing factor ATP-dependent RNA helicase DHX15 OS=Homo sapiens OX=9606 GN=DHX15 PE=1 SV=2	106.35	33.5	90.932		+				1.58567	0.879451				CSC,U373	sp|O43143|DHX15_HUMAN;sp|O60231|DHX16_HUMAN	Pre-mRNA-splicing factor ATP-dependent RNA helicase DHX15; Pre-mRNA processing factor involved in disassembly of spliceosomes after the release of mature mRNA. In cooperation with TFIP11 seem to be involved in the transition of the U2, U5 and U6 snRNP-containing IL complex to the snRNP-free IS complex leading to efficient debranching and turnover of excised introns; Belongs to the DEAD box helica…	mRNA processing [GO:0006397]; response to alkaloid [GO:0043279]; response to toxic substance [GO:0009636]; RNA splicing [GO:0008380]	apical plasma membrane [GO:0016324]; centriolar satellite [GO:0034451]; cytoplasm [GO:0005737]; extracellular exosome [GO:0070062]; extracellular space [GO:0005615]; filopodium [GO:0030175]; integral component of plasma membrane [GO:0005887]; intracellular membrane-bounded organelle [GO:0043231]; lamellipodium [GO:0030027]; membrane raft [GO:0045121]; microvillus membrane [GO:0031528]; nucleolus …
1	O43149	ZZEF1	Zinc finger ZZ-type and EF-hand domain-containing protein 1 OS=Homo sapiens OX=9606 GN=ZZEF1 PE=1 SV=6	15.922	3.5	331.07						NaN	0				U373	sp|O43149|ZZEF1_HUMAN			cell surface [GO:0009986]; cytoplasm [GO:0005737]; early endosome [GO:0005769]; extracellular exosome [GO:0070062]; integral component of plasma membrane [GO:0005887]; membrane [GO:0016020]; mitochondrial inner membrane [GO:0005743]; mitochondrial prohibitin complex [GO:0035632]; mitochondrion [GO:0005739]; nucleoplasm [GO:0005654]; nucleus [GO:0005634]; plasma membrane [GO:0005886]
1	O43156	TTI1	TELO2-interacting protein 1 homolog OS=Homo sapiens OX=9606 GN=TTI1 PE=1 SV=3	6.4607	5.1	122.07						NaN	0				CSC	sp|O43156|TTI1_HUMAN	TELO2-interacting protein 1 homolog; Regulator of the DNA damage response (DDR). Part of the TTT complex that is required to stabilize protein levels of the phosphatidylinositol 3-kinase-related protein kinase (PIKK) family proteins. The TTT complex is involved in the cellular resistance to DNA damage stresses, like ionizing radiation (IR), ultraviolet (UV) and mitomycin C (MMC). Together with th…	regulation of TOR signaling [GO:0032006]	collagen-containing extracellular matrix [GO:0062023]; cytoplasm [GO:0005737]; cytosol [GO:0005829]; extracellular exosome [GO:0070062]; extracellular region [GO:0005576]; extracellular space [GO:0005615]; ficolin-1-rich granule membrane [GO:0101003]; plasma membrane [GO:0005886]; secretory granule membrane [GO:0030667]; serine protease inhibitor complex [GO:0097180]; tertiary granule membrane [G…
7	O43157	PLXB1	Plexin-B1 OS=Homo sapiens OX=9606 GN=PLXNB1 PE=1 SV=3	93.232	14.7	232.3						2.84258	0.836624				CSC,U373	sp|O43157|PLXB1_HUMAN	Semaphorin receptor SEP; Receptor for SEMA4D. Plays a role in RHOA activation and subsequent changes of the actin cytoskeleton. Plays a role in axon guidance, invasive growth and cell migration; Belongs to the plexin family.	cell migration [GO:0016477]; inhibitory synapse assembly [GO:1904862]; intracellular signal transduction [GO:0035556]; negative regulation of cell adhesion [GO:0007162]; negative regulation of osteoblast proliferation [GO:0033689]; neuron projection morphogenesis [GO:0048812]; ossification involved in bone maturation [GO:0043931]; positive regulation of axonogenesis [GO:0050772]; positive regulat…	collagen-containing extracellular matrix [GO:0062023]; endoplasmic reticulum lumen [GO:0005788]; extracellular matrix [GO:0031012]; extracellular region [GO:0005576]
9	O43169	CYB5B	Cytochrome b5 type B OS=Homo sapiens OX=9606 GN=CYB5B PE=1 SV=3	185.96	59.3	16.694		+	3			-0.0719325	0.0838463				CSC,U373	sp|O43169|CYB5B_HUMAN	Cytochrome b5 type B (outer mitochondrial membrane); Cytochrome b5 is a membrane bound hemoprotein which function as an electron carrier for several membrane bound oxygenases.	nitric oxide biosynthetic process [GO:0006809]; response to oxidative stress [GO:0006979]; xenobiotic metabolic process [GO:0006805]	adherens junction [GO:0005912]; apical part of cell [GO:0045177]; cell body [GO:0044297]; cleavage furrow [GO:0032154]; cortical actin cytoskeleton [GO:0030864]; cytoplasm [GO:0005737]; cytoskeleton [GO:0005856]; cytosol [GO:0005829]; early endosome [GO:0005769]; filopodium membrane [GO:0031527]; lamellipodium [GO:0030027]; membrane [GO:0016020]; neuron projection [GO:0043005]; nucleolus [GO:0005…
9	O43175	SERA	D-3-phosphoglycerate dehydrogenase OS=Homo sapiens OX=9606 GN=PHGDH PE=1 SV=4	323.31	52.5	56.65		+		+		1.00998	1.8113		+		CSC,U373,U87	sp|O43175|SERA_HUMAN	D-3-phosphoglycerate dehydrogenase; Catalyzes the reversible oxidation of 3-phospho-D- glycerate to 3-phosphonooxypyruvate, the first step of the phosphorylated L-serine biosynthesis pathway. Also catalyzes the reversible oxidation of 2-hydroxyglutarate to 2-oxoglutarate and the reversible oxidation of (S)-malate to oxaloacetate; Belongs to the D-isomer specific 2-hydroxyacid dehydrogenase family.	brain development [GO:0007420]; G1 to G0 transition [GO:0070314]; gamma-aminobutyric acid metabolic process [GO:0009448]; glial cell development [GO:0021782]; glutamine metabolic process [GO:0006541]; glycine metabolic process [GO:0006544]; L-serine biosynthetic process [GO:0006564]; neural tube development [GO:0021915]; neuron projection development [GO:0031175]; regulation of gene expression [G…	cytoplasm [GO:0005737]; cytosol [GO:0005829]; nucleoplasm [GO:0005654]; nucleus [GO:0005634]
5	O43237	DC1L2	Cytoplasmic dynein 1 light intermediate chain 2 OS=Homo sapiens OX=9606 GN=DYNC1LI2 PE=1 SV=1	19.225	27.8	54.099						-0.368668	0				U373	sp|O43237|DC1L2_HUMAN	Dynein, cytoplasmic 1, light intermediate chain 2; Acts as one of several non-catalytic accessory components of the cytoplasmic dynein 1 complex that are thought to be involved in linking dynein to cargos and to adapter proteins that regulate dynein function. Cytoplasmic dynein 1 acts as a motor for the intracellular retrograde motility of vesicles and organelles along microtubules. May play a ro…	cellular response to nerve growth factor stimulus [GO:1990090]; centrosome localization [GO:0051642]; microtubule-based movement [GO:0007018]; microtubule cytoskeleton organization [GO:0000226]	adherens junction [GO:0005912]; apical plasma membrane [GO:0016324]; cell periphery [GO:0071944]; cell tip [GO:0051286]; cleavage furrow [GO:0032154]; cortical actin cytoskeleton [GO:0030864]; extracellular exosome [GO:0070062]; extracellular space [GO:0005615]; filopodium [GO:0030175]; focal adhesion [GO:0005925]; lamellipodium [GO:0030027]; microvillus [GO:0005902]; midbody [GO:0030496]; plasma…
9	O43242	PSMD3	26S proteasome non-ATPase regulatory subunit 3 OS=Homo sapiens OX=9606 GN=PSMD3 PE=1 SV=2	323.31	51.7	60.977		+		+		1.2379	0.54886				CSC,U373,U87	sp|O43242|PSMD3_HUMAN	Proteasome (prosome, macropain) 26S subunit, non-ATPase, 3; Component of the 26S proteasome, a multiprotein complex involved in the ATP-dependent degradation of ubiquitinated proteins. This complex plays a key role in the maintenance of protein homeostasis by removing misfolded or damaged proteins, which could impair cellular functions, and by removing proteins whose functions are no longer requi…	regulation of protein catabolic process [GO:0042176]; ubiquitin-dependent protein catabolic process [GO:0006511]	cytosol [GO:0005829]; nuclear membrane [GO:0031965]; nucleoplasm [GO:0005654]; nucleus [GO:0005634]
8	O43306	ADCY6	Adenylate cyclase type 6 OS=Homo sapiens OX=9606 GN=ADCY6 PE=1 SV=2	35.017	14.2	130.61						NaN	0				CSC	sp|O43306|ADCY6_HUMAN	Ca(2+)-inhibitable adenylyl cyclase; Catalyzes the formation of the signaling molecule cAMP downstream of G protein-coupled receptors. Functions in signaling cascades downstream of beta-adrenergic receptors in the heart and in vascular smooth muscle cells. Functions in signaling cascades downstream of the vasopressin receptor in the kidney and has a role in renal water reabsorption. Functions in …	adenylate cyclase-activating G protein-coupled receptor signaling pathway [GO:0007189]; adenylate cyclase-inhibiting G protein-coupled receptor signaling pathway [GO:0007193]; blood vessel diameter maintenance [GO:0097746]; cAMP biosynthetic process [GO:0006171]; cellular response to catecholamine stimulus [GO:0071870]; cellular response to forskolin [GO:1904322]; cellular response to prostagland…	DNA replication factor A complex [GO:0005662]; nucleoplasm [GO:0005654]; site of double-strand break [GO:0035861]
9	O43324	MCA3	Eukaryotic translation elongation factor 1 epsilon-1 OS=Homo sapiens OX=9606 GN=EEF1E1 PE=1 SV=1	16.466	56.9	19.81		+		+	+	-1.6958	1.7079	+			CSC,U373	sp|O43324|MCA3_HUMAN	Aminoacyl tRNA synthetase complex-interacting multifunctional protein 3; Positive modulator of ATM response to DNA damage.	negative regulation of cell population proliferation [GO:0008285]; positive regulation of apoptotic process [GO:0043065]; positive regulation of cellular senescence [GO:2000774]; positive regulation of DNA damage response, signal transduction by p53 class mediator [GO:0043517]; translation [GO:0006412]	cytosol [GO:0005829]; mitochondrion [GO:0005739]; nucleoplasm [GO:0005654]
9	O43390	HNRPR	Heterogeneous nuclear ribonucleoprotein R OS=Homo sapiens OX=9606 GN=HNRNPR PE=1 SV=1	60.687	25.1	70.942		+				1.22423	0				CSC	sp|O43390|HNRPR_HUMAN	Heterogeneous nuclear ribonucleoprotein R; Component of ribonucleosomes, which are complexes of at least 20 other different heterogenious nuclear ribonucleoproteins (hnRNP). hnRNP play an important role in processing of precursor mRNA in the nucleus; RNA binding motif containing	circadian rhythm [GO:0007623]; mRNA destabilization [GO:0061157]; mRNA processing [GO:0006397]; mRNA splicing, via spliceosome [GO:0000398]; negative regulation of catalytic activity [GO:0043086]	cytosol [GO:0005829]; extracellular exosome [GO:0070062]; extracellular region [GO:0005576]; nucleoplasm [GO:0005654]; nucleus [GO:0005634]; secretory granule lumen [GO:0034774]; specific granule lumen [GO:0035580]
6	O43396	TXNL1	Thioredoxin-like protein 1 OS=Homo sapiens OX=9606 GN=TXNL1 PE=1 SV=3	14.501	34.3	32.251						-0.764884	0.677299				CSC,U373,U87	sp|O43396|TXNL1_HUMAN	32 kDa thioredoxin-related protein; Active thioredoxin with a redox potential of about -250 mV.		Ctf18 RFC-like complex [GO:0031390]; DNA replication factor C complex [GO:0005663]; Elg1 RFC-like complex [GO:0031391]; nucleoplasm [GO:0005654]; nucleus [GO:0005634]
5	O43399	TPD54	Tumor protein D54 OS=Homo sapiens OX=9606 GN=TPD52L2 PE=1 SV=2	38.831	41.7	22.237						-1.53923	0.91756				CSC,U373	sp|O43399|TPD54_HUMAN		carbohydrate metabolic process [GO:0005975]; regulation of cell population proliferation [GO:0042127]	Ctf18 RFC-like complex [GO:0031390]; DNA replication factor C complex [GO:0005663]; nucleoplasm [GO:0005654]; nucleus [GO:0005634]
9	O43427	FIBP	Acidic fibroblast growth factor intracellular-binding protein OS=Homo sapiens OX=9606 GN=FIBP PE=1 SV=3	20.266	24.2	41.878						0.491283	0.735415				CSC,U373	sp|O43427|FIBP_HUMAN	Fibroblast growth factor (acidic) intracellular binding protein; May be involved in mitogenic function of FGF1. May mediate with IER2 FGF-signaling in the establishment of laterality in the embryo (By similarity).	fibroblast growth factor receptor signaling pathway [GO:0008543]; platelet aggregation [GO:0070527]	cytoplasm [GO:0005737]; cytosol [GO:0005829]; cytosolic large ribosomal subunit [GO:0022625]; cytosolic ribosome [GO:0022626]; extracellular exosome [GO:0070062]; focal adhesion [GO:0005925]; glutamatergic synapse [GO:0098978]; nucleus [GO:0005634]; presynapse [GO:0098793]; ribonucleoprotein complex [GO:1990904]
6	O43488	ARK72	Aflatoxin B1 aldehyde reductase member 2 OS=Homo sapiens OX=9606 GN=AKR7A2 PE=1 SV=3	53.7	27.3	39.589						-0.289266	0.246615				CSC,U373,U87	sp|O43488|ARK72_HUMAN	Aldo-keto reductase family 7, member A2 (aflatoxin aldehyde reductase); Catalyzes the NADPH-dependent reduction of succinic semialdehyde to gamma-hydroxybutyrate. May have an important role in producing the neuromodulator gamma-hydroxybutyrate (GHB). Has broad substrate specificity. Has NADPH-dependent aldehyde reductase activity towards 2-carboxybenzaldehyde, 2- nitrobenzaldehyde and pyridine-2-…	carbohydrate metabolic process [GO:0005975]; cellular aldehyde metabolic process [GO:0006081]; daunorubicin metabolic process [GO:0044597]; doxorubicin metabolic process [GO:0044598]	cytosol [GO:0005829]; extracellular exosome [GO:0070062]; nucleoplasm [GO:0005654]
7	O43490	PROM1	Prominin-1 OS=Homo sapiens OX=9606 GN=PROM1 PE=1 SV=1	323.31	29.6	97.201		+				NaN	0				CSC	sp|O43490|PROM1_HUMAN	Prominin-like protein 1; May play a role in cell differentiation, proliferation and apoptosis. Binds cholesterol in cholesterol- containing plasma membrane microdomains and may play a role in the organization of the apical plasma membrane in epithelial cells. During early retinal development acts as a key regulator of disk morphogenesis. Involved in regulation of MAPK and Akt signaling pathways. …	camera-type eye photoreceptor cell differentiation [GO:0060219]; glomerular parietal epithelial cell differentiation [GO:0072139]; glomerular visceral epithelial cell differentiation [GO:0072112]; photoreceptor cell maintenance [GO:0045494]; positive regulation of nephron tubule epithelial cell differentiation [GO:2000768]; retina layer formation [GO:0010842]; retina morphogenesis in camera-type …	basement membrane [GO:0005604]; collagen-containing extracellular matrix [GO:0062023]; endoplasmic reticulum [GO:0005783]; extracellular exosome [GO:0070062]; extracellular region [GO:0005576]; extracellular space [GO:0005615]; sarcoplasmic reticulum [GO:0016529]
2	O43491	E41L2	Band 4.1-like protein 2 OS=Homo sapiens OX=9606 GN=EPB41L2 PE=1 SV=1	323.31	37.2	112.59		+				0.604533	0.352475				CSC,U373,U87	sp|O43491|E41L2_HUMAN	Erythrocyte membrane protein band 4.1-like 2; Required for dynein-dynactin complex and NUMA1 recruitment at the mitotic cell cortex during anaphase; Erythrocyte membrane protein band 4.1	actomyosin structure organization [GO:0031032]; cell cycle [GO:0007049]; cell division [GO:0051301]; cortical actin cytoskeleton organization [GO:0030866]; positive regulation of protein localization to cell cortex [GO:1904778]	cytoplasm [GO:0005737]; cytosol [GO:0005829]; nucleus [GO:0005634]
9	O43504	LTOR5	Ragulator complex protein LAMTOR5 OS=Homo sapiens OX=9606 GN=LAMTOR5 PE=1 SV=1	146.85	37.4	9.6138						-0.14315	0				CSC	sp|O43504|LTOR5_HUMAN	Late endosomal/lysosomal adaptor and MAPK and MTOR activator 5; As part of the Ragulator complex it is involved in amino acid sensing and activation of mTORC1, a signaling complex promoting cell growth in response to growth factors, energy levels, and amino acids. Activated by amino acids through a mechanism involving the lysosomal V-ATPase, the Ragulator functions as a guanine nucleotide exchang…	cellular response to amino acid stimulus [GO:0071230]; negative regulation of cysteine-type endopeptidase activity involved in apoptotic process [GO:0043154]; positive regulation of gene expression [GO:0010628]; positive regulation of I-kappaB kinase/NF-kappaB signaling [GO:0043123]; positive regulation of interleukin-8 production [GO:0032757]; positive regulation of NF-kappaB transcription facto…	cytoplasm [GO:0005737]; cytosol [GO:0005829]; extracellular region [GO:0005576]; ficolin-1-rich granule lumen [GO:1904813]; inclusion body [GO:0016234]; isoamylase complex [GO:0043033]; nucleus [GO:0005634]; sarcoplasmic reticulum [GO:0016529]; secretory granule lumen [GO:0034774]
1	O43505	B4GA1	Beta-1,4-glucuronyltransferase 1 OS=Homo sapiens OX=9606 GN=B4GAT1 PE=1 SV=1	260.83	40	47.119				+	+	-2.1088	2.38246				CSC,U373,U87	sp|O43505|B4GA1_HUMAN	N-acetyllactosaminide beta-1,3-N-acetylglucosaminyltransferase; Beta-1,4-glucuronyltransferase involved in O- mannosylation of alpha-dystroglycan (DAG1). Transfers a glucuronic acid (GlcA) residue onto a xylose (Xyl) acceptor to produce the glucuronyl-beta-1,4-xylose-beta disaccharide primer, which is further elongated by LARGE1, during synthesis of phosphorylated O- mannosyl glycan. Phosphorylat…	keratan sulfate biosynthetic process [GO:0018146]; protein O-linked mannosylation [GO:0035269]	actin cytoskeleton [GO:0015629]; actomyosin [GO:0042641]; actomyosin contractile ring [GO:0005826]; adherens junction [GO:0005912]; brush border [GO:0005903]; cell leading edge [GO:0031252]; cleavage furrow [GO:0032154]; cortical granule [GO:0060473]; cytoplasm [GO:0005737]; cytoplasmic side of plasma membrane [GO:0009898]; cytosol [GO:0005829]; extracellular exosome [GO:0070062]; focal adhesion …
2	O43570	CAH12	Carbonic anhydrase 12 OS=Homo sapiens OX=9606 GN=CA12 PE=1 SV=1	40.97	35.6	39.45		+				-2.16013	0.888664				CSC,U87	sp|O43570|CAH12_HUMAN		chloride ion homeostasis [GO:0055064]; one-carbon metabolic process [GO:0006730]	actomyosin [GO:0042641]; cell cortex [GO:0005938]; cleavage furrow [GO:0032154]; cytoplasm [GO:0005737]; cytosol [GO:0005829]; extracellular exosome [GO:0070062]; lamellipodium [GO:0030027]; midbody [GO:0030496]; myosin complex [GO:0016459]; myosin II complex [GO:0016460]; myosin II filament [GO:0097513]; nucleus [GO:0005634]; polysome [GO:0005844]; stress fiber [GO:0001725]
8	O43592	XPOT	Exportin-T OS=Homo sapiens OX=9606 GN=XPOT PE=1 SV=2	141.31	18.8	109.96				+	+	1.51432	2.26483	+			CSC,U373	sp|O43592|XPOT_HUMAN	Exportin(tRNA); Mediates the nuclear export of aminoacylated tRNAs. In the nucleus binds to tRNA and to the GTPase Ran in its active GTP- bound form. Docking of this trimeric complex to the nuclear pore complex (NPC) is mediated through binding to nucleoporins. Upon transit of a nuclear export complex into the cytoplasm, disassembling of the complex and hydrolysis of Ran-GTP to Ran-GDP (induced b…	intracellular protein transport [GO:0006886]; tRNA export from nucleus [GO:0006409]; tRNA re-export from nucleus [GO:0071528]	integral component of plasma membrane [GO:0005887]; receptor complex [GO:0043235]
5	O43615	TIM44	Mitochondrial import inner membrane translocase subunit TIM44 OS=Homo sapiens OX=9606 GN=TIMM44 PE=1 SV=2	36.118	16.6	51.355			4			-0.5995	0.257025				CSC,U373	sp|O43615|TIM44_HUMAN	Translocase of inner mitochondrial membrane 44 homolog (yeast); Essential component of the PAM complex, a complex required for the translocation of transit peptide-containing proteins from the inner membrane into the mitochondrial matrix in an ATP-dependent manner. Recruits mitochondrial HSP70 to drive protein translocation into the matrix using ATP as an energy source; Belongs to the Tim44 famil…	protein import into mitochondrial matrix [GO:0030150]; protein targeting to mitochondrion [GO:0006626]	COPI vesicle coat [GO:0030126]; cytosol [GO:0005829]; endoplasmic reticulum membrane [GO:0005789]; Golgi membrane [GO:0000139]; transport vesicle [GO:0030133]
5	O43617	TPPC3	Trafficking protein particle complex subunit 3 OS=Homo sapiens OX=9606 GN=TRAPPC3 PE=1 SV=1	7.0839	20	20.274						0.0405588	0.0267282				CSC,U373	sp|O43617|TPPC3_HUMAN	Trafficking protein particle complex subunit 3; May play a role in vesicular transport from endoplasmic reticulum to Golgi; Trafficking protein particle complex	endoplasmic reticulum to Golgi vesicle-mediated transport [GO:0006888]; intra-Golgi vesicle-mediated transport [GO:0006891]	adherens junction [GO:0005912]; cytoplasm [GO:0005737]; cytoskeleton [GO:0005856]; cytosol [GO:0005829]; F-actin capping protein complex [GO:0008290]; focal adhesion [GO:0005925]; nuclear body [GO:0016604]; nucleoplasm [GO:0005654]; nucleus [GO:0005634]; plasma membrane [GO:0005886]; postsynaptic density [GO:0014069]
6	O43633	CHM2A	Charged multivesicular body protein 2a OS=Homo sapiens OX=9606 GN=CHMP2A PE=1 SV=1	59.106	11.7	25.104		+	2			-0.53166	0.735352				CSC,U373,U87	sp|O43633|CHM2A_HUMAN	Vacuolar protein sorting-associated protein 2-1; Probable core component of the endosomal sorting required for transport complex III (ESCRT-III) which is involved in multivesicular bodies (MVBs) formation and sorting of endosomal cargo proteins into MVBs. MVBs contain intraluminal vesicles (ILVs) that are generated by invagination and scission from the limiting membrane of the endosome and mostly…	endosome transport via multivesicular body sorting pathway [GO:0032509]; ESCRT III complex disassembly [GO:1904903]; establishment of protein localization [GO:0045184]; exit from mitosis [GO:0010458]; late endosome to vacuole transport [GO:0045324]; macroautophagy [GO:0016236]; membrane invagination [GO:0010324]; midbody abscission [GO:0061952]; mitotic metaphase plate congression [GO:0007080]; m…	acrosomal membrane [GO:0002080]; axon [GO:0030424]; basolateral plasma membrane [GO:0016323]; endoplasmic reticulum membrane [GO:0005789]; endosome [GO:0005768]; extracellular exosome [GO:0070062]; focal adhesion [GO:0005925]; Golgi membrane [GO:0000139]; integral component of plasma membrane [GO:0005887]; intracellular membrane-bounded organelle [GO:0043231]; melanosome [GO:0042470]; membrane [G…
7	O43639	NCK2	Cytoplasmic protein NCK2 OS=Homo sapiens OX=9606 GN=NCK2 PE=1 SV=2	13.796	14.2	42.915						NaN	0				CSC	sp|O43639|NCK2_HUMAN	Growth factor receptor-bound protein 4; Adapter protein which associates with tyrosine- phosphorylated growth factor receptors or their cellular substrates. Maintains low levels of EIF2S1 phosphorylation by promoting its dephosphorylation by PP1. Plays a role in ELK1- dependent transcriptional activation in response to activated Ras signaling; SH2 domain containing	actin filament organization [GO:0007015]; cell migration [GO:0016477]; dendritic spine development [GO:0060996]; ephrin receptor signaling pathway [GO:0048013]; epidermal growth factor receptor signaling pathway [GO:0007173]; immunological synapse formation [GO:0001771]; lamellipodium assembly [GO:0030032]; negative regulation of cell population proliferation [GO:0008285]; negative regulation of …	apical plasma membrane [GO:0016324]; caveola [GO:0005901]; extracellular exosome [GO:0070062]; integral component of plasma membrane [GO:0005887]; membrane [GO:0016020]; membrane raft [GO:0045121]; plasma membrane [GO:0005886]
8	O43657	TSN6	Tetraspanin-6 OS=Homo sapiens OX=9606 GN=TSPAN6 PE=1 SV=1	63.513	18	27.563		+	1			4.7309	0				CSC	sp|O43657|TSN6_HUMAN		negative regulation of NIK/NF-kappaB signaling [GO:1901223]; negative regulation of viral-induced cytoplasmic pattern recognition receptor signaling pathway [GO:0039532]; positive regulation of I-kappaB kinase/NF-kappaB signaling [GO:0043123]	collagen-containing extracellular matrix [GO:0062023]; extracellular matrix [GO:0031012]; extracellular region [GO:0005576]; extracellular space [GO:0005615]; nucleus [GO:0005634]; platelet dense granule lumen [GO:0031089]
7	O43660	PLRG1	Pleiotropic regulator 1 OS=Homo sapiens OX=9606 GN=PLRG1 PE=1 SV=1	16.31	14	57.193						NaN	0				CSC	sp|O43660|PLRG1_HUMAN	Pleiotropic regulator 1; Component of the PRP19-CDC5L complex that forms an integral part of the spliceosome and is required for activating pre-mRNA splicing.	mRNA splicing, via spliceosome [GO:0000398]; positive regulation of G1/S transition of mitotic cell cycle [GO:1900087]; protein localization to nucleus [GO:0034504]	adherens junction [GO:0005912]; basolateral plasma membrane [GO:0016323]; endoplasmic reticulum exit site [GO:0070971]; endoplasmic reticulum-Golgi intermediate compartment membrane [GO:0033116]; endoplasmic reticulum membrane [GO:0005789]; Golgi apparatus [GO:0005794]; Golgi membrane [GO:0000139]; integral component of membrane [GO:0016021]; integral component of plasma membrane [GO:0005887]; me…
9	O43663	PRC1	Protein regulator of cytokinesis 1 OS=Homo sapiens OX=9606 GN=PRC1 PE=1 SV=2	48.861	20.5	71.606						0.768833	1.04022				CSC,U373	sp|O43663|PRC1_HUMAN	Protein regulator of cytokinesis 1; Key regulator of cytokinesis that cross-links antiparrallel microtubules at an average distance of 35 nM. Essential for controlling the spatiotemporal formation of the midzone and successful cytokinesis. Required for KIF14 localization to the central spindle and midbody. Required to recruit PLK1 to the spindle. Stimulates PLK1 phosphorylation of RACGAP1 to allo…	cell division [GO:0051301]; microtubule bundle formation [GO:0001578]; microtubule cytoskeleton organization [GO:0000226]; mitotic spindle elongation [GO:0000022]; mitotic spindle midzone assembly [GO:0051256]; positive regulation of cell population proliferation [GO:0008284]; regulation of cytokinesis [GO:0032465]	cell-cell junction [GO:0005911]; dendrite [GO:0030425]; dendritic spine [GO:0043197]; extracellular space [GO:0005615]; focal adhesion [GO:0005925]; integral component of membrane [GO:0016021]; integral component of plasma membrane [GO:0005887]; perinuclear region of cytoplasm [GO:0048471]; phagocytic cup [GO:0001891]; plasma membrane [GO:0005886]; postsynaptic density [GO:0014069]
5	O43681	GET3	ATPase GET3 OS=Homo sapiens OX=9606 GN=GET3 PE=1 SV=2	19.643	34.2	38.792						-1.13103	0				U373	sp|O43681|GET3_HUMAN	Transmembrane domain recognition complex 40 kDa ATPase subunit; ATPase required for the post-translational delivery of tail-anchored (TA) proteins to the endoplasmic reticulum. Recognizes and selectively binds the transmembrane domain of TA proteins in the cytosol. This complex then targets to the endoplasmic reticulum by membrane-bound receptors, where the tail- anchored protein is released for …	posttranslational protein targeting to endoplasmic reticulum membrane [GO:0006620]; tail-anchored membrane protein insertion into ER membrane [GO:0071816]	contractile fiber [GO:0043292]; nucleoplasm [GO:0005654]; nucleus [GO:0005634]
4	O43684	BUB3	Mitotic checkpoint protein BUB3 OS=Homo sapiens OX=9606 GN=BUB3 PE=1 SV=1	43.012	21	37.154		+				0.124425	0.111728				CSC,U373	sp|O43684|BUB3_HUMAN	BUB3 mitotic checkpoint protein; Has a dual function in spindle-assembly checkpoint signaling and in promoting the establishment of correct kinetochore-microtubule (K-MT) attachments. Promotes the formation of stable end-on bipolar attachments. Necessary for kinetochore localization of BUB1. Regulates chromosome segregation during oocyte meiosis. The BUB1/BUB3 complex plays a role in the inhibiti…	attachment of spindle microtubules to kinetochore [GO:0008608]; cell division [GO:0051301]; meiotic cell cycle [GO:0051321]; mitotic sister chromatid segregation [GO:0000070]; mitotic spindle assembly checkpoint signaling [GO:0007094]; protein localization to kinetochore [GO:0034501]	cytosol [GO:0005829]; extracellular exosome [GO:0070062]; nucleus [GO:0005634]
4	O43707	ACTN4	Alpha-actinin-4 OS=Homo sapiens OX=9606 GN=ACTN4 PE=1 SV=2	323.31	72.6	104.85	240	+	4			-0.0928669	0.0424129				CSC,U373,U87	sp|O43707|ACTN4_HUMAN;sp|Q08043|ACTN3_HUMAN	Non-muscle alpha-actinin 4; F-actin cross-linking protein which is thought to anchor actin to a variety of intracellular structures. This is a bundling protein (Probable). Probably involved in vesicular trafficking via its association with the CART complex. The CART complex is necessary for efficient transferrin receptor recycling but not for EGFR degradation. Involved in tight junction assembly …	negative regulation of substrate adhesion-dependent cell spreading [GO:1900025]; peroxisome proliferator activated receptor signaling pathway [GO:0035357]; positive regulation of cell migration [GO:0030335]; positive regulation of cellular component movement [GO:0051272]; positive regulation of NIK/NF-kappaB signaling [GO:1901224]; positive regulation of sodium:proton antiporter activity [GO:0032…	cytosol [GO:0005829]
5	O43708	MAAI	Maleylacetoacetate isomerase OS=Homo sapiens OX=9606 GN=GSTZ1 PE=1 SV=3	5.6257	15.7	24.212						NaN	0				U373	sp|O43708|MAAI_HUMAN	Glutathione S-transferase zeta 1; Bifunctional enzyme showing minimal glutathione- conjugating activity with ethacrynic acid and 7-chloro-4- nitrobenz-2-oxa-1,3-diazole and maleylacetoacetate isomerase activity. Has also low glutathione peroxidase activity with T- butyl and cumene hydroperoxides. Is able to catalyze the glutathione dependent oxygenation of dichloroacetic acid to glyoxylic acid; S…	glutathione metabolic process [GO:0006749]; L-phenylalanine catabolic process [GO:0006559]; tyrosine catabolic process [GO:0006572]	extracellular exosome [GO:0070062]; extracellular matrix [GO:0031012]; extracellular region [GO:0005576]; extracellular space [GO:0005615]; insulin-like growth factor ternary complex [GO:0042567]
9	O43747	AP1G1	AP-1 complex subunit gamma-1 OS=Homo sapiens OX=9606 GN=AP1G1 PE=1 SV=5	176.43	24.9	91.35			4			0.170733	0.383429				CSC,U373	sp|O43747|AP1G1_HUMAN	Clathrin assembly protein complex 1 gamma-1 large chain; Subunit of clathrin-associated adaptor protein complex 1 that plays a role in protein sorting in the late-Golgi/trans-Golgi network (TGN) and/or endosomes. The AP complexes mediate both the recruitment of clathrin to membranes and the recognition of sorting signals within the cytosolic tails of transmembrane cargo molecules.	endosome to melanosome transport [GO:0035646]; Golgi to lysosome transport [GO:0090160]; Golgi to vacuole transport [GO:0006896]; intracellular protein transport [GO:0006886]; melanosome organization [GO:0032438]; positive regulation of natural killer cell degranulation [GO:0043323]; positive regulation of natural killer cell mediated cytotoxicity [GO:0045954]; receptor-mediated endocytosis [GO:0…	cytoplasm [GO:0005737]; cytoplasmic ribonucleoprotein granule [GO:0036464]; cytosol [GO:0005829]; dendritic spine [GO:0043197]; extracellular region [GO:0005576]; ficolin-1-rich granule lumen [GO:1904813]; membrane [GO:0016020]; nucleoplasm [GO:0005654]; nucleus [GO:0005634]; P-body [GO:0000932]; proteasome accessory complex [GO:0022624]; proteasome complex [GO:0000502]; proteasome regulatory par…
7	O43752	STX6	Syntaxin-6 OS=Homo sapiens OX=9606 GN=STX6 PE=1 SV=1	59.908	32.2	29.176						NaN	0				CSC	sp|O43752|STX6_HUMAN	Syntaxin 6; Involved in intracellular vesicle trafficking; Syntaxins	endocytic recycling [GO:0032456]; Golgi ribbon formation [GO:0090161]; Golgi vesicle transport [GO:0048193]; intracellular protein transport [GO:0006886]; regulation of cellular protein localization [GO:1903827]; regulation of protein localization [GO:0032880]; retrograde transport, endosome to Golgi [GO:0042147]; synaptic vesicle to endosome fusion [GO:0016189]; vesicle docking [GO:0048278]; ves…	cytoplasm [GO:0005737]; cytoskeleton [GO:0005856]; cytosol [GO:0005829]; membrane [GO:0016020]
5	O43765	SGTA	Small glutamine-rich tetratricopeptide repeat-containing protein alpha OS=Homo sapiens OX=9606 GN=SGTA PE=1 SV=1	22.521	27.5	34.063						0.54385	0.882003				CSC,U373	sp|O43765|SGTA_HUMAN	Small glutamine-rich tetratricopeptide repeat-containing protein alpha; Co-chaperone that binds misfolded and hydrophobic patches-containing client proteins in the cytosol. Mediates their targeting to the endoplasmic reticulum but also regulates their sorting to the proteasome when targeting fails. Functions in tail-anchored/type II transmembrane proteins membrane insertion constituting with ASNA…	chaperone-mediated protein folding [GO:0061077]; negative regulation of ER-associated ubiquitin-dependent protein catabolic process [GO:1903070]; negative regulation of ubiquitin-dependent protein catabolic process [GO:2000059]; positive regulation of chaperone-mediated protein folding [GO:1903646]; positive regulation of ER-associated ubiquitin-dependent protein catabolic process [GO:1903071]; p…	connexin complex [GO:0005922]; endoplasmic reticulum membrane [GO:0005789]; gap junction [GO:0005921]; integral component of membrane [GO:0016021]; intercalated disc [GO:0014704]; plasma membrane [GO:0005886]; synapse [GO:0045202]
9	O43776	SYNC	Asparagine--tRNA ligase, cytoplasmic OS=Homo sapiens OX=9606 GN=NARS1 PE=1 SV=1	323.31	35	62.942		+		+		0.8358	0.533			+	CSC,U373,U87	sp|O43776|SYNC_HUMAN	Asparagine--tRNA ligase, cytoplasmic; Aminoacyl tRNA synthetases, Class II	asparaginyl-tRNA aminoacylation [GO:0006421]; cell migration [GO:0016477]; cerebral cortex development [GO:0021987]; tRNA aminoacylation for protein translation [GO:0006418]	COPI vesicle coat [GO:0030126]; cytosol [GO:0005829]; endoplasmic reticulum membrane [GO:0005789]; Golgi apparatus [GO:0005794]; Golgi membrane [GO:0000139]; nucleoplasm [GO:0005654]; transport vesicle [GO:0030133]
2	O43795	MYO1B	Unconventional myosin-Ib OS=Homo sapiens OX=9606 GN=MYO1B PE=1 SV=3	93.189	23.5	131.98		+				NaN	0				U87	sp|O43795|MYO1B_HUMAN;sp|Q9UBC5|MYO1A_HUMAN	Unconventional myosin-Ib; Motor protein that may participate in process critical to neuronal development and function such as cell migration, neurite outgrowth and vesicular transport; Myosins, class I	actin filament-based movement [GO:0030048]; actin filament bundle assembly [GO:0051017]; actin filament organization [GO:0007015]; post-Golgi vesicle-mediated transport [GO:0006892]; vesicle transport along actin filament [GO:0030050]	centrosome [GO:0005813]; cytoplasm [GO:0005737]; cytosol [GO:0005829]; focal adhesion [GO:0005925]; Golgi apparatus [GO:0005794]; lateral plasma membrane [GO:0016328]; microtubule cytoskeleton [GO:0015630]; mitochondrial intermembrane space [GO:0005758]; mitochondrial matrix [GO:0005759]; nucleolus [GO:0005730]; nucleoplasm [GO:0005654]; nucleus [GO:0005634]
5	O43809	CPSF5	Cleavage and polyadenylation specificity factor subunit 5 OS=Homo sapiens OX=9606 GN=NUDT21 PE=1 SV=1	45.728	55.5	26.227				+		0.782884	1.55716				CSC,U373	sp|O43809|CPSF5_HUMAN	Cleavage and polyadenylation specificity factor 25 kDa subunit; Component of the cleavage factor Im (CFIm) complex that plays a key role in pre-mRNA 3'-processing. Involved in association with CPSF6 or CPSF7 in pre-MRNA 3'-end poly(A) site cleavage and poly(A) addition. NUDT21/CPSF5 binds to cleavage and polyadenylation RNA substrates. The homodimer mediates simultaneous sequence-specific recogni…	cell differentiation [GO:0030154]; messenger ribonucleoprotein complex assembly [GO:1990120]; mRNA alternative polyadenylation [GO:0110104]; mRNA polyadenylation [GO:0006378]; mRNA processing [GO:0006397]; positive regulation of mRNA cleavage [GO:0031439]; positive regulation of mRNA polyadenylation [GO:1900365]; positive regulation of pro-B cell differentiation [GO:2000975]; positive regulation …	extracellular matrix [GO:0031012]; extracellular region [GO:0005576]; Golgi lumen [GO:0005796]; lysosomal lumen [GO:0043202]
2	O43813	LANC1	Glutathione S-transferase LANCL1 OS=Homo sapiens OX=9606 GN=LANCL1 PE=1 SV=1	14.062	18.5	45.283				+	+	-2.17268	2.03338		+		CSC,U87	sp|O43813|LANC1_HUMAN	LanC lantibiotic synthetase component C-like 1 (bacterial); May play a role in EPS8 signaling. Binds glutathione.	carbohydrate metabolic process [GO:0005975]; G protein-coupled receptor signaling pathway [GO:0007186]; regulation of neuron apoptotic process [GO:0043523]; regulation of oxidative stress-induced neuron death [GO:1903203]	centrosome [GO:0005813]; cilium [GO:0005929]; cytoplasm [GO:0005737]; cytoplasmic microtubule [GO:0005881]; extracellular exosome [GO:0070062]; Golgi apparatus [GO:0005794]; Golgi membrane [GO:0000139]; microtubule cytoskeleton [GO:0015630]; midbody [GO:0030496]; nucleoplasm [GO:0005654]; nucleus [GO:0005634]; photoreceptor connecting cilium [GO:0032391]; spindle microtubule [GO:0005876]
7	O43818	U3IP2	U3 small nucleolar RNA-interacting protein 2 OS=Homo sapiens OX=9606 GN=RRP9 PE=1 SV=1	17.229	21.3	51.84						NaN	0				CSC	sp|O43818|U3IP2_HUMAN	Ribosomal RNA processing 9, small subunit (SSU) processome component, homolog (yeast); Component of a nucleolar small nuclear ribonucleoprotein particle (snoRNP) thought to participate in the processing and modification of pre-ribosomal RNA; Belongs to the WD repeat RRP9 family.	rRNA processing [GO:0006364]	AP-3 adaptor complex [GO:0030123]; axon cytoplasm [GO:1904115]; endosome membrane [GO:0010008]; glutamatergic synapse [GO:0098978]; Golgi apparatus [GO:0005794]; Golgi membrane [GO:0000139]; lysosomal membrane [GO:0005765]; membrane [GO:0016020]; postsynapse [GO:0098794]; presynaptic endosome [GO:0098830]; terminal bouton [GO:0043195]
9	O43852	CALU	Calumenin OS=Homo sapiens OX=9606 GN=CALU PE=1 SV=2	323.31	52.4	37.106		+				0.587234	0.338379				CSC,U373	sp|O43852|CALU_HUMAN	IEF SSP 9302; Involved in regulation of vitamin K-dependent carboxylation of multiple N-terminal glutamate residues. Seems to inhibit gamma-carboxylase GGCX. Binds 7 calcium ions with a low affinity (By similarity); Belongs to the CREC family.		cell-cell junction [GO:0005911]; cytoplasmic side of plasma membrane [GO:0009898]; cytosol [GO:0005829]; early endosome [GO:0005769]; endoplasmic reticulum [GO:0005783]; extracellular region [GO:0005576]; focal adhesion [GO:0005925]; Golgi apparatus [GO:0005794]; late endosome [GO:0005770]; microtubule [GO:0005874]; mitochondrion [GO:0005739]; nucleus [GO:0005634]; perinuclear region of cytoplasm…
2	O43854	EDIL3	EGF-like repeat and discoidin I-like domain-containing protein 3 OS=Homo sapiens OX=9606 GN=EDIL3 PE=1 SV=1	323.31	57.9	53.764		+		+		-4.7259	1.41992		+	+	CSC,U373,U87	sp|O43854|EDIL3_HUMAN	EGF-like repeat and discoidin I-like domain-containing protein 3; Promotes adhesion of endothelial cells through interaction with the alpha-v/beta-3 integrin receptor. Inhibits formation of vascular-like structures. May be involved in regulation of vascular morphogenesis of remodeling in embryonic development.	cell adhesion [GO:0007155]; positive regulation of cell-substrate adhesion [GO:0010811]	cytoplasmic vesicle membrane [GO:0030659]; cytoskeleton [GO:0005856]; cytosol [GO:0005829]; endoplasmic reticulum [GO:0005783]; endoplasmic reticulum lumen [GO:0005788]; extracellular exosome [GO:0070062]; extrinsic component of endoplasmic reticulum membrane [GO:0042406]; growth cone [GO:0030426]; intracellular membrane-bounded organelle [GO:0043231]; membrane [GO:0016020]; nuclear envelope [GO:…
8	O43865	SAHH2	S-adenosylhomocysteine hydrolase-like protein 1 OS=Homo sapiens OX=9606 GN=AHCYL1 PE=1 SV=2	133.49	30.2	58.951				+	+	2.3876	1.89386	+			CSC,U373	sp|O43865|SAHH2_HUMAN	S-adenosylhomocysteine hydrolase-like protein 1; Multifaceted cellular regulator which coordinates several essential cellular functions including regulation of epithelial HCO3(-) and fluid secretion, mRNA processing and DNA replication. Regulates ITPR1 sensitivity to inositol 1,4,5- trisphosphate competing for the common binding site and acting as endogenous 'pseudoligand' whose inhibitory activi…	angiotensin-activated signaling pathway [GO:0038166]; apoptotic process [GO:0006915]; epithelial fluid transport [GO:0042045]; mitochondrion-endoplasmic reticulum membrane tethering [GO:1990456]; mRNA polyadenylation [GO:0006378]; one-carbon metabolic process [GO:0006730]; positive regulation of sodium ion transport [GO:0010765]; protein export from nucleus [GO:0006611]; regulation of anion trans…	membrane [GO:0016020]; mitochondrial inner membrane [GO:0005743]; mitochondrial matrix [GO:0005759]; mitochondrial proton-transporting ATP synthase complex [GO:0005753]; mitochondrial proton-transporting ATP synthase complex, catalytic sector F(1) [GO:0000275]; mitochondrion [GO:0005739]
7	O43909	EXTL3	Exostosin-like 3 OS=Homo sapiens OX=9606 GN=EXTL3 PE=1 SV=1	67.323	27.5	104.75						NaN	0				CSC	sp|O43909|EXTL3_HUMAN	Glucuronyl-galactosyl-proteoglycan 4-alpha-N-acetylglucosaminyltransferase; Glycosyltransferase which regulates the biosynthesis of heparan sulfate (HS). Important for both skeletal development and hematopoiesis, through the formation of HS proteoglycans (HSPGs). Required for the function of REG3A in regulating keratinocyte proliferation and differentiation.	heparan sulfate proteoglycan biosynthetic process [GO:0015012]; positive regulation of cell growth [GO:0030307]; protein glycosylation [GO:0006486]	apical plasma membrane [GO:0016324]; cytosol [GO:0005829]; endosome [GO:0005768]; extracellular exosome [GO:0070062]; lysosomal membrane [GO:0005765]; microvillus [GO:0005902]; proton-transporting two-sector ATPase complex [GO:0016469]; vacuolar proton-transporting V-type ATPase, V1 domain [GO:0000221]
7	O60216	RAD21	Double-strand-break repair protein rad21 homolog OS=Homo sapiens OX=9606 GN=RAD21 PE=1 SV=2	15.586	11.7	71.689		+				NaN	0				CSC	sp|O60216|RAD21_HUMAN;sp|Q9H4I0|RD21L_HUMAN	Double-strand-break repair protein rad21 homolog; Cleavable component of the cohesin complex, involved in chromosome cohesion during cell cycle, in DNA repair, and in apoptosis. The cohesin complex is required for the cohesion of sister chromatids after DNA replication. The cohesin complex apparently forms a large proteinaceous ring within which sister chromatids can be trapped. At metaphase-anap…	apoptotic process [GO:0006915]; cell division [GO:0051301]; DNA recombination [GO:0006310]; double-strand break repair [GO:0006302]; mitotic sister chromatid cohesion [GO:0007064]; negative regulation of G2/M transition of mitotic cell cycle [GO:0010972]; negative regulation of mitotic metaphase/anaphase transition [GO:0045841]; positive regulation of sister chromatid cohesion [GO:0045876]; prote…	cytoplasm [GO:0005737]; cytosol [GO:0005829]; cytosolic large ribosomal subunit [GO:0022625]; cytosolic ribosome [GO:0022626]; extracellular exosome [GO:0070062]; focal adhesion [GO:0005925]; membrane [GO:0016020]; nucleolus [GO:0005730]; nucleus [GO:0005634]; ribonucleoprotein complex [GO:1990904]; rough endoplasmic reticulum [GO:0005791]
5	O60232	ZNRD2	Protein ZNRD2 OS=Homo sapiens OX=9606 GN=ZNRD2 PE=1 SV=1	7.55	30.7	21.474		+				NaN	0				U373	sp|O60232|ZNRD2_HUMAN	Sjoegren syndrome/scleroderma autoantigen 1; Might play a role in mitosis. Antigenic molecule. Could be a centromere-associated protein. May induce anti-centromere antibodies.	cell division [GO:0051301]; mitotic cell cycle [GO:0000278]	acrosomal vesicle [GO:0001669]; cytoplasm [GO:0005737]; cytosol [GO:0005829]; extracellular space [GO:0005615]; mitochondrial matrix [GO:0005759]; mitochondrion [GO:0005739]; nuclear membrane [GO:0031965]; nucleus [GO:0005634]; plasma membrane [GO:0005886]
7	O60256	KPRB	Phosphoribosyl pyrophosphate synthase-associated protein 2 OS=Homo sapiens OX=9606 GN=PRPSAP2 PE=1 SV=1	24.445	32.2	40.925		+		+		0.240567	0.218048				CSC,U373	sp|O60256|KPRB_HUMAN	41 kDa phosphoribosypyrophosphate synthetase-associated protein; Seems to play a negative regulatory role in 5- phosphoribose 1-diphosphate synthesis.	5-phosphoribose 1-diphosphate biosynthetic process [GO:0006015]; nucleobase-containing compound metabolic process [GO:0006139]; nucleoside metabolic process [GO:0009116]; purine nucleotide biosynthetic process [GO:0006164]	cytosol [GO:0005829]; membrane [GO:0016020]; mitochondrial matrix [GO:0005759]; mitochondrial nucleoid [GO:0042645]; mitochondrion [GO:0005739]; nucleoplasm [GO:0005654]
7	O60264	SMCA5	SWI/SNF-related matrix-associated actin-dependent regulator of chromatin subfamily A member 5 OS=Homo sapiens OX=9606 GN=SMARCA5 PE=1 SV=1	236.26	27.1	121.9						3.09635	0.528107				CSC,U373	sp|O60264|SMCA5_HUMAN	SWI/SNF related, matrix associated, actin dependent regulator of chromatin, subfamily a, member 5; Helicase that possesses intrinsic ATP-dependent nucleosome-remodeling activity. Complexes containing SMARCA5 are capable of forming ordered nucleosome arrays on chromatin; this may require intact histone H4 tails. Also required for replication of pericentric heterochromatin in S-phase specifically i…	ATP-dependent chromatin remodeling [GO:0043044]; cellular response to leukemia inhibitory factor [GO:1990830]; chromatin remodeling [GO:0006338]; DNA-templated transcription, initiation [GO:0006352]; nucleosome assembly [GO:0006334]; nucleosome positioning [GO:0016584]; positive regulation of transcription by RNA polymerase II [GO:0045944]; rDNA heterochromatin assembly [GO:0000183]; regulation o…	cytoplasm [GO:0005737]; cytosol [GO:0005829]; extracellular exosome [GO:0070062]; extracellular region [GO:0005576]; ficolin-1-rich granule lumen [GO:1904813]; tertiary granule lumen [GO:1904724]
8	O60282	KIF5C	Kinesin heavy chain isoform 5C OS=Homo sapiens OX=9606 GN=KIF5C PE=1 SV=1	173.56	25.6	109.49						2.27797	0				CSC	sp|O60282|KIF5C_HUMAN	Kinesin heavy chain neuron-specific 2; Mediates dendritic trafficking of mRNAs (By similarity). Kinesin is a microtubule-associated force-producing protein that may play a role in organelle transport; Belongs to the TRAFAC class myosin-kinesin ATPase superfamily. Kinesin family. Kinesin subfamily.	anterograde axonal protein transport [GO:0099641]; anterograde dendritic transport of neurotransmitter receptor complex [GO:0098971]; axon guidance [GO:0007411]; cytoskeleton-dependent intracellular transport [GO:0030705]; microtubule-based movement [GO:0007018]; motor neuron axon guidance [GO:0008045]; mRNA transport [GO:0051028]; organelle organization [GO:0006996]; synaptic vesicle transport […	cleavage furrow [GO:0032154]; cytoplasm [GO:0005737]; cytoskeleton [GO:0005856]; cytosol [GO:0005829]; dendritic spine [GO:0043197]; focal adhesion [GO:0005925]; glutamatergic synapse [GO:0098978]; kinetochore [GO:0000776]; midbody [GO:0030496]; mitochondrial outer membrane [GO:0005741]; mitochondrion [GO:0005739]; nuclear speck [GO:0016607]; nucleolus [GO:0005730]; nucleus [GO:0005634]; presynap…
7	O60306	AQR	RNA helicase aquarius OS=Homo sapiens OX=9606 GN=AQR PE=1 SV=4	69.504	20.9	171.29						NaN	0				CSC	sp|O60306|AQR_HUMAN	Aquarius intron-binding spliceosomal factor; Intron-binding spliceosomal protein required to link pre-mRNA splicing and snoRNP (small nucleolar ribonucleoprotein) biogenesis. Plays a key role in position-dependent assembly of intron-encoded box C/D small snoRNP, splicing being required for snoRNP assembly. May act by helping the folding of the snoRNA sequence. Binds to intron of pre-mRNAs in a se…	mRNA splicing, via spliceosome [GO:0000398]	endoplasmic reticulum [GO:0005783]; endoplasmic reticulum lumen [GO:0005788]; extracellular exosome [GO:0070062]; nuclear envelope [GO:0005635]; nuclear membrane [GO:0031965]
9	O60313	OPA1	Dynamin-like 120 kDa protein, mitochondrial OS=Homo sapiens OX=9606 GN=OPA1 PE=1 SV=3	56.48	17.1	111.63						-2.3395	1.03567				CSC,U373	sp|O60313|OPA1_HUMAN	Dynamin-like 120 kDa protein, mitochondrial; Dynamin-related GTPase that is essential for normal mitochondrial morphology by regulating the equilibrium between mitochondrial fusion and mitochondrial fission. Coexpression of isoform 1 with shorter alternative products is required for optimal activity in promoting mitochondrial fusion. Binds lipid membranes enriched in negatively charged phospholip…	apoptotic process [GO:0006915]; axonal transport of mitochondrion [GO:0019896]; calcium import into the mitochondrion [GO:0036444]; cellular response to glucose stimulus [GO:0071333]; cellular response to hypoxia [GO:0071456]; cellular response to L-glutamate [GO:1905232]; cellular senescence [GO:0090398]; cochlea development [GO:0090102]; dynamin family protein polymerization involved in mitocho…	centriolar satellite [GO:0034451]; cytosol [GO:0005829]; membrane [GO:0016020]; mitochondrial matrix [GO:0005759]; mitochondrion [GO:0005739]; nucleoplasm [GO:0005654]; nucleus [GO:0005634]; oxoglutarate dehydrogenase complex [GO:0045252]
1	O60462	NRP2	Neuropilin-2 OS=Homo sapiens OX=9606 GN=NRP2 PE=1 SV=3	110.22	19.1	104.83		+		+	+	-3.32458	1.99503				CSC,U373,U87	sp|O60462|NRP2_HUMAN	Vascular endothelial cell growth factor 165 receptor 2; High affinity receptor for semaphorins 3C, 3F, VEGF-165 and VEGF-145 isoforms of VEGF, and the PLGF-2 isoform of PGF.	angiogenesis [GO:0001525]; axon extension involved in axon guidance [GO:0048846]; axon guidance [GO:0007411]; cell adhesion [GO:0007155]; cellular response to leukemia inhibitory factor [GO:1990830]; dorsal root ganglion morphogenesis [GO:1904835]; facial nerve structural organization [GO:0021612]; facioacoustic ganglion development [GO:1903375]; gonadotrophin-releasing hormone neuronal migration…	cytoplasm [GO:0005737]; cytosol [GO:0005829]; endomembrane system [GO:0012505]; focal adhesion [GO:0005925]; Golgi apparatus [GO:0005794]; Golgi cisterna [GO:0031985]; Golgi membrane [GO:0000139]; integral component of membrane [GO:0016021]; intracellular membrane-bounded organelle [GO:0043231]; membrane [GO:0016020]; perinuclear region of cytoplasm [GO:0048471]; SNARE complex [GO:0031201]; trans…
7	O60476	MA1A2	Mannosyl-oligosaccharide 1,2-alpha-mannosidase IB OS=Homo sapiens OX=9606 GN=MAN1A2 PE=1 SV=1	36.391	20.9	73.003						NaN	0				CSC	sp|O60476|MA1A2_HUMAN	Mannosyl-oligosaccharide 1,2-alpha-mannosidase IB; Involved in the maturation of Asn-linked oligosaccharides. Progressively trim alpha-1,2-linked mannose residues from Man(9)GlcNAc(2) to produce Man(5)GlcNAc(2).	carbohydrate metabolic process [GO:0005975]; Golgi apparatus mannose trimming [GO:1904381]; lung alveolus development [GO:0048286]; N-glycan processing [GO:0006491]; protein glycosylation [GO:0006486]; respiratory gaseous exchange by respiratory system [GO:0007585]	cytosol [GO:0005829]; extracellular exosome [GO:0070062]; mitochondrion [GO:0005739]; nuclear envelope [GO:0005635]; nucleus [GO:0005634]; protein-containing complex [GO:0032991]
2	O60488	ACSL4	Long-chain-fatty-acid--CoA ligase 4 OS=Homo sapiens OX=9606 GN=ACSL4 PE=1 SV=2	238.39	50.4	79.187		+		+		-0.827033	1.09741		+		CSC,U373,U87	sp|O60488|ACSL4_HUMAN	acyl-CoA synthetase long-chain family member 4; Activation of long-chain fatty acids for both synthesis of cellular lipids, and degradation via beta-oxidation. Preferentially uses arachidonate and eicosapentaenoate as substrates; Acyl-CoA synthetase family	dendritic spine development [GO:0060996]; embryonic process involved in female pregnancy [GO:0060136]; fatty acid metabolic process [GO:0006631]; fatty acid transport [GO:0015908]; lipid biosynthetic process [GO:0008610]; lipid metabolic process [GO:0006629]; long-chain fatty acid metabolic process [GO:0001676]; long-chain fatty-acyl-CoA biosynthetic process [GO:0035338]; long-chain fatty-acyl-Co…	cytoplasm [GO:0005737]; cytosol [GO:0005829]; extracellular region [GO:0005576]; ficolin-1-rich granule lumen [GO:1904813]; nucleus [GO:0005634]; secretory granule lumen [GO:0034774]; signal recognition particle, endoplasmic reticulum targeting [GO:0005786]
5	O60493	SNX3	Sorting nexin-3 OS=Homo sapiens OX=9606 GN=SNX3 PE=1 SV=3	13.559	24.7	18.762		+	4			-1.9984	0				U373	sp|O60493|SNX3_HUMAN	Sorting nexin 3; Phosphoinositide-binding protein required for multivesicular body formation. Specifically binds phosphatidylinositol 3-phosphate (PtdIns(P3)). Also can bind phosphatidylinositol 4-phosphate (PtdIns(P4)), phosphatidylinositol 5-phosphate (PtdIns(P5)) and phosphatidylinositol 3,5-biphosphate (PtdIns(3,5)P2) (By similarity). Plays a role in protein transport between cellular compart…	endocytic recycling [GO:0032456]; intralumenal vesicle formation [GO:0070676]; late endosome to Golgi transport [GO:0034499]; membrane invagination [GO:0010324]; negative regulation of early endosome to late endosome transport [GO:2000642]; negative regulation of phagocytosis [GO:0050765]; negative regulation of protein catabolic process [GO:0042177]; negative regulation of protein transport [GO:…	adherens junction [GO:0005912]; axon [GO:0030424]; cell surface [GO:0009986]; clathrin-coated vesicle [GO:0030136]; cytoplasm [GO:0005737]; dendritic spine [GO:0043197]; endoplasmic reticulum lumen [GO:0005788]; extracellular exosome [GO:0070062]; focal adhesion [GO:0005925]; glutamatergic synapse [GO:0098978]; Golgi apparatus [GO:0005794]; Golgi-associated vesicle [GO:0005798]; Golgi membrane [G…
7	O60503	ADCY9	Adenylate cyclase type 9 OS=Homo sapiens OX=9606 GN=ADCY9 PE=1 SV=4	28.987	12	150.7						0.224267	0				CSC	sp|O60503|ADCY9_HUMAN	ATP pyrophosphate-lyase 9; Adenylyl cyclase that catalyzes the formation of the signaling molecule cAMP in response to activation of G protein- coupled receptors. Contributes to signaling cascades activated by CRH (corticotropin-releasing factor), corticosteroids and beta-adrenergic receptors; Adenylate cyclases	adenylate cyclase-activating adrenergic receptor signaling pathway [GO:0071880]; adenylate cyclase-activating G protein-coupled receptor signaling pathway [GO:0007189]; cAMP biosynthetic process [GO:0006171]; intracellular signal transduction [GO:0035556]; in utero embryonic development [GO:0001701]; signal transduction [GO:0007165]	membrane [GO:0016020]
9	O60506	HNRPQ	Heterogeneous nuclear ribonucleoprotein Q OS=Homo sapiens OX=9606 GN=SYNCRIP PE=1 SV=2	101.94	24.7	69.602		+				-0.1261	0.0696509				CSC,U373	sp|O60506|HNRPQ_HUMAN	Synaptotagmin binding, cytoplasmic RNA interacting protein; Heterogenous nuclear ribonucleoprotein (hnRNP) implicated in mRNA processing mechanisms. Component of the CRD- mediated complex that promotes MYC mRNA stability. Isoform 1, isoform 2 and isoform 3 are associated in vitro with pre-mRNA, splicing intermediates and mature mRNA protein complexes. Isoform 1 binds to apoB mRNA AU-rich sequence…	cellular response to interferon-gamma [GO:0071346]; CRD-mediated mRNA stabilization [GO:0070934]; mRNA splicing, via spliceosome [GO:0000398]; negative regulation of translation [GO:0017148]; osteoblast differentiation [GO:0001649]; RNA processing [GO:0006396]; RNA splicing [GO:0008380]	cytosol [GO:0005829]; peroxisomal matrix [GO:0005782]
8	O60507	TPST1	Protein-tyrosine sulfotransferase 1 OS=Homo sapiens OX=9606 GN=TPST1 PE=1 SV=1	17.745	15.1	42.188						NaN	0				CSC	sp|O60507|TPST1_HUMAN		3'-phosphoadenosine 5'-phosphosulfate metabolic process [GO:0050427]; inflammatory response [GO:0006954]; peptidyl-tyrosine sulfation [GO:0006478]	endoplasmic reticulum [GO:0005783]; endoplasmic reticulum membrane [GO:0005789]; integral component of membrane [GO:0016021]
7	O60512	B4GT3	Beta-1,4-galactosyltransferase 3 OS=Homo sapiens OX=9606 GN=B4GALT3 PE=1 SV=2	39.181	20.4	43.927						NaN	0				CSC	sp|O60512|B4GT3_HUMAN	UDP-galactose:beta-N-acetylglucosamine beta-1,4-galactosyltransferase 3; Responsible for the synthesis of complex-type N-linked oligosaccharides in many glycoproteins as well as the carbohydrate moieties of glycolipids; Beta 4-glycosyltransferases	carbohydrate metabolic process [GO:0005975]; galactosylceramide biosynthetic process [GO:0006682]; glycosylation [GO:0070085]; protein glycosylation [GO:0006486]	cytosol [GO:0005829]; extracellular exosome [GO:0070062]; extracellular region [GO:0005576]; vesicle [GO:0031982]
5	O60547	GMDS	GDP-mannose 4,6 dehydratase OS=Homo sapiens OX=9606 GN=GMDS PE=1 SV=1	85.685	24.2	41.949		+				NaN	0				U373	sp|O60547|GMDS_HUMAN	GDP-mannose 4,6 dehydratase; Catalyzes the conversion of GDP-D-mannose to GDP-4- dehydro-6-deoxy-D-mannose; Belongs to the NAD(P)-dependent epimerase/dehydratase family. GDP-mannose 4,6-dehydratase subfamily.	'de novo' GDP-L-fucose biosynthetic process [GO:0042351]; GDP-mannose metabolic process [GO:0019673]; Notch signaling pathway [GO:0007219]	cytoplasm [GO:0005737]; cytosol [GO:0005829]; extracellular exosome [GO:0070062]; nucleus [GO:0005634]
2	O60565	GREM1	Gremlin-1 OS=Homo sapiens OX=9606 GN=GREM1 PE=1 SV=1	6.8782	19	20.697		+				NaN	0				U87	sp|O60565|GREM1_HUMAN;sp|Q9H772|GREM2_HUMAN		animal organ morphogenesis [GO:0009887]; apoptotic process [GO:0006915]; cell-cell signaling [GO:0007267]; cell migration involved in sprouting angiogenesis [GO:0002042]; cell morphogenesis [GO:0000902]; collagen fibril organization [GO:0030199]; determination of dorsal identity [GO:0048263]; embryonic limb morphogenesis [GO:0030326]; limb development [GO:0060173]; mesenchymal to epithelial trans…	mitochondrial matrix [GO:0005759]; mitochondrion [GO:0005739]
9	O60568	PLOD3	Multifunctional procollagen lysine hydroxylase and glycosyltransferase LH3 OS=Homo sapiens OX=9606 GN=PLOD3 PE=1 SV=1	140.03	49.6	84.784		+		+	+	3.74697	1.68939	+			CSC,U373	sp|O60568|PLOD3_HUMAN	Procollagen-lysine, 2-oxoglutarate 5-dioxygenase 3; Forms hydroxylysine residues in -Xaa-Lys-Gly- sequences in collagens. These hydroxylysines serve as sites of attachment for carbohydrate units and are essential for the stability of the intermolecular collagen cross-links.	basement membrane assembly [GO:0070831]; cellular response to hormone stimulus [GO:0032870]; collagen fibril organization [GO:0030199]; collagen metabolic process [GO:0032963]; endothelial cell morphogenesis [GO:0001886]; epidermis morphogenesis [GO:0048730]; hydroxylysine biosynthetic process [GO:0046947]; in utero embryonic development [GO:0001701]; lung morphogenesis [GO:0060425]; neural tube …	cytosol [GO:0005829]; fibrillar center [GO:0001650]; intracellular membrane-bounded organelle [GO:0043231]; lysosomal lumen [GO:0043202]; lysosome [GO:0005764]; nucleoplasm [GO:0005654]
9	O60610	DIAP1	Protein diaphanous homolog 1 OS=Homo sapiens OX=9606 GN=DIAPH1 PE=1 SV=2	243.23	29.4	141.35						1.21947	0.739721				CSC,U373	sp|O60610|DIAP1_HUMAN	Protein diaphanous homolog 1; Acts in a Rho-dependent manner to recruit PFY1 to the membrane. Required for the assembly of F-actin structures, such as actin cables and stress fibers. Nucleates actin filaments. Binds to the barbed end of the actin filament and slows down actin polymerization and depolymerization. Required for cytokinesis, and transcriptional activation of the serum response factor…	actin cytoskeleton organization [GO:0030036]; actin filament polymerization [GO:0030041]; cellular response to histamine [GO:0071420]; cytoskeleton organization [GO:0007010]; positive regulation of cell migration [GO:0030335]; protein localization to microtubule [GO:0035372]; regulation of cell shape [GO:0008360]; regulation of cytoskeleton organization [GO:0051493]; regulation of microtubule-bas…	cytoplasm [GO:0005737]; cytosol [GO:0005829]; extracellular exosome [GO:0070062]; nucleus [GO:0005634]
1	O60664	PLIN3	Perilipin-3 OS=Homo sapiens OX=9606 GN=PLIN3 PE=1 SV=3	193.77	52.8	47.074				+	+	-1.43322	2.66051	+			CSC,U373,U87	sp|O60664|PLIN3_HUMAN	47 kDa mannose 6-phosphate receptor-binding protein; Required for the transport of mannose 6-phosphate receptors (MPR) from endosomes to the trans-Golgi network; Perilipins	lipid storage [GO:0019915]; positive regulation of sequestering of triglyceride [GO:0010890]; vesicle-mediated transport [GO:0016192]	apical plasma membrane [GO:0016324]; cytosol [GO:0005829]; extracellular exosome [GO:0070062]; intracellular membrane-bounded organelle [GO:0043231]; lysosomal membrane [GO:0005765]; microvillus [GO:0005902]; nucleoplasm [GO:0005654]; plasma membrane [GO:0005886]; proton-transporting two-sector ATPase complex [GO:0016469]; secretory granule [GO:0030141]; transport vesicle [GO:0030133]; vacuolar p…
4	O60684	IMA7	Importin subunit alpha-7 OS=Homo sapiens OX=9606 GN=KPNA6 PE=1 SV=1	87.763	26.9	60.029						0.50735	0.567501				CSC,U373	sp|O60684|IMA7_HUMAN;sp|O15131|IMA6_HUMAN	Karyopherin alpha 6 (importin alpha 7); Functions in nuclear protein import as an adapter protein for nuclear receptor KPNB1. Binds specifically and directly to substrates containing either a simple or bipartite NLS motif. Docking of the importin/substrate complex to the nuclear pore complex (NPC) is mediated by KPNB1 through binding to nucleoporin FxFG repeats and the complex is subsequently tra…	entry of viral genome into host nucleus through nuclear pore complex via importin [GO:0075506]; maternal process involved in female pregnancy [GO:0060135]; mitigation of host defenses by symbiont [GO:0030682]; NLS-bearing protein import into nucleus [GO:0006607]; positive regulation of cytokine production involved in inflammatory response [GO:1900017]; positive regulation of transcription by RNA …	cytoplasm [GO:0005737]; extracellular exosome [GO:0070062]; focal adhesion [GO:0005925]; MIB complex [GO:0140275]; mitochondrial matrix [GO:0005759]; mitochondrial nucleoid [GO:0042645]; mitochondrion [GO:0005739]; nucleolus [GO:0005730]; SAM complex [GO:0001401]
1	O60701	UGDH	UDP-glucose 6-dehydrogenase OS=Homo sapiens OX=9606 GN=UGDH PE=1 SV=1	177.37	42.1	55.023		+				-2.23503	1.54537	+			CSC,U373,U87	sp|O60701|UGDH_HUMAN	UDP-glucose 6-dehydrogenase; Involved in the biosynthesis of glycosaminoglycans; hyaluronan, chondroitin sulfate, and heparan sulfate.	carbohydrate metabolic process [GO:0005975]; chondroitin sulfate biosynthetic process [GO:0030206]; gastrulation with mouth forming second [GO:0001702]; glycosaminoglycan biosynthetic process [GO:0006024]; heparan sulfate proteoglycan biosynthetic process [GO:0015012]; neuron development [GO:0048666]; protein hexamerization [GO:0034214]; UDP-glucuronate biosynthetic process [GO:0006065]	catalytic step 2 spliceosome [GO:0071013]; cytoplasm [GO:0005737]; cytosol [GO:0005829]; dendrite [GO:0030425]; exon-exon junction complex [GO:0035145]; glutamatergic synapse [GO:0098978]; membrane [GO:0016020]; neuronal cell body [GO:0043025]; nuclear speck [GO:0016607]; nucleolus [GO:0005730]; nucleoplasm [GO:0005654]; nucleus [GO:0005634]; postsynaptic cytosol [GO:0099524]; U2-type catalytic s…
6	O60716	CTND1	Catenin delta-1 OS=Homo sapiens OX=9606 GN=CTNND1 PE=1 SV=1	323.31	42.5	108.17		+		+		0.643967	0.977242	+			CSC,U373,U87	sp|O60716|CTND1_HUMAN	Catenin (cadherin-associated protein), delta 1; Binds to and inhibits the transcriptional repressor ZBTB33, which may lead to activation of target genes of the Wnt signaling pathway (By similarity). Associates with and regulates the cell adhesion properties of both C-, E- and N-cadherins, being critical for their surface stability. Implicated both in cell transformation by SRC and in ligand-induc…	brain development [GO:0007420]; cell-cell adhesion [GO:0098609]; cell-cell adhesion mediated by cadherin [GO:0044331]; cell-cell junction assembly [GO:0007043]; negative regulation of canonical Wnt signaling pathway [GO:0090090]; protein stabilization [GO:0050821]; regulation of postsynaptic membrane neurotransmitter receptor levels [GO:0099072]; Wnt signaling pathway [GO:0016055]	chromatin [GO:0000785]; cytoplasm [GO:0005737]; cytosol [GO:0005829]; Golgi apparatus [GO:0005794]; histone methyltransferase complex [GO:0035097]; methylosome [GO:0034709]; nucleoplasm [GO:0005654]; nucleus [GO:0005634]
4	O60725	ICMT	Protein-S-isoprenylcysteine O-methyltransferase OS=Homo sapiens OX=9606 GN=ICMT PE=1 SV=1	4.6268	15.8	31.938						NaN	0				CSC	sp|O60725|ICMT_HUMAN	Protein-S-isoprenylcysteine O-methyltransferase; Catalyzes the post-translational methylation of isoprenylated C-terminal cysteine residues.	cellular protein modification process [GO:0006464]; C-terminal protein methylation [GO:0006481]; protein targeting to membrane [GO:0006612]	cytoplasm [GO:0005737]; cytosol [GO:0005829]; cytosolic ribosome [GO:0022626]; cytosolic small ribosomal subunit [GO:0022627]; extracellular exosome [GO:0070062]; focal adhesion [GO:0005925]; membrane [GO:0016020]; nucleolus [GO:0005730]; nucleoplasm [GO:0005654]; postsynaptic density [GO:0014069]; ribosome [GO:0005840]
5	O60749	SNX2	Sorting nexin-2 OS=Homo sapiens OX=9606 GN=SNX2 PE=1 SV=2	3.5603	12.3	58.47			4			NaN	0				U373	sp|O60749|SNX2_HUMAN	Transformation-related gene 9 protein; Involved in several stages of intracellular trafficking. Interacts with membranes containing phosphatidylinositol 3- phosphate (PtdIns(3P)) or phosphatidylinositol 3,5-bisphosphate (PtdIns(3,5)P2). Acts in part as component of the retromer membrane-deforming SNX-BAR subcomplex. The SNX-BAR retromer mediates retrograde transport of cargo proteins from endosom…	early endosome to Golgi transport [GO:0034498]; endocytosis [GO:0006897]; intracellular protein transport [GO:0006886]; lamellipodium morphogenesis [GO:0072673]; retrograde transport, endosome to Golgi [GO:0042147]	cytoplasm [GO:0005737]; cytosol [GO:0005829]; cytosolic large ribosomal subunit [GO:0022625]; cytosolic ribosome [GO:0022626]; extracellular exosome [GO:0070062]; focal adhesion [GO:0005925]; nucleolus [GO:0005730]; nucleus [GO:0005634]; protein-containing complex [GO:0032991]
7	O60762	DPM1	Dolichol-phosphate mannosyltransferase subunit 1 OS=Homo sapiens OX=9606 GN=DPM1 PE=1 SV=1	16.466	35.4	29.634				+	+	2.17356	2.77915	+	+		CSC,U373,U87	sp|O60762|DPM1_HUMAN	Dolichyl-phosphate mannosyltransferase polypeptide 1, catalytic subunit; Transfers mannose from GDP-mannose to dolichol monophosphate to form dolichol phosphate mannose (Dol-P-Man) which is the mannosyl donor in pathways leading to N-glycosylation, glycosyl phosphatidylinositol membrane anchoring, and O- mannosylation of proteins; catalytic subunit of the dolichol- phosphate mannose (DPM) synthas…	dolichol metabolic process [GO:0019348]; GDP-mannose metabolic process [GO:0019673]; GPI anchor biosynthetic process [GO:0006506]; protein mannosylation [GO:0035268]; protein O-linked mannosylation [GO:0035269]	basement membrane [GO:0005604]; collagen-containing extracellular matrix [GO:0062023]; collagen trimer [GO:0005581]; endoplasmic reticulum lumen [GO:0005788]; extracellular exosome [GO:0070062]; extracellular matrix [GO:0031012]; extracellular region [GO:0005576]; extracellular space [GO:0005615]
4	O60763	USO1	General vesicular transport factor p115 OS=Homo sapiens OX=9606 GN=USO1 PE=1 SV=2	161.96	21.1	107.89						-2.2323	0				U373	sp|O60763|USO1_HUMAN	General vesicular transport factor p115; General vesicular transport factor required for intercisternal transport in the Golgi stack; it is required for transcytotic fusion and/or subsequent binding of the vesicles to the target membrane. May well act as a vesicular anchor by interacting with the target membrane and holding the vesicular and target membranes in proximity; Armadillo-like helical d…	endoplasmic reticulum to Golgi vesicle-mediated transport [GO:0006888]; Golgi vesicle docking [GO:0048211]; intracellular protein transport [GO:0006886]; membrane fusion [GO:0061025]; regulation of cellular response to insulin stimulus [GO:1900076]; secretory granule localization [GO:0032252]; small GTPase mediated signal transduction [GO:0007264]; transcytosis [GO:0045056]; vesicle fusion with G…	actin cytoskeleton [GO:0015629]; apical plasma membrane [GO:0016324]; brush border membrane [GO:0031526]; cell periphery [GO:0071944]; cytoplasm [GO:0005737]; endomembrane system [GO:0012505]; extracellular exosome [GO:0070062]; filopodium [GO:0030175]; membrane [GO:0016020]; membrane raft [GO:0045121]; microvillus [GO:0005902]; microvillus membrane [GO:0031528]; perinuclear region of cytoplasm […
2	O60784	TOM1	Target of Myb protein 1 OS=Homo sapiens OX=9606 GN=TOM1 PE=1 SV=2	23.133	24.8	53.818		+				NaN	0				U87	sp|O60784|TOM1_HUMAN	Target of myb1 (chicken); May be involved in intracellular trafficking. Probable association with membranes; Belongs to the TOM1 family.	endocytosis [GO:0006897]; endosomal transport [GO:0016197]; protein transport [GO:0015031]; signal transduction [GO:0007165]	azurophil granule membrane [GO:0035577]; endoplasmic reticulum [GO:0005783]; endoplasmic reticulum membrane [GO:0005789]; integral component of membrane [GO:0016021]; intracellular membrane-bounded organelle [GO:0043231]; membrane [GO:0016020]; oligosaccharyltransferase complex [GO:0008250]; plasma membrane [GO:0005886]
9	O60831	PRAF2	PRA1 family protein 2 OS=Homo sapiens OX=9606 GN=PRAF2 PE=1 SV=1	19.628	16.3	19.258						0.53905	0				CSC	sp|O60831|PRAF2_HUMAN		L-glutamate transmembrane transport [GO:0015813]; protein transport [GO:0015031]	actin cytoskeleton [GO:0015629]; centriole [GO:0005814]; cytoplasm [GO:0005737]; extracellular exosome [GO:0070062]; extracellular space [GO:0005615]; F-actin capping protein complex [GO:0008290]; Flemming body [GO:0090543]; lamellipodium [GO:0030027]; melanosome [GO:0042470]; mitotic spindle [GO:0072686]; nucleolus [GO:0005730]; nucleoplasm [GO:0005654]; nucleus [GO:0005634]; ruffle [GO:0001726]
9	O60832	DKC1	H/ACA ribonucleoprotein complex subunit DKC1 OS=Homo sapiens OX=9606 GN=DKC1 PE=1 SV=3	151.43	22	57.673						NaN	0				CSC	sp|O60832|DKC1_HUMAN	H/ACA ribonucleoprotein complex subunit 4; Isoform 1: Required for ribosome biogenesis and telomere maintenance. Probable catalytic subunit of H/ACA small nucleolar ribonucleoprotein (H/ACA snoRNP) complex, which catalyzes pseudouridylation of rRNA. This involves the isomerization of uridine such that the ribose is subsequently attached to C5, instead of the normal N1. Each rRNA can contain up to…	box H/ACA RNA 3'-end processing [GO:0000495]; enzyme-directed rRNA pseudouridine synthesis [GO:0000455]; mRNA pseudouridine synthesis [GO:1990481]; positive regulation of establishment of protein localization to telomere [GO:1904851]; positive regulation of protein localization to Cajal body [GO:1904871]; positive regulation of telomerase activity [GO:0051973]; positive regulation of telomerase R…	cell surface [GO:0009986]; integral component of membrane [GO:0016021]; plasma membrane [GO:0005886]
3	O60841	IF2P	Eukaryotic translation initiation factor 5B OS=Homo sapiens OX=9606 GN=EIF5B PE=1 SV=4	50.871	14.1	138.83						0.0620338	0.0606063				CSC,U373,U87	sp|O60841|IF2P_HUMAN	Eukaryotic translation initiation factor 5B; Plays a role in translation initiation. Translational GTPase that catalyzes the joining of the 40S and 60S subunits to form the 80S initiation complex with the initiator methionine-tRNA in the P-site base paired to the start codon. GTP binding and hydrolysis induces conformational changes in the enzyme that renders it active for productive interactions…	regulation of translational initiation [GO:0006446]	cytoplasm [GO:0005737]; plasma membrane [GO:0005886]; postsynaptic density [GO:0014069]
8	O60861	GAS7	Growth arrest-specific protein 7 OS=Homo sapiens OX=9606 GN=GAS7 PE=1 SV=3	253.15	20.2	54.371			5			NaN	0				CSC	sp|O60861|GAS7_HUMAN		actin filament polymerization [GO:0030041]; neuron projection morphogenesis [GO:0048812]	chaperonin-containing T-complex [GO:0005832]; cytoplasm [GO:0005737]; cytosol [GO:0005829]; extracellular exosome [GO:0070062]; microtubule [GO:0005874]
8	O60879	DIAP2	Protein diaphanous homolog 2 OS=Homo sapiens OX=9606 GN=DIAPH2 PE=1 SV=1	33.3	11.1	125.57						NaN	0				CSC	sp|O60879|DIAP2_HUMAN	Protein diaphanous homolog 2; Could be involved in oogenesis. Involved in the regulation of endosome dynamics. Implicated in a novel signal transduction pathway, in which isoform 3 and CSK are sequentially activated by RHOD to regulate the motility of early endosomes through interactions with the actin cytoskeleton; Belongs to the formin homology family. Diaphanous subfamily.	actin filament organization [GO:0007015]; female gamete generation [GO:0007292]; oogenesis [GO:0048477]	cytosol [GO:0005829]
5	O60884	DNJA2	DnaJ homolog subfamily A member 2 OS=Homo sapiens OX=9606 GN=DNAJA2 PE=1 SV=1	64.712	40.8	45.745		+				0.170119	0.249138				CSC,U373,U87	sp|O60884|DNJA2_HUMAN	Cell cycle progression restoration gene 3 protein; Co-chaperone of Hsc70. Stimulates ATP hydrolysis and the folding of unfolded proteins mediated by HSPA1A/B (in vitro); DNAJ heat shock proteins	positive regulation of cell population proliferation [GO:0008284]; protein refolding [GO:0042026]; response to heat [GO:0009408]	extracellular exosome [GO:0070062]; Golgi apparatus [GO:0005794]; lysosomal lumen [GO:0043202]; lysosome [GO:0005764]; melanosome [GO:0042470]; membrane raft [GO:0045121]; recycling endosome [GO:0055037]
5	O60888	CUTA	Protein CutA OS=Homo sapiens OX=9606 GN=CUTA PE=1 SV=2	27.144	40.8	19.116		+				0.79526	0.775071				CSC,U373,U87	sp|O60888|CUTA_HUMAN	Brain acetylcholinesterase putative membrane anchor; May form part of a complex of membrane proteins attached to acetylcholinesterase (AChE); Belongs to the CutA family.	protein localization [GO:0008104]; response to metal ion [GO:0010038]	extracellular space [GO:0005615]
8	O75044	SRGP2	SLIT-ROBO Rho GTPase-activating protein 2 OS=Homo sapiens OX=9606 GN=SRGAP2 PE=1 SV=3	291.18	25.6	120.87						1.8503	0				CSC	sp|O75044|SRGP2_HUMAN;sp|P0DJJ0|SRG2C_HUMAN	SLIT-ROBO Rho GTPase activating protein 2; RAC1 GTPase activating protein (GAP) that binds and deforms membranes, and regulates actin dynamics to regulate cell migration and differentiation. Plays an important role in different aspects of neuronal morphogenesis and migration mainly during development of the cerebral cortex. This includes the biogenesis of neurites, where it is required for both a…	actin filament severing [GO:0051014]; dendritic spine development [GO:0060996]; extension of a leading process involved in cell motility in cerebral cortex radial glia guided migration [GO:0021816]; filopodium assembly [GO:0046847]; lamellipodium assembly involved in ameboidal cell migration [GO:0003363]; negative regulation of cell migration [GO:0030336]; negative regulation of neuron migration …	axon [GO:0030424]; cell surface [GO:0009986]; cytoplasmic vesicle [GO:0031410]; cytosol [GO:0005829]; early endosome [GO:0005769]; extracellular space [GO:0005615]; focal adhesion [GO:0005925]; glutamatergic synapse [GO:0098978]; growth cone [GO:0030426]; integral component of postsynaptic membrane [GO:0099055]; mitochondrial membrane [GO:0031966]; neurofilament [GO:0005883]; neuronal cell body […
8	O75054	IGSF3	Immunoglobulin superfamily member 3 OS=Homo sapiens OX=9606 GN=IGSF3 PE=2 SV=3	323.31	49.9	135.19		+				2.73017	0				CSC	sp|O75054|IGSF3_HUMAN	Glu-Trp-Ile EWI motif-containing protein 3; Immunoglobulin like domain containing	lacrimal gland development [GO:0032808]	cytoplasm [GO:0005737]; cytosol [GO:0005829]; cytosolic large ribosomal subunit [GO:0022625]; cytosolic ribosome [GO:0022626]; focal adhesion [GO:0005925]; GAIT complex [GO:0097452]; large ribosomal subunit [GO:0015934]; membrane [GO:0016020]; nucleolus [GO:0005730]; nucleus [GO:0005634]; ribonucleoprotein complex [GO:1990904]; ribosome [GO:0005840]
7	O75063	XYLK	Glycosaminoglycan xylosylkinase OS=Homo sapiens OX=9606 GN=FAM20B PE=1 SV=1	25.104	24.2	46.432						NaN	0				CSC	sp|O75063|XYLK_HUMAN	Family with sequence similarity 20, member B; Responsible for the 2-O-phosphorylation of xylose in the glycosaminoglycan-protein linkage region of proteoglycans thereby regulating the amount of mature GAG chains. Sulfated glycosaminoglycans (GAGs), including heparan sulfate and chondroitin sulfate, are synthesized on the so-called common GAG- protein linkage region (GlcUAbeta1-3Galbeta1-3Galbeta1…	proteoglycan biosynthetic process [GO:0030166]	cytoplasm [GO:0005737]; cytosol [GO:0005829]; Golgi apparatus [GO:0005794]; trans-Golgi network [GO:0005802]; trans-Golgi network membrane [GO:0032588]
1	O75083	WDR1	WD repeat-containing protein 1 OS=Homo sapiens OX=9606 GN=WDR1 PE=1 SV=4	323.31	45.4	66.193		+				-0.856249	0.875257				CSC,U373,U87	sp|O75083|WDR1_HUMAN	WD repeat-containing protein 1; Induces disassembly of actin filaments in conjunction with ADF/cofilin family proteins. Enhances cofilin-mediated actin severing (By similarity). Involved in cytokinesis. Involved in chemotactic cell migration by restricting lamellipodial membrane protrusions. Involved in myocardium sarcomere organization. Required for cardiomyocyte growth and maintenance (By simil…	actin filament depolymerization [GO:0030042]; actin filament fragmentation [GO:0030043]; apical junction assembly [GO:0043297]; cortical cytoskeleton organization [GO:0030865]; establishment of planar polarity of follicular epithelium [GO:0042247]; locomotion [GO:0040011]; maintenance of epithelial cell apical/basal polarity [GO:0045199]; neutrophil mediated immunity [GO:0002446]; neutrophil migr…	Golgi lumen [GO:0005796]
7	O75084	FZD7	Frizzled-7 OS=Homo sapiens OX=9606 GN=FZD7 PE=1 SV=2	4.4933	3.3	63.619						NaN	0				CSC	sp|O75084|FZD7_HUMAN	Frizzled class receptor 7; Receptor for Wnt proteins. Most of frizzled receptors are coupled to the beta-catenin canonical signaling pathway, which leads to the activation of disheveled proteins, inhibition of GSK- 3 kinase, nuclear accumulation of beta-catenin and activation of Wnt target genes. A second signaling pathway involving PKC and calcium fluxes has been seen for some family members, bu…	canonical Wnt signaling pathway [GO:0060070]; cellular response to retinoic acid [GO:0071300]; mesenchymal to epithelial transition [GO:0060231]; negative regulation of cardiac muscle cell differentiation [GO:2000726]; negative regulation of cell-substrate adhesion [GO:0010812]; negative regulation of ectodermal cell fate specification [GO:0042666]; neuron differentiation [GO:0030182]; non-canoni…	plasma membrane [GO:0005886]
8	O75093	SLIT1	Slit homolog 1 protein OS=Homo sapiens OX=9606 GN=SLIT1 PE=1 SV=4	323.31	49.1	167.92				+	+	10.6493	4.0584	+			CSC,U373	sp|O75093|SLIT1_HUMAN;sp|O94813|SLIT2_HUMAN	Multiple epidermal growth factor-like domains protein 4; Thought to act as molecular guidance cue in cellular migration, and function appears to be mediated by interaction with roundabout homolog receptors. During neural development involved in axonal navigation at the ventral midline of the neural tube and projection of axons to different regions (By similarity). SLIT1 and SLIT2 together seem to…	axon extension involved in axon guidance [GO:0048846]; axon guidance [GO:0007411]; dorsal/ventral axon guidance [GO:0033563]; forebrain morphogenesis [GO:0048853]; motor neuron axon guidance [GO:0008045]; negative chemotaxis [GO:0050919]; negative regulation of synapse assembly [GO:0051964]; nuclear migration [GO:0007097]; retinal ganglion cell axon guidance [GO:0031290]; tangential migration fro…	focal adhesion [GO:0005925]; integral component of plasma membrane [GO:0005887]; plasma membrane [GO:0005886]; vesicle [GO:0031982]
7	O75096	LRP4	Low-density lipoprotein receptor-related protein 4 OS=Homo sapiens OX=9606 GN=LRP4 PE=1 SV=4	34.166	13.3	212.04		+	3			NaN	0				CSC	sp|O75096|LRP4_HUMAN	Low density lipoprotein receptor-related protein 4; Mediates SOST-dependent inhibition of bone formation. Functions as a specific facilitator of SOST-mediated inhibition of Wnt signaling. Plays a key role in the formation and the maintenance of the neuromuscular junction (NMJ), the synapse between motor neuron and skeletal muscle. Directly binds AGRIN and recruits it to the MUSK signaling complex…	amyloid-beta clearance by cellular catabolic process [GO:0150094]; dendrite morphogenesis [GO:0048813]; dorsal/ventral pattern formation [GO:0009953]; embryonic digit morphogenesis [GO:0042733]; endocytosis [GO:0006897]; hair follicle development [GO:0001942]; kidney development [GO:0001822]; limb development [GO:0060173]; negative regulation of axonogenesis [GO:0050771]; negative regulation of c…	cytoplasm [GO:0005737]; cytosol [GO:0005829]; extracellular exosome [GO:0070062]; nucleoplasm [GO:0005654]; nucleus [GO:0005634]; postsynapse [GO:0098794]; proteasome complex [GO:0000502]; proteasome core complex [GO:0005839]; proteasome core complex, alpha-subunit complex [GO:0019773]
9	O75110	ATP9A	Probable phospholipid-transporting ATPase IIA OS=Homo sapiens OX=9606 GN=ATP9A PE=1 SV=3	12.834	6.9	118.58		+				NaN	0				CSC	sp|O75110|ATP9A_HUMAN	Probable phospholipid-transporting ATPase IIA; ATPase phospholipid transporting 9A	endocytosis [GO:0006897]; negative regulation of exosomal secretion [GO:1903542]; phospholipid translocation [GO:0045332]; regulation of endocytic recycling [GO:2001135]; regulation of retrograde transport, endosome to Golgi [GO:1905279]; retrograde vesicle-mediated transport, Golgi to endoplasmic reticulum [GO:0006890]	chromatin [GO:0000785]; cytoplasm [GO:0005737]; cytosol [GO:0005829]; glutamatergic synapse [GO:0098978]; mitochondrial inner membrane [GO:0005743]; nucleoplasm [GO:0005654]; nucleus [GO:0005634]; plasma membrane [GO:0005886]; postsynaptic density [GO:0014069]; RNA polymerase II transcription regulator complex [GO:0090575]; Schaffer collateral - CA1 synapse [GO:0098685]; transcription regulator c…
9	O75116	ROCK2	Rho-associated protein kinase 2 OS=Homo sapiens OX=9606 GN=ROCK2 PE=1 SV=4	203.14	23.6	160.9		+		+	+	2.36843	3.10343	+			CSC,U373	sp|O75116|ROCK2_HUMAN	Rho-associated, coiled-coil-containing protein kinase II; Protein kinase which is a key regulator of actin cytoskeleton and cell polarity. Involved in regulation of smooth muscle contraction, actin cytoskeleton organization, stress fiber and focal adhesion formation, neurite retraction, cell adhesion and motility via phosphorylation of ADD1, BRCA2, CNN1, EZR, DPYSL2, EP300, MSN, MYL9/MLC2, NPM1, …	actin cytoskeleton organization [GO:0030036]; actomyosin structure organization [GO:0031032]; aortic valve morphogenesis [GO:0003180]; blood vessel diameter maintenance [GO:0097746]; cellular response to acetylcholine [GO:1905145]; cellular response to testosterone stimulus [GO:0071394]; centrosome duplication [GO:0051298]; cortical actin cytoskeleton organization [GO:0030866]; embryonic morphoge…	extracellular exosome [GO:0070062]; integral component of membrane [GO:0016021]; intracellular membrane-bounded organelle [GO:0043231]; recycling endosome membrane [GO:0055038]; trans-Golgi network membrane [GO:0032588]
8	O75131	CPNE3	Copine-3 OS=Homo sapiens OX=9606 GN=CPNE3 PE=1 SV=1	165.56	47.7	60.13		+		+	+	1.52882	3.93688	+	+		CSC,U373,U87	sp|O75131|CPNE3_HUMAN;sp|Q96A23|CPNE4_HUMAN;sp|O95741|CPNE6_HUMAN;sp|Q9UBL6|CPNE7_HUMAN	Copine III; Calcium-dependent phospholipid-binding protein that plays a role in ERBB2-mediated tumor cell migration in response to growth factor heregulin stimulation; Belongs to the copine family.	cellular response to calcium ion [GO:0071277]; cellular response to growth factor stimulus [GO:0071363]; ERBB2 signaling pathway [GO:0038128]; positive regulation of cell migration [GO:0030335]	actin cytoskeleton [GO:0015629]; cytoplasm [GO:0005737]; cytosol [GO:0005829]; extracellular exosome [GO:0070062]; fibrillar center [GO:0001650]; intracellular membrane-bounded organelle [GO:0043231]; plasma membrane [GO:0005886]
8	O75147	OBSL1	Obscurin-like protein 1 OS=Homo sapiens OX=9606 GN=OBSL1 PE=1 SV=4	24.758	7.7	206.94						NaN	0				CSC	sp|O75147|OBSL1_HUMAN	Obscurin-like protein 1; Core component of the 3M complex, a complex required to regulate microtubule dynamics and genome integrity. It is unclear how the 3M complex regulates microtubules, it could act by controlling the level of a microtubule stabilizer. Acts as a regulator of the Cul7-RING(FBXW8) ubiquitin-protein ligase, playing a critical role in the ubiquitin ligase pathway that regulates G…	cardiac myofibril assembly [GO:0055003]; cytoskeleton organization [GO:0007010]; Golgi organization [GO:0007030]; homophilic cell adhesion via plasma membrane adhesion molecules [GO:0007156]; microtubule cytoskeleton organization [GO:0000226]; positive regulation of dendrite morphogenesis [GO:0050775]; protein localization to Golgi apparatus [GO:0034067]; regulation of mitotic nuclear division [G…	centrosome [GO:0005813]; cytosol [GO:0005829]; extracellular exosome [GO:0070062]; extracellular space [GO:0005615]
4	O75153	CLU	Clustered mitochondria protein homolog OS=Homo sapiens OX=9606 GN=CLUH PE=1 SV=2	62.439	7.5	146.67		+				NaN	0				CSC	sp|O75153|CLU_HUMAN;sp|Q9Y5I4|PCDC2_HUMAN	Clustered mitochondria (cluA/CLU1) homolog; mRNA-binding protein involved in proper cytoplasmic distribution of mitochondria. Specifically binds mRNAs of nuclear- encoded mitochondrial proteins in the cytoplasm and regulates transport or translation of these transcripts close to mitochondria, playing a role in mitochondrial biogenesis.	intracellular distribution of mitochondria [GO:0048312]; mitochondrion organization [GO:0007005]	cytoplasm [GO:0005737]; extracellular exosome [GO:0070062]; membrane [GO:0016020]; mitochondrial matrix [GO:0005759]; mitochondrion [GO:0005739]; nucleus [GO:0005634]
9	O75165	DJC13	DnaJ homolog subfamily C member 13 OS=Homo sapiens OX=9606 GN=DNAJC13 PE=1 SV=5	323.31	33.2	254.41						2.20392	1.08567				CSC,U373	sp|O75165|DJC13_HUMAN	DnaJ (Hsp40) homolog, subfamily C, member 13; Involved in membrane trafficking through early endosomes, such as the early endosome to recycling endosome transport implicated in the recycling of transferrin and the early endosome to late endosome transport implicated in degradation of EGF and EGFR. Involved in the regulation of endosomal membrane tubulation and regulates th dynamics of SNX1 on the…	endosome organization [GO:0007032]; osteoblast differentiation [GO:0001649]; protein transport [GO:0015031]; receptor-mediated endocytosis [GO:0006898]; regulation of early endosome to late endosome transport [GO:2000641]; regulation of early endosome to recycling endosome transport [GO:1902954]	Ctf18 RFC-like complex [GO:0031390]; DNA replication factor C complex [GO:0005663]; nucleoplasm [GO:0005654]; nucleus [GO:0005634]
7	O75173	ATS4	A disintegrin and metalloproteinase with thrombospondin motifs 4 OS=Homo sapiens OX=9606 GN=ADAMTS4 PE=1 SV=3	323.31	30.7	90.196			1			NaN	0				CSC	sp|O75173|ATS4_HUMAN	A disintegrin and metalloproteinase with thrombospondin motifs 4; Cleaves aggrecan, a cartilage proteoglycan, and may be involved in its turnover. May play an important role in the destruction of aggrecan in arthritic diseases. Could also be a critical factor in the exacerbation of neurodegeneration in Alzheimer disease. Cleaves aggrecan at the '392-Glu-|-Ala-393' site; ADAM metallopeptidases wit…	extracellular matrix disassembly [GO:0022617]; extracellular matrix organization [GO:0030198]; proteolysis [GO:0006508]; skeletal system development [GO:0001501]	mitochondrial fatty acid beta-oxidation multienzyme complex [GO:0016507]; mitochondrial inner membrane [GO:0005743]; mitochondrial nucleoid [GO:0042645]; mitochondrion [GO:0005739]
5	O75223	GGCT	Gamma-glutamylcyclotransferase OS=Homo sapiens OX=9606 GN=GGCT PE=1 SV=1	34.123	40.4	21.007		+				-0.398252	0				U373	sp|O75223|GGCT_HUMAN	Cytochrome c-releasing factor 21; Catalyzes the formation of 5-oxoproline from gamma- glutamyl dipeptides and may play a significant role in glutathione homeostasis. Induces release of cytochrome c from mitochondria with resultant induction of apoptosis; Belongs to the gamma-glutamylcyclotransferase family.	release of cytochrome c from mitochondria [GO:0001836]	cytoplasm [GO:0005737]; cytosol [GO:0005829]; eukaryotic translation initiation factor 2 complex [GO:0005850]; extracellular exosome [GO:0070062]
8	O75323	NIPS2	Protein NipSnap homolog 2 OS=Homo sapiens OX=9606 GN=NIPSNAP2 PE=1 SV=1	22.166	39.2	33.742						NaN	0				CSC	sp|O75323|NIPS2_HUMAN	Glioblastoma amplified sequence; May act as a positive regulator of L-type calcium channels; Belongs to the NipSnap family.	mitochondrion organization [GO:0007005]; oxidative phosphorylation [GO:0006119]; positive regulation of high voltage-gated calcium channel activity [GO:1901843]	axon [GO:0030424]; cell body [GO:0044297]; cell surface [GO:0009986]; integral component of plasma membrane [GO:0005887]; membrane [GO:0016020]; neuronal cell body [GO:0043025]; neuron projection [GO:0043005]; plasma membrane [GO:0005886]
6	O75340	PDCD6	Programmed cell death protein 6 OS=Homo sapiens OX=9606 GN=PDCD6 PE=1 SV=1	55.041	68.1	21.868		+				0.2123	0.213727				CSC,U373,U87	sp|O75340|PDCD6_HUMAN	Apoptosis-linked gene 2 protein homolog; Calcium sensor that plays a key role in processes such as endoplasmic reticulum (ER)-Golgi vesicular transport, endosomal biogenesis or membrane repair. Acts as an adapter that bridges unrelated proteins or stabilizes weak protein-protein complexes in response to calcium: calcium-binding triggers exposure of apolar surface, promoting interaction with diffe…	activation of cysteine-type endopeptidase activity involved in apoptotic process [GO:0006919]; angiogenesis [GO:0001525]; apoptotic signaling pathway [GO:0097190]; cellular response to heat [GO:0034605]; COPII vesicle coating [GO:0048208]; endoplasmic reticulum to Golgi vesicle-mediated transport [GO:0006888]; intracellular protein transport [GO:0006886]; negative regulation of protein kinase B s…	brush border [GO:0005903]; cell cortex [GO:0005938]; cytoplasm [GO:0005737]; cytoplasmic vesicle [GO:0031410]; cytosol [GO:0005829]; dendritic shaft [GO:0043198]; dendritic spine [GO:0043197]; endocytic vesicle [GO:0030139]; extracellular exosome [GO:0070062]; glutamatergic synapse [GO:0098978]; membrane [GO:0016020]; Schaffer collateral - CA1 synapse [GO:0098685]; synaptic vesicle [GO:0008021]; …
6	O75347	TBCA	Tubulin-specific chaperone A OS=Homo sapiens OX=9606 GN=TBCA PE=1 SV=3	323.31	26.9	12.855		+				0.4486	0.632415				CSC,U373,U87	sp|O75347|TBCA_HUMAN	Tubulin-specific chaperone A; Tubulin-folding protein; involved in the early step of the tubulin folding pathway.	post-chaperonin tubulin folding pathway [GO:0007023]; protein folding [GO:0006457]; tubulin complex assembly [GO:0007021]	cell surface [GO:0009986]; clathrin-coated endocytic vesicle membrane [GO:0030669]; endocytic vesicle membrane [GO:0030666]; endoplasmic reticulum lumen [GO:0005788]; extracellular exosome [GO:0070062]; extracellular matrix [GO:0031012]; extracellular region [GO:0005576]; extracellular space [GO:0005615]; glutamatergic synapse [GO:0098978]; Golgi lumen [GO:0005796]; plasma membrane [GO:0005886]; …
9	O75348	VATG1	V-type proton ATPase subunit G 1 OS=Homo sapiens OX=9606 GN=ATP6V1G1 PE=1 SV=3	215.37	55.1	13.757						1.2874	0.860426				CSC,U373	sp|O75348|VATG1_HUMAN;sp|O95670|VATG2_HUMAN	ATPase, H+ transporting, lysosomal 13kDa, V1 subunit G1; Catalytic subunit of the peripheral V1 complex of vacuolar ATPase (V-ATPase). V-ATPase is responsible for acidifying a variety of intracellular compartments in eukaryotic cells. In aerobic conditions, involved in intracellular iron homeostasis, thus triggering the activity of Fe(2+) prolyl hydroxylase (PHD) enzymes, and leading to HIF1A hyd…	cellular iron ion homeostasis [GO:0006879]; cellular response to increased oxygen levels [GO:0036295]; regulation of macroautophagy [GO:0016241]	cytoplasm [GO:0005737]; cytosol [GO:0005829]; membrane [GO:0016020]; NatA complex [GO:0031415]; nucleolus [GO:0005730]; nucleus [GO:0005634]
6	O75351	VPS4B	Vacuolar protein sorting-associated protein 4B OS=Homo sapiens OX=9606 GN=VPS4B PE=1 SV=2	92.037	34.9	49.301		+	1			0.243667	0.569255				CSC,U373,U87	sp|O75351|VPS4B_HUMAN	Vacuolar protein sorting 4 homolog B (S. cerevisiae); Involved in late steps of the endosomal multivesicular bodies (MVB) pathway. Recognizes membrane-associated ESCRT-III assemblies and catalyzes their disassembly, possibly in combination with membrane fission. Redistributes the ESCRT-III components to the cytoplasm for further rounds of MVB sorting. MVBs contain intraluminal vesicles (ILVs) tha…	cholesterol transport [GO:0030301]; cytoplasmic microtubule organization [GO:0031122]; endosomal transport [GO:0016197]; endosome to lysosome transport via multivesicular body sorting pathway [GO:0032510]; ESCRT III complex disassembly [GO:1904903]; late endosomal microautophagy [GO:0061738]; macroautophagy [GO:0016236]; midbody abscission [GO:0061952]; mitotic metaphase plate congression [GO:000…	axon [GO:0030424]; cytoplasm [GO:0005737]; cytosol [GO:0005829]; extracellular exosome [GO:0070062]; mitochondrial matrix [GO:0005759]; mitochondrion [GO:0005739]; secretory granule [GO:0030141]
8	O75352	MPU1	Mannose-P-dolichol utilization defect 1 protein OS=Homo sapiens OX=9606 GN=MPDU1 PE=1 SV=2	3.824	10.1	26.638						0.780899	0				CSC	sp|O75352|MPU1_HUMAN	Suppressor of Lec15 and Lec35 glycosylation mutation homolog; Required for normal utilization of mannose-dolichol phosphate (Dol-P-Man) in the synthesis of N-linked and O-linked oligosaccharides and GPI anchors; Belongs to the MPDU1 (TC 2.A.43.3) family.	dolichol-linked oligosaccharide biosynthetic process [GO:0006488]; oligosaccharide biosynthetic process [GO:0009312]; protein folding [GO:0006457]	aminoacyl-tRNA synthetase multienzyme complex [GO:0017101]; cytoplasm [GO:0005737]; cytosol [GO:0005829]; extracellular exosome [GO:0070062]; membrane [GO:0016020]; nucleoplasm [GO:0005654]
5	O75367	H2AY	Core histone macro-H2A.1 OS=Homo sapiens OX=9606 GN=MACROH2A1 PE=1 SV=4	323.31	61.8	39.617		+		+		-1.90552	1.42812	+			CSC,U373,U87	sp|O75367|H2AY_HUMAN;sp|Q9P0M6|H2AW_HUMAN	Medulloblastoma antigen MU-MB-50.205; Variant histone H2A which replaces conventional H2A in a subset of nucleosomes where it represses transcription. Nucleosomes wrap and compact DNA into chromatin, limiting DNA accessibility to the cellular machineries which require DNA as a template. Histones thereby play a central role in transcription regulation, DNA repair, DNA replication and chromosomal s…	chromatin silencing [GO:0006342]; dosage compensation [GO:0007549]; establishment of protein localization to chromatin [GO:0071169]; negative regulation of cell cycle G2/M phase transition [GO:1902750]; negative regulation of gene expression, epigenetic [GO:0045814]; negative regulation of histone H3-K27 methylation [GO:0061086]; negative regulation of histone H3-K4 methylation [GO:0051572]; nega…	apical plasma membrane [GO:0016324]; basolateral plasma membrane [GO:0016323]; brush border membrane [GO:0031526]; integral component of plasma membrane [GO:0005887]; plasma membrane [GO:0005886]
1	O75368	SH3L1	SH3 domain-binding glutamic acid-rich-like protein OS=Homo sapiens OX=9606 GN=SH3BGRL PE=1 SV=1	16.256	77.2	12.774						2.2347	0				U373	sp|O75368|SH3L1_HUMAN			cytoplasm [GO:0005737]; eukaryotic 43S preinitiation complex [GO:0016282]; nucleus [GO:0005634]
4	O75369	FLNB	Filamin-B OS=Homo sapiens OX=9606 GN=FLNB PE=1 SV=2	323.31	32.6	278.16		+				0.34725	0.102045				CSC,U373,U87	sp|O75369|FLNB_HUMAN	Truncated actin-binding protein; Connects cell membrane constituents to the actin cytoskeleton. May promote orthogonal branching of actin filaments and links actin filaments to membrane glycoproteins. Anchors various transmembrane proteins to the actin cytoskeleton. Interaction with FLNA may allow neuroblast migration from the ventricular zone into the cortical plate. Various interactions and loc…	actin cytoskeleton organization [GO:0030036]; cellular response to interferon-gamma [GO:0071346]; epithelial cell morphogenesis [GO:0003382]; keratinocyte development [GO:0003334]; signal transduction [GO:0007165]; skeletal muscle tissue development [GO:0007519]	mitochondrial matrix [GO:0005759]; mitochondrion [GO:0005739]
7	O75379	VAMP4	Vesicle-associated membrane protein 4 OS=Homo sapiens OX=9606 GN=VAMP4 PE=1 SV=2	306.62	28.4	16.397			1			NaN	0				CSC	sp|O75379|VAMP4_HUMAN	Vesicle-associated membrane protein 4; Involved in the pathway that functions to remove an inhibitor (probably synaptotagmin-4) of calcium-triggered exocytosis during the maturation of secretory granules. May be a marker for this sorting pathway that is critical for remodeling the secretory response of granule; Vesicle associated membrane proteins	Golgi ribbon formation [GO:0090161]; microtubule cytoskeleton organization [GO:0000226]; regulation of synaptic vesicle endocytosis [GO:1900242]; SNARE complex assembly [GO:0035493]; synaptic vesicle to endosome fusion [GO:0016189]	axon [GO:0030424]; chromatin [GO:0000785]; cytoplasm [GO:0005737]; cytosol [GO:0005829]; dendrite [GO:0030425]; nucleolus [GO:0005730]; nucleoplasm [GO:0005654]; nucleus [GO:0005634]; perinuclear region of cytoplasm [GO:0048471]; protein-containing complex [GO:0032991]
9	O75390	CISY	Citrate synthase, mitochondrial OS=Homo sapiens OX=9606 GN=CS PE=1 SV=2	74.168	43.8	51.712		+				0.756891	0.24769				CSC,U373	sp|O75390|CISY_HUMAN	Citrate synthase, mitochondrial; Citrate synthase	carbohydrate metabolic process [GO:0005975]; citrate metabolic process [GO:0006101]; tricarboxylic acid cycle [GO:0006099]	cytoplasm [GO:0005737]; cytosol [GO:0005829]; dendrite [GO:0030425]; endomembrane system [GO:0012505]; endoplasmic reticulum membrane [GO:0005789]; glutamatergic synapse [GO:0098978]; Golgi membrane [GO:0000139]; lysosomal membrane [GO:0005765]; lysosome [GO:0005764]; membrane [GO:0016020]; mitochondrial outer membrane [GO:0005741]; neuronal cell body [GO:0043025]; nuclear envelope [GO:0005635]; …
3	O75396	SC22B	Vesicle-trafficking protein SEC22b OS=Homo sapiens OX=9606 GN=SEC22B PE=1 SV=4	118.8	34	24.593						-1.21189	1.44018				CSC,U373,U87	sp|O75396|SC22B_HUMAN	SEC22 vesicle trafficking protein homolog B (S. cerevisiae) (gene/pseudogene); SNARE involved in targeting and fusion of ER-derived transport vesicles with the Golgi complex as well as Golgi-derived retrograde transport vesicles with the ER; Belongs to the synaptobrevin family.	endoplasmic reticulum to Golgi vesicle-mediated transport [GO:0006888]; negative regulation of autophagosome assembly [GO:1902902]; positive regulation of protein catabolic process [GO:0045732]; protein transport [GO:0015031]; retrograde vesicle-mediated transport, Golgi to endoplasmic reticulum [GO:0006890]; vesicle fusion with Golgi apparatus [GO:0048280]	cytoplasm [GO:0005737]; cytosol [GO:0005829]; extracellular exosome [GO:0070062]; focal adhesion [GO:0005925]; Golgi-associated vesicle membrane [GO:0030660]; membrane [GO:0016020]; plasma membrane [GO:0005886]
7	O75400	PR40A	Pre-mRNA-processing factor 40 homolog A OS=Homo sapiens OX=9606 GN=PRPF40A PE=1 SV=2	65.164	7.1	108.8						NaN	0				CSC	sp|O75400|PR40A_HUMAN	PRP40 pre-mRNA processing factor 40 homolog A (S. cerevisiae); Binds to WASL/N-WASP and suppresses its translocation from the nucleus to the cytoplasm, thereby inhibiting its cytoplasmic function (By similarity). Plays a role in the regulation of cell morphology and cytoskeletal organization. Required in the control of cell shape and migration. May play a role in cytokinesis. May be involved in p…	cell cycle [GO:0007049]; cell division [GO:0051301]; cell migration [GO:0016477]; cytoskeleton organization [GO:0007010]; mRNA cis splicing, via spliceosome [GO:0045292]; mRNA splicing, via spliceosome [GO:0000398]; regulation of cell shape [GO:0008360]; regulation of cytokinesis [GO:0032465]	chromatin [GO:0000785]; chromosome, telomeric region [GO:0000781]; mitochondrion [GO:0005739]; nuclear matrix [GO:0016363]; nucleoplasm [GO:0005654]; nucleus [GO:0005634]; protein-containing complex [GO:0032991]
5	O75436	VP26A	Vacuolar protein sorting-associated protein 26A OS=Homo sapiens OX=9606 GN=VPS26A PE=1 SV=2	96.654	50.5	38.169				+		NaN	0			+	U373,U87	sp|O75436|VP26A_HUMAN	Vacuolar protein sorting 26 homolog A (S. pombe); Acts as component of the retromer cargo-selective complex (CSC). The CSC is believed to be the core functional component of retromer or respective retromer complex variants acting to prevent missorting of selected transmembrane cargo proteins into the lysosomal degradation pathway. The recruitment of the CSC to the endosomal membrane involves RAB7…	endocytic recycling [GO:0032456]; intracellular protein transport [GO:0006886]; regulation of macroautophagy [GO:0016241]; retrograde transport, endosome to Golgi [GO:0042147]	integral component of membrane [GO:0016021]; plasma membrane [GO:0005886]; voltage-gated potassium channel complex [GO:0008076]
7	O75477	ERLN1	Erlin-1 OS=Homo sapiens OX=9606 GN=ERLIN1 PE=1 SV=2	34.916	38.8	39.171						NaN	0				CSC	sp|O75477|ERLN1_HUMAN	Stomatin-prohibitin-flotillin-HflC/K domain-containing protein 1; Component of the ERLIN1/ERLIN2 complex which mediates the endoplasmic reticulum-associated degradation (ERAD) of inositol 1,4,5-trisphosphate receptors (IP3Rs). Involved in regulation of cellular cholesterol homeostasis by regulation the SREBP signaling pathway. Binds cholesterol and may promote ER retention of the SCAP-SREBF compl…	cholesterol metabolic process [GO:0008203]; negative regulation of cholesterol biosynthetic process [GO:0045541]; negative regulation of fatty acid biosynthetic process [GO:0045717]; SREBP signaling pathway [GO:0032933]; ubiquitin-dependent ERAD pathway [GO:0030433]	condensed nuclear chromosome [GO:0000794]; cytoskeleton [GO:0005856]; membrane [GO:0016020]; microtubule [GO:0005874]; mitochondrial nucleoid [GO:0042645]; mitochondrion [GO:0005739]; nuclear inner membrane [GO:0005637]; nuclear outer membrane [GO:0005640]; nucleoplasm [GO:0005654]; nucleus [GO:0005634]; perinuclear region of cytoplasm [GO:0048471]; ribonucleoprotein complex [GO:1990904]
5	O75487	GPC4	Glypican-4 OS=Homo sapiens OX=9606 GN=GPC4 PE=1 SV=4	243.63	31.8	62.411		+				NaN	0				U373	sp|O75487|GPC4_HUMAN	Glypican 4; Cell surface proteoglycan that bears heparan sulfate. May be involved in the development of kidney tubules and of the central nervous system (By similarity); Belongs to the glypican family.	cell migration [GO:0016477]; regulation of neurotransmitter receptor localization to postsynaptic specialization membrane [GO:0098696]; regulation of presynapse assembly [GO:1905606]; regulation of protein localization to membrane [GO:1905475]; regulation of signal transduction [GO:0009966]; synaptic membrane adhesion [GO:0099560]; Wnt signaling pathway [GO:0016055]	actin cytoskeleton [GO:0015629]; basement membrane [GO:0005604]; basolateral plasma membrane [GO:0016323]; cell-cell junction [GO:0005911]; ciliary membrane [GO:0060170]; cytoplasm [GO:0005737]; cytosol [GO:0005829]; focal adhesion [GO:0005925]; nuclear lamina [GO:0005652]; nuclear matrix [GO:0016363]; nucleolus [GO:0005730]; plasma membrane [GO:0005886]; presynaptic membrane [GO:0042734]; Schaff…
9	O75489	NDUS3	NADH dehydrogenase [ubiquinone] iron-sulfur protein 3, mitochondrial OS=Homo sapiens OX=9606 GN=NDUFS3 PE=1 SV=1	13.384	31.1	30.241						-0.164333	0.196074				CSC,U373	sp|O75489|NDUS3_HUMAN	NADH dehydrogenase (ubiquinone) Fe-S protein 3, 30kDa (NADH-coenzyme Q reductase); Core subunit of the mitochondrial membrane respiratory chain NADH dehydrogenase (Complex I) that is believed to belong to the minimal assembly required for catalysis. Complex I functions in the transfer of electrons from NADH to the respiratory chain. The immediate electron acceptor for the enzyme is believed to be…	mitochondrial electron transport, NADH to ubiquinone [GO:0006120]; mitochondrial respiratory chain complex I assembly [GO:0032981]; negative regulation of cell growth [GO:0030308]; negative regulation of intrinsic apoptotic signaling pathway [GO:2001243]; reactive oxygen species metabolic process [GO:0072593]; substantia nigra development [GO:0021762]	mitochondrial matrix [GO:0005759]; mitochondrion [GO:0005739]
5	O75521	ECI2	Enoyl-CoA delta isomerase 2, mitochondrial OS=Homo sapiens OX=9606 GN=ECI2 PE=1 SV=4	171.47	19.8	43.585						-0.21965	0				U373	sp|O75521|ECI2_HUMAN	Hepatocellular carcinoma-associated antigen 88; Able to isomerize both 3-cis and 3-trans double bonds into the 2-trans form in a range of enoyl-CoA species. Has a preference for 3-trans substrates (By similarity).	fatty acid beta-oxidation [GO:0006635]; fatty acid catabolic process [GO:0009062]	cytosol [GO:0005829]; cytosolic large ribosomal subunit [GO:0022625]; cytosolic ribosome [GO:0022626]; membrane [GO:0016020]; nucleolus [GO:0005730]
5	O75531	BAF	Barrier-to-autointegration factor OS=Homo sapiens OX=9606 GN=BANF1 PE=1 SV=1	32.561	42.7	10.058		+		+		-1.43207	0.830527	+			CSC,U373,U87	sp|O75531|BAF_HUMAN	Barrier to autointegration factor 1; Plays fundamental roles in nuclear assembly, chromatin organization, gene expression and gonad development. May potently compress chromatin structure and be involved in membrane recruitment and chromatin decondensation during nuclear assembly. Contains 2 non-specific dsDNA-binding sites which may promote DNA cross-bridging; Belongs to the BAF family.	chromosome condensation [GO:0030261]; chromosome segregation [GO:0007059]; negative regulation of viral genome replication [GO:0045071]; response to virus [GO:0009615]	cytoplasm [GO:0005737]; cytosol [GO:0005829]; nucleus [GO:0005634]; senescence-associated heterochromatin focus [GO:0035985]
7	O75533	SF3B1	Splicing factor 3B subunit 1 OS=Homo sapiens OX=9606 GN=SF3B1 PE=1 SV=3	323.31	33.7	145.83		+				7.03877	1.35952				CSC	sp|O75533|SF3B1_HUMAN	Pre-mRNA-splicing factor SF3b 155 kDa subunit; Involved in pre-mRNA splicing as a component of the splicing factor SF3B complex. SF3B complex is required for 'A' complex assembly formed by the stable binding of U2 snRNP to the branchpoint sequence (BPS) in pre-mRNA. Sequence independent binding of SF3A/SF3B complex upstream of the branch site is essential, it may anchor U2 snRNP to the pre-mRNA. …	mRNA splicing, via spliceosome [GO:0000398]; RNA splicing [GO:0008380]; RNA splicing, via transesterification reactions [GO:0000375]; spliceosomal complex assembly [GO:0000245]	mitochondrial inner membrane [GO:0005743]; mitochondrial respiratory chain complex III [GO:0005750]; mitochondrion [GO:0005739]
9	O75569	PRKRA	Interferon-inducible double-stranded RNA-dependent protein kinase activator A OS=Homo sapiens OX=9606 GN=PRKRA PE=1 SV=1	10.228	19.8	34.404						NaN	0				CSC	sp|O75569|PRKRA_HUMAN	Interferon-inducible double-stranded RNA-dependent protein kinase activator A; Activates EIF2AK2/PKR in the absence of double-stranded RNA (dsRNA), leading to phosphorylation of EIF2S1/EFI2-alpha and inhibition of translation and induction of apoptosis. Required for siRNA production by DICER1 and for subsequent siRNA-mediated post- transcriptional gene silencing. Does not seem to be required for …	cellular response to oxidative stress [GO:0034599]; immune response [GO:0006955]; middle ear morphogenesis [GO:0042474]; negative regulation of cell population proliferation [GO:0008285]; outer ear morphogenesis [GO:0042473]; positive regulation of intrinsic apoptotic signaling pathway [GO:2001244]; pre-miRNA processing [GO:0031054]; production of miRNAs involved in gene silencing by miRNA [GO:00…	cytosol [GO:0005829]; early endosome [GO:0005769]; early endosome membrane [GO:0031901]; endosome [GO:0005768]; ESCRT-0 complex [GO:0033565]; extracellular exosome [GO:0070062]; intracellular membrane-bounded organelle [GO:0043231]; lysosome [GO:0005764]; multivesicular body membrane [GO:0032585]; phagocytic vesicle lumen [GO:0097013]
7	O75643	U520	U5 small nuclear ribonucleoprotein 200 kDa helicase OS=Homo sapiens OX=9606 GN=SNRNP200 PE=1 SV=2	323.31	43.3	244.5		+			+	4.78823	1.56303				CSC,U373	sp|O75643|U520_HUMAN	Activating signal cointegrator 1 complex subunit 3-like 1; RNA helicase that plays an essential role in pre-mRNA splicing as component of the U5 snRNP and U4/U6-U5 tri-snRNP complexes. Involved in spliceosome assembly, activation and disassembly. Mediates changes in the dynamic network of RNA-RNA interactions in the spliceosome. Catalyzes the ATP-dependent unwinding of U4/U6 RNA duplices, an esse…	cis assembly of pre-catalytic spliceosome [GO:0000354]; mRNA splicing, via spliceosome [GO:0000398]; osteoblast differentiation [GO:0001649]; spliceosome conformational change to release U4 (or U4atac) and U1 (or U11) [GO:0000388]	cytoplasm [GO:0005737]; cytosol [GO:0005829]; focal adhesion [GO:0005925]; Golgi apparatus [GO:0005794]; intracellular membrane-bounded organelle [GO:0043231]; membrane [GO:0016020]; perinuclear region of cytoplasm [GO:0048471]; presynapse [GO:0098793]; vesicle [GO:0031982]
6	O75695	XRP2	Protein XRP2 OS=Homo sapiens OX=9606 GN=RP2 PE=1 SV=4	38.796	20.3	39.641		+				0.990951	0.832922	+			CSC,U373,U87	sp|O75695|XRP2_HUMAN	Retinitis pigmentosa 2 (X-linked recessive); Acts as a GTPase-activating protein (GAP) involved in trafficking between the Golgi and the ciliary membrane. Involved in localization of proteins, such as NPHP3, to the cilium membrane by inducing hydrolysis of GTP ARL3, leading to the release of UNC119 (or UNC119B). Acts as a GTPase-activating protein (GAP) for tubulin in concert with tubulin-specifi…	cell morphogenesis [GO:0000902]; cilium assembly [GO:0060271]; post-Golgi vesicle-mediated transport [GO:0006892]; protein folding [GO:0006457]; protein transport [GO:0015031]; visual perception [GO:0007601]	azurophil granule membrane [GO:0035577]; basal part of cell [GO:0045178]; extracellular exosome [GO:0070062]; ficolin-1-rich granule membrane [GO:0101003]; intracellular membrane-bounded organelle [GO:0043231]; plasma membrane [GO:0005886]
9	O75718	CRTAP	Cartilage-associated protein OS=Homo sapiens OX=9606 GN=CRTAP PE=1 SV=1	20.497	25.2	46.561		+				-0.462667	0.696144				CSC,U373	sp|O75718|CRTAP_HUMAN	Cartilage associated protein; Necessary for efficient 3-hydroxylation of fibrillar collagen prolyl residues; Belongs to the leprecan family.	chaperone-mediated protein folding [GO:0061077]; collagen fibril organization [GO:0030199]; negative regulation of post-translational protein modification [GO:1901874]; peptidyl-proline hydroxylation to 3-hydroxy-L-proline [GO:0018400]; protein stabilization [GO:0050821]; spermatogenesis [GO:0007283]	early endosome [GO:0005769]; endosome [GO:0005768]; external side of plasma membrane [GO:0009897]; extracellular exosome [GO:0070062]; integral component of membrane [GO:0016021]; intrinsic component of endosome membrane [GO:0031302]; lysosomal membrane [GO:0005765]; membrane [GO:0016020]; perinuclear region of cytoplasm [GO:0048471]; plasma membrane [GO:0005886]; vesicle [GO:0031982]; Weibel-Pal…
8	O75787	RENR	Renin receptor OS=Homo sapiens OX=9606 GN=ATP6AP2 PE=1 SV=2	39.679	25.1	39.008						0.6795	1.01682				CSC,U87	sp|O75787|RENR_HUMAN	Vacuolar ATP synthase membrane sector-associated protein M8-9; Functions as a renin and prorenin cellular receptor. May mediate renin-dependent cellular responses by activating ERK1 and ERK2. By increasing the catalytic efficiency of renin in AGT/angiotensinogen conversion to angiotensin I, it may also play a role in the renin-angiotensin system (RAS).	angiotensin maturation [GO:0002003]; central nervous system maturation [GO:0021626]; eye pigmentation [GO:0048069]; head morphogenesis [GO:0060323]; lysosomal lumen acidification [GO:0007042]; positive regulation of canonical Wnt signaling pathway [GO:0090263]; positive regulation of transforming growth factor beta1 production [GO:0032914]; positive regulation of Wnt signaling pathway [GO:0030177…	basal plasma membrane [GO:0009925]; cell surface [GO:0009986]; cytoplasmic vesicle [GO:0031410]; integral component of plasma membrane [GO:0005887]; membrane [GO:0016020]; membrane protein complex [GO:0098796]; neuronal cell body [GO:0043025]; neuron projection [GO:0043005]; perinuclear region of cytoplasm [GO:0048471]; plasma membrane [GO:0005886]; synapse [GO:0045202]
5	O75832	PSD10	26S proteasome non-ATPase regulatory subunit 10 OS=Homo sapiens OX=9606 GN=PSMD10 PE=1 SV=1	219.95	41.6	24.428						-0.736601	0.924171				CSC,U373	sp|O75832|PSD10_HUMAN	Proteasome (prosome, macropain) 26S subunit, non-ATPase, 10; Acts as a chaperone during the assembly of the 26S proteasome, specifically of the PA700/19S regulatory complex (RC). In the initial step of the base subcomplex assembly is part of an intermediate PSMD10:PSMC4:PSMC5:PAAF1 module which probably assembles with a PSMD5:PSMC2:PSMC1:PSMD2 module. Independently of the proteasome, regulates EG…	apoptotic process [GO:0006915]; cytoplasmic sequestering of NF-kappaB [GO:0007253]; negative regulation of apoptotic process [GO:0043066]; negative regulation of DNA damage response, signal transduction by p53 class mediator [GO:0043518]; negative regulation of MAPK cascade [GO:0043409]; negative regulation of NF-kappaB transcription factor activity [GO:0032088]; negative regulation of release of…	annulate lamellae [GO:0005642]; Cajal body [GO:0015030]; cytoplasm [GO:0005737]; cytosol [GO:0005829]; intracellular membrane-bounded organelle [GO:0043231]; kinetochore [GO:0000776]; membrane [GO:0016020]; nuclear envelope [GO:0005635]; nuclear membrane [GO:0031965]; nucleolus [GO:0005730]; nucleoplasm [GO:0005654]; nucleus [GO:0005634]; protein-containing complex [GO:0032991]; ribonucleoprotein…
9	O75844	FACE1	CAAX prenyl protease 1 homolog OS=Homo sapiens OX=9606 GN=ZMPSTE24 PE=1 SV=2	43.137	23.8	54.812				+		1.27522	1.64807	+			CSC,U373	sp|O75844|FACE1_HUMAN	Farnesylated proteins-converting enzyme 1; Proteolytically removes the C-terminal three residues of farnesylated proteins. Acts on lamin A/C.	adult walking behavior [GO:0007628]; bone mineralization [GO:0030282]; CAAX-box protein processing [GO:0071586]; calcium ion import into sarcoplasmic reticulum [GO:1990036]; CAMKK-AMPK signaling cascade [GO:0061762]; cardiac conduction [GO:0061337]; cardiac muscle cell development [GO:0055013]; cardiac ventricle development [GO:0003231]; cellular lipid metabolic process [GO:0044255]; cellular res…	cytosol [GO:0005829]; endoplasmic reticulum [GO:0005783]; endoplasmic reticulum exit site [GO:0070971]; endoplasmic reticulum membrane [GO:0005789]; ER to Golgi transport vesicle membrane [GO:0012507]; Golgi apparatus [GO:0005794]; Golgi membrane [GO:0000139]; organelle membrane [GO:0031090]; perinuclear region of cytoplasm [GO:0048471]
3	O75874	IDHC	Isocitrate dehydrogenase [NADP] cytoplasmic OS=Homo sapiens OX=9606 GN=IDH1 PE=1 SV=2	323.31	51.9	46.659		+				-0.0839831	0.150534				CSC,U373,U87	sp|O75874|IDHC_HUMAN	Isocitrate dehydrogenase 1, cytosolic	2-oxoglutarate metabolic process [GO:0006103]; female gonad development [GO:0008585]; glutathione metabolic process [GO:0006749]; glyoxylate cycle [GO:0006097]; isocitrate metabolic process [GO:0006102]; NADP metabolic process [GO:0006739]; regulation of phospholipid biosynthetic process [GO:0071071]; regulation of phospholipid catabolic process [GO:0060696]; response to oxidative stress [GO:0006…	cell surface [GO:0009986]; centrosome [GO:0005813]; dendrite [GO:0030425]; extracellular exosome [GO:0070062]; integral component of membrane [GO:0016021]; integral component of plasma membrane [GO:0005887]; intermediate filament [GO:0005882]; melanosome [GO:0042470]; membrane [GO:0016020]; neuronal cell body [GO:0043025]; plasma membrane [GO:0005886]; synapse [GO:0045202]
7	O75882	ATRN	Attractin OS=Homo sapiens OX=9606 GN=ATRN PE=1 SV=2	93.089	21.8	158.54		+				4.09565	0				CSC	sp|O75882|ATRN_HUMAN		animal organ morphogenesis [GO:0009887]; cell migration [GO:0016477]; cerebellum development [GO:0021549]; inflammatory response [GO:0006954]; myelination [GO:0042552]; pigmentation [GO:0043473]; regulation of multicellular organism growth [GO:0040014]; response to oxidative stress [GO:0006979]; substrate adhesion-dependent cell spreading [GO:0034446]; tissue development [GO:0009888]	1-alkyl-2-acetylglycerophosphocholine esterase complex [GO:0008247]; astral microtubule [GO:0000235]; axon cytoplasm [GO:1904115]; cell cortex [GO:0005938]; cell leading edge [GO:0031252]; central region of growth cone [GO:0090724]; centrosome [GO:0005813]; cytoplasmic microtubule [GO:0005881]; cytosol [GO:0005829]; extracellular exosome [GO:0070062]; kinesin complex [GO:0005871]; kinetochore [GO…
7	O75886	STAM2	Signal transducing adapter molecule 2 OS=Homo sapiens OX=9606 GN=STAM2 PE=1 SV=1	28.156	29.9	58.164						NaN	0				CSC	sp|O75886|STAM2_HUMAN	Signal transducing adaptor molecule (SH3 domain and ITAM motif) 2; Involved in intracellular signal transduction mediated by cytokines and growth factors. Upon IL-2 and GM-CSL stimulation, it plays a role in signaling leading to DNA synthesis and MYC induction. May also play a role in T-cell development. Involved in down-regulation of receptor tyrosine kinase via multivesicular body (MVBs) when c…	macroautophagy [GO:0016236]; multivesicular body assembly [GO:0036258]; protein transport [GO:0015031]; signal transduction [GO:0007165]	external side of plasma membrane [GO:0009897]; extracellular region [GO:0005576]; extracellular space [GO:0005615]; focal adhesion [GO:0005925]; integral component of membrane [GO:0016021]; nucleus [GO:0005634]; plasma membrane [GO:0005886]
4	O75891	AL1L1	Cytosolic 10-formyltetrahydrofolate dehydrogenase OS=Homo sapiens OX=9606 GN=ALDH1L1 PE=1 SV=2	28.692	16.3	98.828						NaN	0				U373	sp|O75891|AL1L1_HUMAN	Cytosolic 10-formyltetrahydrofolate dehydrogenase; Aldehyde dehydrogenase 1 family member L1; In the N-terminal section; belongs to the GART family.	10-formyltetrahydrofolate catabolic process [GO:0009258]; biosynthetic process [GO:0009058]; one-carbon metabolic process [GO:0006730]	membrane [GO:0016020]; nuclear inner membrane [GO:0005637]; nuclear matrix [GO:0016363]; nucleus [GO:0005634]
7	O75915	PRAF3	PRA1 family protein 3 OS=Homo sapiens OX=9606 GN=ARL6IP5 PE=1 SV=1	67.181	21.3	21.614						1.80026	1.34222				CSC,U373,U87	sp|O75915|PRAF3_HUMAN	ADP-ribosylation factor-like protein 6-interacting protein 5; Regulates intracellular concentrations of taurine and glutamate. Negatively modulates SLC1A1/EAAC1 glutamate transport activity by decreasing its affinity for glutamate in a PKC activity-dependent manner. May be involved in membrane traffic; YIP family	cellular response to organic cyclic compound [GO:0071407]; glutathione metabolic process [GO:0006749]; intrinsic apoptotic signaling pathway in response to oxidative stress [GO:0008631]; learning or memory [GO:0007611]; L-glutamate import across plasma membrane [GO:0098712]; L-glutamate transmembrane transport [GO:0015813]; negative regulation of L-glutamate import across plasma membrane [GO:0002…	chromosome, telomeric region [GO:0000781]; membrane [GO:0016020]; mismatch repair complex [GO:0032300]; MutSalpha complex [GO:0032301]; MutSbeta complex [GO:0032302]; nucleoplasm [GO:0005654]; nucleus [GO:0005634]
9	O75947	ATP5H	ATP synthase subunit d, mitochondrial OS=Homo sapiens OX=9606 GN=ATP5PD PE=1 SV=3	18.268	54	18.491		+	4			0.312034	0.337053				CSC,U373	sp|O75947|ATP5H_HUMAN	ATP synthase, H+ transporting, mitochondrial Fo complex, subunit d; Mitochondrial membrane ATP synthase (F(1)F(0) ATP synthase or Complex V) produces ATP from ADP in the presence of a proton gradient across the membrane which is generated by electron transport complexes of the respiratory chain. F-type ATPases consist of two structural domains, F(1) - containing the extramembraneous catalytic cor…	ATP synthesis coupled proton transport [GO:0015986]; mitochondrial ATP synthesis coupled proton transport [GO:0042776]	cytoplasm [GO:0005737]; membrane [GO:0016020]; plasma membrane [GO:0005886]
6	O75954	TSN9	Tetraspanin-9 OS=Homo sapiens OX=9606 GN=TSPAN9 PE=1 SV=1	144.81	21.3	26.779		+	1			0.710341	0.837647				CSC,U373,U87	sp|O75954|TSN9_HUMAN			glycerol-3-phosphate dehydrogenase complex [GO:0009331]; mitochondrial inner membrane [GO:0005743]; mitochondrion [GO:0005739]
5	O75955	FLOT1	Flotillin-1 OS=Homo sapiens OX=9606 GN=FLOT1 PE=1 SV=3	323.31	70	47.355	259	+	2			-0.11135	0.0603242			+	CSC,U373,U87	sp|O75955|FLOT1_HUMAN	Flotillin 1; May act as a scaffolding protein within caveolar membranes, functionally participating in formation of caveolae or caveolae-like vesicles; Flotillins	axonogenesis [GO:0007409]; cellular response to exogenous dsRNA [GO:0071360]; dsRNA transport [GO:0033227]; extracellular matrix disassembly [GO:0022617]; membrane raft assembly [GO:0001765]; plasma membrane raft assembly [GO:0044854]; positive regulation of cell adhesion molecule production [GO:0060355]; positive regulation of cell-cell adhesion mediated by cadherin [GO:2000049]; positive regula…	cell surface [GO:0009986]; extracellular exosome [GO:0070062]; integral component of plasma membrane [GO:0005887]; semaphorin receptor complex [GO:0002116]
7	O75962	TRIO	Triple functional domain protein OS=Homo sapiens OX=9606 GN=TRIO PE=1 SV=2	70.349	6.9	346.9						0.694731	0.6458				CSC,U373,U87	sp|O75962|TRIO_HUMAN	Trio Rho guanine nucleotide exchange factor; Guanine nucleotide exchange factor (GEF) for RHOA and RAC1 GTPases. Involved in coordinating actin remodeling, which is necessary for cell migration and growth. In developing hippocampal neurons, limits dendrite formation, without affecting the establishment of axon polarity. Once dendrites are formed, involved in the control of synaptic function by re…	axon guidance [GO:0007411]; central nervous system development [GO:0007417]; negative regulation of fat cell differentiation [GO:0045599]; neuron projection morphogenesis [GO:0048812]; regulation of small GTPase mediated signal transduction [GO:0051056]; transmembrane receptor protein tyrosine phosphatase signaling pathway [GO:0007185]	cytoplasm [GO:0005737]; cytosol [GO:0005829]; extracellular exosome [GO:0070062]; plasma membrane [GO:0005886]; secretory granule membrane [GO:0030667]; specific granule membrane [GO:0035579]; vesicle [GO:0031982]
9	O75964	ATP5L	ATP synthase subunit g, mitochondrial OS=Homo sapiens OX=9606 GN=ATP5MG PE=1 SV=3	8.0706	35.9	11.428		+	4			0.450668	0				CSC	sp|O75964|ATP5L_HUMAN	ATP synthase, H+ transporting, mitochondrial Fo complex, subunit G; Mitochondrial membrane ATP synthase (F(1)F(0) ATP synthase or Complex V) produces ATP from ADP in the presence of a proton gradient across the membrane which is generated by electron transport complexes of the respiratory chain. F-type ATPases consist of two structural domains, F(1) - containing the extramembraneous catalytic cor…	ATP synthesis coupled proton transport [GO:0015986]; mitochondrial ATP synthesis coupled proton transport [GO:0042776]	centrosome [GO:0005813]; cytoplasm [GO:0005737]; cytosol [GO:0005829]; nuclear envelope [GO:0005635]; nuclear pore [GO:0005643]; nucleus [GO:0005634]
8	O75976	CBPD	Carboxypeptidase D OS=Homo sapiens OX=9606 GN=CPD PE=1 SV=2	146.5	33.8	152.93				+	+	5.39916	3.59512	+			CSC,U373	sp|O75976|CBPD_HUMAN	M14 carboxypeptidases	peptide metabolic process [GO:0006518]; protein processing [GO:0016485]	cell junction [GO:0030054]; cytosol [GO:0005829]; extracellular exosome [GO:0070062]; nuclear speck [GO:0016607]; plasma membrane [GO:0005886]
1	O76003	GLRX3	Glutaredoxin-3 OS=Homo sapiens OX=9606 GN=GLRX3 PE=1 SV=2	98.527	38.2	37.432				+	+	-1.90185	5.22498	+	+		CSC,U373,U87	sp|O76003|GLRX3_HUMAN	PKC-interacting cousin of thioredoxin; Together with BOLA2, acts as a cytosolic iron-sulfur (Fe-S) cluster assembly factor that facilitates [2Fe-2S] cluster insertion into a subset of cytosolic proteins. Acts as a critical negative regulator of cardiac hypertrophy and a positive inotropic regulator (By similarity). Required for hemoglobin maturation. Does not possess any thyoredoxin activity sinc…	[2Fe-2S] cluster assembly [GO:0044571]; cellular iron ion homeostasis [GO:0006879]; negative regulation of cardiac muscle hypertrophy [GO:0010614]; protein maturation by iron-sulfur cluster transfer [GO:0097428]; regulation of the force of heart contraction [GO:0002026]	cytosol [GO:0005829]; cytosolic proteasome complex [GO:0031597]; inclusion body [GO:0016234]; membrane [GO:0016020]; nucleoplasm [GO:0005654]; nucleus [GO:0005634]; proteasome accessory complex [GO:0022624]; proteasome complex [GO:0000502]; proteasome regulatory particle, base subcomplex [GO:0008540]; synapse [GO:0045202]
7	O76021	RL1D1	Ribosomal L1 domain-containing protein 1 OS=Homo sapiens OX=9606 GN=RSL1D1 PE=1 SV=3	16.959	19.4	54.972		+				NaN	0				CSC	sp|O76021|RL1D1_HUMAN	Cellular senescence-inhibited gene protein; Regulates cellular senescence through inhibition of PTEN translation. Acts as a pro-apoptotic regulator in response to DNA damage; Belongs to the universal ribosomal protein uL1 family. Highly divergent.	maturation of LSU-rRNA [GO:0000470]; osteoblast differentiation [GO:0001649]; regulation of apoptotic process [GO:0042981]; regulation of cellular senescence [GO:2000772]; regulation of protein localization [GO:0032880]	nucleoplasm [GO:0005654]; nucleus [GO:0005634]
4	O76074	PDE5A	cGMP-specific 3,5-cyclic phosphodiesterase OS=Homo sapiens OX=9606 GN=PDE5A PE=1 SV=2	51.896	19.4	99.984						NaN	0				U373	sp|O76074|PDE5A_HUMAN	cGMP-binding cGMP-specific phosphodiesterase; Plays a role in signal transduction by regulating the intracellular concentration of cyclic nucleotides. This phosphodiesterase catalyzes the specific hydrolysis of cGMP to 5'- GMP. Specifically regulates nitric-oxide-generated cGMP; Phosphodiesterases	cGMP catabolic process [GO:0046069]; signal transduction [GO:0007165]	cytosol [GO:0005829]; extracellular exosome [GO:0070062]
9	O94760	DDAH1	N(G),N(G)-dimethylarginine dimethylaminohydrolase 1 OS=Homo sapiens OX=9606 GN=DDAH1 PE=1 SV=3	82.539	57.5	31.121		+		+	+	2.73707	1.87528	+			CSC,U373	sp|O94760|DDAH1_HUMAN	N(G),N(G)-dimethylarginine dimethylaminohydrolase 1; Hydrolyzes N(G),N(G)-dimethyl-L-arginine (ADMA) and N(G)-monomethyl-L-arginine (MMA) which act as inhibitors of NOS. Has therefore a role in the regulation of nitric oxide generation.	arginine catabolic process [GO:0006527]; arginine metabolic process [GO:0006525]; citrulline metabolic process [GO:0000052]; negative regulation of cell population proliferation [GO:0008285]; negative regulation of cellular response to hypoxia [GO:1900038]; negative regulation of vascular permeability [GO:0043116]; nitric oxide mediated signal transduction [GO:0007263]; positive regulation of ang…	extracellular exosome [GO:0070062]; extracellular matrix [GO:0031012]; extracellular region [GO:0005576]; extracellular space [GO:0005615]
8	O94766	B3GA3	Galactosylgalactosylxylosylprotein 3-beta-glucuronosyltransferase 3 OS=Homo sapiens OX=9606 GN=B3GAT3 PE=1 SV=2	40.878	31.9	37.121						1.13723	0				CSC	sp|O94766|B3GA3_HUMAN	Galactosylgalactosylxylosylprotein 3-beta-glucuronosyltransferase 3; Glycosaminoglycans biosynthesis. Involved in forming the linkage tetrasaccharide present in heparan sulfate and chondroitin sulfate. Transfers a glucuronic acid moiety from the uridine diphosphate-glucuronic acid (UDP-GlcUA) to the common linkage region trisaccharide Gal-beta-1,3-Gal-beta-1,4- Xyl covalently bound to a Ser resid…	carbohydrate metabolic process [GO:0005975]; chondroitin sulfate proteoglycan biosynthetic process [GO:0050650]; dermatan sulfate proteoglycan biosynthetic process [GO:0050651]; glycosaminoglycan biosynthetic process [GO:0006024]; heparan sulfate proteoglycan biosynthetic process [GO:0015012]; positive regulation of catalytic activity [GO:0043085]; positive regulation of intracellular protein tra…	cytoplasm [GO:0005737]; extracellular exosome [GO:0070062]; intracellular membrane-bounded organelle [GO:0043231]
7	O94776	MTA2	Metastasis-associated protein MTA2 OS=Homo sapiens OX=9606 GN=MTA2 PE=1 SV=1	15.21	11.7	75.022						NaN	0				CSC	sp|O94776|MTA2_HUMAN	P53 target protein in deacetylase complex; May be involved in the regulation of gene expression as repressor and activator. The repression might be related to covalent modification of histone proteins; GATA zinc finger domain containing	ATP-dependent chromatin remodeling [GO:0043044]; chromatin assembly or disassembly [GO:0006333]; DNA methylation [GO:0006306]; histone deacetylation [GO:0016575]; negative regulation of transcription by RNA polymerase II [GO:0000122]; positive regulation of transcription by RNA polymerase II [GO:0045944]; regulation of fibroblast migration [GO:0010762]	endoplasmic reticulum [GO:0005783]; extracellular exosome [GO:0070062]; extracellular region [GO:0005576]; Golgi apparatus [GO:0005794]; integral component of lysosomal membrane [GO:1905103]; integral component of membrane [GO:0016021]; integral component of plasma membrane [GO:0005887]; late endosome membrane [GO:0031902]; lysosomal membrane [GO:0005765]; lysosome [GO:0005764]; membrane [GO:0016…
2	O94804	STK10	Serine/threonine-protein kinase 10 OS=Homo sapiens OX=9606 GN=STK10 PE=1 SV=1	280.14	10.7	112.13		+				-1.98552	0.775903				CSC,U87	sp|O94804|STK10_HUMAN	Serine/threonine-protein kinase 10; Serine/threonine-protein kinase involved in regulation of lymphocyte migration. Phosphorylates MSN, and possibly PLK1. Involved in regulation of lymphocyte migration by mediating phosphorylation of ERM proteins such as MSN. Acts as a negative regulator of MAP3K1/MEKK1. May also act as a cell cycle regulator by acting as a polo kinase kinase: mediates phosphoryl…	cell cycle [GO:0007049]; lymphocyte aggregation [GO:0071593]; protein autophosphorylation [GO:0046777]; protein phosphorylation [GO:0006468]; regulation of lymphocyte migration [GO:2000401]	clathrin-coated vesicle [GO:0030136]; integral component of membrane [GO:0016021]; plasma membrane [GO:0005886]; recycling endosome membrane [GO:0055038]; specific granule membrane [GO:0035579]; synaptic vesicle membrane [GO:0030672]; trans-Golgi network [GO:0005802]; trans-Golgi network membrane [GO:0032588]; zymogen granule membrane [GO:0042589]
2	O94808	GFPT2	Glutamine--fructose-6-phosphate aminotransferase [isomerizing] 2 OS=Homo sapiens OX=9606 GN=GFPT2 PE=1 SV=3	323.31	40.5	76.93				+		-0.487917	0.24644				CSC,U373,U87	sp|O94808|GFPT2_HUMAN	Glutamine--fructose-6-phosphate aminotransferase [isomerizing] 2; Controls the flux of glucose into the hexosamine pathway. Most likely involved in regulating the availability of precursors for N- and O-linked glycosylation of proteins.	cellular response to leukemia inhibitory factor [GO:1990830]; energy reserve metabolic process [GO:0006112]; fructose 6-phosphate metabolic process [GO:0006002]; glutamine metabolic process [GO:0006541]; protein N-linked glycosylation [GO:0006487]; UDP-N-acetylglucosamine biosynthetic process [GO:0006048]; UDP-N-acetylglucosamine metabolic process [GO:0006047]	acrosomal vesicle [GO:0001669]; membrane [GO:0016020]; membrane raft [GO:0045121]; mitochondrial membrane [GO:0031966]; mitochondrial nucleoid [GO:0042645]; mitochondrial outer membrane [GO:0005741]; mitochondrion [GO:0005739]; nucleus [GO:0005634]; pore complex [GO:0046930]; synaptic vesicle [GO:0008021]
2	O94832	MYO1D	Unconventional myosin-Id OS=Homo sapiens OX=9606 GN=MYO1D PE=1 SV=2	125.54	17.5	116.2		+				NaN	0				U87	sp|O94832|MYO1D_HUMAN	Unconventional myosin-Id; Myosins are actin-based motor molecules with ATPase activity. Unconventional myosins serve in intracellular movements. Their highly divergent tails are presumed to bind to membranous compartments, which would be moved relative to actin filaments (By similarity); Myosins, class I	actin filament organization [GO:0007015]; cellular localization [GO:0051641]; early endosome to recycling endosome transport [GO:0061502]; forebrain development [GO:0030900]; protein transport [GO:0015031]; vesicle transport along actin filament [GO:0030050]	cytosol [GO:0005829]; lysosome [GO:0005764]; nucleus [GO:0005634]
9	O94887	FARP2	FERM, ARHGEF and pleckstrin domain-containing protein 2 OS=Homo sapiens OX=9606 GN=FARP2 PE=1 SV=3	23.896	7.8	119.89		+				NaN	0				CSC	sp|O94887|FARP2_HUMAN	FERM, ARHGEF and pleckstrin domain-containing protein 2; Functions as guanine nucleotide exchange factor that activates RAC1. May have relatively low activity. Plays a role in the response to class 3 semaphorins and remodeling of the actin cytoskeleton. Plays a role in TNFSF11-mediated osteoclast differentiation, especially in podosome rearrangement and reorganization of the actin cytoskeleton. R…	actin cytoskeleton reorganization [GO:0031532]; cell adhesion [GO:0007155]; hair cycle process [GO:0022405]; neuron remodeling [GO:0016322]; osteoclast differentiation [GO:0030316]; podosome assembly [GO:0071800]; Rac protein signal transduction [GO:0016601]; regulation of integrin activation [GO:0033623]; semaphorin-plexin signaling pathway [GO:0071526]	actin cytoskeleton [GO:0015629]; cytoplasm [GO:0005737]; cytosol [GO:0005829]; extracellular exosome [GO:0070062]; membrane [GO:0016020]; membrane raft [GO:0045121]; nucleus [GO:0005634]; plasma membrane [GO:0005886]; protein-containing complex [GO:0032991]
8	O94901	SUN1	SUN domain-containing protein 1 OS=Homo sapiens OX=9606 GN=SUN1 PE=1 SV=3	139.98	13.1	90.063						NaN	0				CSC	sp|O94901|SUN1_HUMAN	Sad1 and UNC84 domain containing 1; As a component of the LINC (LInker of Nucleoskeleton and Cytoskeleton) complex involved in the connection between the nuclear lamina and the cytoskeleton. The nucleocytoplasmic interactions established by the LINC complex play an important role in the transmission of mechanical forces across the nuclear envelope and in nuclear movement and positioning. Required…	centrosome localization [GO:0051642]; homologous chromosome pairing at meiosis [GO:0007129]; meiotic attachment of telomere to nuclear envelope [GO:0070197]; nuclear envelope organization [GO:0006998]; nuclear matrix anchoring at nuclear membrane [GO:0090292]; nucleokinesis involved in cell motility in cerebral cortex radial glia guided migration [GO:0021817]; ossification [GO:0001503]; response …	cytosol [GO:0005829]; extrinsic component of postsynaptic membrane [GO:0098890]; neuromuscular junction [GO:0031594]; nucleoplasm [GO:0005654]; protein-containing complex [GO:0032991]
7	O94903	PLPHP	Pyridoxal phosphate homeostasis protein OS=Homo sapiens OX=9606 GN=PLPBP PE=1 SV=1	19.835	21.5	30.344						NaN	0				CSC	sp|O94903|PLPHP_HUMAN	Proline synthase co-transcribed bacterial homolog protein; Pyridoxal 5'-phosphate (PLP)-binding protein, which may be involved in intracellular homeostatic regulation of pyridoxal 5'-phosphate (PLP), the active form of vitamin B6.		BAT3 complex [GO:0071818]; cytoplasm [GO:0005737]; cytosol [GO:0005829]; extracellular exosome [GO:0070062]; intracellular membrane-bounded organelle [GO:0043231]; membrane [GO:0016020]; nucleoplasm [GO:0005654]; nucleus [GO:0005634]
9	O94905	ERLN2	Erlin-2 OS=Homo sapiens OX=9606 GN=ERLIN2 PE=1 SV=1	95.541	64	37.839				+	+	1.44455	1.89246	+			CSC,U373	sp|O94905|ERLN2_HUMAN	Stomatin-prohibitin-flotillin-HflC/K domain-containing protein 2; Component of the ERLIN1/ERLIN2 complex which mediates the endoplasmic reticulum-associated degradation (ERAD) of inositol 1,4,5-trisphosphate receptors (IP3Rs) such as ITPR1. Promotes sterol-accelerated ERAD of HMGCR probably implicating an AMFR/gp78-containing ubiquitin ligase complex. Involved in regulation of cellular cholestero…	cholesterol metabolic process [GO:0008203]; negative regulation of cholesterol biosynthetic process [GO:0045541]; negative regulation of fatty acid biosynthetic process [GO:0045717]; SREBP signaling pathway [GO:0032933]; ubiquitin-dependent ERAD pathway [GO:0030433]	cytosol [GO:0005829]; dendritic shaft [GO:0043198]; Golgi apparatus [GO:0005794]; Golgi stack [GO:0005795]; lysosomal membrane [GO:0005765]; plasma membrane [GO:0005886]; postsynaptic density [GO:0014069]
7	O94906	PRP6	Pre-mRNA-processing factor 6 OS=Homo sapiens OX=9606 GN=PRPF6 PE=1 SV=1	48.089	13.1	106.92						NaN	0				CSC	sp|O94906|PRP6_HUMAN	Androgen receptor N-terminal domain-transactivating protein 1; Involved in pre-mRNA splicing as component of the U4/U6- U5 tri-snRNP complex, one of the building blocks of the spliceosome. Enhances dihydrotestosterone-induced transactivation activity of AR, as well as dexamethasone-induced transactivation activity of NR3C1, but does not affect estrogen-induced transactivation; U5 small nucleolar …	mRNA splicing, via spliceosome [GO:0000398]; positive regulation of transcription by RNA polymerase II [GO:0045944]; RNA localization [GO:0006403]; RNA splicing [GO:0008380]; RNA splicing, via transesterification reactions [GO:0000375]; spliceosomal complex assembly [GO:0000245]; spliceosomal tri-snRNP complex assembly [GO:0000244]	extracellular exosome [GO:0070062]; Golgi apparatus [GO:0005794]; integral component of membrane [GO:0016021]; intracellular membrane-bounded organelle [GO:0043231]; recycling endosome membrane [GO:0055038]; trans-Golgi network membrane [GO:0032588]; transport vesicle [GO:0030133]
3	O94915	FRYL	Protein furry homolog-like OS=Homo sapiens OX=9606 GN=FRYL PE=1 SV=2	53.535	8.7	339.59						-0.18425	0.11139				CSC,U373	sp|O94915|FRYL_HUMAN		cell morphogenesis [GO:0000902]; neuron projection development [GO:0031175]	acrosomal vesicle [GO:0001669]; adherens junction [GO:0005912]; apical plasma membrane [GO:0016324]; cell surface [GO:0009986]; cytosol [GO:0005829]; endoplasmic reticulum membrane [GO:0005789]; extracellular region [GO:0005576]; Golgi membrane [GO:0000139]; integral component of membrane [GO:0016021]; MAML1-RBP-Jkappa- ICN1 complex [GO:0002193]; nucleoplasm [GO:0005654]; nucleus [GO:0005634]; pl…
9	O94919	ENDD1	Endonuclease domain-containing 1 protein OS=Homo sapiens OX=9606 GN=ENDOD1 PE=1 SV=2	109.52	40.6	55.016				+	+	2.22188	2.64378	+			CSC,U373	sp|O94919|ENDD1_HUMAN	Endonuclease domain-containing 1 protein; May act as a DNase and a RNase.		cytosol [GO:0005829]; cytosolic large ribosomal subunit [GO:0022625]; cytosolic ribosome [GO:0022626]; endoplasmic reticulum [GO:0005783]; membrane [GO:0016020]
8	O94923	GLCE	D-glucuronyl C5-epimerase OS=Homo sapiens OX=9606 GN=GLCE PE=1 SV=3	18.513	12.8	70.1						NaN	0				CSC	sp|O94923|GLCE_HUMAN	Heparin/heparan sulfate:glucuronic acid C5-epimerase; Converts D-glucuronic acid residues adjacent to N- sulfate sugar residues to L-iduronic acid residues, both in maturing heparan sulfate (HS) and heparin chains. This is important for further modifications that determine the specificity of interactions between these glycosaminoglycans and proteins; Belongs to the D-glucuronyl C5-epimerase famil…	heparan sulfate proteoglycan biosynthetic process [GO:0015012]; heparin biosynthetic process [GO:0030210]	cytoplasm [GO:0005737]; cytosol [GO:0005829]; cytosolic large ribosomal subunit [GO:0022625]; cytosolic ribosome [GO:0022626]; endoplasmic reticulum [GO:0005783]; extracellular exosome [GO:0070062]; focal adhesion [GO:0005925]; membrane [GO:0016020]; nucleolus [GO:0005730]; nucleoplasm [GO:0005654]; nucleus [GO:0005634]; protein-containing complex [GO:0032991]; ribonucleoprotein complex [GO:19909…
5	O94925	GLSK	Glutaminase kidney isoform, mitochondrial OS=Homo sapiens OX=9606 GN=GLS PE=1 SV=1	89.217	29.3	73.46						0.262334	0.0932926				CSC,U373	sp|O94925|GLSK_HUMAN	Glutaminase kidney isoform, mitochondrial; Catalyzes the first reaction in the primary pathway for the renal catabolism of glutamine. Plays a role in maintaining acid-base homeostasis. Regulates the levels of the neurotransmitter glutamate in the brain. Isoform 2 lacks catalytic activity; Ankyrin repeat domain containing	chemical synaptic transmission [GO:0007268]; glutamate biosynthetic process [GO:0006537]; glutamate homeostasis [GO:0090461]; glutamine catabolic process [GO:0006543]; protein homotetramerization [GO:0051289]; regulation of respiratory gaseous exchange by nervous system process [GO:0002087]; suckling behavior [GO:0001967]	cytosol [GO:0005829]; cytosolic large ribosomal subunit [GO:0022625]; cytosolic ribosome [GO:0022626]; endoplasmic reticulum [GO:0005783]; membrane [GO:0016020]
9	O94973	AP2A2	AP-2 complex subunit alpha-2 OS=Homo sapiens OX=9606 GN=AP2A2 PE=1 SV=2	285.43	48.3	103.96		+	4	+		2.1923	1.16825		+		CSC,U373,U87	sp|O94973|AP2A2_HUMAN	Clathrin assembly protein complex 2 alpha-C large chain; Component of the adaptor protein complex 2 (AP-2). Adaptor protein complexes function in protein transport via transport vesicles in different membrane traffic pathways. Adaptor protein complexes are vesicle coat components and appear to be involved in cargo selection and vesicle formation. AP-2 is involved in clathrin-dependent endocytosis…	clathrin-dependent endocytosis [GO:0072583]; intracellular protein transport [GO:0006886]; receptor-mediated endocytosis [GO:0006898]	cytoplasm [GO:0005737]; cytosol [GO:0005829]; cytosolic ribosome [GO:0022626]; cytosolic small ribosomal subunit [GO:0022627]; extracellular exosome [GO:0070062]; focal adhesion [GO:0005925]; membrane [GO:0016020]; nucleolus [GO:0005730]; nucleoplasm [GO:0005654]; nucleus [GO:0005634]; ribonucleoprotein complex [GO:1990904]; ribosome [GO:0005840]; small ribosomal subunit [GO:0015935]; synapse [GO…
5	O94979	SC31A	Protein transport protein Sec31A OS=Homo sapiens OX=9606 GN=SEC31A PE=1 SV=3	39.724	14.5	133.01		+				NaN	0				U373	sp|O94979|SC31A_HUMAN	Protein transport protein Sec31A; Component of the coat protein complex II (COPII) which promotes the formation of transport vesicles from the endoplasmic reticulum (ER). The coat has two main functions, the physical deformation of the endoplasmic reticulum membrane into vesicles and the selection of cargo molecules (By similarity); WD repeat domain containing	COPII-coated vesicle cargo loading [GO:0090110]; endoplasmic reticulum organization [GO:0007029]; endoplasmic reticulum to Golgi vesicle-mediated transport [GO:0006888]; intracellular protein transport [GO:0006886]; response to calcium ion [GO:0051592]	cytosol [GO:0005829]; cytosolic ribosome [GO:0022626]; cytosolic small ribosomal subunit [GO:0022627]; extracellular exosome [GO:0070062]; focal adhesion [GO:0005925]; membrane [GO:0016020]; nucleoplasm [GO:0005654]; ribonucleoprotein complex [GO:1990904]; ribosome [GO:0005840]
7	O95071	UBR5	E3 ubiquitin-protein ligase UBR5 OS=Homo sapiens OX=9606 GN=UBR5 PE=1 SV=2	85.332	10.9	309.35						NaN	0				CSC	sp|O95071|UBR5_HUMAN	E3 ubiquitin-protein ligase, HECT domain-containing 1; E3 ubiquitin-protein ligase which is a component of the N-end rule pathway. Recognizes and binds to proteins bearing specific N-terminal residues that are destabilizing according to the N-end rule, leading to their ubiquitination and subsequent degradation (By similarity). Involved in maturation and/or transcriptional regulation of mRNA by ac…	cellular response to DNA damage stimulus [GO:0006974]; DNA repair [GO:0006281]; negative regulation of double-strand break repair [GO:2000780]; negative regulation of histone H2A K63-linked ubiquitination [GO:1901315]; positive regulation of canonical Wnt signaling pathway [GO:0090263]; positive regulation of gene expression [GO:0010628]; positive regulation of protein import into nucleus [GO:004…	cytosol [GO:0005829]; cytosolic ribosome [GO:0022626]; cytosolic small ribosomal subunit [GO:0022627]; focal adhesion [GO:0005925]; membrane [GO:0016020]; nucleolus [GO:0005730]; nucleoplasm [GO:0005654]; ribosome [GO:0005840]
7	O95084	PRS23	Serine protease 23 OS=Homo sapiens OX=9606 GN=PRSS23 PE=1 SV=1	46.26	41.8	43.001		+		+		1.58658	1.12878	+			CSC,U373,U87	sp|O95084|PRS23_HUMAN			apical dendrite [GO:0097440]; axon [GO:0030424]; basal dendrite [GO:0097441]; cytosol [GO:0005829]; dendrite [GO:0030425]; dendritic spine [GO:0043197]; growth cone [GO:0030426]; hippocampal mossy fiber [GO:0097457]; microtubule [GO:0005874]; microtubule associated complex [GO:0005875]; neuronal cell body [GO:0043025]; perikaryon [GO:0043204]; perinuclear region of cytoplasm [GO:0048471]; photore…
3	O95154	ARK73	Aflatoxin B1 aldehyde reductase member 3 OS=Homo sapiens OX=9606 GN=AKR7A3 PE=1 SV=2	10.236	5.7	37.206						NaN	0				U373,U87	sp|O95154|ARK73_HUMAN	Aldo-keto reductase family 7, member A3 (aflatoxin aldehyde reductase); Can reduce the dialdehyde protein-binding form of aflatoxin B1 (AFB1) to the non-binding AFB1 dialcohol. May be involved in protection of liver against the toxic and carcinogenic effects of AFB1, a potent hepatocarcinogen; Aldo-keto reductases	aflatoxin catabolic process [GO:0046223]; cellular aldehyde metabolic process [GO:0006081]	cytoplasm [GO:0005737]; cytosol [GO:0005829]; extracellular exosome [GO:0070062]
4	O95155	UBE4B	Ubiquitin conjugation factor E4 B OS=Homo sapiens OX=9606 GN=UBE4B PE=1 SV=1	4.0673	3.5	146.18						NaN	0				CSC	sp|O95155|UBE4B_HUMAN	Homozygously deleted in neuroblastoma 1; Ubiquitin-protein ligase that probably functions as an E3 ligase in conjunction with specific E1 and E2 ligases. May also function as an E4 ligase mediating the assembly of polyubiquitin chains on substrates ubiquitinated by another E3 ubiquitin ligase; Belongs to the ubiquitin conjugation factor E4 family.	granzyme-mediated apoptotic signaling pathway [GO:0008626]; proteasome-mediated ubiquitin-dependent protein catabolic process [GO:0043161]; protein polyubiquitination [GO:0000209]; response to UV [GO:0009411]; ubiquitin-dependent ERAD pathway [GO:0030433]; ubiquitin-dependent protein catabolic process [GO:0006511]	cytoplasm [GO:0005737]; cytoskeleton [GO:0005856]; dystrophin-associated glycoprotein complex [GO:0016010]; extracellular exosome [GO:0070062]; filopodium [GO:0030175]; filopodium membrane [GO:0031527]; membrane [GO:0016020]; neuromuscular junction [GO:0031594]; nucleoplasm [GO:0005654]; plasma membrane [GO:0005886]; postsynaptic membrane [GO:0045211]; protein-containing complex [GO:0032991]; sar…
7	O95159	ZFPL1	Zinc finger protein-like 1 OS=Homo sapiens OX=9606 GN=ZFPL1 PE=1 SV=2	6.1717	17.1	34.114						NaN	0				CSC	sp|O95159|ZFPL1_HUMAN	Zinc finger protein-like 1; Required for cis-Golgi integrity and efficient ER to Golgi transport. Involved in the maintenance of the integrity of the cis-Golgi, possibly via its interaction with GOLGA2/GM130.	regulation of transcription, DNA-templated [GO:0006355]; vesicle-mediated transport [GO:0016192]	actin filament [GO:0005884]; axon [GO:0030424]; cytoplasm [GO:0005737]; cytoplasmic ribonucleoprotein granule [GO:0036464]; cytosol [GO:0005829]; extracellular exosome [GO:0070062]; extrinsic component of cytoplasmic side of plasma membrane [GO:0031234]; focal adhesion [GO:0005925]; growth cone [GO:0030426]; membrane raft [GO:0045121]; microtubule [GO:0005874]; midbody [GO:0030496]; neuron projec…
1	O95163	ELP1	Elongator complex protein 1 OS=Homo sapiens OX=9606 GN=ELP1 PE=1 SV=3	21.921	6.5	150.25						NaN	0				U373	sp|O95163|ELP1_HUMAN	Inhibitor of kappa light polypeptide gene enhancer in B-cells, kinase complex-associated protein; May act as a scaffold protein that may assemble active IKK-MAP3K14 complexes (IKKA, IKKB and MAP3K14/NIK); Belongs to the ELP1/IKA1 family.	tRNA wobble base 5-methoxycarbonylmethyl-2-thiouridinylation [GO:0002926]	actin cytoskeleton [GO:0015629]; Arp2/3 protein complex [GO:0005885]; cytosol [GO:0005829]; extracellular exosome [GO:0070062]; focal adhesion [GO:0005925]; nucleus [GO:0005634]; tubulobulbar complex [GO:0036284]
7	O95164	UBL3	Ubiquitin-like protein 3 OS=Homo sapiens OX=9606 GN=UBL3 PE=1 SV=1	52.582	53.8	13.157		+				NaN	0				CSC	sp|O95164|UBL3_HUMAN	Membrane-anchored ubiquitin-fold protein; Ubiquitin like 3		cytosol [GO:0005829]; extracellular region [GO:0005576]; ficolin-1-rich granule lumen [GO:1904813]; lysosomal lumen [GO:0043202]; membrane [GO:0016020]; secretory granule lumen [GO:0034774]
7	O95166	GBRAP	Gamma-aminobutyric acid receptor-associated protein OS=Homo sapiens OX=9606 GN=GABARAP PE=1 SV=1	7.1026	25.6	13.918						4.524	0				CSC	sp|O95166|GBRAP_HUMAN	Gamma-aminobutyric acid receptor-associated protein; Ubiquitin-like modifier that plays a role in intracellular transport of GABA(A) receptors and its interaction with the cytoskeleton. Involved in apoptosis. Involved in autophagy. Whereas LC3s are involved in elongation of the phagophore membrane, the GABARAP/GATE-16 subfamily is essential for a later stage in autophagosome maturation; Belongs t…	autophagosome assembly [GO:0000045]; autophagy of mitochondrion [GO:0000422]; cellular response to nitrogen starvation [GO:0006995]; chemical synaptic transmission [GO:0007268]; extrinsic apoptotic signaling pathway via death domain receptors [GO:0008625]; macroautophagy [GO:0016236]; microtubule cytoskeleton organization [GO:0000226]; positive regulation of proteasomal ubiquitin-dependent protei…	endoplasmic reticulum membrane [GO:0005789]; integral component of membrane [GO:0016021]; membrane [GO:0016020]; oligosaccharyltransferase complex [GO:0008250]; oligosaccharyltransferase III complex [GO:0035000]
7	O95183	VAMP5	Vesicle-associated membrane protein 5 OS=Homo sapiens OX=9606 GN=VAMP5 PE=1 SV=1	12.701	22.4	12.805		+	1			NaN	0				CSC	sp|O95183|VAMP5_HUMAN	Vesicle-associated membrane protein 5; May participate in trafficking events that are associated with myogenesis, such as myoblast fusion and/or GLUT4 trafficking; Belongs to the synaptobrevin family.	cell differentiation [GO:0030154]; Golgi to plasma membrane protein transport [GO:0043001]; muscle organ development [GO:0007517]; skeletal muscle tissue development [GO:0007519]	actin cytoskeleton [GO:0015629]; brush border [GO:0005903]; cortical cytoskeleton [GO:0030863]; cytosol [GO:0005829]; extracellular exosome [GO:0070062]; extracellular region [GO:0005576]; F-actin capping protein complex [GO:0008290]; membrane [GO:0016020]
7	O95197	RTN3	Reticulon-3 OS=Homo sapiens OX=9606 GN=RTN3 PE=1 SV=2	60.645	6.2	112.61						NaN	0				CSC	sp|O95197|RTN3_HUMAN	Neuroendocrine-specific protein-like II; May be involved in membrane trafficking in the early secretory pathway. Inhibits BACE1 activity and amyloid precursor protein processing. May induce caspase-8 cascade and apoptosis. May favor BCL2 translocation to the mitochondria upon endoplasmic reticulum stress. In case of enteroviruses infection, RTN3 may be involved in the viral replication or pathoge…	apoptotic process [GO:0006915]; endoplasmic reticulum tubular network formation [GO:0071787]; endoplasmic reticulum tubular network organization [GO:0071786]; negative regulation of amyloid-beta formation [GO:1902430]; vesicle-mediated transport [GO:0016192]	actin cytoskeleton [GO:0015629]; brush border [GO:0005903]; cortical cytoskeleton [GO:0030863]; cytoskeleton [GO:0005856]; cytosol [GO:0005829]; extracellular exosome [GO:0070062]; F-actin capping protein complex [GO:0008290]; hippocampal mossy fiber to CA3 synapse [GO:0098686]; lamellipodium [GO:0030027]; membrane [GO:0016020]; postsynaptic density [GO:0014069]; sarcomere [GO:0030017]; Schaffer …
8	O95202	LETM1	Mitochondrial proton/calcium exchanger protein OS=Homo sapiens OX=9606 GN=LETM1 PE=1 SV=1	29.496	14.2	83.353		+	4			NaN	0				CSC	sp|O95202|LETM1_HUMAN	Leucine zipper-EF-hand containing transmembrane protein 1; Mitochondrial proton/calcium antiporter that mediates proton-dependent calcium efflux from mitochondrion. Crucial for the maintenance of mitochondrial tubular networks and for the assembly of the supercomplexes of the respiratory chain. Required for the maintenance of the tubular shape and cristae organization. In contrast to SLC8B1/NCLX,…	calcium export from the mitochondrion [GO:0099093]; cellular metal ion homeostasis [GO:0006875]; cristae formation [GO:0042407]; mitochondrial calcium ion homeostasis [GO:0051560]; mitochondrial calcium ion transmembrane transport [GO:0006851]; negative regulation of mitochondrial calcium ion concentration [GO:0051562]; protein hexamerization [GO:0034214]; protein homooligomerization [GO:0051260]…	cytosol [GO:0005829]
5	O95219	SNX4	Sorting nexin-4 OS=Homo sapiens OX=9606 GN=SNX4 PE=1 SV=1	72.668	8.4	51.908			4			NaN	0				U373	sp|O95219|SNX4_HUMAN	Sorting nexin 4; May be involved in several stages of intracellular trafficking. Plays a role in recycling endocytosed transferrin receptor and prevent its degradation; Belongs to the sorting nexin family.	endocytic recycling [GO:0032456]; positive regulation of histamine secretion by mast cell [GO:1903595]; protein transport [GO:0015031]	cytoplasm [GO:0005737]; cytosol [GO:0005829]; extracellular exosome [GO:0070062]
9	O95235	KI20A	Kinesin-like protein KIF20A OS=Homo sapiens OX=9606 GN=KIF20A PE=1 SV=1	22.031	11.9	100.28						NaN	0				CSC	sp|O95235|KI20A_HUMAN	Rab6-interacting kinesin-like protein; Mitotic kinesin required for chromosome passenger complex (CPC)-mediated cytokinesis. Following phosphorylation by PLK1, involved in recruitment of PLK1 to the central spindle. Interacts with guanosine triphosphate (GTP)-bound forms of RAB6A and RAB6B. May act as a motor required for the retrograde RAB6 regulated transport of Golgi membranes and associated v…	microtubule-based movement [GO:0007018]; microtubule bundle formation [GO:0001578]; midbody abscission [GO:0061952]; mitotic cytokinesis [GO:0000281]; protein transport [GO:0015031]; regulation of cytokinesis [GO:0032465]	aminoacyl-tRNA synthetase multienzyme complex [GO:0017101]; cytoplasm [GO:0005737]; cytosol [GO:0005829]; mitochondrial matrix [GO:0005759]; protein-containing complex [GO:0032991]
9	O95239	KIF4A	Chromosome-associated kinesin KIF4A OS=Homo sapiens OX=9606 GN=KIF4A PE=1 SV=3	222.58	31.8	139.88						1.3241	1.19859				CSC,U373	sp|O95239|KIF4A_HUMAN;sp|Q2VIQ3|KIF4B_HUMAN	Chromosome-associated kinesin KIF4A; Motor protein that translocates PRC1 to the plus ends of interdigitating spindle microtubules during the metaphase to anaphase transition, an essential step for the formation of an organized central spindle midzone and midbody and for successful cytokinesis. May play a role in mitotic chromosomal positioning and bipolar spindle stabilization; Kinesins	anterograde axonal transport [GO:0008089]; mitotic cytokinesis [GO:0000281]; mitotic spindle midzone assembly [GO:0051256]; mitotic spindle organization [GO:0007052]; organelle organization [GO:0006996]	mitochondrial inner membrane [GO:0005743]; mitochondrial respiratory chain complex III [GO:0005750]; mitochondrial respiratory chain complex IV [GO:0005751]; mitochondrion [GO:0005739]
8	O95248	MTMR5	Myotubularin-related protein 5 OS=Homo sapiens OX=9606 GN=SBF1 PE=1 SV=4	15.393	6.3	208.44						NaN	0				CSC	sp|O95248|MTMR5_HUMAN	Myotubularin-related protein 5; Probable pseudophosphatase. Lacks several amino acids in the catalytic pocket which renders it catalytically inactive as a phosphatase. The pocket is however sufficiently preserved to bind phosphorylated substrates, and maybe protect them from phosphatases. Inhibits myoblast differentiation in vitro and induces oncogenic transformation in fibroblasts. According to …	protein dephosphorylation [GO:0006470]; regulation of GTPase activity [GO:0043087]; spermatid development [GO:0007286]	integral component of membrane [GO:0016021]; integral component of plasma membrane [GO:0005887]; plasma membrane [GO:0005886]
2	O95297	MPZL1	Myelin protein zero-like protein 1 OS=Homo sapiens OX=9606 GN=MPZL1 PE=1 SV=1	20.755	24.9	29.082		+		+		1.84083	0.824643	+			CSC,U373,U87	sp|O95297|MPZL1_HUMAN	Myelin protein zero-like protein 1; Cell surface receptor, which is involved in signal transduction processes. Recruits PTPN11/SHP-2 to the cell membrane and is a putative substrate of PTPN11/SHP-2. Is a major receptor for concanavalin-A (ConA) and is involved in cellular signaling induced by ConA, which probably includes Src family tyrosine- protein kinases. Isoform 3 seems to have a dominant ne…	cell-cell signaling [GO:0007267]; transmembrane receptor protein tyrosine kinase signaling pathway [GO:0007169]	mitochondrial inner membrane [GO:0005743]; mitochondrial proton-transporting ATP synthase, stator stalk [GO:0000274]; mitochondrial proton-transporting ATP synthase complex [GO:0005753]; mitochondrion [GO:0005739]; nucleus [GO:0005634]; plasma membrane [GO:0005886]; proton-transporting ATP synthase complex, catalytic core F(1) [GO:0045261]
4	O95299	NDUAA	NADH dehydrogenase [ubiquinone] 1 alpha subcomplex subunit 10, mitochondrial OS=Homo sapiens OX=9606 GN=NDUFA10 PE=1 SV=1	5.0412	10.4	40.75						NaN	0				U373	sp|O95299|NDUAA_HUMAN	NADH dehydrogenase [ubiquinone] 1 alpha subcomplex subunit 10, mitochondrial; Accessory subunit of the mitochondrial membrane respiratory chain NADH dehydrogenase (Complex I), that is believed not to be involved in catalysis. Complex I functions in the transfer of electrons from NADH to the respiratory chain. The immediate electron acceptor for the enzyme is believed to be ubiquinone; NADH:ubiqui…	mitochondrial electron transport, NADH to ubiquinone [GO:0006120]; mitochondrial respiratory chain complex I assembly [GO:0032981]	cell-cell junction [GO:0005911]; cytoplasm [GO:0005737]; cytosol [GO:0005829]; focal adhesion [GO:0005925]; perinuclear region of cytoplasm [GO:0048471]; plasma membrane [GO:0005886]; protein-containing complex [GO:0032991]
8	O95302	FKBP9	Peptidyl-prolyl cis-trans isomerase FKBP9 OS=Homo sapiens OX=9606 GN=FKBP9 PE=1 SV=2	71.234	22.1	63.083						NaN	0				CSC	sp|O95302|FKBP9_HUMAN	Peptidyl-prolyl cis-trans isomerase FKBP9; PPIases accelerate the folding of proteins during protein synthesis; EF-hand domain containing	protein folding [GO:0006457]	cytoplasm [GO:0005737]; cytosol [GO:0005829]; membrane [GO:0016020]; nucleus [GO:0005634]
6	O95336	6PGL	6-phosphogluconolactonase OS=Homo sapiens OX=9606 GN=PGLS PE=1 SV=2	84.654	79.8	27.547						-0.1571	0.148569				CSC,U373,U87	sp|O95336|6PGL_HUMAN	6-phosphogluconolactonase; Hydrolysis of 6-phosphogluconolactone to 6- phosphogluconate.	carbohydrate metabolic process [GO:0005975]; pentose-phosphate shunt [GO:0006098]; pentose-phosphate shunt, oxidative branch [GO:0009051]	autophagosome [GO:0005776]; cytosol [GO:0005829]; lysosome [GO:0005764]; nucleoplasm [GO:0005654]; photoreceptor inner segment [GO:0001917]; photoreceptor outer segment [GO:0001750]; plasma membrane [GO:0005886]
8	O95347	SMC2	Structural maintenance of chromosomes protein 2 OS=Homo sapiens OX=9606 GN=SMC2 PE=1 SV=2	153.78	21.6	135.65		+				1.9204	0				CSC	sp|O95347|SMC2_HUMAN	Structural maintenance of chromosomes protein 2; Central component of the condensin complex, a complex required for conversion of interphase chromatin into mitotic-like condense chromosomes. The condensin complex probably introduces positive supercoils into relaxed DNA in the presence of type I topoisomerases and converts nicked DNA into positive knotted forms in the presence of type II topoisome…	cell division [GO:0051301]; kinetochore organization [GO:0051383]; meiotic chromosome condensation [GO:0010032]; meiotic chromosome segregation [GO:0045132]; mitotic chromosome condensation [GO:0007076]	COPI vesicle coat [GO:0030126]; cytosol [GO:0005829]; endoplasmic reticulum membrane [GO:0005789]; Golgi membrane [GO:0000139]; membrane [GO:0016020]; transport vesicle [GO:0030133]
9	O95372	LYPA2	Acyl-protein thioesterase 2 OS=Homo sapiens OX=9606 GN=LYPLA2 PE=1 SV=1	113.62	37.7	24.737						0.909475	1.07762				CSC,U373	sp|O95372|LYPA2_HUMAN	Acyl-protein thioesterase 2; Hydrolyzes fatty acids from S-acylated cysteine residues in proteins such as trimeric G alpha proteins, GAP43, ZDHHC6 or HRAS. Deacylates GAP43. Mediates depalmitoylation of ZDHHC6. Has lysophospholipase activity (By similarity).	acylglycerol catabolic process [GO:0046464]; axon guidance [GO:0007411]; fatty acid metabolic process [GO:0006631]; prostaglandin catabolic process [GO:1905344]; protein depalmitoylation [GO:0002084]	cytosol [GO:0005829]; glutamate-cysteine ligase complex [GO:0017109]; mitochondrion [GO:0005739]
9	O95373	IPO7	Importin-7 OS=Homo sapiens OX=9606 GN=IPO7 PE=1 SV=1	314.66	36.4	119.52		+		+	+	1.42938	2.34755		+		CSC,U373,U87	sp|O95373|IPO7_HUMAN	Ran-binding protein 7; Functions in nuclear protein import, either by acting as autonomous nuclear transport receptor or as an adapter-like protein in association with the importin-beta subunit KPNB1. Acting autonomously, is thought to serve itself as receptor for nuclear localization signals (NLS) and to promote translocation of import substrates through the nuclear pore complex (NPC) by an ener…	innate immune response [GO:0045087]; negative regulation of cyclin-dependent protein serine/threonine kinase activity [GO:0045736]; protein import into nucleus [GO:0006606]; signal transduction [GO:0007165]	cytosol [GO:0005829]; glutamate-cysteine ligase complex [GO:0017109]
1	O95379	TFIP8	Tumor necrosis factor alpha-induced protein 8 OS=Homo sapiens OX=9606 GN=TNFAIP8 PE=1 SV=1	9.7169	17.2	23.003						NaN	0				U373	sp|O95379|TFIP8_HUMAN	Head and neck tumor and metastasis-related protein; Acts as a negative mediator of apoptosis and may play a role in tumor progression. Suppresses the TNF-mediated apoptosis by inhibiting caspase-8 activity but not the processing of procaspase-8, subsequently resulting in inhibition of BID cleavage and caspase-3 activation.	negative regulation of apoptotic process [GO:0043066]; positive regulation of apoptotic process [GO:0043065]	basement membrane [GO:0005604]; cell surface [GO:0009986]; cytosol [GO:0005829]; focal adhesion [GO:0005925]; integral component of plasma membrane [GO:0005887]; membrane [GO:0016020]; plasma membrane [GO:0005886]
1	O95390	GDF11	Growth/differentiation factor 11 OS=Homo sapiens OX=9606 GN=GDF11 PE=1 SV=1	6.1998	9.3	45.09			5			NaN	0				CSC	sp|O95390|GDF11_HUMAN		mesoderm development [GO:0007498]; nervous system development [GO:0007399]; positive regulation of pathway-restricted SMAD protein phosphorylation [GO:0010862]; skeletal system development [GO:0001501]; SMAD protein signal transduction [GO:0060395]	cytosol [GO:0005829]; nucleoplasm [GO:0005654]; nucleus [GO:0005634]; proteasome accessory complex [GO:0022624]; proteasome complex [GO:0000502]; proteasome regulatory particle [GO:0005838]; proteasome regulatory particle, lid subcomplex [GO:0008541]
9	O95394	AGM1	Phosphoacetylglucosamine mutase OS=Homo sapiens OX=9606 GN=PGM3 PE=1 SV=1	100.43	18.8	59.851						-0.1817	0.187091				CSC,U373	sp|O95394|AGM1_HUMAN	N-acetylglucosamine-phosphate mutase; Catalyzes the conversion of GlcNAc-6-P into GlcNAc-1-P during the synthesis of uridine diphosphate/UDP-GlcNAc, a sugar nucleotide critical to multiple glycosylation pathways including protein N- and O-glycosylation.	carbohydrate metabolic process [GO:0005975]; glucosamine metabolic process [GO:0006041]; glucose 1-phosphate metabolic process [GO:0019255]; hemopoiesis [GO:0030097]; protein N-linked glycosylation [GO:0006487]; protein O-linked glycosylation [GO:0006493]; spermatogenesis [GO:0007283]; UDP-N-acetylglucosamine biosynthetic process [GO:0006048]	cytosol [GO:0005829]; extracellular exosome [GO:0070062]
1	O95433	AHSA1	Activator of 90 kDa heat shock protein ATPase homolog 1 OS=Homo sapiens OX=9606 GN=AHSA1 PE=1 SV=1	39.392	28.1	38.274		+				-0.453333	0				U373,U87	sp|O95433|AHSA1_HUMAN	AHA1, activator of heat shock 90kDa protein ATPase homolog 1 (yeast); Acts as a co-chaperone of HSP90AA1. Activates the ATPase activity of HSP90AA1 leading to increase in its chaperone activity. Competes with the inhibitory co-chaperone FNIP1 for binding to HSP90AA1, thereby providing a reciprocal regulatory mechanism for chaperoning of client proteins.	positive regulation of ATPase activity [GO:0032781]; protein folding [GO:0006457]	cell body [GO:0044297]; centrosome [GO:0005813]; chaperonin-containing T-complex [GO:0005832]; cytosol [GO:0005829]; extracellular exosome [GO:0070062]; microtubule [GO:0005874]
2	O95456	PSMG1	Proteasome assembly chaperone 1 OS=Homo sapiens OX=9606 GN=PSMG1 PE=1 SV=1	6.2247	13.9	32.854	226					NaN	0				U87	sp|O95456|PSMG1_HUMAN	Proteasome (prosome, macropain) assembly chaperone 1; Chaperone protein which promotes assembly of the 20S proteasome as part of a heterodimer with PSMG2. The PSMG1-PSMG2 heterodimer binds to the PSMA5 and PSMA7 proteasome subunits, promotes assembly of the proteasome alpha subunits into the heteroheptameric alpha ring and prevents alpha ring dimerization.	cerebellar granule cell precursor proliferation [GO:0021930]; chaperone-mediated protein complex assembly [GO:0051131]; proteasome core complex assembly [GO:0080129]	endoplasmic reticulum membrane [GO:0005789]; integral component of membrane [GO:0016021]; membrane [GO:0016020]
1	O95477	ABCA1	Phospholipid-transporting ATPase ABCA1 OS=Homo sapiens OX=9606 GN=ABCA1 PE=1 SV=3	236.36	19.9	254.3		+				-3.53135	0				U373,U87	sp|O95477|ABCA1_HUMAN;sp|Q8IZY2|ABCA7_HUMAN	ATP-binding cassette, sub-family A (ABC1), member 1; cAMP-dependent and sulfonylurea-sensitive anion transporter. Key gatekeeper influencing intracellular cholesterol transport; Belongs to the ABC transporter superfamily. ABCA family.	adenylate cyclase-activating G protein-coupled receptor signaling pathway [GO:0007189]; cellular response to cholesterol [GO:0071397]; cellular response to cytokine stimulus [GO:0071345]; cellular response to drug [GO:0035690]; cellular response to lipopolysaccharide [GO:0071222]; cellular response to low-density lipoprotein particle stimulus [GO:0071404]; cellular response to retinoic acid [GO:0…	cytoplasm [GO:0005737]; intermediate filament [GO:0005882]; intermediate filament cytoskeleton [GO:0045111]
8	O95486	SC24A	Protein transport protein Sec24A OS=Homo sapiens OX=9606 GN=SEC24A PE=1 SV=2	9.2885	5.3	119.75				+	+	1.39605	1.70966	+			CSC,U373	sp|O95486|SC24A_HUMAN	Protein transport protein Sec24A; Component of the coat protein complex II (COPII) which promotes the formation of transport vesicles from the endoplasmic reticulum (ER). The coat has two main functions, the physical deformation of the endoplasmic reticulum membrane into vesicles and the selection of cargo molecules for their transport to the Golgi complex. Plays a central role in cargo selection…	COPII-coated vesicle cargo loading [GO:0090110]; endoplasmic reticulum to Golgi vesicle-mediated transport [GO:0006888]; intracellular protein transport [GO:0006886]	cytoplasm [GO:0005737]; endoplasmic reticulum [GO:0005783]; extracellular exosome [GO:0070062]; intracellular membrane-bounded organelle [GO:0043231]; mitochondrion [GO:0005739]
1	O95487	SC24B	Protein transport protein Sec24B OS=Homo sapiens OX=9606 GN=SEC24B PE=1 SV=2	16.196	5	137.42						NaN	0				CSC	sp|O95487|SC24B_HUMAN	Protein transport protein Sec24B; Component of the coat protein complex II (COPII) which promotes the formation of transport vesicles from the endoplasmic reticulum (ER). The coat has two main functions, the physical deformation of the endoplasmic reticulum membrane into vesicles and the selection of cargo molecules for their transport to the Golgi complex. Plays a central role in cargo selection…	aorta morphogenesis [GO:0035909]; auditory receptor cell stereocilium organization [GO:0060088]; cochlear nucleus development [GO:0021747]; COPII-coated vesicle cargo loading [GO:0090110]; coronary artery morphogenesis [GO:0060982]; endoplasmic reticulum to Golgi vesicle-mediated transport [GO:0006888]; intracellular protein transport [GO:0006886]; lung lobe morphogenesis [GO:0060463]; neural tub…	beta-catenin destruction complex [GO:0030877]; centrosome [GO:0005813]; ciliary basal body [GO:0036064]; cilium [GO:0005929]; cytoplasm [GO:0005737]; cytosol [GO:0005829]; kinetochore [GO:0000776]; membrane [GO:0016020]; nuclear speck [GO:0016607]; nucleus [GO:0005634]
8	O95490	AGRL2	Adhesion G protein-coupled receptor L2 OS=Homo sapiens OX=9606 GN=ADGRL2 PE=1 SV=2	323.31	33.8	163.35			5	+	+	4.72882	3.77143		+		CSC,U87	sp|O95490|AGRL2_HUMAN	Calcium-independent alpha-latrotoxin receptor 2; Calcium-independent receptor of low affinity for alpha- latrotoxin, an excitatory neurotoxin present in black widow spider venom which triggers massive exocytosis from neurons and neuroendocrine cells. Receptor probably implicated in the regulation of exocytosis; Belongs to the G-protein coupled receptor 2 family. Adhesion G-protein coupled recepto…	adenylate cyclase-activating G protein-coupled receptor signaling pathway [GO:0007189]; brain development [GO:0007420]; cell surface receptor signaling pathway [GO:0007166]; G protein-coupled receptor signaling pathway [GO:0007186]; positive regulation of synapse assembly [GO:0051965]; response to bacterium [GO:0009617]; synapse organization [GO:0050808]	cytosol [GO:0005829]; extracellular exosome [GO:0070062]; mitochondrial matrix [GO:0005759]; mitochondrion [GO:0005739]; peroxisome [GO:0005777]
7	O95528	GTR10	Solute carrier family 2, facilitated glucose transporter member 10 OS=Homo sapiens OX=9606 GN=SLC2A10 PE=1 SV=2	4.4434	6.1	56.911						NaN	0				CSC	sp|O95528|GTR10_HUMAN		artery development [GO:0060840]; cell redox homeostasis [GO:0045454]; dehydroascorbic acid transport [GO:0070837]; embryonic skeletal joint development [GO:0072498]; galactose transmembrane transport [GO:0015757]; glucose import across plasma membrane [GO:0098708]; glucose transmembrane transport [GO:1904659]; hexose transmembrane transport [GO:0008645]; negative regulation of connective tissue g…	cytoplasm [GO:0005737]; endoplasmic reticulum membrane [GO:0005789]; Golgi apparatus [GO:0005794]; Golgi membrane [GO:0000139]
9	O95573	ACSL3	Long-chain-fatty-acid--CoA ligase 3 OS=Homo sapiens OX=9606 GN=ACSL3 PE=1 SV=3	187.6	47.9	80.419		+				2.94053	0.532235				CSC,U373	sp|O95573|ACSL3_HUMAN	acyl-CoA synthetase long-chain family member 3; Acyl-CoA synthetases (ACSL) activates long-chain fatty acids for both synthesis of cellular lipids, and degradation via beta-oxidation. ACSL3 mediates hepatic lipogenesis (By similarity). Preferentially uses myristate, laurate, arachidonate and eicosapentaenoate as substrates (By similarity). Has mainly an anabolic role in energy metabolism. Require…	brain development [GO:0007420]; fatty acid biosynthetic process [GO:0006633]; fatty acid metabolic process [GO:0006631]; long-chain fatty acid import into cell [GO:0044539]; long-chain fatty acid metabolic process [GO:0001676]; long-chain fatty-acyl-CoA biosynthetic process [GO:0035338]; long-chain fatty-acyl-CoA metabolic process [GO:0035336]; neuron differentiation [GO:0030182]; positive regula…	cytosol [GO:0005829]; extracellular region [GO:0005576]; extracellular space [GO:0005615]; nucleoplasm [GO:0005654]
7	O95602	RPA1	DNA-directed RNA polymerase I subunit RPA1 OS=Homo sapiens OX=9606 GN=POLR1A PE=1 SV=2	31.303	11.1	194.81						NaN	0				CSC	sp|O95602|RPA1_HUMAN	DNA-directed RNA polymerase I largest subunit; DNA-dependent RNA polymerase catalyzes the transcription of DNA into RNA using the four ribonucleoside triphosphates as substrates. Largest and catalytic core component of RNA polymerase I which synthesizes ribosomal RNA precursors. Forms the polymerase active center together with the second largest subunit. A single stranded DNA template strand of t…	negative regulation of protein localization to nucleolus [GO:1904750]	extracellular exosome [GO:0070062]; focal adhesion [GO:0005925]; integral component of plasma membrane [GO:0005887]; membrane [GO:0016020]; plasma membrane [GO:0005886]; secretory granule membrane [GO:0030667]
9	O95630	STABP	STAM-binding protein OS=Homo sapiens OX=9606 GN=STAMBP PE=1 SV=1	15.628	19.8	48.076						-0.421567	0.391301				CSC,U373	sp|O95630|STABP_HUMAN	Associated molecule with the SH3 domain of STAM; Zinc metalloprotease that specifically cleaves 'Lys-63'- linked polyubiquitin chains. Does not cleave 'Lys-48'-linked polyubiquitin chains (By similarity). Plays a role in signal transduction for cell growth and MYC induction mediated by IL-2 and GM-CSF. Potentiates BMP (bone morphogenetic protein) signaling by antagonizing the inhibitory action of…	mitotic cytokinesis [GO:0000281]; negative regulation of phosphatidylinositol 3-kinase signaling [GO:0014067]; negative regulation of Ras protein signal transduction [GO:0046580]; positive regulation of cell population proliferation [GO:0008284]; protein deubiquitination [GO:0016579]; protein K63-linked deubiquitination [GO:0070536]; receptor signaling pathway via JAK-STAT [GO:0007259]	actin cytoskeleton [GO:0015629]; Arp2/3 protein complex [GO:0005885]; cytosol [GO:0005829]; endosome [GO:0005768]; extracellular exosome [GO:0070062]; focal adhesion [GO:0005925]; glutamatergic synapse [GO:0098978]; lamellipodium [GO:0030027]; muscle cell projection membrane [GO:0036195]; neuron projection [GO:0043005]; nucleoplasm [GO:0005654]; nucleus [GO:0005634]; site of double-strand break […
7	O95631	NET1	Netrin-1 OS=Homo sapiens OX=9606 GN=NTN1 PE=1 SV=2	323.31	26.7	67.748						NaN	0				CSC	sp|O95631|NET1_HUMAN	Epididymis tissue protein Li 131P; Netrins control guidance of CNS commissural axons and peripheral motor axons. Its association with either DCC or some UNC5 receptors will lead to axon attraction or repulsion, respectively. It also serve as a survival factor via its association with its receptors which prevent the initiation of apoptosis. Involved in tumorigenesis by regulating apoptosis.	animal organ morphogenesis [GO:0009887]; anterior/posterior axon guidance [GO:0033564]; apoptotic process [GO:0006915]; Cdc42 protein signal transduction [GO:0032488]; cell-cell adhesion [GO:0098609]; chemorepulsion of axon [GO:0061643]; dendrite development [GO:0016358]; inner ear morphogenesis [GO:0042472]; mammary gland duct morphogenesis [GO:0060603]; motor neuron axon guidance [GO:0008045]; …	actin cytoskeleton [GO:0015629]; Arp2/3 protein complex [GO:0005885]; cytosol [GO:0005829]; extracellular exosome [GO:0070062]; filamentous actin [GO:0031941]; focal adhesion [GO:0005925]; growth cone leading edge [GO:0061850]; lamellipodium [GO:0030027]; membrane [GO:0016020]; nucleus [GO:0005634]; site of double-strand break [GO:0035861]
8	O95674	CDS2	Phosphatidate cytidylyltransferase 2 OS=Homo sapiens OX=9606 GN=CDS2 PE=1 SV=1	97.467	19.8	51.417						NaN	0				CSC	sp|O95674|CDS2_HUMAN	CDP-diacylglycerol synthase (phosphatidate cytidylyltransferase) 2; Provides CDP-diacylglycerol, an important precursor for the synthesis of phosphatidylinositol, phosphatidylglycerol, and cardiolipin.	CDP-diacylglycerol biosynthetic process [GO:0016024]; lipid droplet formation [GO:0140042]; phosphatidylglycerol biosynthetic process [GO:0006655]	cytoplasm [GO:0005737]; cytoskeleton [GO:0005856]; extracellular exosome [GO:0070062]; plasma membrane [GO:0005886]
4	O95714	HERC2	E3 ubiquitin-protein ligase HERC2 OS=Homo sapiens OX=9606 GN=HERC2 PE=1 SV=2	20.782	2.8	527.22						NaN	0				U373	sp|O95714|HERC2_HUMAN	HECT and RLD domain containing E3 ubiquitin protein ligase 2; E3 ubiquitin-protein ligase that regulates ubiquitin- dependent retention of repair proteins on damaged chromosomes. Recruited to sites of DNA damage in response to ionizing radiation (IR) and facilitates the assembly of UBE2N and RNF8 promoting DNA damage-induced formation of 'Lys-63'-linked ubiquitin chains. Acts as a mediator of bin…	cellular response to DNA damage stimulus [GO:0006974]; DNA repair [GO:0006281]; intracellular protein transport [GO:0006886]; protein ubiquitination [GO:0016567]	cell-cell junction [GO:0005911]; cell cortex [GO:0005938]; cytosol [GO:0005829]; focal adhesion [GO:0005925]; lamellipodium [GO:0030027]; microtubule associated complex [GO:0005875]; plasma membrane [GO:0005886]; stress fiber [GO:0001725]
1	O95747	OXSR1	Serine/threonine-protein kinase OSR1 OS=Homo sapiens OX=9606 GN=OXSR1 PE=1 SV=1	83.637	16.3	58.022		+				-0.541633	0.749864				CSC,U373,U87	sp|O95747|OXSR1_HUMAN	Oxidative stress-responsive 1 protein; Regulates downstream kinases in response to environmental stress. May also have a function in regulating the actin cytoskeleton; Belongs to the protein kinase superfamily. STE Ser/Thr protein kinase family. STE20 subfamily.	cellular hypotonic response [GO:0071476]; cellular response to chemokine [GO:1990869]; chemokine (C-C motif) ligand 21 signaling pathway [GO:0038116]; chemokine (C-X-C motif) ligand 12 signaling pathway [GO:0038146]; intracellular signal transduction [GO:0035556]; negative regulation of potassium ion transmembrane transporter activity [GO:1901017]; osmosensory signaling pathway [GO:0007231]; pept…	collagen-containing extracellular matrix [GO:0062023]; cytoplasm [GO:0005737]; cytosol [GO:0005829]; extracellular exosome [GO:0070062]; Golgi apparatus [GO:0005794]; integral component of plasma membrane [GO:0005887]; membrane [GO:0016020]; membrane raft [GO:0045121]; nucleolus [GO:0005730]; nucleoplasm [GO:0005654]; nucleus [GO:0005634]; perinuclear region of cytoplasm [GO:0048471]; plasma memb…
8	O95755	RAB36	Ras-related protein Rab-36 OS=Homo sapiens OX=9606 GN=RAB36 PE=1 SV=2	4.3041	8.7	36.322						NaN	0				CSC	sp|O95755|RAB36_HUMAN		protein transport [GO:0015031]	endoplasmic reticulum [GO:0005783]; extracellular region [GO:0005576]; nucleus [GO:0005634]; specific granule lumen [GO:0035580]
8	O95757	HS74L	Heat shock 70 kDa protein 4L OS=Homo sapiens OX=9606 GN=HSPA4L PE=1 SV=3	20.682	17.2	94.511						NaN	0				CSC	sp|O95757|HS74L_HUMAN	Heat shock 70-related protein APG-1; Possesses chaperone activity in vitro where it inhibits aggregation of citrate synthase; Belongs to the heat shock protein 70 family.	protein folding [GO:0006457]; response to unfolded protein [GO:0006986]	cytoplasm [GO:0005737]; cytosol [GO:0005829]; extracellular exosome [GO:0070062]
7	O95782	AP2A1	AP-2 complex subunit alpha-1 OS=Homo sapiens OX=9606 GN=AP2A1 PE=1 SV=3	168.6	42.2	107.54		+	4			0.244067	0.26849				CSC,U373,U87	sp|O95782|AP2A1_HUMAN	Clathrin assembly protein complex 2 alpha-A large chain; Component of the adaptor protein complex 2 (AP-2). Adaptor protein complexes function in protein transport via transport vesicles in different membrane traffic pathways. Adaptor protein complexes are vesicle coat components and appear to be involved in cargo selection and vesicle formation. AP-2 is involved in clathrin-dependent endocytosis…	clathrin-dependent endocytosis [GO:0072583]; endocytosis [GO:0006897]; Golgi to endosome transport [GO:0006895]; intracellular protein transport [GO:0006886]; negative regulation of hyaluronan biosynthetic process [GO:1900126]; positive regulation of neuron projection development [GO:0010976]; positive regulation of receptor-mediated endocytosis [GO:0048260]; receptor-mediated endocytosis [GO:000…	collagen-containing extracellular matrix [GO:0062023]; COPII-coated ER to Golgi transport vesicle [GO:0030134]; cytosol [GO:0005829]; endoplasmic reticulum [GO:0005783]; endoplasmic reticulum-Golgi intermediate compartment [GO:0005793]; endoplasmic reticulum-Golgi intermediate compartment membrane [GO:0033116]; endoplasmic reticulum membrane [GO:0005789]; ER to Golgi transport vesicle membrane [G…
2	O95793	STAU1	Double-stranded RNA-binding protein Staufen homolog 1 OS=Homo sapiens OX=9606 GN=STAU1 PE=1 SV=2	9.1667	8.8	63.182		+				0.256351	0				U373	sp|O95793|STAU1_HUMAN	Double-stranded RNA-binding protein Staufen homolog 1; Binds double-stranded RNA (regardless of the sequence) and tubulin. May play a role in specific positioning of mRNAs at given sites in the cell by cross-linking cytoskeletal and RNA components, and in stimulating their translation at the site; Protein phosphatase 1 regulatory subunits	cellular response to oxidative stress [GO:0034599]; modification of postsynaptic structure [GO:0099010]; positive regulation by virus of viral protein levels in host cell [GO:0046726]; positive regulation of long-term synaptic potentiation [GO:1900273]; positive regulation of viral genome replication [GO:0045070]	endomembrane system [GO:0012505]; endoplasmic reticulum [GO:0005783]; integral component of membrane [GO:0016021]; membrane [GO:0016020]; nuclear envelope [GO:0005635]
5	O95816	BAG2	BAG family molecular chaperone regulator 2 OS=Homo sapiens OX=9606 GN=BAG2 PE=1 SV=1	85.605	43.1	23.772		+				-0.362201	0				U373	sp|O95816|BAG2_HUMAN	BAG family molecular chaperone regulator 2; Co-chaperone for HSP70 and HSC70 chaperone proteins. Acts as a nucleotide-exchange factor (NEF) promoting the release of ADP from the HSP70 and HSC70 proteins thereby triggering client/substrate protein release; BCL2 associated athanogene family	negative regulation of protein binding [GO:0032091]; negative regulation of protein ubiquitination [GO:0031397]; negative regulation of ubiquitin protein ligase activity [GO:1904667]; positive regulation of proteasomal protein catabolic process [GO:1901800]; positive regulation of protein processing [GO:0010954]; protein folding [GO:0006457]; protein metabolic process [GO:0019538]; protein stabil…	cytosol [GO:0005829]; extracellular exosome [GO:0070062]; glycogen granule [GO:0042587]; Golgi apparatus [GO:0005794]; melanosome [GO:0042470]; membrane [GO:0016020]; plasma membrane [GO:0005886]
8	O95819	M4K4	Mitogen-activated protein kinase kinase kinase kinase 4 OS=Homo sapiens OX=9606 GN=MAP4K4 PE=1 SV=2	323.31	42.5	142.1		+		+	+	5.31737	4.39988	+	+		CSC,U373,U87	sp|O95819|M4K4_HUMAN	Mitogen-activated protein kinase kinase kinase kinase 4; Serine/threonine kinase that may play a role in the response to environmental stress and cytokines such as TNF-alpha. Appears to act upstream of the JUN N-terminal pathway. Phosphorylates SMAD1 on Thr-322; Belongs to the protein kinase superfamily. STE Ser/Thr protein kinase family. STE20 subfamily.	activation of protein kinase activity [GO:0032147]; intracellular signal transduction [GO:0035556]; MAPK cascade [GO:0000165]; negative regulation of apoptotic process [GO:0043066]; negative regulation of cell-matrix adhesion [GO:0001953]; negative regulation of insulin secretion involved in cellular response to glucose stimulus [GO:0061179]; negative regulation of neuron projection regeneration …	basement membrane [GO:0005604]; collagen-containing extracellular matrix [GO:0062023]; extracellular exosome [GO:0070062]; extracellular region [GO:0005576]; extracellular space [GO:0005615]; laminin-10 complex [GO:0043259]; laminin-11 complex [GO:0043260]; laminin-5 complex [GO:0005610]; neuromuscular junction [GO:0031594]; nucleus [GO:0005634]; synaptic cleft [GO:0043083]
9	O95831	AIFM1	Apoptosis-inducing factor 1, mitochondrial OS=Homo sapiens OX=9606 GN=AIFM1 PE=1 SV=1	48.93	32.8	66.9						-0.655368	0				CSC	sp|O95831|AIFM1_HUMAN	Apoptosis-inducing factor, mitochondrion-associated, 1; Functions both as NADH oxidoreductase and as regulator of apoptosis. In response to apoptotic stimuli, it is released from the mitochondrion intermembrane space into the cytosol and to the nucleus, where it functions as a proapoptotic factor in a caspase-independent pathway. In contrast, functions as an antiapoptotic factor in normal mitocho…	activation of cysteine-type endopeptidase activity involved in apoptotic process [GO:0006919]; apoptotic process [GO:0006915]; cellular response to aldosterone [GO:1904045]; cellular response to estradiol stimulus [GO:0071392]; cellular response to hydrogen peroxide [GO:0070301]; cellular response to nitric oxide [GO:0071732]; cellular response to oxygen-glucose deprivation [GO:0090650]; chromoso…	CAAX-protein geranylgeranyltransferase complex [GO:0005953]; cytoplasm [GO:0005737]; cytosol [GO:0005829]; microtubule associated complex [GO:0005875]; plasma membrane [GO:0005886]; protein farnesyltransferase complex [GO:0005965]
4	O95834	EMAL2	Echinoderm microtubule-associated protein-like 2 OS=Homo sapiens OX=9606 GN=EML2 PE=1 SV=1	12.588	15.6	70.678						NaN	0				U373	sp|O95834|EMAL2_HUMAN		microtubule cytoskeleton organization [GO:0000226]; negative regulation of microtubule polymerization [GO:0031115]; regulation of microtubule nucleation [GO:0010968]; sensory perception of sound [GO:0007605]; visual perception [GO:0007601]	cell body [GO:0044297]; chaperonin-containing T-complex [GO:0005832]; cytoskeleton [GO:0005856]; cytosol [GO:0005829]; extracellular exosome [GO:0070062]; microtubule [GO:0005874]; zona pellucida receptor complex [GO:0002199]
7	O95864	FADS2	Acyl-CoA 6-desaturase OS=Homo sapiens OX=9606 GN=FADS2 PE=1 SV=1	92.083	25	52.259						NaN	0				CSC	sp|O95864|FADS2_HUMAN	Delta(6) fatty acid desaturase; Component of a lipid metabolic pathway that catalyzes biosynthesis of highly unsaturated fatty acids (HUFA) from precursor essential polyunsaturated fatty acids (PUFA) linoleic acid (LA) (18:2n-6) and alpha-linolenic acid (ALA) (18:3n-3). Catalyzes the first and rate limiting step in this pathway which is the desaturation of LA (18:2n-6) and ALA (18:3n-3) into gamm…	alpha-linolenic acid metabolic process [GO:0036109]; linoleic acid metabolic process [GO:0043651]; unsaturated fatty acid biosynthetic process [GO:0006636]	extracellular exosome [GO:0070062]; membrane [GO:0016020]; mitochondrial nucleoid [GO:0042645]; mitochondrion [GO:0005739]; synapse [GO:0045202]
4	O95865	DDAH2	N(G),N(G)-dimethylarginine dimethylaminohydrolase 2 OS=Homo sapiens OX=9606 GN=DDAH2 PE=1 SV=1	74.371	56.1	29.644		+				-0.396442	0.739372				CSC,U373	sp|O95865|DDAH2_HUMAN		arginine catabolic process [GO:0006527]; arginine metabolic process [GO:0006525]; citrulline metabolic process [GO:0000052]; negative regulation of apoptotic process [GO:0043066]; nitric oxide biosynthetic process [GO:0006809]; nitric oxide mediated signal transduction [GO:0007263]; positive regulation of nitric oxide biosynthetic process [GO:0045429]; regulation of nitric-oxide synthase activity…	cytosol [GO:0005829]; extracellular exosome [GO:0070062]; mitochondrial matrix [GO:0005759]; mitochondrion [GO:0005739]; nucleus [GO:0005634]
9	O95881	TXD12	Thioredoxin domain-containing protein 12 OS=Homo sapiens OX=9606 GN=TXNDC12 PE=1 SV=1	9.082	50	19.206						-1.53375	0				CSC	sp|O95881|TXD12_HUMAN	Thioredoxin domain containing 12 (endoplasmic reticulum); Possesses significant protein thiol-disulfide oxidase activity.	negative regulation of cell death [GO:0060548]; negative regulation of endoplasmic reticulum stress-induced intrinsic apoptotic signaling pathway [GO:1902236]	cytoplasm [GO:0005737]; cytosol [GO:0005829]; extracellular exosome [GO:0070062]; membrane [GO:0016020]; mitochondrion [GO:0005739]
8	O96005	CLPT1	Cleft lip and palate transmembrane protein 1 OS=Homo sapiens OX=9606 GN=CLPTM1 PE=1 SV=1	40.299	17.5	76.096						NaN	0				CSC	sp|O96005|CLPT1_HUMAN		cell differentiation [GO:0030154]; multicellular organism development [GO:0007275]; regulation of T cell differentiation in thymus [GO:0033081]	cytoplasm [GO:0005737]; cytosol [GO:0005829]
5	O96008	TOM40	Mitochondrial import receptor subunit TOM40 homolog OS=Homo sapiens OX=9606 GN=TOMM40 PE=1 SV=1	46.135	33	37.893			4			-0.5476	0.162378				CSC,U373	sp|O96008|TOM40_HUMAN	Translocase of outer mitochondrial membrane 40 homolog (yeast); Channel-forming protein essential for import of protein precursors into mitochondria; Belongs to the Tom40 family.	ion transport [GO:0006811]; protein import into mitochondrial matrix [GO:0030150]; protein targeting to mitochondrion [GO:0006626]	cytoplasm [GO:0005737]; cytosol [GO:0005829]; extracellular exosome [GO:0070062]; nucleus [GO:0005634]
5	O96019	ACL6A	Actin-like protein 6A OS=Homo sapiens OX=9606 GN=ACTL6A PE=1 SV=1	46.134	29.1	47.46						-0.0334167	0.0210515				CSC,U373	sp|O96019|ACL6A_HUMAN;sp|O94805|ACL6B_HUMAN	53 kDa BRG1-associated factor A; Involved in transcriptional activation and repression of select genes by chromatin remodeling (alteration of DNA-nucleosome topology). Component of SWI/SNF chromatin remodeling complexes that carry out key enzymatic activities, changing chromatin structure by altering DNA-histone contacts within a nucleosome in an ATP-dependent manner. Required for maximal ATPase …	ATP-dependent chromatin remodeling [GO:0043044]; blastocyst formation [GO:0001825]; chromatin remodeling [GO:0006338]; DNA recombination [GO:0006310]; DNA repair [GO:0006281]; histone H2A acetylation [GO:0043968]; histone H4 acetylation [GO:0043967]; nervous system development [GO:0007399]; neural retina development [GO:0003407]; regulation of growth [GO:0040008]; regulation of transcription by R…	cytosol [GO:0005829]; nucleus [GO:0005634]; perinuclear region of cytoplasm [GO:0048471]; protein-containing complex [GO:0032991]
2	P00338	LDHA	L-lactate dehydrogenase A chain OS=Homo sapiens OX=9606 GN=LDHA PE=1 SV=2	323.31	77.7	36.688	249	+				-0.734833	1.0718				CSC,U373,U87	sp|P00338|LDHA_HUMAN	Cell proliferation-inducing gene 19 protein; Lactate dehydrogenase A; Belongs to the LDH/MDH superfamily. LDH family.	glycolytic process [GO:0006096]; lactate metabolic process [GO:0006089]; NAD metabolic process [GO:0019674]; positive regulation of apoptotic process [GO:0043065]; post-embryonic animal organ development [GO:0048569]; response to cAMP [GO:0051591]; response to drug [GO:0042493]; response to estrogen [GO:0043627]; response to glucose [GO:0009749]; response to hydrogen peroxide [GO:0042542]; respon…	Golgi membrane [GO:0000139]; integral component of membrane [GO:0016021]
5	P00352	AL1A1	Retinal dehydrogenase 1 OS=Homo sapiens OX=9606 GN=ALDH1A1 PE=1 SV=2	323.31	57.5	54.861				+		NaN	0			+	U373,U87	sp|P00352|AL1A1_HUMAN	Aldehyde dehydrogenase 1 family, member A1; Can convert/oxidize retinaldehyde to retinoic acid. Binds free retinal and cellular retinol-binding protein-bound retinal (By similarity). May have a broader specificity and oxidize other aldehydes in vivo.	cellular aldehyde metabolic process [GO:0006081]; cellular detoxification of aldehyde [GO:0110095]; fructosamine catabolic process [GO:0030392]; gamma-aminobutyric acid biosynthetic process [GO:0009449]; maintenance of lens transparency [GO:0036438]; negative regulation of cold-induced thermogenesis [GO:0120163]; retinoid metabolic process [GO:0001523]; retinol metabolic process [GO:0042572]	cytoplasm [GO:0005737]; cytosol [GO:0005829]; extracellular exosome [GO:0070062]; nucleoplasm [GO:0005654]; nucleus [GO:0005634]; proteasome complex [GO:0000502]; proteasome core complex [GO:0005839]; proteasome core complex, beta-subunit complex [GO:0019774]
9	P00367	DHE3	Glutamate dehydrogenase 1, mitochondrial OS=Homo sapiens OX=9606 GN=GLUD1 PE=1 SV=2	119.1	45.9	61.397						0.480266	0.473639				CSC,U373	sp|P00367|DHE3_HUMAN;sp|P49448|DHE4_HUMAN	Glutamate dehydrogenase 1, mitochondrial; Mitochondrial glutamate dehydrogenase that converts L- glutamate into alpha-ketoglutarate. Plays a key role in glutamine anaplerosis by producing alpha-ketoglutarate, an important intermediate in the tricarboxylic acid cycle. May be involved in learning and memory reactions by increasing the turnover of the excitatory neurotransmitter glutamate (By simila…	glutamate biosynthetic process [GO:0006537]; glutamate catabolic process [GO:0006538]; glutamine metabolic process [GO:0006541]; positive regulation of insulin secretion [GO:0032024]; substantia nigra development [GO:0021762]; tricarboxylic acid metabolic process [GO:0072350]	cytoplasm [GO:0005737]; cytosol [GO:0005829]; extracellular exosome [GO:0070062]; membrane [GO:0016020]; nucleoplasm [GO:0005654]; nucleus [GO:0005634]; proteasome complex [GO:0000502]; proteasome core complex [GO:0005839]; proteasome core complex, beta-subunit complex [GO:0019774]
5	P00374	DYR	Dihydrofolate reductase OS=Homo sapiens OX=9606 GN=DHFR PE=1 SV=2	15.635	29.9	21.452						NaN	0				U373	sp|P00374|DYR_HUMAN;sp|Q86XF0|DYR2_HUMAN	Dihydrofolate reductase; Key enzyme in folate metabolism. Contributes to the de novo mitochondrial thymidylate biosynthesis pathway. Catalyzes an essential reaction for de novo glycine and purine synthesis, and for DNA precursor synthesis. Binds its own mRNA and that of DHFR2.	axon regeneration [GO:0031103]; dihydrofolate metabolic process [GO:0046452]; folic acid metabolic process [GO:0046655]; glycine biosynthetic process [GO:0006545]; negative regulation of translation [GO:0017148]; one-carbon metabolic process [GO:0006730]; positive regulation of nitric-oxide synthase activity [GO:0051000]; regulation of removal of superoxide radicals [GO:2000121]; response to meth…	chromatin [GO:0000785]; chromosome, telomeric region [GO:0000781]; CMG complex [GO:0071162]; cytoplasm [GO:0005737]; MCM complex [GO:0042555]; nuclear origin of replication recognition complex [GO:0005664]; nucleoplasm [GO:0005654]; nucleus [GO:0005634]
5	P00387	NB5R3	NADH-cytochrome b5 reductase 3 OS=Homo sapiens OX=9606 GN=CYB5R3 PE=1 SV=3	155.47	52.5	34.234						0.28758	0.174459				CSC,U373,U87	sp|P00387|NB5R3_HUMAN	NADH-cytochrome b5 reductase 3; Desaturation and elongation of fatty acids, cholesterol biosynthesis, drug metabolism, and, in erythrocyte, methemoglobin reduction.	blood circulation [GO:0008015]; cholesterol biosynthetic process [GO:0006695]; nitric oxide biosynthetic process [GO:0006809]	extrinsic component of mitochondrial inner membrane [GO:0031314]; mitochondrial matrix [GO:0005759]; mitochondrial membrane [GO:0031966]; mitochondrial nucleoid [GO:0042645]; mitochondrion [GO:0005739]; nucleolus [GO:0005730]; nucleoplasm [GO:0005654]
8	P00390	GSHR	Glutathione reductase, mitochondrial OS=Homo sapiens OX=9606 GN=GSR PE=1 SV=2	66.246	46.9	56.256				+	+	2.26428	3.26543	+	+		CSC,U373,U87	sp|P00390|GSHR_HUMAN	Glutathione reductase, mitochondrial; Maintains high levels of reduced glutathione in the cytosol.	cell redox homeostasis [GO:0045454]; cellular response to oxidative stress [GO:0034599]; glutathione metabolic process [GO:0006749]	cis-Golgi network [GO:0005801]; COPI-coated vesicle [GO:0030137]; COPII-coated ER to Golgi transport vesicle [GO:0030134]; endoplasmic reticulum [GO:0005783]; endoplasmic reticulum-Golgi intermediate compartment [GO:0005793]; endoplasmic reticulum-Golgi intermediate compartment membrane [GO:0033116]; endoplasmic reticulum membrane [GO:0005789]; ER to Golgi transport vesicle membrane [GO:0012507];…
5	P00403	COX2	Cytochrome c oxidase subunit 2 OS=Homo sapiens OX=9606 GN=MT-CO2 PE=1 SV=1	53.646	20.3	25.565		+	3			-0.750733	0.675212				CSC,U373	sp|P00403|COX2_HUMAN	Mitochondrially encoded cytochrome c oxidase II; Cytochrome c oxidase is the component of the respiratory chain that catalyzes the reduction of oxygen to water. Subunits 1- 3 form the functional core of the enzyme complex. Subunit 2 transfers the electrons from cytochrome c via its binuclear copper A center to the bimetallic center of the catalytic subunit 1.	ATP synthesis coupled electron transport [GO:0042773]; lactation [GO:0007595]; mitochondrial electron transport, cytochrome c to oxygen [GO:0006123]; positive regulation of ATP biosynthetic process [GO:2001171]; positive regulation of hydrogen peroxide biosynthetic process [GO:0010729]; positive regulation of necrotic cell death [GO:0010940]; response to cold [GO:0009409]	aggresome [GO:0016235]; apical plasma membrane [GO:0016324]; azurophil granule membrane [GO:0035577]; cell cortex [GO:0005938]; cell junction [GO:0030054]; cell surface [GO:0009986]; centrosome [GO:0005813]; ciliary rootlet [GO:0035253]; dendritic shaft [GO:0043198]; early endosome membrane [GO:0031901]; endoplasmic reticulum [GO:0005783]; endoplasmic reticulum membrane [GO:0005789]; gamma-secret…
6	P00441	SODC	Superoxide dismutase [Cu-Zn] OS=Homo sapiens OX=9606 GN=SOD1 PE=1 SV=2	40.678	53.9	15.936						0.0458603	0.0680779				CSC,U373,U87	sp|P00441|SODC_HUMAN	Superoxide dismutase 1, soluble; Destroys radicals which are normally produced within the cells and which are toxic to biological systems.	activation of MAPK activity [GO:0000187]; anterograde axonal transport [GO:0008089]; auditory receptor cell stereocilium organization [GO:0060088]; cell aging [GO:0007569]; cellular iron ion homeostasis [GO:0006879]; cellular response to ATP [GO:0071318]; cellular response to cadmium ion [GO:0071276]; cellular response to potassium ion [GO:0035865]; embryo implantation [GO:0007566]; glutathione m…	cell surface [GO:0009986]; endoplasmic reticulum [GO:0005783]; endoplasmic reticulum-Golgi intermediate compartment [GO:0005793]; Golgi apparatus [GO:0005794]; integral component of Golgi membrane [GO:0030173]; plasma membrane [GO:0005886]
3	P00450	CERU	Ceruloplasmin OS=Homo sapiens OX=9606 GN=CP PE=1 SV=1	55.341	5.8	122.2						NaN	0				U373	sp|P00450|CERU_HUMAN	Ceruloplasmin (ferroxidase); Ceruloplasmin is a blue, copper-binding (6-7 atoms per molecule) glycoprotein. It has ferroxidase activity oxidizing Fe(2+) to Fe(3+) without releasing radical oxygen species. It is involved in iron transport across the cell membrane. Provides Cu(2+) ions for the ascorbate-mediated deaminase degradation of the heparan sulfate chains of GPC1. May also play a role in fe…	cellular iron ion homeostasis [GO:0006879]; copper ion transport [GO:0006825]; iron ion homeostasis [GO:0055072]; iron ion transport [GO:0006826]	cytoplasm [GO:0005737]; cytosol [GO:0005829]; eukaryotic translation initiation factor 2B complex [GO:0005851]
1	P00488	F13A	Coagulation factor XIII A chain OS=Homo sapiens OX=9606 GN=F13A1 PE=1 SV=4	15.739	6.1	83.266		+				NaN	0				U373,U87	sp|P00488|F13A_HUMAN	Protein-glutamine gamma-glutamyltransferase A chain; Factor XIII is activated by thrombin and calcium ion to a transglutaminase that catalyzes the formation of gamma-glutamyl- epsilon-lysine cross-links between fibrin chains, thus stabilizing the fibrin clot. Also cross-link alpha-2-plasmin inhibitor, or fibronectin, to the alpha chains of fibrin.	blood coagulation [GO:0007596]; blood coagulation, fibrin clot formation [GO:0072378]; peptide cross-linking [GO:0018149]	cytoplasm [GO:0005737]; cytoskeleton [GO:0005856]; cytosol [GO:0005829]; extracellular exosome [GO:0070062]; histone deacetylase complex [GO:0000118]; nucleoplasm [GO:0005654]; nucleus [GO:0005634]; plasma membrane [GO:0005886]
9	P00491	PNPH	Purine nucleoside phosphorylase OS=Homo sapiens OX=9606 GN=PNP PE=1 SV=2	165.47	62.3	32.118						0.465267	0.792183				CSC,U373,U87	sp|P00491|PNPH_HUMAN	Inosine-guanosine phosphorylase; The purine nucleoside phosphorylases catalyze the phosphorolytic breakdown of the N-glycosidic bond in the beta- (deoxy)ribonucleoside molecules, with the formation of the corresponding free purine bases and pentose-1-phosphate.	allantoin biosynthetic process [GO:0019428]; allantoin metabolic process [GO:0000255]; dAMP catabolic process [GO:0046059]; deoxyadenosine catabolic process [GO:0006157]; deoxyinosine catabolic process [GO:0006149]; immune response [GO:0006955]; IMP catabolic process [GO:0006204]; inosine catabolic process [GO:0006148]; nicotinamide riboside catabolic process [GO:0006738]; nucleobase-containing c…	azurophil granule membrane [GO:0035577]; cytosol [GO:0005829]; endoplasmic reticulum-Golgi intermediate compartment [GO:0005793]; endoplasmic reticulum-Golgi intermediate compartment membrane [GO:0033116]; endoplasmic reticulum membrane [GO:0005789]; Golgi membrane [GO:0000139]; integral component of membrane [GO:0016021]; plasma membrane [GO:0005886]; transport vesicle [GO:0030133]
4	P00492	HPRT	Hypoxanthine-guanine phosphoribosyltransferase OS=Homo sapiens OX=9606 GN=HPRT1 PE=1 SV=2	75.944	64.2	24.579						-0.148383	0.0934989			+	CSC,U373,U87	sp|P00492|HPRT_HUMAN	Hypoxanthine-guanine phosphoribosyltransferase; Converts guanine to guanosine monophosphate, and hypoxanthine to inosine monophosphate. Transfers the 5- phosphoribosyl group from 5-phosphoribosylpyrophosphate onto the purine. Plays a central role in the generation of purine nucleotides through the purine salvage pathway.	adenine salvage [GO:0006168]; central nervous system neuron development [GO:0021954]; cerebral cortex neuron differentiation [GO:0021895]; dendrite morphogenesis [GO:0048813]; dopamine metabolic process [GO:0042417]; GMP catabolic process [GO:0046038]; GMP salvage [GO:0032263]; grooming behavior [GO:0007625]; guanine salvage [GO:0006178]; hypoxanthine metabolic process [GO:0046100]; hypoxanthine …	axon [GO:0030424]; beta-catenin destruction complex [GO:0030877]; centrosome [GO:0005813]; cytoplasm [GO:0005737]; cytosol [GO:0005829]; dendrite [GO:0030425]; glutamatergic synapse [GO:0098978]; mitochondrion [GO:0005739]; nucleoplasm [GO:0005654]; nucleus [GO:0005634]; plasma membrane [GO:0005886]; postsynapse [GO:0098794]; Wnt signalosome [GO:1990909]
9	P00505	AATM	Aspartate aminotransferase, mitochondrial OS=Homo sapiens OX=9606 GN=GOT2 PE=1 SV=3	132.53	47.9	47.517						-0.726334	0.434917				CSC,U373	sp|P00505|AATM_HUMAN	Plasma membrane-associated fatty acid-binding protein; Catalyzes the irreversible transamination of the L- tryptophan metabolite L-kynurenine to form kynurenic acid (KA). Plays a key role in amino acid metabolism. Important for metabolite exchange between mitochondria and cytosol. Facilitates cellular uptake of long-chain free fatty acids; Belongs to the class-I pyridoxal-phosphate-dependent amin…	2-oxoglutarate metabolic process [GO:0006103]; 4-hydroxyproline catabolic process [GO:0019470]; aspartate biosynthetic process [GO:0006532]; aspartate catabolic process [GO:0006533]; aspartate metabolic process [GO:0006531]; fatty acid transport [GO:0015908]; female pregnancy [GO:0007565]; glutamate catabolic process to 2-oxoglutarate [GO:0019551]; glutamate catabolic process to aspartate [GO:001…	cytosol [GO:0005829]
2	P00533	EGFR	Epidermal growth factor receptor OS=Homo sapiens OX=9606 GN=EGFR PE=1 SV=2	242.64	27.3	134.28		+	5	+		-0.483674	0.132123				CSC,U373,U87	sp|P00533|EGFR_HUMAN;sp|Q15303|ERBB4_HUMAN	Receptor tyrosine-protein kinase erbB-1; Receptor tyrosine kinase binding ligands of the EGF family and activating several signaling cascades to convert extracellular cues into appropriate cellular responses. Known ligands include EGF, TGFA/TGF-alpha, amphiregulin, epigen/EPGN, BTC/betacellulin, epiregulin/EREG and HBEGF/heparin-binding EGF. Ligand binding triggers receptor homo- and/or heterodim…	activation of phospholipase A2 activity by calcium-mediated signaling [GO:0043006]; activation of phospholipase C activity [GO:0007202]; astrocyte activation [GO:0048143]; cell-cell adhesion [GO:0098609]; cell differentiation [GO:0030154]; cell surface receptor signaling pathway [GO:0007166]; cellular response to cadmium ion [GO:0071276]; cellular response to dexamethasone stimulus [GO:0071549]; …	endoplasmic reticulum [GO:0005783]; endoplasmic reticulum membrane [GO:0005789]; integral component of membrane [GO:0016021]; serine C-palmitoyltransferase complex [GO:0017059]; SPOTS complex [GO:0035339]
8	P00558	PGK1	Phosphoglycerate kinase 1 OS=Homo sapiens OX=9606 GN=PGK1 PE=1 SV=3	323.31	74.1	44.614	291	+				0.178717	0.72698				CSC,U373,U87	sp|P00558|PGK1_HUMAN	Cell migration-inducing gene 10 protein; In addition to its role as a glycolytic enzyme, it seems that PGK-1 acts as a polymerase alpha cofactor protein (primer recognition protein). May play a role in sperm motility.	cellular response to hypoxia [GO:0071456]; epithelial cell differentiation [GO:0030855]; gluconeogenesis [GO:0006094]; glycolytic process [GO:0006096]; negative regulation of angiogenesis [GO:0016525]; phosphorylation [GO:0016310]; plasminogen activation [GO:0031639]	cytosol [GO:0005829]
5	P00568	KAD1	Adenylate kinase isoenzyme 1 OS=Homo sapiens OX=9606 GN=AK1 PE=1 SV=3	11.985	42.3	21.635						-0.548859	0.934436				CSC,U373,U87	sp|P00568|KAD1_HUMAN	Adenylate monophosphate kinase; Catalyzes the reversible transfer of the terminal phosphate group between ATP and AMP. Also displays broad nucleoside diphosphate kinase activity. Plays an important role in cellular energy homeostasis and in adenine nucleotide metabolism; Belongs to the adenylate kinase family. AK1 subfamily.	ADP biosynthetic process [GO:0006172]; AMP metabolic process [GO:0046033]; ATP metabolic process [GO:0046034]; nucleobase-containing small molecule interconversion [GO:0015949]; nucleoside diphosphate phosphorylation [GO:0006165]; nucleoside triphosphate biosynthetic process [GO:0009142]	cytoplasm [GO:0005737]; extracellular exosome [GO:0070062]; Golgi apparatus [GO:0005794]; heterotrimeric G-protein complex [GO:0005834]; lysosomal membrane [GO:0005765]; nuclear membrane [GO:0031965]; photoreceptor outer segment [GO:0001750]; plasma membrane [GO:0005886]; synapse [GO:0045202]
4	P00736	C1R	Complement C1r subcomponent OS=Homo sapiens OX=9606 GN=C1R PE=1 SV=2	5.2665	5.1	80.118		+				NaN	0				U373	sp|P00736|C1R_HUMAN	Complement component 1, r subcomponent; C1r B chain is a serine protease that combines with C1q and C1s to form C1, the first component of the classical pathway of the complement system; Belongs to the peptidase S1 family.	complement activation, classical pathway [GO:0006958]; immune response [GO:0006955]; innate immune response [GO:0045087]; zymogen activation [GO:0031638]	mitochondrial matrix [GO:0005759]; mitochondrion [GO:0005739]; nucleus [GO:0005634]
1	P00742	FA10	Coagulation factor X OS=Homo sapiens OX=9606 GN=F10 PE=1 SV=2	65.039	9.8	54.731				+		NaN	0				U373,U87	sp|P00742|FA10_HUMAN	Coagulation factor X; Factor Xa is a vitamin K-dependent glycoprotein that converts prothrombin to thrombin in the presence of factor Va, calcium and phospholipid during blood clotting; Gla domain containing	blood coagulation [GO:0007596]; positive regulation of cell migration [GO:0030335]; positive regulation of protein kinase B signaling [GO:0051897]	cell projection [GO:0042995]; cytosol [GO:0005829]; histone acetyltransferase complex [GO:0000123]; mitochondrial membrane [GO:0031966]; nucleoplasm [GO:0005654]; nucleus [GO:0005634]; plasma membrane [GO:0005886]; protein-containing complex [GO:0032991]; protein N-acetylglucosaminyltransferase complex [GO:0017122]
2	P00746	CFAD	Complement factor D OS=Homo sapiens OX=9606 GN=CFD PE=1 SV=5	51.092	7.1	27.033						NaN	0				U87	sp|P00746|CFAD_HUMAN	Complement factor D (adipsin); Factor D cleaves factor B when the latter is complexed with factor C3b, activating the C3bbb complex, which then becomes the C3 convertase of the alternate pathway. Its function is homologous to that of C1s in the classical pathway; Belongs to the peptidase S1 family.	complement activation [GO:0006956]; complement activation, alternative pathway [GO:0006957]; Notch signaling pathway [GO:0007219]; proteolysis [GO:0006508]; response to bacterium [GO:0009617]	cytoplasmic vesicle [GO:0031410]; cytosol [GO:0005829]; extracellular matrix [GO:0031012]; extracellular space [GO:0005615]; focal adhesion [GO:0005925]; Golgi lumen [GO:0005796]; integral component of plasma membrane [GO:0005887]; intermediate filament cytoskeleton [GO:0045111]; macropinosome [GO:0044354]; melanosome [GO:0042470]; nucleus [GO:0005634]; plasma membrane [GO:0005886]
2	P00749	UROK	Urokinase-type plasminogen activator OS=Homo sapiens OX=9606 GN=PLAU PE=1 SV=2	42.717	18.1	48.507		+				NaN	0				U87	sp|P00749|UROK_HUMAN	Urokinase-type plasminogen activator; Specifically cleaves the zymogen plasminogen to form the active enzyme plasmin.	blood coagulation [GO:0007596]; chemotaxis [GO:0006935]; fibrinolysis [GO:0042730]; plasminogen activation [GO:0031639]; positive regulation of cell migration [GO:0030335]; proteolysis [GO:0006508]; regulation of cell adhesion mediated by integrin [GO:0033628]; regulation of cell population proliferation [GO:0042127]; regulation of signaling receptor activity [GO:0010469]; regulation of smooth mu…	autophagosome membrane [GO:0000421]; cytoplasmic vesicle [GO:0031410]; integral component of membrane [GO:0016021]; lysosomal membrane [GO:0005765]; membrane [GO:0016020]
5	P00750	TPA	Tissue-type plasminogen activator OS=Homo sapiens OX=9606 GN=PLAT PE=1 SV=1	89.084	28.1	62.916		+				-3.71797	0				U373	sp|P00750|TPA_HUMAN	Tissue-type plasminogen activator; Converts the abundant, but inactive, zymogen plasminogen to plasmin by hydrolyzing a single Arg-Val bond in plasminogen. By controlling plasmin-mediated proteolysis, it plays an important role in tissue remodeling and degradation, in cell migration and many other physiopathological events. Plays a direct role in facilitating neuronal migration.	blood coagulation [GO:0007596]; cellular protein modification process [GO:0006464]; fibrinolysis [GO:0042730]; negative regulation of proteolysis [GO:0045861]; plasminogen activation [GO:0031639]; platelet-derived growth factor receptor signaling pathway [GO:0048008]; prevention of polyspermy [GO:0060468]; proteolysis [GO:0006508]; response to hypoxia [GO:0001666]; smooth muscle cell migration [G…	azurophil granule lumen [GO:0035578]; cytoplasm [GO:0005737]; cytosol [GO:0005829]; extracellular exosome [GO:0070062]; extracellular region [GO:0005576]; focal adhesion [GO:0005925]; membrane [GO:0016020]; secretory granule lumen [GO:0034774]; synapse [GO:0045202]; vesicle [GO:0031982]
1	P00966	ASSY	Argininosuccinate synthase OS=Homo sapiens OX=9606 GN=ASS1 PE=1 SV=2	157.48	40.8	46.53						NaN	0				U373,U87	sp|P00966|ASSY_HUMAN	Argininosuccinate synthase 1; One of the enzymes of the urea cycle, the metabolic pathway transforming neurotoxic amonia produced by protein catabolism into inocuous urea in the liver of ureotelic animals. Catalyzes the formation of arginosuccinate from aspartate, citrulline and ATP and together with ASL it is responsible for the biosynthesis of arginine in most body tissues; Belongs to the argin…	acute-phase response [GO:0006953]; aging [GO:0007568]; arginine biosynthetic process [GO:0006526]; argininosuccinate metabolic process [GO:0000053]; aspartate metabolic process [GO:0006531]; cellular response to amine stimulus [GO:0071418]; cellular response to amino acid stimulus [GO:0071230]; cellular response to ammonium ion [GO:0071242]; cellular response to cAMP [GO:0071320]; cellular respon…	cytosol [GO:0005829]; microtubule [GO:0005874]; microtubule associated complex [GO:0005875]; spindle [GO:0005819]
4	P01008	ANT3	Antithrombin-III OS=Homo sapiens OX=9606 GN=SERPINC1 PE=1 SV=1	23.572	12.9	52.602		+				NaN	0				U373,U87	sp|P01008|ANT3_HUMAN	Serpin peptidase inhibitor, clade C (antithrombin), member 1; Most important serine protease inhibitor in plasma that regulates the blood coagulation cascade. AT-III inhibits thrombin, matriptase-3/TMPRSS7, as well as factors IXa, Xa and XIa. Its inhibitory activity is greatly enhanced in the presence of heparin; Serpin peptidase inhibitors	acute inflammatory response to antigenic stimulus [GO:0002438]; blood coagulation [GO:0007596]; lactation [GO:0007595]; negative regulation of endopeptidase activity [GO:0010951]; regulation of blood coagulation, intrinsic pathway [GO:2000266]; response to nutrient [GO:0007584]	integral component of mitochondrial outer membrane [GO:0031307]; membrane [GO:0016020]; mitochondrial outer membrane [GO:0005741]; mitochondrion [GO:0005739]
8	P01019	ANGT	Angiotensinogen OS=Homo sapiens OX=9606 GN=AGT PE=1 SV=1	14.054	13	53.154						NaN	0				CSC	sp|P01019|ANGT_HUMAN	Angiotensinogen (serpin peptidase inhibitor, clade A, member 8); Essential component of the renin-angiotensin system (RAS), a potent regulator of blood pressure, body fluid and electrolyte homeostasis; Endogenous ligands	activation of MAPK activity [GO:0000187]; activation of phospholipase C activity [GO:0007202]; aging [GO:0007568]; angiotensin-activated signaling pathway [GO:0038166]; angiotensin-mediated drinking behavior [GO:0003051]; artery smooth muscle contraction [GO:0014824]; associative learning [GO:0008306]; blood vessel remodeling [GO:0001974]; cell-cell signaling [GO:0007267]; cell growth involved in…	cytosol [GO:0005829]; eukaryotic 43S preinitiation complex [GO:0016282]; eukaryotic 48S preinitiation complex [GO:0033290]; eukaryotic translation initiation factor 3 complex [GO:0005852]; eukaryotic translation initiation factor 3 complex, eIF3m [GO:0071541]; membrane [GO:0016020]
8	P01023	A2MG	Alpha-2-macroglobulin OS=Homo sapiens OX=9606 GN=A2M PE=1 SV=3	323.31	46.1	163.29	232	+		+	+	3.1863	3.34971	+	+		CSC,U373,U87	sp|P01023|A2MG_HUMAN	C3 and PZP-like alpha-2-macroglobulin domain-containing protein 5; Is able to inhibit all four classes of proteinases by a unique 'trapping' mechanism. This protein has a peptide stretch, called the 'bait region' which contains specific cleavage sites for different proteinases. When a proteinase cleaves the bait region, a conformational change is induced in the protein which traps the proteinase.…	negative regulation of complement activation, lectin pathway [GO:0001869]; stem cell differentiation [GO:0048863]	extracellular exosome [GO:0070062]; mitochondrial inner membrane [GO:0005743]; mitochondrial intermembrane space [GO:0005758]; mitochondrion [GO:0005739]
1	P01024	CO3	Complement C3 OS=Homo sapiens OX=9606 GN=C3 PE=1 SV=2	234.48	11	187.15	239	+				NaN	0				U373,U87	sp|P01024|CO3_HUMAN	C3 and PZP-like alpha-2-macroglobulin domain-containing protein 1; C3 plays a central role in the activation of the complement system. Its processing by C3 convertase is the central reaction in both classical and alternative complement pathways. After activation C3b can bind covalently, via its reactive thioester, to cell surface carbohydrates or immune aggregates; C3 and PZP like, alpha-2-macrog…	amyloid-beta clearance [GO:0097242]; cell surface receptor signaling pathway involved in cell-cell signaling [GO:1905114]; complement activation [GO:0006956]; complement activation, alternative pathway [GO:0006957]; complement activation, classical pathway [GO:0006958]; complement-dependent cytotoxicity [GO:0097278]; complement-mediated synapse pruning [GO:0150062]; fatty acid metabolic process […	apical plasma membrane [GO:0016324]; extracellular exosome [GO:0070062]; integral component of plasma membrane [GO:0005887]; membrane [GO:0016020]; microvillus membrane [GO:0031528]; plasma membrane [GO:0005886]
8	P01033	TIMP1	Metalloproteinase inhibitor 1 OS=Homo sapiens OX=9606 GN=TIMP1 PE=1 SV=1	15.976	34.8	23.171						-1.67765	0.779129				CSC	sp|P01033|TIMP1_HUMAN	Tissue inhibitor of metalloproteinases 1; Metalloproteinase inhibitor that functions by forming one to one complexes with target metalloproteinases, such as collagenases, and irreversibly inactivates them by binding to their catalytic zinc cofactor. Acts on MMP1, MMP2, MMP3, MMP7, MMP8, MMP9, MMP10, MMP11, MMP12, MMP13 and MMP16. Does not act on MMP14. Also functions as a growth factor that regul…	aging [GO:0007568]; cartilage development [GO:0051216]; cell activation [GO:0001775]; cellular response to UV-A [GO:0071492]; connective tissue replacement involved in inflammatory response wound healing [GO:0002248]; negative regulation of apoptotic process [GO:0043066]; negative regulation of catalytic activity [GO:0043086]; negative regulation of endopeptidase activity [GO:0010951]; negative r…	cytosol [GO:0005829]; eukaryotic 43S preinitiation complex [GO:0016282]; eukaryotic 48S preinitiation complex [GO:0033290]; eukaryotic translation initiation factor 3 complex [GO:0005852]; eukaryotic translation initiation factor 3 complex, eIF3m [GO:0071541]; extracellular exosome [GO:0070062]; membrane [GO:0016020]; polysomal ribosome [GO:0042788]
6	P01111	RASN	GTPase NRas OS=Homo sapiens OX=9606 GN=NRAS PE=1 SV=1	323.31	66.7	21.229		+				0.106216	0.105038				CSC,U373,U87	sp|P01111|RASN_HUMAN	Neuroblastoma RAS viral (v-ras) oncogene homolog; Ras proteins bind GDP/GTP and possess intrinsic GTPase activity.	MAPK cascade [GO:0000165]; positive regulation of endothelial cell proliferation [GO:0001938]; Ras protein signal transduction [GO:0007265]	mitochondrial matrix [GO:0005759]; mitochondrion [GO:0005739]
8	P01116	RASK	GTPase KRas OS=Homo sapiens OX=9606 GN=KRAS PE=1 SV=1	5.8783	55.6	21.656		+				-1.43427	0				CSC	sp|P01116|RASK_HUMAN	Kirsten rat sarcoma viral oncogene homolog; Ras proteins bind GDP/GTP and possess intrinsic GTPase activity. Plays an important role in the regulation of cell proliferation. Plays a role in promoting oncogenic events by inducing transcriptional silencing of tumor suppressor genes (TSGs) in colorectal cancer (CRC) cells in a ZNF304-dependent manner; Belongs to the small GTPase superfamily. Ras fam…	actin cytoskeleton organization [GO:0030036]; cytokine-mediated signaling pathway [GO:0019221]; endocrine signaling [GO:0038002]; epithelial tube branching involved in lung morphogenesis [GO:0060441]; female pregnancy [GO:0007565]; forebrain astrocyte development [GO:0021897]; homeostasis of number of cells within a tissue [GO:0048873]; liver development [GO:0001889]; MAPK cascade [GO:0000165]; n…	azurophil granule [GO:0042582]; early endosome [GO:0005769]; early endosome membrane [GO:0031901]; endocytic vesicle [GO:0030139]; endomembrane system [GO:0012505]; endosome [GO:0005768]; extracellular exosome [GO:0070062]; immunological synapse [GO:0001772]; integral component of membrane [GO:0016021]; late endosome [GO:0005770]; lysosomal membrane [GO:0005765]; lysosome [GO:0005764]; perinuclea…
8	P01130	LDLR	Low-density lipoprotein receptor OS=Homo sapiens OX=9606 GN=LDLR PE=1 SV=1	201.39	17.6	95.375			3	+	+	2.08842	1.60977	+			CSC,U373	sp|P01130|LDLR_HUMAN	Low density lipoprotein receptor; Binds LDL, the major cholesterol-carrying lipoprotein of plasma, and transports it into cells by endocytosis. In order to be internalized, the receptor-ligand complexes must first cluster into clathrin-coated pits; Belongs to the LDLR family.	amyloid-beta clearance [GO:0097242]; amyloid-beta clearance by cellular catabolic process [GO:0150094]; artery morphogenesis [GO:0048844]; cellular response to fatty acid [GO:0071398]; cellular response to low-density lipoprotein particle stimulus [GO:0071404]; cholesterol homeostasis [GO:0042632]; cholesterol import [GO:0070508]; cholesterol metabolic process [GO:0008203]; cholesterol transport …	collagen-containing extracellular matrix [GO:0062023]; cytoplasm [GO:0005737]; cytosol [GO:0005829]; extracellular exosome [GO:0070062]; extracellular space [GO:0005615]
2	P01584	IL1B	Interleukin-1 beta OS=Homo sapiens OX=9606 GN=IL1B PE=1 SV=2	5.0979	9.3	30.748			5			NaN	0				U87	sp|P01584|IL1B_HUMAN	Interleukin 1, beta; Potent proinflammatory cytokine. Initially discovered as the major endogenous pyrogen, induces prostaglandin synthesis, neutrophil influx and activation, T-cell activation and cytokine production, B-cell activation and antibody production, and fibroblast proliferation and collagen production. Promotes Th17 differentiation of T-cells.	apoptotic process [GO:0006915]; cell-cell signaling [GO:0007267]; cellular response to drug [GO:0035690]; cellular response to lipopolysaccharide [GO:0071222]; cellular response to mechanical stimulus [GO:0071260]; cellular response to organic cyclic compound [GO:0071407]; cellular response to organic substance [GO:0071310]; cytokine-mediated signaling pathway [GO:0019221]; embryo implantation [G…	apical plasma membrane [GO:0016324]; basolateral plasma membrane [GO:0016323]; integral component of membrane [GO:0016021]; integral component of plasma membrane [GO:0005887]; integral component of postsynaptic density membrane [GO:0099061]; lateral plasma membrane [GO:0016328]; membrane [GO:0016020]; nuclear membrane [GO:0031965]; parallel fiber to Purkinje cell synapse [GO:0098688]; plasma memb…
5	P01889	HLAB	HLA class I histocompatibility antigen, B alpha chain OS=Homo sapiens OX=9606 GN=HLA-B PE=1 SV=3	12.424	28.7	40.46			1			NaN	0				U373	sp|P01889|HLAB_HUMAN	HLA class I histocompatibility antigen, B-7 alpha chain; Involved in the presentation of foreign antigens to the immune system; C1-set domain containing	adaptive immune response [GO:0002250]; antigen processing and presentation of endogenous peptide antigen via MHC class I via ER pathway, TAP-independent [GO:0002486]; defense response [GO:0006952]; detection of bacterium [GO:0016045]; immune response [GO:0006955]; innate immune response [GO:0045087]; positive regulation of T cell mediated cytotoxicity [GO:0001916]; protection from natural killer …	collagen-containing extracellular matrix [GO:0062023]; endoplasmic reticulum [GO:0005783]; endoplasmic reticulum-Golgi intermediate compartment [GO:0005793]; endoplasmic reticulum lumen [GO:0005788]; extracellular space [GO:0005615]; membrane raft [GO:0045121]
1	P01903	DRA	HLA class II histocompatibility antigen, DR alpha chain OS=Homo sapiens OX=9606 GN=HLA-DRA PE=1 SV=1	266.32	39	28.607			1			-3.67872	0				U373,U87	sp|P01903|DRA_HUMAN;sp|P01906|DQA2_HUMAN	HLA class II histocompatibility antigen, DR alpha chain; Binds peptides derived from antigens that access the endocytic route of antigen presenting cells (APC) and presents them on the cell surface for recognition by the CD4 T-cells. The peptide binding cleft accommodates peptides of 10-30 residues. The peptides presented by MHC class II molecules are generated mostly by degradation of proteins t…	adaptive immune response [GO:0002250]; antigen processing and presentation of endogenous peptide antigen via MHC class II [GO:0002491]; antigen processing and presentation of exogenous peptide antigen via MHC class II [GO:0019886]; antigen processing and presentation of peptide or polysaccharide antigen via MHC class II [GO:0002504]; cognition [GO:0050890]; immune response [GO:0006955]; myeloid d…	cytoplasm [GO:0005737]; cytosol [GO:0005829]; extracellular exosome [GO:0070062]; protein-containing complex [GO:0032991]
1	P01911	DRB	HLA class II histocompatibility antigen, DRB1 beta chain OS=Homo sapiens OX=9606 GN=HLA-DRB1 PE=1 SV=2	264.47	53.8	29.966			1			NaN	0				U373,U87	sp|P01911|DRB_HUMAN	HLA class II histocompatibility antigen, DRB1-15 beta chain; Binds peptides derived from antigens that access the endocytic route of antigen presenting cells (APC) and presents them on the cell surface for recognition by the CD4 T-cells. The peptide binding cleft accommodates peptides of 10-30 residues. The peptides presented by MHC class II molecules are generated mostly by degradation of protei…	antigen processing and presentation of endogenous peptide antigen via MHC class II [GO:0002491]; antigen processing and presentation of exogenous peptide antigen via MHC class II [GO:0019886]; detection of bacterium [GO:0016045]; epidermis development [GO:0008544]; humoral immune response [GO:0006959]; immune response [GO:0006955]; inflammatory response to antigenic stimulus [GO:0002437]; macroph…	integral component of plasma membrane [GO:0005887]; late endosome [GO:0005770]; neuronal cell body [GO:0043025]; plasma membrane [GO:0005886]; recycling endosome [GO:0055037]
2	P02452	CO1A1	Collagen alpha-1(I) chain OS=Homo sapiens OX=9606 GN=COL1A1 PE=1 SV=5	11.899	5.1	138.94		+	5			NaN	0				U87	sp|P02452|CO1A1_HUMAN;CON__Q862S4	Collagen alpha-1(I) chain; Type I collagen is a member of group I collagen (fibrillar forming collagen); Collagens	blood vessel development [GO:0001568]; bone trabecula formation [GO:0060346]; cartilage development involved in endochondral bone morphogenesis [GO:0060351]; cellular response to amino acid stimulus [GO:0071230]; cellular response to epidermal growth factor stimulus [GO:0071364]; cellular response to fibroblast growth factor stimulus [GO:0044344]; cellular response to fluoride [GO:1902618]; cellu…	basolateral plasma membrane [GO:0016323]; integral component of membrane [GO:0016021]; membrane [GO:0016020]; plasma membrane [GO:0005886]
5	P02462	CO4A1	Collagen alpha-1(IV) chain OS=Homo sapiens OX=9606 GN=COL4A1 PE=1 SV=4	10.991	3.3	160.61			5			NaN	0				CSC	sp|P02462|CO4A1_HUMAN	Collagen alpha-1(IV) chain; Type IV collagen is the major structural component of glomerular basement membranes (GBM), forming a 'chicken-wire' meshwork together with laminins, proteoglycans and entactin/nidogen.	basement membrane organization [GO:0071711]; blood vessel morphogenesis [GO:0048514]; brain development [GO:0007420]; branching involved in blood vessel morphogenesis [GO:0001569]; cellular response to amino acid stimulus [GO:0071230]; collagen-activated tyrosine kinase receptor signaling pathway [GO:0038063]; epithelial cell differentiation [GO:0030855]; extracellular matrix organization [GO:003…	apical plasma membrane [GO:0016324]; basolateral plasma membrane [GO:0016323]; external side of apical plasma membrane [GO:0098591]; integral component of membrane [GO:0016021]; membrane [GO:0016020]; plasma membrane [GO:0005886]; platelet dense granule membrane [GO:0031088]
5	P02511	CRYAB	Alpha-crystallin B chain OS=Homo sapiens OX=9606 GN=CRYAB PE=1 SV=2	73.695	76.6	20.159		+		+	+	-4.83204	1.45782	+			CSC,U373	sp|P02511|CRYAB_HUMAN	Renal carcinoma antigen NY-REN-27; May contribute to the transparency and refractive index of the lens. Has chaperone-like activity, preventing aggregation of various proteins under a wide range of stress conditions; Small heat shock proteins	apoptotic process involved in morphogenesis [GO:0060561]; cellular response to gamma radiation [GO:0071480]; lens development in camera-type eye [GO:0002088]; microtubule polymerization or depolymerization [GO:0031109]; multicellular organism aging [GO:0010259]; muscle contraction [GO:0006936]; muscle organ development [GO:0007517]; negative regulation of amyloid fibril formation [GO:1905907]; ne…	actin cytoskeleton [GO:0015629]; bicellular tight junction [GO:0005923]; cytosol [GO:0005829]; extracellular exosome [GO:0070062]; filopodium membrane [GO:0031527]; focal adhesion [GO:0005925]; lamellipodium membrane [GO:0031258]; plasma membrane [GO:0005886]
5	P02545	LMNA	Prelamin-A/C OS=Homo sapiens OX=9606 GN=LMNA PE=1 SV=1	97.795	25.3	74.139		+				-0.631125	0.269586				CSC,U373	sp|P02545|LMNA_HUMAN	Prelamin-A/C; Lamins are components of the nuclear lamina, a fibrous layer on the nucleoplasmic side of the inner nuclear membrane, which is thought to provide a framework for the nuclear envelope and may also interact with chromatin. Lamin A and C are present in equal amounts in the lamina of mammals. Plays an important role in nuclear assembly, chromatin organization, nuclear membrane and telom…	cellular protein localization [GO:0034613]; cellular response to hypoxia [GO:0071456]; DNA double-strand break attachment to nuclear envelope [GO:1990683]; establishment or maintenance of microtubule cytoskeleton polarity [GO:0030951]; muscle organ development [GO:0007517]; negative regulation of cardiac muscle hypertrophy in response to stress [GO:1903243]; negative regulation of cell population…	cytosol [GO:0005829]; endoplasmic reticulum [GO:0005783]; endoplasmic reticulum lumen [GO:0005788]; intracellular membrane-bounded organelle [GO:0043231]; nucleoplasm [GO:0005654]
5	P02649	APOE	Apolipoprotein E OS=Homo sapiens OX=9606 GN=APOE PE=1 SV=1	291.96	43.5	36.154		+	3	+	+	0.9621	1.99978	+			CSC,U373	sp|P02649|APOE_HUMAN	Apolipoprotein E; Mediates the binding, internalization, and catabolism of lipoprotein particles. It can serve as a ligand for the LDL (apo B/E) receptor and for the specific apo-E receptor (chylomicron remnant) of hepatic tissues; Apolipoproteins	AMPA glutamate receptor clustering [GO:0097113]; amyloid precursor protein metabolic process [GO:0042982]; artery morphogenesis [GO:0048844]; cellular calcium ion homeostasis [GO:0006874]; cGMP-mediated signaling [GO:0019934]; cholesterol catabolic process [GO:0006707]; cholesterol efflux [GO:0033344]; cholesterol homeostasis [GO:0042632]; cholesterol metabolic process [GO:0008203]; chylomicron r…	cell surface [GO:0009986]; cytoplasm [GO:0005737]; extracellular exosome [GO:0070062]; focal adhesion [GO:0005925]; synapse [GO:0045202]
1	P02656	APOC3	Apolipoprotein C-III OS=Homo sapiens OX=9606 GN=APOC3 PE=1 SV=1	64.664	16.2	10.852		+	3			NaN	0				U373,U87	sp|P02656|APOC3_HUMAN	Apolipoprotein C-III; Component of triglyceride-rich very low density lipoproteins (VLDL) and high density lipoproteins (HDL) in plasma. Plays a multifaceted role in triglyceride homeostasis. Intracellularly, promotes hepatic very low density lipoprotein 1 (VLDL1) assembly and secretion; extracellularly, attenuates hydrolysis and clearance of triglyceride-rich lipoproteins (TRLs). Impairs the lip…	cholesterol efflux [GO:0033344]; cholesterol homeostasis [GO:0042632]; chylomicron remnant clearance [GO:0034382]; G protein-coupled receptor signaling pathway [GO:0007186]; high-density lipoprotein particle remodeling [GO:0034375]; lipoprotein metabolic process [GO:0042157]; negative regulation of cholesterol import [GO:0060621]; negative regulation of fatty acid biosynthetic process [GO:0045717…	axon [GO:0030424]; centrosome [GO:0005813]; clathrin-coated endocytic vesicle [GO:0045334]; clathrin-coated pit [GO:0005905]; cytoplasm [GO:0005737]; cytoplasmic vesicle [GO:0031410]; cytosol [GO:0005829]; dendritic spine head [GO:0044327]; endocytic vesicle membrane [GO:0030666]; endosome [GO:0005768]; extracellular exosome [GO:0070062]; focal adhesion [GO:0005925]; glutamatergic synapse [GO:009…
2	P02751	FINC	Fibronectin OS=Homo sapiens OX=9606 GN=FN1 PE=1 SV=5	323.31	57.1	272.32	233	+	5	+	+	-5.77787	3.04279	+	+	+	CSC,U373,U87	sp|P02751|FINC_HUMAN	Fibronectin type III domain containing; Endogenous ligands	acute-phase response [GO:0006953]; angiogenesis [GO:0001525]; biological process involved in interaction with symbiont [GO:0051702]; blood coagulation, fibrin clot formation [GO:0072378]; calcium-independent cell-matrix adhesion [GO:0007161]; cell adhesion [GO:0007155]; cell-matrix adhesion [GO:0007160]; cell-substrate junction assembly [GO:0007044]; endodermal cell differentiation [GO:0035987]; …	cytoplasm [GO:0005737]; cytosol [GO:0005829]
9	P02786	TFR1	Transferrin receptor protein 1 OS=Homo sapiens OX=9606 GN=TFRC PE=1 SV=2	323.31	54.6	84.87	211	+	1	+	+	1.28237	3.82728	+	+		CSC,U373,U87	sp|P02786|TFR1_HUMAN	Transferrin receptor protein 1; Cellular uptake of iron occurs via receptor-mediated endocytosis of ligand-occupied transferrin receptor into specialized endosomes. Endosomal acidification leads to iron release. The apotransferrin-receptor complex is then recycled to the cell surface with a return to neutral pH and the concomitant loss of affinity of apotransferrin for its receptor. Transferrin r…	cellular iron ion homeostasis [GO:0006879]; cellular response to drug [GO:0035690]; cellular response to leukemia inhibitory factor [GO:1990830]; intracellular signal transduction [GO:0035556]; iron ion transport [GO:0006826]; negative regulation of apoptotic process [GO:0043066]; negative regulation of mitochondrial fusion [GO:0010637]; osteoclast differentiation [GO:0030316]; positive regulatio…	apical dendrite [GO:0097440]; basal dendrite [GO:0097441]; cytoplasm [GO:0005737]; cytoplasmic vesicle membrane [GO:0030659]; cytosol [GO:0005829]; endoplasmic reticulum [GO:0005783]; endoplasmic reticulum-Golgi intermediate compartment membrane [GO:0033116]; endosome [GO:0005768]; Golgi apparatus [GO:0005794]; Golgi membrane [GO:0000139]; integral component of plasma membrane [GO:0005887]; mitoc…
8	P02787	TRFE	Serotransferrin OS=Homo sapiens OX=9606 GN=TF PE=1 SV=3	323.31	56	77.063				+	+	6.43997	2.12088	+			CSC,U373	sp|P02787|TRFE_HUMAN	Beta-1 metal-binding globulin; Transferrins are iron binding transport proteins which can bind two Fe(3+) ions in association with the binding of an anion, usually bicarbonate. It is responsible for the transport of iron from sites of absorption and heme degradation to those of storage and utilization. Serum transferrin may also have a further role in stimulating cell proliferation.	actin filament organization [GO:0007015]; antibacterial humoral response [GO:0019731]; cellular iron ion homeostasis [GO:0006879]; cellular response to iron ion [GO:0071281]; ERK1 and ERK2 cascade [GO:0070371]; iron ion homeostasis [GO:0055072]; iron ion transport [GO:0006826]; osteoclast differentiation [GO:0030316]; positive regulation of bone resorption [GO:0045780]; positive regulation of cel…	collagen-containing extracellular matrix [GO:0062023]; external side of plasma membrane [GO:0009897]; extracellular exosome [GO:0070062]; extracellular region [GO:0005576]; integral component of plasma membrane [GO:0005887]; plasma membrane [GO:0005886]
9	P02792	FRIL	Ferritin light chain OS=Homo sapiens OX=9606 GN=FTL PE=1 SV=2	80.63	48.6	20.019		+		+	+	1.8432	1.79922		+		CSC,U373,U87	sp|P02792|FRIL_HUMAN	Ferritin, light polypeptide; Stores iron in a soluble, non-toxic, readily available form. Important for iron homeostasis. Iron is taken up in the ferrous form and deposited as ferric hydroxides after oxidation. Also plays a role in delivery of iron to cells. Mediates iron uptake in capsule cells of the developing kidney (By similarity); Belongs to the ferritin family.	cellular iron ion homeostasis [GO:0006879]; intracellular sequestering of iron ion [GO:0006880]; iron ion homeostasis [GO:0055072]; iron ion transport [GO:0006826]	axon [GO:0030424]; cytosol [GO:0005829]; dendrite [GO:0030425]; extracellular exosome [GO:0070062]; extracellular region [GO:0005576]; Golgi apparatus [GO:0005794]; intracellular membrane-bounded organelle [GO:0043231]; lysosomal lumen [GO:0043202]; lysosome [GO:0005764]; membrane [GO:0016020]; membrane raft [GO:0045121]; neuronal cell body [GO:0043025]; nucleus [GO:0005634]; synaptic vesicle [GO…
7	P02794	FRIH	Ferritin heavy chain OS=Homo sapiens OX=9606 GN=FTH1 PE=1 SV=2	124.01	86.3	21.225		+				0.2748	0.801321				CSC,U373,U87	sp|P02794|FRIH_HUMAN	Cell proliferation-inducing gene 15 protein; Stores iron in a soluble, non-toxic, readily available form. Important for iron homeostasis. Has ferroxidase activity. Iron is taken up in the ferrous form and deposited as ferric hydroxides after oxidation. Also plays a role in delivery of iron to cells. Mediates iron uptake in capsule cells of the developing kidney (By similarity); Belongs to the fer…	cellular iron ion homeostasis [GO:0006879]; immune response [GO:0006955]; intracellular sequestering of iron ion [GO:0006880]; iron ion transport [GO:0006826]; negative regulation of cell population proliferation [GO:0008285]; negative regulation of fibroblast proliferation [GO:0048147]	cytosol [GO:0005829]; nucleus [GO:0005634]
3	P04040	CATA	Catalase OS=Homo sapiens OX=9606 GN=CAT PE=1 SV=3	33.411	29	59.755						-0.316	0.154858			+	CSC,U373,U87	sp|P04040|CATA_HUMAN	Catalase; Occurs in almost all aerobically respiring organisms and serves to protect cells from the toxic effects of hydrogen peroxide. Promotes growth of cells including T-cells, B-cells, myeloid leukemia cells, melanoma cells, mastocytoma cells and normal and transformed fibroblast cells; Belongs to the catalase family.	aerobic respiration [GO:0009060]; aging [GO:0007568]; cellular response to growth factor stimulus [GO:0071363]; cholesterol metabolic process [GO:0008203]; hemoglobin metabolic process [GO:0020027]; hydrogen peroxide catabolic process [GO:0042744]; negative regulation of apoptotic process [GO:0043066]; negative regulation of NF-kappaB transcription factor activity [GO:0032088]; osteoblast differe…	cytosol [GO:0005829]; cytosolic large ribosomal subunit [GO:0022625]; cytosolic ribosome [GO:0022626]; extracellular exosome [GO:0070062]; membrane [GO:0016020]; postsynaptic density [GO:0014069]
9	P04062	GLCM	Lysosomal acid glucosylceramidase OS=Homo sapiens OX=9606 GN=GBA PE=1 SV=3	92.557	36	59.716		+	4	+		0.413033	1.41407				CSC,U373	sp|P04062|GLCM_HUMAN	D-glucosyl-N-acylsphingosine glucohydrolase; Glucosylceramidase beta	antigen processing and presentation [GO:0019882]; autophagosome organization [GO:1905037]; autophagy [GO:0006914]; beta-glucoside catabolic process [GO:1901805]; brain morphogenesis [GO:0048854]; cell maturation [GO:0048469]; cellular response to starvation [GO:0009267]; cellular response to tumor necrosis factor [GO:0071356]; ceramide biosynthetic process [GO:0046513]; cerebellar Purkinje cell l…	azurophil granule lumen [GO:0035578]; cell body [GO:0044297]; centrosome [GO:0005813]; chaperonin-containing T-complex [GO:0005832]; cilium [GO:0005929]; cytoplasm [GO:0005737]; cytosol [GO:0005829]; extracellular exosome [GO:0070062]; extracellular region [GO:0005576]; ficolin-1-rich granule lumen [GO:1904813]; intermediate filament cytoskeleton [GO:0045111]; microtubule [GO:0005874]; nucleoplas…
5	P04075	ALDOA	Fructose-bisphosphate aldolase A OS=Homo sapiens OX=9606 GN=ALDOA PE=1 SV=2	323.31	67.3	39.42	275	+		+		-0.875867	1.57948	+			CSC,U373,U87	sp|P04075|ALDOA_HUMAN	Aldolase A, fructose-bisphosphate; Plays a key role in glycolysis and gluconeogenesis. In addition, may also function as scaffolding protein (By similarity); Belongs to the class I fructose-bisphosphate aldolase family.	actin filament organization [GO:0007015]; ATP biosynthetic process [GO:0006754]; binding of sperm to zona pellucida [GO:0007339]; fructose 1,6-bisphosphate metabolic process [GO:0030388]; fructose metabolic process [GO:0006000]; glycolytic process [GO:0006096]; muscle cell cellular homeostasis [GO:0046716]; protein homotetramerization [GO:0051289]; regulation of cell shape [GO:0008360]; striated …	cell body [GO:0044297]; cell projection [GO:0042995]; centrosome [GO:0005813]; chaperonin-containing T-complex [GO:0005832]; cytosol [GO:0005829]; extracellular exosome [GO:0070062]; melanosome [GO:0042470]; microtubule [GO:0005874]; nucleoplasm [GO:0005654]; zona pellucida receptor complex [GO:0002199]
2	P04080	CYTB	Cystatin-B OS=Homo sapiens OX=9606 GN=CSTB PE=1 SV=2	145.03	70.4	11.139				+		-1.66033	1.33213		+	+	CSC,U373,U87	sp|P04080|CYTB_HUMAN	Liver thiol proteinase inhibitor; This is an intracellular thiol proteinase inhibitor. Tightly binding reversible inhibitor of cathepsins L, H and B; Belongs to the cystatin family.	adult locomotory behavior [GO:0008344]; negative regulation of peptidase activity [GO:0010466]; negative regulation of proteolysis [GO:0045861]	caveola [GO:0005901]; cell projection [GO:0042995]; cytoplasm [GO:0005737]; dendritic spine [GO:0043197]; endosome [GO:0005768]; extracellular vesicle [GO:1903561]; intercalated disc [GO:0014704]; membrane [GO:0016020]; neuronal cell body [GO:0043025]; organelle membrane [GO:0031090]; plasma membrane [GO:0005886]; sodium:potassium-exchanging ATPase complex [GO:0005890]; T-tubule [GO:0030315]
1	P04083	ANXA1	Annexin A1 OS=Homo sapiens OX=9606 GN=ANXA1 PE=1 SV=2	323.31	63.9	38.714	251	+	2	+	+	-2.18058	1.90173	+			CSC,U373,U87	sp|P04083|ANXA1_HUMAN	Phospholipase A2 inhibitory protein; Plays important roles in the innate immune response as effector of glucocorticoid-mediated responses and regulator of the inflammatory process. Has anti-inflammatory activity. Plays a role in glucocorticoid-mediated down- regulation of the early phase of the inflammatory response (By similarity). Promotes resolution of inflammation and wound healing. Functions…	actin cytoskeleton reorganization [GO:0031532]; adaptive immune response [GO:0002250]; alpha-beta T cell differentiation [GO:0046632]; arachidonic acid secretion [GO:0050482]; cell surface receptor signaling pathway [GO:0007166]; cellular response to glucocorticoid stimulus [GO:0071385]; cellular response to hydrogen peroxide [GO:0070301]; cellular response to vascular endothelial growth factor s…	nuclear speck [GO:0016607]; nucleolus [GO:0005730]; nucleoplasm [GO:0005654]; nucleus [GO:0005634]; spliceosomal complex [GO:0005681]; U12-type spliceosomal complex [GO:0005689]
1	P04114	APOB	Apolipoprotein B-100 OS=Homo sapiens OX=9606 GN=APOB PE=1 SV=2	49.246	2.3	515.6		+	3			NaN	0				U373,U87	sp|P04114|APOB_HUMAN	Apolipoprotein B-100; Apolipoprotein B is a major protein constituent of chylomicrons (apo B-48), LDL (apo B-100) and VLDL (apo B-100). Apo B-100 functions as a recognition signal for the cellular binding and internalization of LDL particles by the apoB/E receptor; Apolipoproteins	artery morphogenesis [GO:0048844]; cellular response to prostaglandin stimulus [GO:0071379]; cellular response to tumor necrosis factor [GO:0071356]; cholesterol efflux [GO:0033344]; cholesterol homeostasis [GO:0042632]; cholesterol metabolic process [GO:0008203]; cholesterol transport [GO:0030301]; fertilization [GO:0009566]; flagellated sperm motility [GO:0030317]; in utero embryonic developmen…	azurophil granule [GO:0042582]; collagen-containing extracellular matrix [GO:0062023]; cytoplasm [GO:0005737]; cytosol [GO:0005829]; extracellular exosome [GO:0070062]; melanosome [GO:0042470]; membrane [GO:0016020]; midbody [GO:0030496]; nuclear envelope [GO:0005635]; nucleoplasm [GO:0005654]; phagocytic vesicle [GO:0045335]; specific granule [GO:0042581]; spindle [GO:0005819]
7	P04156	PRIO	Major prion protein OS=Homo sapiens OX=9606 GN=PRNP PE=1 SV=1	9.3545	9.5	27.661						0.114567	0.0554598				CSC,U87	sp|P04156|PRIO_HUMAN	Major prion protein; Its primary physiological function is unclear. May play a role in neuronal development and synaptic plasticity. May be required for neuronal myelin sheath maintenance. May promote myelin homeostasis through acting as a agonist for ADGRG6 receptor. May play a role in iron uptake and iron homeostasis. Soluble oligomers are toxic to cultured neuroblastoma cells and induce apopto…	activation of protein kinase activity [GO:0032147]; calcium-mediated signaling using intracellular calcium source [GO:0035584]; cell cycle [GO:0007049]; cellular copper ion homeostasis [GO:0006878]; cellular response to amyloid-beta [GO:1904646]; cellular response to copper ion [GO:0071280]; cellular response to drug [GO:0035690]; dendritic spine maintenance [GO:0097062]; learning or memory [GO:0…
7	P04179	SODM	Superoxide dismutase [Mn], mitochondrial OS=Homo sapiens OX=9606 GN=SOD2 PE=1 SV=3	24.779	22.5	24.75						-0.556316	0.315468				CSC,U87	sp|P04179|SODM_HUMAN	Superoxide dismutase [Mn], mitochondrial; Destroys superoxide anion radicals which are normally produced within the cells and which are toxic to biological systems.	acetylcholine-mediated vasodilation involved in regulation of systemic arterial blood pressure [GO:0003069]; age-dependent response to reactive oxygen species [GO:0001315]; cellular response to ethanol [GO:0071361]; hydrogen peroxide biosynthetic process [GO:0050665]; negative regulation of cell population proliferation [GO:0008285]; negative regulation of membrane hyperpolarization [GO:1902631];…	ASTRA complex [GO:0070209]; cytoplasm [GO:0005737]; TORC1 complex [GO:0031931]; TORC2 complex [GO:0031932]
5	P04181	OAT	Ornithine aminotransferase, mitochondrial OS=Homo sapiens OX=9606 GN=OAT PE=1 SV=1	42.605	39.9	48.534						-0.106725	0.0340133				CSC,U373	sp|P04181|OAT_HUMAN	Ornithine aminotransferase, mitochondrial; Ornithine aminotransferase	arginine catabolic process to glutamate [GO:0019544]; arginine catabolic process to proline via ornithine [GO:0010121]; L-proline biosynthetic process [GO:0055129]; visual perception [GO:0007601]	axon [GO:0030424]; costamere [GO:0043034]; cytoplasm [GO:0005737]; cytoplasmic ribonucleoprotein granule [GO:0036464]; cytosol [GO:0005829]; dendritic filopodium [GO:1902737]; dendritic spine [GO:0043197]; dendritic spine neck [GO:0044326]; glutamatergic synapse [GO:0098978]; growth cone [GO:0030426]; membrane [GO:0016020]; neuronal cell body [GO:0043025]; nucleolus [GO:0005730]; nucleus [GO:0005…
9	P04216	THY1	Thy-1 membrane glycoprotein OS=Homo sapiens OX=9606 GN=THY1 PE=1 SV=2	323.31	54	17.935		+		+		4.3461	1.23941	+	+	+	CSC,U373,U87	sp|P04216|THY1_HUMAN	Thy-1 membrane glycoprotein; May play a role in cell-cell or cell-ligand interactions during synaptogenesis and other events in the brain; CD molecules	angiogenesis [GO:0001525]; cell-cell adhesion [GO:0098609]; cell-cell signaling [GO:0007267]; cytoskeleton organization [GO:0007010]; focal adhesion assembly [GO:0048041]; integrin-mediated signaling pathway [GO:0007229]; negative regulation of axonogenesis [GO:0050771]; negative regulation of cell migration [GO:0030336]; negative regulation of neuron projection regeneration [GO:0070571]; negativ…	extracellular region [GO:0005576]; integral component of plasma membrane [GO:0005887]; plasma membrane [GO:0005886]; semaphorin receptor complex [GO:0002116]
5	P04233	HG2A	HLA class II histocompatibility antigen gamma chain OS=Homo sapiens OX=9606 GN=CD74 PE=1 SV=3	109.11	5.7	33.515	233		1			NaN	0				U373	sp|P04233|HG2A_HUMAN	CD74 molecule, major histocompatibility complex, class II invariant chain; Plays a critical role in MHC class II antigen processing by stabilizing peptide-free class II alpha/beta heterodimers in a complex soon after their synthesis and directing transport of the complex from the endoplasmic reticulum to the endosomal/lysosomal system where the antigen processing and binding of antigenic peptides…	activation of MAPK activity [GO:0000187]; antigen processing and presentation [GO:0019882]; antigen processing and presentation of endogenous antigen [GO:0019883]; antigen processing and presentation of exogenous peptide antigen via MHC class II [GO:0019886]; cell population proliferation [GO:0008283]; chaperone cofactor-dependent protein refolding [GO:0051085]; immunoglobulin mediated immune res…	integral component of membrane [GO:0016021]; intracellular membrane-bounded organelle [GO:0043231]; membrane [GO:0016020]; mitochondrial outer membrane [GO:0005741]; nitric-oxide synthase complex [GO:1903958]
7	P04271	S100B	Protein S100-B OS=Homo sapiens OX=9606 GN=S100B PE=1 SV=2	182.03	40.2	10.713		+				NaN	0				CSC	sp|P04271|S100B_HUMAN	S100 calcium binding protein B; Weakly binds calcium but binds zinc very tightly- distinct binding sites with different affinities exist for both ions on each monomer. Physiological concentrations of potassium ion antagonize the binding of both divalent cations, especially affecting high-affinity calcium-binding sites. Binds to and initiates the activation of STK38 by releasing autoinhibitory int…	astrocyte differentiation [GO:0048708]; axonogenesis [GO:0007409]; cellular response to hypoxia [GO:0071456]; central nervous system development [GO:0007417]; learning or memory [GO:0007611]; long-term synaptic potentiation [GO:0060291]; memory [GO:0007613]; negative regulation of skeletal muscle cell differentiation [GO:2001015]; positive regulation of apoptotic process [GO:0043065]; positive re…	cytosol [GO:0005829]; extracellular exosome [GO:0070062]
3	P04350	TBB4A	Tubulin beta-4A chain OS=Homo sapiens OX=9606 GN=TUBB4A PE=1 SV=2	47.031	67.8	49.585		+	2			-0.267125	0.168661				CSC,U373	sp|P04350|TBB4A_HUMAN;sp|A6NNZ2|TBB8B_HUMAN	Tubulin, beta 4A class IVa; Tubulin is the major constituent of microtubules. It binds two moles of GTP, one at an exchangeable site on the beta chain and one at a non-exchangeable site on the alpha chain; Tubulins	microtubule cytoskeleton organization [GO:0000226]; mitotic cell cycle [GO:0000278]; negative regulation of microtubule polymerization [GO:0031115]	centrosome [GO:0005813]; cytoplasmic dynein complex [GO:0005868]; cytosol [GO:0005829]; kinetochore [GO:0000776]; late endosome [GO:0005770]; lysosome [GO:0005764]; membrane [GO:0016020]; microtubule [GO:0005874]
1	P04406	G3P	Glyceraldehyde-3-phosphate dehydrogenase OS=Homo sapiens OX=9606 GN=GAPDH PE=1 SV=3	323.31	81.5	36.053	377	+	2			-0.764184	1.34888				CSC,U373,U87	sp|P04406|G3P_HUMAN;sp|O14556|G3PT_HUMAN	Glyceraldehyde-3-phosphate dehydrogenase; Has both glyceraldehyde-3-phosphate dehydrogenase and nitrosylase activities, thereby playing a role in glycolysis and nuclear functions, respectively. Participates in nuclear events including transcription, RNA transport, DNA replication and apoptosis. Nuclear functions are probably due to the nitrosylase activity that mediates cysteine S-nitrosylation o…	antimicrobial humoral immune response mediated by antimicrobial peptide [GO:0061844]; cellular response to interferon-gamma [GO:0071346]; defense response to fungus [GO:0050832]; glucose metabolic process [GO:0006006]; glycolytic process [GO:0006096]; killing by host of symbiont cells [GO:0051873]; killing of cells of other organism [GO:0031640]; microtubule cytoskeleton organization [GO:0000226]…	azurophil granule membrane [GO:0035577]; early endosome [GO:0005769]; early endosome membrane [GO:0031901]; endocytic vesicle [GO:0030139]; endomembrane system [GO:0012505]; endosome [GO:0005768]; extracellular exosome [GO:0070062]; lipid droplet [GO:0005811]; lysosomal membrane [GO:0005765]; melanosome [GO:0042470]; plasma membrane [GO:0005886]
1	P04424	ARLY	Argininosuccinate lyase OS=Homo sapiens OX=9606 GN=ASL PE=1 SV=4	49.814	20.9	51.657						NaN	0				U373,U87	sp|P04424|ARLY_HUMAN	Argininosuccinate lyase	arginine biosynthetic process via ornithine [GO:0042450]; urea cycle [GO:0000050]	autophagosome membrane [GO:0000421]; cytosol [GO:0005829]; endosome membrane [GO:0010008]; extracellular exosome [GO:0070062]; extrinsic component of lysosome membrane [GO:0032419]; late endosome [GO:0005770]; late endosome membrane [GO:0031902]; lipid droplet [GO:0005811]; lysosomal membrane [GO:0005765]; lysosome [GO:0005764]; melanosome membrane [GO:0033162]; phagocytic vesicle [GO:0045335]; p…
2	P04439	HLAA	HLA class I histocompatibility antigen, A alpha chain OS=Homo sapiens OX=9606 GN=HLA-A PE=1 SV=2	323.31	55.1	40.84		+	1			-1.35582	0.637813			+	CSC,U373,U87	sp|P04439|HLAA_HUMAN	HLA class I histocompatibility antigen, A-3 alpha chain; Involved in the presentation of foreign antigens to the immune system; C1-set domain containing	antibacterial humoral response [GO:0019731]; antigen processing and presentation of endogenous peptide antigen via MHC class I [GO:0019885]; antigen processing and presentation of endogenous peptide antigen via MHC class I via ER pathway, TAP-dependent [GO:0002485]; antigen processing and presentation of endogenous peptide antigen via MHC class I via ER pathway, TAP-independent [GO:0002486]; anti…	cytosol [GO:0005829]; extracellular exosome [GO:0070062]; extracellular region [GO:0005576]; ficolin-1-rich granule lumen [GO:1904813]; membrane [GO:0016020]; nucleoplasm [GO:0005654]; nucleus [GO:0005634]; proteasome accessory complex [GO:0022624]; proteasome complex [GO:0000502]; proteasome regulatory particle, lid subcomplex [GO:0008541]; secretory granule lumen [GO:0034774]
5	P04632	CPNS1	Calpain small subunit 1 OS=Homo sapiens OX=9606 GN=CAPNS1 PE=1 SV=1	227.66	34	28.315				+		-0.412689	0.320602			+	CSC,U373,U87	sp|P04632|CPNS1_HUMAN	Calcium-activated neutral proteinase small subunit; Regulatory subunit of the calcium-regulated non- lysosomal thiol-protease which catalyzes limited proteolysis of substrates involved in cytoskeletal remodeling and signal transduction; EF-hand domain containing	positive regulation of cell population proliferation [GO:0008284]; regulation of macroautophagy [GO:0016241]	cilium [GO:0005929]; integral component of plasma membrane [GO:0005887]; intrinsic component of plasma membrane [GO:0031226]; membrane [GO:0016020]; plasma membrane [GO:0005886]; stereocilium [GO:0032420]
4	P04792	HSPB1	Heat shock protein beta-1 OS=Homo sapiens OX=9606 GN=HSPB1 PE=1 SV=2	291.16	81.5	22.782		+		+		-0.152566	0.0984463			+	CSC,U373,U87	sp|P04792|HSPB1_HUMAN	Estrogen-regulated 24 kDa protein; Small heat shock protein which functions as a molecular chaperone probably maintaining denatured proteins in a folding- competent state. Plays a role in stress resistance and actin organization. Through its molecular chaperone activity may regulate numerous biological processes including the phosphorylation and the axonal transport of neurofilament proteins.	anterograde axonal protein transport [GO:0099641]; cellular response to vascular endothelial growth factor stimulus [GO:0035924]; chaperone-mediated protein folding [GO:0061077]; intracellular signal transduction [GO:0035556]; negative regulation of apoptotic process [GO:0043066]; negative regulation of oxidative stress-induced intrinsic apoptotic signaling pathway [GO:1902176]; negative regulati…	aminoacyl-tRNA synthetase multienzyme complex [GO:0017101]; cytoplasm [GO:0005737]; cytosol [GO:0005829]; nucleolus [GO:0005730]; nucleoplasm [GO:0005654]; nucleus [GO:0005634]
2	P04818	TYSY	Thymidylate synthase OS=Homo sapiens OX=9606 GN=TYMS PE=1 SV=3	96.666	25.6	35.716						-0.2451	0.272639				CSC,U87	sp|P04818|TYSY_HUMAN	Thymidylate synthetase; Contributes to the de novo mitochondrial thymidylate biosynthesis pathway.	aging [GO:0007568]; cartilage development [GO:0051216]; circadian rhythm [GO:0007623]; developmental growth [GO:0048589]; DNA biosynthetic process [GO:0071897]; dTMP biosynthetic process [GO:0006231]; dTTP biosynthetic process [GO:0006235]; intestinal epithelial cell maturation [GO:0060574]; liver regeneration [GO:0097421]; methylation [GO:0032259]; modulation by virus of host process [GO:0019048…	cytosol [GO:0005829]; endoplasmic reticulum membrane [GO:0005789]; extracellular exosome [GO:0070062]; late endosome [GO:0005770]; lysosome [GO:0005764]; melanosome [GO:0042470]; phagocytic vesicle [GO:0045335]; phagocytic vesicle membrane [GO:0030670]; plasma membrane [GO:0005886]; trans-Golgi network membrane [GO:0032588]; transport vesicle [GO:0030133]
9	P04843	RPN1	Dolichyl-diphosphooligosaccharide--protein glycosyltransferase subunit 1 OS=Homo sapiens OX=9606 GN=RPN1 PE=1 SV=1	323.31	50.2	68.569		+		+	+	1.66197	1.90417	+			CSC,U373	sp|P04843|RPN1_HUMAN	Dolichyl-diphosphooligosaccharide--protein glycosyltransferase 67 kDa subunit; Essential subunit of the N-oligosaccharyl transferase (OST) complex which catalyzes the transfer of a high mannose oligosaccharide from a lipid-linked oligosaccharide donor to an asparagine residue within an Asn-X-Ser/Thr consensus motif in nascent polypeptide chains; Belongs to the OST1 family.	cellular protein modification process [GO:0006464]; protein N-linked glycosylation [GO:0006487]; protein N-linked glycosylation via asparagine [GO:0018279]	bicellular tight junction [GO:0005923]; cell junction [GO:0030054]; cytoplasmic vesicle [GO:0031410]; cytosol [GO:0005829]; endocytic vesicle [GO:0030139]; endosome [GO:0005768]; extracellular exosome [GO:0070062]; insulin-responsive compartment [GO:0032593]; lamellipodium [GO:0030027]; lateral plasma membrane [GO:0016328]; neuron projection [GO:0043005]; plasma membrane [GO:0005886]; recycling e…
8	P04844	RPN2	Dolichyl-diphosphooligosaccharide--protein glycosyltransferase subunit 2 OS=Homo sapiens OX=9606 GN=RPN2 PE=1 SV=3	323.31	56.7	69.283		+		+	+	4.90891	2.02794	+			CSC,U373	sp|P04844|RPN2_HUMAN	Dolichyl-diphosphooligosaccharide--protein glycosyltransferase 63 kDa subunit; Essential subunit of the N-oligosaccharyl transferase (OST) complex which catalyzes the transfer of a high mannose oligosaccharide from a lipid-linked oligosaccharide donor to an asparagine residue within an Asn-X-Ser/Thr consensus motif in nascent polypeptide chains; Belongs to the SWP1 family.	aging [GO:0007568]; cellular protein modification process [GO:0006464]; protein N-linked glycosylation [GO:0006487]; protein N-linked glycosylation via asparagine [GO:0018279]; response to drug [GO:0042493]	cytosol [GO:0005829]; immunological synapse [GO:0001772]; nucleoplasm [GO:0005654]; nucleus [GO:0005634]
2	P04899	GNAI2	Guanine nucleotide-binding protein G(i) subunit alpha-2 OS=Homo sapiens OX=9606 GN=GNAI2 PE=1 SV=3	323.31	63.7	40.45	252	+	1	+		0.477683	0.57011	+			CSC,U373,U87	sp|P04899|GNAI2_HUMAN;sp|P11488|GNAT1_HUMAN;sp|P19087|GNAT2_HUMAN;sp|A8MTJ3|GNAT3_HUMAN	Guanine nucleotide binding protein (G protein), alpha inhibiting activity polypeptide 2; Guanine nucleotide-binding proteins (G proteins) are involved as modulators or transducers in various transmembrane signaling systems. The G(i) proteins are involved in hormonal regulation of adenylate cyclase: they inhibit the cyclase in response to beta-adrenergic stimuli. May play a role in cell division.	adenylate cyclase-activating G protein-coupled receptor signaling pathway [GO:0007189]; adenylate cyclase-inhibiting G protein-coupled receptor signaling pathway [GO:0007193]; adenylate cyclase-modulating G protein-coupled receptor signaling pathway [GO:0007188]; cell cycle [GO:0007049]; cell division [GO:0051301]; cell population proliferation [GO:0008283]; gamma-aminobutyric acid signaling path…	axon terminus [GO:0043679]; catalytic step 2 spliceosome [GO:0071013]; dendrite [GO:0030425]; endoplasmic reticulum [GO:0005783]; growth cone [GO:0030426]; nucleoplasm [GO:0005654]; nucleus [GO:0005634]; ribonucleoprotein complex [GO:1990904]; spliceosomal complex [GO:0005681]
1	P04920	B3A2	Anion exchange protein 2 OS=Homo sapiens OX=9606 GN=SLC4A2 PE=1 SV=4	89.582	13.9	137.01						-0.395751	0.156686				CSC,U373,U87	sp|P04920|B3A2_HUMAN;sp|P48751|B3A3_HUMAN	Solute carrier family 4 (anion exchanger), member 2; Plasma membrane anion exchange protein of wide distribution; Solute carriers	anion transport [GO:0006820]; bicarbonate transport [GO:0015701]; digestive tract development [GO:0048565]; ion homeostasis [GO:0050801]; regulation of intracellular pH [GO:0051453]; spermatogenesis [GO:0007283]; transmembrane transport [GO:0055085]	chromatin [GO:0000785]; extracellular space [GO:0005615]; membrane [GO:0016020]; nBAF complex [GO:0071565]; npBAF complex [GO:0071564]; nucleolus [GO:0005730]; nucleoplasm [GO:0005654]; nucleus [GO:0005634]; protein-containing complex [GO:0032991]; SWI/SNF complex [GO:0016514]
8	P05023	AT1A1	Sodium/potassium-transporting ATPase subunit alpha-1 OS=Homo sapiens OX=9606 GN=ATP1A1 PE=1 SV=1	323.31	45.7	112.89	266	+		+	+	1.43247	2.72091	+			CSC,U373,U87	sp|P05023|AT1A1_HUMAN;sp|P54707|AT12A_HUMAN;sp|P20648|ATP4A_HUMAN	Sodium/potassium-transporting ATPase subunit alpha-1; This is the catalytic component of the active enzyme, which catalyzes the hydrolysis of ATP coupled with the exchange of sodium and potassium ions across the plasma membrane. This action creates the electrochemical gradient of sodium and potassium ions, providing the energy for active transport of various nutrients; ATPase Na+/K+ transporting …	cardiac muscle cell action potential involved in contraction [GO:0086002]; cell communication by electrical coupling involved in cardiac conduction [GO:0086064]; cellular potassium ion homeostasis [GO:0030007]; cellular response to mechanical stimulus [GO:0071260]; cellular response to steroid hormone stimulus [GO:0071383]; cellular sodium ion homeostasis [GO:0006883]; membrane hyperpolarization …	cytoplasm [GO:0005737]; cytosol [GO:0005829]; extracellular exosome [GO:0070062]; membrane [GO:0016020]
1	P05026	AT1B1	Sodium/potassium-transporting ATPase subunit beta-1 OS=Homo sapiens OX=9606 GN=ATP1B1 PE=1 SV=1	28.796	28.4	35.061		+		+	+	-1.50957	2.00578	+			CSC,U373,U87	sp|P05026|AT1B1_HUMAN	Sodium/potassium-transporting ATPase subunit beta-1; This is the non-catalytic component of the active enzyme, which catalyzes the hydrolysis of ATP coupled with the exchange of Na(+) and K(+) ions across the plasma membrane. The beta subunit regulates, through assembly of alpha/beta heterodimers, the number of sodium pumps transported to the plasma membrane; ATPase Na+/K+ transporting subunits	ATP metabolic process [GO:0046034]; cardiac muscle contraction [GO:0060048]; cation transmembrane transport [GO:0098655]; cell adhesion [GO:0007155]; cell communication by electrical coupling involved in cardiac conduction [GO:0086064]; cellular calcium ion homeostasis [GO:0006874]; cellular potassium ion homeostasis [GO:0030007]; cellular sodium ion homeostasis [GO:0006883]; establishment or mai…	endomembrane system [GO:0012505]; endoplasmic reticulum [GO:0005783]; extracellular exosome [GO:0070062]; integral component of membrane [GO:0016021]; Sec61 translocon complex [GO:0005784]
1	P05062	ALDOB	Fructose-bisphosphate aldolase B OS=Homo sapiens OX=9606 GN=ALDOB PE=1 SV=2	69.002	12.4	39.473		+				NaN	0				U373,U87	sp|P05062|ALDOB_HUMAN	Aldolase, fructose-bisphosphate B	fructose 1,6-bisphosphate metabolic process [GO:0030388]; fructose metabolic process [GO:0006000]; glycolytic process [GO:0006096]; NADH oxidation [GO:0006116]; positive regulation of ATPase activity [GO:0032781]; vacuolar proton-transporting V-type ATPase complex assembly [GO:0070072]	clathrin-coated vesicle [GO:0030136]; cytosol [GO:0005829]; endoplasmic reticulum [GO:0005783]; endoplasmic reticulum-Golgi intermediate compartment membrane [GO:0033116]; endoplasmic reticulum membrane [GO:0005789]; Golgi cisterna membrane [GO:0032580]; integral component of lumenal side of endoplasmic reticulum membrane [GO:0071556]; integral component of plasma membrane [GO:0005887]; lipid dro…
9	P05067	A4	Amyloid-beta precursor protein OS=Homo sapiens OX=9606 GN=APP PE=1 SV=3	49.231	16.6	86.942		+				0.825867	0.798648				CSC,U373	sp|P05067|A4_HUMAN	Amyloid beta (A4) precursor protein; N-APP binds TNFRSF21 triggering caspase activation and degeneration of both neuronal cell bodies (via caspase-3) and axons (via caspase-6); Endogenous ligands	adenylate cyclase-activating G protein-coupled receptor signaling pathway [GO:0007189]; adenylate cyclase-inhibiting G protein-coupled receptor signaling pathway [GO:0007193]; adult locomotory behavior [GO:0008344]; amyloid fibril formation [GO:1990000]; antibacterial humoral response [GO:0019731]; antifungal humoral response [GO:0019732]; antimicrobial humoral immune response mediated by antimic…	cytoplasm [GO:0005737]; cytosol [GO:0005829]; nucleus [GO:0005634]; proteasome complex [GO:0000502]
1	P05106	ITB3	Integrin beta-3 OS=Homo sapiens OX=9606 GN=ITGB3 PE=1 SV=2	135.99	32.9	87.057		+	1			NaN	0				U373,U87	sp|P05106|ITB3_HUMAN	Integrin, beta 3 (platelet glycoprotein IIIa, antigen CD61); Integrin alpha-V/beta-3 (ITGAV:ITGB3) is a receptor for cytotactin, fibronectin, laminin, matrix metalloproteinase-2, osteopontin, osteomodulin, prothrombin, thrombospondin, vitronectin and von Willebrand factor. Integrin alpha-IIb/beta-3 (ITGA2B:ITGB3) is a receptor for fibronectin, fibrinogen, plasminogen, prothrombin, thrombospondin …	activation of protein kinase activity [GO:0032147]; angiogenesis involved in wound healing [GO:0060055]; apolipoprotein A-I-mediated signaling pathway [GO:0038027]; apoptotic cell clearance [GO:0043277]; blood coagulation [GO:0007596]; cell adhesion [GO:0007155]; cell adhesion mediated by integrin [GO:0033627]; cell-matrix adhesion [GO:0007160]; cell migration [GO:0016477]; cell-substrate adhesio…	cytoplasm [GO:0005737]; perinuclear region of cytoplasm [GO:0048471]
2	P05120	PAI2	Plasminogen activator inhibitor 2 OS=Homo sapiens OX=9606 GN=SERPINB2 PE=1 SV=2	100.67	36.4	46.596						NaN	0				U87	sp|P05120|PAI2_HUMAN	Serpin peptidase inhibitor, clade B (ovalbumin), member 2; Inhibits urokinase-type plasminogen activator. The monocyte derived PAI-2 is distinct from the endothelial cell- derived PAI-1; Belongs to the serpin family. Ov-serpin subfamily.	fibrinolysis [GO:0042730]; negative regulation of apoptotic process [GO:0043066]; negative regulation of endopeptidase activity [GO:0010951]; wound healing [GO:0042060]	cytosol [GO:0005829]; endoplasmic reticulum membrane [GO:0005789]; integral component of membrane [GO:0016021]; intracellular membrane-bounded organelle [GO:0043231]; peroxisomal membrane [GO:0005778]; peroxisome [GO:0005777]
2	P05121	PAI1	Plasminogen activator inhibitor 1 OS=Homo sapiens OX=9606 GN=SERPINE1 PE=1 SV=1	178.58	58	45.059		+		+		-4.68955	0			+	U373,U87	sp|P05121|PAI1_HUMAN	Serpin peptidase inhibitor, clade E (nexin, plasminogen activator inhibitor type 1), member 1; Serine protease inhibitor. This inhibitor acts as 'bait' for tissue plasminogen activator, urokinase, protein C and matriptase-3/TMPRSS7. Its rapid interaction with PLAT may function as a major control point in the regulation of fibrinolysis; Serpin peptidase inhibitors	angiogenesis [GO:0001525]; cellular response to lipopolysaccharide [GO:0071222]; defense response to Gram-negative bacterium [GO:0050829]; dentinogenesis [GO:0097187]; fibrinolysis [GO:0042730]; negative regulation of blood coagulation [GO:0030195]; negative regulation of cell adhesion mediated by integrin [GO:0033629]; negative regulation of cell migration [GO:0030336]; negative regulation of en…	endomembrane system [GO:0012505]; membrane [GO:0016020]; mitochondrion [GO:0005739]; nuclear speck [GO:0016607]; nucleus [GO:0005634]
9	P05141	ADT2	ADP/ATP translocase 2 OS=Homo sapiens OX=9606 GN=SLC25A5 PE=1 SV=7	62.807	32.6	32.852		+				-0.761633	0.967336				CSC,U373	sp|P05141|ADT2_HUMAN;sp|Q9H0C2|ADT4_HUMAN	Solute carrier family 25 (mitochondrial carrier; adenine nucleotide translocator), member 5; Catalyzes the exchange of cytoplasmic ADP with mitochondrial ATP across the mitochondrial inner membrane. As part of the mitotic spindle-associated MMXD complex it may play a role in chromosome segregation; Solute carriers	adaptive thermogenesis [GO:1990845]; adenine nucleotide transport [GO:0051503]; B cell differentiation [GO:0030183]; cellular response to leukemia inhibitory factor [GO:1990830]; chromosome segregation [GO:0007059]; erythrocyte differentiation [GO:0030218]; mitochondrial ADP transmembrane transport [GO:0140021]; mitochondrial ATP transmembrane transport [GO:1990544]; negative regulation of mitoch…	cytosol [GO:0005829]; extracellular exosome [GO:0070062]; Golgi apparatus [GO:0005794]
4	P05186	PPBT	Alkaline phosphatase, tissue-nonspecific isozyme OS=Homo sapiens OX=9606 GN=ALPL PE=1 SV=4	60.183	21.4	57.304						-0.582834	0				U373	sp|P05186|PPBT_HUMAN	Alkaline phosphatase, tissue-nonspecific isozyme; This isozyme may play a role in skeletal mineralization; Belongs to the alkaline phosphatase family.	cellular response to organic cyclic compound [GO:0071407]; cementum mineralization [GO:0071529]; dephosphorylation [GO:0016311]; developmental process involved in reproduction [GO:0003006]; endochondral ossification [GO:0001958]; osteoblast differentiation [GO:0001649]; response to antibiotic [GO:0046677]; response to glucocorticoid [GO:0051384]; response to lipopolysaccharide [GO:0032496]; respo…	cytosol [GO:0005829]; membrane [GO:0016020]; peroxisomal matrix [GO:0005782]; peroxisomal membrane [GO:0005778]; peroxisome [GO:0005777]
3	P05198	IF2A	Eukaryotic translation initiation factor 2 subunit 1 OS=Homo sapiens OX=9606 GN=EIF2S1 PE=1 SV=3	84.869	46.3	36.112						-0.48188	0.542328				CSC,U373,U87	sp|P05198|IF2A_HUMAN	Eukaryotic translation initiation factor 2, subunit 1 alpha, 35kDa; Functions in the early steps of protein synthesis by forming a ternary complex with GTP and initiator tRNA. This complex binds to a 40S ribosomal subunit, followed by mRNA binding to form a 43S pre-initiation complex. Junction of the 60S ribosomal subunit to form the 80S initiation complex is preceded by hydrolysis of the GTP bou…	aging [GO:0007568]; cellular response to amino acid starvation [GO:0034198]; cellular response to heat [GO:0034605]; cellular response to oxidative stress [GO:0034599]; cellular response to UV [GO:0034644]; negative regulation of guanyl-nucleotide exchange factor activity [GO:1905098]; negative regulation of translational initiation in response to stress [GO:0032057]; PERK-mediated unfolded prote…	cytosol [GO:0005829]; extracellular exosome [GO:0070062]; extracellular region [GO:0005576]; ficolin-1-rich granule lumen [GO:1904813]; membrane [GO:0016020]; nucleoplasm [GO:0005654]; nucleus [GO:0005634]; proteasome complex [GO:0000502]; proteasome regulatory particle [GO:0005838]; secretory granule lumen [GO:0034774]
5	P05362	ICAM1	Intercellular adhesion molecule 1 OS=Homo sapiens OX=9606 GN=ICAM1 PE=1 SV=2	173.6	31.2	57.825		+		+		-0.27524	0.0719585			+	CSC,U373,U87	sp|P05362|ICAM1_HUMAN	Intercellular adhesion molecule 1; ICAM proteins are ligands for the leukocyte adhesion protein LFA-1 (integrin alpha-L/beta-2). During leukocyte trans- endothelial migration, ICAM1 engagement promotes the assembly of endothelial apical cups through ARHGEF26/SGEF and RHOG activation; CD molecules	acute inflammatory response to antigenic stimulus [GO:0002438]; adhesion of symbiont to host [GO:0044406]; cell adhesion [GO:0007155]; cell adhesion mediated by integrin [GO:0033627]; cell aging [GO:0007569]; cellular response to alkaloid [GO:0071312]; cellular response to amyloid-beta [GO:1904646]; cellular response to dexamethasone stimulus [GO:0071549]; cellular response to glucose stimulus [G…	apical plasma membrane [GO:0016324]; cell surface [GO:0009986]; cilium [GO:0005929]; endoplasmic reticulum [GO:0005783]; endoplasmic reticulum-Golgi intermediate compartment [GO:0005793]; extracellular exosome [GO:0070062]; extracellular space [GO:0005615]; integral component of plasma membrane [GO:0005887]; microvillus [GO:0005902]; microvillus membrane [GO:0031528]; photoreceptor outer segment …
4	P05386	RLA1	60S acidic ribosomal protein P1 OS=Homo sapiens OX=9606 GN=RPLP1 PE=1 SV=1	108.21	94.7	11.514		+				0.0631332	0.0610139				CSC,U373,U87	sp|P05386|RLA1_HUMAN	Large ribosomal subunit protein P1; Plays an important role in the elongation step of protein synthesis; Belongs to the eukaryotic ribosomal protein P1/P2 family.	cytoplasmic translation [GO:0002181]; translation [GO:0006412]; translational elongation [GO:0006414]	axonal growth cone [GO:0044295]; dendritic spine [GO:0043197]; extracellular exosome [GO:0070062]; extracellular vesicle [GO:1903561]; filopodium [GO:0030175]; glutamatergic synapse [GO:0098978]; integral component of presynaptic active zone membrane [GO:0099059]; neuronal cell body [GO:0043025]; neuron projection [GO:0043005]; plasma membrane [GO:0005886]
9	P05387	RLA2	60S acidic ribosomal protein P2 OS=Homo sapiens OX=9606 GN=RPLP2 PE=1 SV=1	251.79	88.7	11.665		+	3			0.458908	0.141636				CSC,U373	sp|P05387|RLA2_HUMAN	Large ribosomal subunit protein P2; Plays an important role in the elongation step of protein synthesis; L ribosomal proteins	cytoplasmic translational elongation [GO:0002182]; translation [GO:0006412]	endosome membrane [GO:0010008]; integral component of membrane [GO:0016021]; intracellular membrane-bounded organelle [GO:0043231]; lysosomal membrane [GO:0005765]
4	P05388	RLA0	60S acidic ribosomal protein P0 OS=Homo sapiens OX=9606 GN=RPLP0 PE=1 SV=1	240.9	55.5	34.273		+	3			-0.26955	0.229287				CSC,U373,U87	sp|P05388|RLA0_HUMAN;sp|Q8NHW5|RLA0L_HUMAN	Large ribosomal subunit protein uL10; Ribosomal protein P0 is the functional equivalent of E.coli protein L10.	cellular response to interleukin-4 [GO:0071353]; cytoplasmic translation [GO:0002181]; ribosomal large subunit assembly [GO:0000027]; translation [GO:0006412]	cytoplasmic vesicle [GO:0031410]; integral component of membrane [GO:0016021]; intracellular membrane-bounded organelle [GO:0043231]; lysosomal membrane [GO:0005765]; membrane [GO:0016020]; nucleoplasm [GO:0005654]
2	P05556	ITB1	Integrin beta-1 OS=Homo sapiens OX=9606 GN=ITGB1 PE=1 SV=2	323.31	46.6	88.414	250	+	1	+		-0.3571	0.257833				CSC,U373,U87	sp|P05556|ITB1_HUMAN	Integrin, beta 1 (fibronectin receptor, beta polypeptide, antigen CD29 includes MDF2, MSK12); Integrins alpha-1/beta-1, alpha-2/beta-1, alpha-10/beta- 1 and alpha-11/beta-1 are receptors for collagen. Integrins alpha- 1/beta-1 and alpha-2/beta-2 recognize the proline-hydroxylated sequence G-F-P-G-E-R in collagen. Integrins alpha-2/beta-1, alpha- 3/beta-1, alpha-4/beta-1, alpha-5/beta-1, alpha-8/b…	axon extension [GO:0048675]; basement membrane organization [GO:0071711]; B cell differentiation [GO:0030183]; calcium-independent cell-matrix adhesion [GO:0007161]; cardiac muscle cell differentiation [GO:0055007]; CD40 signaling pathway [GO:0023035]; cell adhesion [GO:0007155]; cell adhesion mediated by integrin [GO:0033627]; cell-cell adhesion mediated by integrin [GO:0033631]; cell fate speci…	cell cortex region [GO:0099738]; cell junction [GO:0030054]; cytoskeleton [GO:0005856]; cytosol [GO:0005829]; extracellular exosome [GO:0070062]; focal adhesion [GO:0005925]; nucleoplasm [GO:0005654]; plasma membrane [GO:0005886]; spectrin [GO:0008091]
5	P05997	CO5A2	Collagen alpha-2(V) chain OS=Homo sapiens OX=9606 GN=COL5A2 PE=1 SV=3	191.2	10	144.91			5			NaN	0				U373	sp|P05997|CO5A2_HUMAN	Collagen alpha-2(V) chain; Type V collagen is a member of group I collagen (fibrillar forming collagen). It is a minor connective tissue component of nearly ubiquitous distribution. Type V collagen binds to DNA, heparan sulfate, thrombospondin, heparin, and insulin. Type V collagen is a key determinant in the assembly of tissue- specific matrices (By similarity).	cellular response to amino acid stimulus [GO:0071230]; collagen fibril organization [GO:0030199]; extracellular matrix organization [GO:0030198]; eye morphogenesis [GO:0048592]; negative regulation of endodermal cell differentiation [GO:1903225]; ossification [GO:0001503]; skeletal system development [GO:0001501]; skin development [GO:0043588]	integral component of plasma membrane [GO:0005887]; membrane [GO:0016020]; plasma membrane [GO:0005886]; semaphorin receptor complex [GO:0002116]
1	P06132	DCUP	Uroporphyrinogen decarboxylase OS=Homo sapiens OX=9606 GN=UROD PE=1 SV=2	39.423	57.5	40.786						-0.542767	0				U373,U87	sp|P06132|DCUP_HUMAN	Uroporphyrinogen decarboxylase; Catalyzes the decarboxylation of four acetate groups of uroporphyrinogen-III to yield coproporphyrinogen-III.	heme biosynthetic process [GO:0006783]; protoporphyrinogen IX biosynthetic process [GO:0006782]	azurophil granule membrane [GO:0035577]; clathrin-coated endocytic vesicle membrane [GO:0030669]; cytoplasm [GO:0005737]; endoplasmic reticulum membrane [GO:0005789]; extracellular exosome [GO:0070062]; filopodium [GO:0030175]; hippocampal mossy fiber to CA3 synapse [GO:0098686]; integral component of synaptic vesicle membrane [GO:0030285]; intracellular membrane-bounded organelle [GO:0043231]; l…
6	P06241	FYN	Tyrosine-protein kinase Fyn OS=Homo sapiens OX=9606 GN=FYN PE=1 SV=3	215.21	41.5	60.761				+	+	2.77613	1.71347	+		+	CSC,U373,U87	sp|P06241|FYN_HUMAN	FYN proto-oncogene, Src family tyrosine kinase; Non-receptor tyrosine-protein kinase that plays a role in many biological processes including regulation of cell growth and survival, cell adhesion, integrin-mediated signaling, cytoskeletal remodeling, cell motility, immune response and axon guidance. Inactive FYN is phosphorylated on its C-terminal tail within the catalytic domain. Following activ…	activated T cell proliferation [GO:0050798]; adaptive immune response [GO:0002250]; axon guidance [GO:0007411]; calcium ion transport [GO:0006816]; cell differentiation [GO:0030154]; cellular response to amyloid-beta [GO:1904646]; cellular response to glycine [GO:1905430]; cellular response to L-glutamate [GO:1905232]; cellular response to peptide hormone stimulus [GO:0071375]; cellular response …	cytosol [GO:0005829]; lysosomal membrane [GO:0005765]; lysosome [GO:0005764]; protein-containing complex [GO:0032991]; Ragulator complex [GO:0071986]
8	P06276	CHLE	Cholinesterase OS=Homo sapiens OX=9606 GN=BCHE PE=1 SV=1	72.344	18.8	68.417						NaN	0				CSC	sp|P06276|CHLE_HUMAN	Acylcholine acylhydrolase; Esterase with broad substrate specificity. Contributes to the inactivation of the neurotransmitter acetylcholine. Can degrade neurotoxic organophosphate esters; Belongs to the type-B carboxylesterase/lipase family.	choline metabolic process [GO:0019695]; cocaine metabolic process [GO:0050783]; learning [GO:0007612]; negative regulation of cell population proliferation [GO:0008285]; negative regulation of synaptic transmission [GO:0050805]; neuroblast differentiation [GO:0014016]; response to alkaloid [GO:0043279]; response to drug [GO:0042493]; response to folic acid [GO:0051593]; response to glucocorticoid…	extracellular exosome [GO:0070062]; Golgi apparatus [GO:0005794]; Golgi membrane [GO:0000139]; integral component of Golgi membrane [GO:0030173]
1	P06396	GELS	Gelsolin OS=Homo sapiens OX=9606 GN=GSN PE=1 SV=1	135.17	48.3	85.696	225	+		+		1.26088	0			+	U373,U87	sp|P06396|GELS_HUMAN	Actin-depolymerizing factor; Calcium-regulated, actin-modulating protein that binds to the plus (or barbed) ends of actin monomers or filaments, preventing monomer exchange (end-blocking or capping). It can promote the assembly of monomers into filaments (nucleation) as well as sever filaments already formed. Plays a role in ciliogenesis; Gelsolin/villins	actin filament capping [GO:0051693]; actin filament depolymerization [GO:0030042]; actin filament polymerization [GO:0030041]; actin filament reorganization [GO:0090527]; actin filament severing [GO:0051014]; actin nucleation [GO:0045010]; actin polymerization or depolymerization [GO:0008154]; amyloid fibril formation [GO:1990000]; barbed-end actin filament capping [GO:0051016]; cardiac muscle ce…	integral component of membrane [GO:0016021]; plasma membrane [GO:0005886]
5	P06493	CDK1	Cyclin-dependent kinase 1 OS=Homo sapiens OX=9606 GN=CDK1 PE=1 SV=3	58.197	58.2	34.095		+				-0.233501	0				U373,U87	sp|P06493|CDK1_HUMAN	Cell division control protein 2 homolog; Plays a key role in the control of the eukaryotic cell cycle by modulating the centrosome cycle as well as mitotic onset; promotes G2-M transition, and regulates G1 progress and G1-S transition via association with multiple interphase cyclins. Required in higher cells for entry into S-phase and mitosis. Phosphorylates PARVA/actopaxin, APC, AMPH, APC, BARD1…	animal organ regeneration [GO:0031100]; apoptotic process [GO:0006915]; cell aging [GO:0007569]; cell division [GO:0051301]; cell migration [GO:0016477]; cellular response to hydrogen peroxide [GO:0070301]; centrosome cycle [GO:0007098]; chromosome condensation [GO:0030261]; DNA repair [GO:0006281]; DNA replication [GO:0006260]; epithelial cell differentiation [GO:0030855]; ERK1 and ERK2 cascade …	cytoplasm [GO:0005737]; cytosol [GO:0005829]; nuclear matrix [GO:0016363]; nucleoplasm [GO:0005654]
9	P06576	ATPB	ATP synthase subunit beta, mitochondrial OS=Homo sapiens OX=9606 GN=ATP5F1B PE=1 SV=3	323.31	71.1	56.559		+	4	+		1.40948	0.69435		+	+	CSC,U373,U87	sp|P06576|ATPB_HUMAN	ATP synthase, H+ transporting, mitochondrial F1 complex, beta polypeptide; Mitochondrial membrane ATP synthase (F(1)F(0) ATP synthase or Complex V) produces ATP from ADP in the presence of a proton gradient across the membrane which is generated by electron transport complexes of the respiratory chain. F-type ATPases consist of two structural domains, F(1) - containing the extramembraneous cataly…	angiogenesis [GO:0001525]; ATP biosynthetic process [GO:0006754]; generation of precursor metabolites and energy [GO:0006091]; mitochondrial ATP synthesis coupled proton transport [GO:0042776]; osteoblast differentiation [GO:0001649]; positive regulation of blood vessel endothelial cell migration [GO:0043536]; proton transmembrane transport [GO:1902600]; regulation of intracellular pH [GO:0051453]	fibrillar center [GO:0001650]; mitochondrial inner membrane [GO:0005743]; mitochondrial matrix [GO:0005759]; mitochondrion [GO:0005739]
4	P06702	S10A9	Protein S100-A9 OS=Homo sapiens OX=9606 GN=S100A9 PE=1 SV=1	29.787	36	13.242						-0.87135	0.316268				CSC,U373	sp|P06702|S10A9_HUMAN	Migration inhibitory factor-related protein 14; S100A9 is a calcium- and zinc-binding protein which plays a prominent role in the regulation of inflammatory processes and immune response. It can induce neutrophil chemotaxis, adhesion, can increase the bactericidal activity of neutrophils by promoting phagocytosis via activation of SYK, PI3K/AKT, and ERK1/2 and can induce degranulation of neutroph…	activation of cysteine-type endopeptidase activity involved in apoptotic process [GO:0006919]; antimicrobial humoral immune response mediated by antimicrobial peptide [GO:0061844]; apoptotic process [GO:0006915]; astrocyte development [GO:0014002]; autocrine signaling [GO:0035425]; autophagy [GO:0006914]; cell-cell signaling [GO:0007267]; chronic inflammatory response [GO:0002544]; defense respon…	cytoplasm [GO:0005737]; cytosol [GO:0005829]; nucleolus [GO:0005730]; nucleoplasm [GO:0005654]; synapse [GO:0045202]
1	P06703	S10A6	Protein S100-A6 OS=Homo sapiens OX=9606 GN=S100A6 PE=1 SV=1	43.562	50	10.18		+				-6.16426	0				U373,U87	sp|P06703|S10A6_HUMAN	Prolactin receptor-associated protein; May function as calcium sensor and modulator, contributing to cellular calcium signaling. May function by interacting with other proteins, such as TPR-containing proteins, and indirectly play a role in many physiological processes such as the reorganization of the actin cytoskeleton and in cell motility. Binds 2 calcium ions. Calcium binding is cooperative; …	axonogenesis [GO:0007409]; positive regulation of fibroblast proliferation [GO:0048146]; signal transduction [GO:0007165]	cis-Golgi network membrane [GO:0033106]; cytosol [GO:0005829]; endoplasmic reticulum [GO:0005783]; Golgi apparatus [GO:0005794]; Golgi membrane [GO:0000139]; TRAPP complex [GO:0030008]
7	P06730	IF4E	Eukaryotic translation initiation factor 4E OS=Homo sapiens OX=9606 GN=EIF4E PE=1 SV=2	15.735	39.2	25.097				+	+	2.75022	3.03767	+			CSC,U373	sp|P06730|IF4E_HUMAN;sp|A6NMX2|I4E1B_HUMAN	Eukaryotic translation initiation factor 4E	behavioral fear response [GO:0001662]; cellular response to dexamethasone stimulus [GO:0071549]; G1/S transition of mitotic cell cycle [GO:0000082]; lung development [GO:0030324]; negative regulation of neuron differentiation [GO:0045665]; negative regulation of translation [GO:0017148]; positive regulation of mitotic cell cycle [GO:0045931]; regulation of translation [GO:0006417]; regulation of …	cytosol [GO:0005829]
1	P06732	KCRM	Creatine kinase M-type OS=Homo sapiens OX=9606 GN=CKM PE=1 SV=2	301.99	24.4	43.101						NaN	0				U373,U87	sp|P06732|KCRM_HUMAN	Creatine kinase M chain; Reversibly catalyzes the transfer of phosphate between ATP and various phosphogens (e.g. creatine phosphate). Creatine kinase isoenzymes play a central role in energy transduction in tissues with large, fluctuating energy demands, such as skeletal muscle, heart, brain and spermatozoa.	phosphocreatine biosynthetic process [GO:0046314]	collagen-containing extracellular matrix [GO:0062023]; cytoplasm [GO:0005737]; extracellular region [GO:0005576]; extracellular space [GO:0005615]; nucleoplasm [GO:0005654]; nucleus [GO:0005634]; transcription repressor complex [GO:0017053]
6	P06733	ENOA	Alpha-enolase OS=Homo sapiens OX=9606 GN=ENO1 PE=1 SV=2	323.31	75.8	47.168	327	+				0.00285053	0.00471608				CSC,U373,U87	sp|P06733|ENOA_HUMAN	2-phospho-D-glycerate hydro-lyase; Multifunctional enzyme that, as well as its role in glycolysis, plays a part in various processes such as growth control, hypoxia tolerance and allergic responses. May also function in the intravascular and pericellular fibrinolytic system due to its ability to serve as a receptor and activator of plasminogen on the cell surface of several cell-types such as leu…	canonical glycolysis [GO:0061621]; glycolytic process [GO:0006096]; negative regulation of cell growth [GO:0030308]; negative regulation of hypoxia-induced intrinsic apoptotic signaling pathway [GO:1903298]; negative regulation of transcription, DNA-templated [GO:0045892]; negative regulation of transcription by RNA polymerase II [GO:0000122]; positive regulation of ATP biosynthetic process [GO:2…	catalytic step 2 spliceosome [GO:0071013]; cytoplasm [GO:0005737]; messenger ribonucleoprotein complex [GO:1990124]; neuron projection [GO:0043005]; nucleoplasm [GO:0005654]; nucleus [GO:0005634]; postsynaptic density [GO:0014069]; ribonucleoprotein complex [GO:1990904]; ribonucleoprotein granule [GO:0035770]
4	P06737	PYGL	Glycogen phosphorylase, liver form OS=Homo sapiens OX=9606 GN=PYGL PE=1 SV=4	323.31	48.4	97.147		+				0.1742	0.0763048				CSC,U373,U87	sp|P06737|PYGL_HUMAN	Glycogen phosphorylase, liver form; Phosphorylase is an important allosteric enzyme in carbohydrate metabolism. Enzymes from different sources differ in their regulatory mechanisms and in their natural substrates. However, all known phosphorylases share catalytic and structural properties.	5-phosphoribose 1-diphosphate biosynthetic process [GO:0006015]; glucose homeostasis [GO:0042593]; glycogen catabolic process [GO:0005980]; glycogen metabolic process [GO:0005977]; necroptotic process [GO:0070266]; response to bacterium [GO:0009617]	cytosol [GO:0005829]; extracellular exosome [GO:0070062]; nucleus [GO:0005634]
8	P06744	G6PI	Glucose-6-phosphate isomerase OS=Homo sapiens OX=9606 GN=GPI PE=1 SV=4	138.21	55.7	63.146	214	+		+	+	1.95467	2.59961	+			CSC,U373,U87	sp|P06744|G6PI_HUMAN	Glucose-6-phosphate isomerase; Besides it's role as a glycolytic enzyme, mammalian GPI can function as a tumor-secreted cytokine and an angiogenic factor (AMF) that stimulates endothelial cell motility. GPI is also a neurotrophic factor (Neuroleukin) for spinal and sensory neurons.	carbohydrate metabolic process [GO:0005975]; erythrocyte homeostasis [GO:0034101]; gluconeogenesis [GO:0006094]; glucose 6-phosphate metabolic process [GO:0051156]; glucose homeostasis [GO:0042593]; glycolytic process [GO:0006096]; hemostasis [GO:0007599]; humoral immune response [GO:0006959]; in utero embryonic development [GO:0001701]; learning or memory [GO:0007611]; mesoderm formation [GO:000…	cytosol [GO:0005829]; ESCRT III complex [GO:0000815]; extracellular exosome [GO:0070062]; late endosome membrane [GO:0031902]; membrane [GO:0016020]; membrane coat [GO:0030117]; multivesicular body [GO:0005771]; nuclear envelope [GO:0005635]
1	P06748	NPM	Nucleophosmin OS=Homo sapiens OX=9606 GN=NPM1 PE=1 SV=2	190.41	44.9	32.575		+	4	+	+	-1.7755	2.16438	+			CSC,U373,U87	sp|P06748|NPM_HUMAN	Nucleophosmin (nucleolar phosphoprotein B23, numatrin); Involved in diverse cellular processes such as ribosome biogenesis, centrosome duplication, protein chaperoning, histone assembly, cell proliferation, and regulation of tumor suppressors p53/TP53 and ARF. Binds ribosome presumably to drive ribosome nuclear export. Associated with nucleolar ribonucleoprotein structures and bind single-strande…	cell aging [GO:0007569]; cellular response to UV [GO:0034644]; cell volume homeostasis [GO:0006884]; centrosome cycle [GO:0007098]; chromatin remodeling [GO:0006338]; DNA repair [GO:0006281]; intracellular protein transport [GO:0006886]; negative regulation of apoptotic process [GO:0043066]; negative regulation of cell population proliferation [GO:0008285]; negative regulation of centrosome dupli…	cytoplasm [GO:0005737]; cytosol [GO:0005829]; endoplasmic reticulum [GO:0005783]; postsynaptic density [GO:0014069]; vesicle membrane [GO:0012506]
5	P06753	TPM3	Tropomyosin alpha-3 chain OS=Homo sapiens OX=9606 GN=TPM3 PE=1 SV=2	45.921	24.6	32.95		+				NaN	0				U373	sp|P06753|TPM3_HUMAN	Tropomyosin alpha-3 chain; Binds to actin filaments in muscle and non-muscle cells. Plays a central role, in association with the troponin complex, in the calcium dependent regulation of vertebrate striated muscle contraction. Smooth muscle contraction is regulated by interaction with caldesmon. In non-muscle cells is implicated in stabilizing cytoskeleton actin filaments; Belongs to the tropomyo…	actin filament organization [GO:0007015]; muscle contraction [GO:0006936]	catalytic step 2 spliceosome [GO:0071013]; collagen-containing extracellular matrix [GO:0062023]; cytoplasm [GO:0005737]; extracellular exosome [GO:0070062]; membrane [GO:0016020]; nuclear matrix [GO:0016363]; nucleolus [GO:0005730]; nucleoplasm [GO:0005654]; nucleus [GO:0005634]; paraspeckles [GO:0042382]; post-mRNA release spliceosomal complex [GO:0071014]; ribonucleoprotein complex [GO:1990904…
2	P06756	ITAV	Integrin alpha-V OS=Homo sapiens OX=9606 GN=ITGAV PE=1 SV=2	323.31	42.4	116.04		+	1	+		0.243083	0.124046				CSC,U373,U87	sp|P06756|ITAV_HUMAN	Vitronectin receptor subunit alpha; The alpha-V (ITGAV) integrins are receptors for vitronectin, cytotactin, fibronectin, fibrinogen, laminin, matrix metalloproteinase-2, osteopontin, osteomodulin, prothrombin, thrombospondin and vWF. They recognize the sequence R-G-D in a wide array of ligands. ITGAV:ITGB3 binds to fractalkine (CX3CL1) and may act as its coreceptor in CX3CR1-dependent fractalkin…	angiogenesis [GO:0001525]; apolipoprotein A-I-mediated signaling pathway [GO:0038027]; apoptotic cell clearance [GO:0043277]; calcium ion transmembrane transport [GO:0070588]; cell adhesion [GO:0007155]; cell adhesion mediated by integrin [GO:0033627]; cell-matrix adhesion [GO:0007160]; cell migration [GO:0016477]; cell-substrate adhesion [GO:0031589]; endodermal cell differentiation [GO:0035987]…	extracellular exosome [GO:0070062]; integral component of plasma membrane [GO:0005887]
[truncated: 2,049 more rows]

## Sheet: Identif. & Quantif. details
Identification and quantification information **
Master Protein	Gene Name	Description	-Log ANOVA p value	ANOVA q-value	-LOG(P-value) CSC-Ulines	Difference CSC-Ulines	Difference CSC-U373	-LOG(P-value) CSC-U373	Difference CSC-U87	-LOG(P-value) CSC-U87	Difference U87-U373	-LOG(P-value) U87-U373	LFQ_median_CSC	LFQ_median_U373	LFQ_median_U87	Peptides	Razor + unique peptides	Unique peptides	Q-value	MS/MS count	Unique peptides CSC_1	Unique peptides CSC_2	Unique peptides CSC_3	Unique peptides U373_1	Unique peptides U373_2	Unique peptides U373_3	Unique peptides U87_1	Unique peptides U87_2	Unique peptides U87_3	LFQ_CSC_1	LFQ_CSC_2	LFQ_CSC_3	LFQ_U373_1	LFQ_U373_2	LFQ_U373_3	LFQ_U87_1	LFQ_U87_2	LFQ_U87_3	Identification type CSC_1	Identification type CSC_2	Identification type CSC_3	Identification type U373_1	Identification type U373_2	Identification type U373_3	Identification type U87_1	Identification type U87_2	Identification type U87_3
[truncated: 2,456 more rows]
