# Supplementary material for: miRNome and Proteome Profiling of Small Extracellular Vesicles Secreted by Human Glioblastoma Cell Lines and Primary Cancer Stem Cells
Source: Biomedicines. 2022 Aug 4;10(8):1886. doi: 10.3390/biomedicines10081886 (PMC9405730; doi:10.3390/biomedicines10081886)
Supplement: Supplementary file 1 [file biomedicines-10-01886-s001.zip › supplementasy materials/Table_S6.xlsx]

## Sheet: CSC-sEVs
Table S6. Functional enrichment of the proteins identified in CSC-sEVs, U373-sEVs and U87-sEVs*
term name	category	description	# background genes	# genes	FDR value	p-value	genes
GO:0015800	GO Biological Process	Acidic amino acid transport	58	16	0.0065	0.00044	RAB3A|SLC1A4|SLC38A2|LRRC8A|SLC9A3R1|SLC1A3|ARL6IP5|GJA1|VAMP2|GLS|LRRC8D|NF1|STXBP1|GIPC1|SLC25A13|SLC1A5
GO:0030036	GO Biological Process	Actin cytoskeleton organization	516	109	2.57e-11	4.8e-13	RALA|PDXP|MYH9|PFN1|ARPC3|CAP2|NCK2|PFN2|RAP2A|DSTN|ACTN4|VPS4A|KRAS|SDCBP|KIF23|SLC9A3R1|ARPC1A|CAPZA1|ACTR3|PACSIN2|EHD2|EPB41L5|FARP2|CUL3|NRP1|ANLN|IQGAP2|TJP1|CXADR|FMNL2|MRAS|ACTC1|DBN1|ARPC2|ABI2|ITGB5|CFL2|ARF6|HSP90B1|ANTXR1|TWF2|RAC3|TLN1|ROCK2|CALR|DIAPH2|LLGL1|ZYX|PARVA|HIP1|PLS1|EPB41L2|RHOG|RAP1GDS1|DPYSL3|TPM4|EPB41|DLG1|MINK1|PLS3|RAC1|ACTB|NF1|MYO1C|MYH10|NCKAP1|ARHGEF2|CAPZA2|EZ…
GO:0031532	GO Biological Process	Actin cytoskeleton reorganization	66	18	0.0035	0.00022	RALA|MYH9|RAP2A|FARP2|NRP1|CXADR|ANTXR1|PARVA|MINK1|EZR|PIP5K1A|FLNA|PTPN1|ANXA1|TNIK|RHOA|PTK7|ATP2C1
GO:0051017	GO Biological Process	Actin filament bundle assembly	55	14	0.0234	0.0019	PDXP|ACTN4|CUL3|ITGB5|HSP90B1|ZYX|PLS1|DPYSL3|PLS3|EZR|FSCN1|ACTN1|RHOA|MARCKS
GO:0030042	GO Biological Process	Actin filament depolymerization	11	6	0.026	0.0021	DSTN|CFL2|TWF2|WDR1|CFL1|TWF1
GO:0030043	GO Biological Process	Actin filament fragmentation	4	4	0.0333	0.0028	DSTN|CFL2|WDR1|CFL1
GO:0007015	GO Biological Process	Actin filament organization	254	51	6.51e-05	2.85e-06	PDXP|ARPC3|CAP2|NCK2|DSTN|ACTN4|ARPC1A|ACTR3|CUL3|IQGAP2|ACTC1|DBN1|ARPC2|ABI2|ITGB5|CFL2|HSP90B1|TWF2|RAC3|DIAPH2|ZYX|HIP1|PLS1|RHOG|DPYSL3|TPM4|DLG1|PLS3|RAC1|MYO1C|ARHGEF2|EZR|FLNA|MYO6|CAP1|ACTR2|FSCN1|ACTN1|ALDOA|DIAPH1|CDC42|TF|ARPC4|ARPC1B|CORO1C|RHOA|FAT1|WDR1|CFL1|TWF1|MARCKS
GO:0030029	GO Biological Process	Actin filament-based process	592	119	3.85e-11	7.3e-13	RALA|PDXP|MYH9|PFN1|ARPC3|CAP2|NCK2|PFN2|RAP2A|DSTN|ACTN4|VPS4A|KRAS|SDCBP|KIF23|SLC9A3R1|ARPC1A|CAPZA1|ACTR3|PACSIN2|EHD2|EPB41L5|FARP2|CUL3|NRP1|ANLN|IQGAP2|TJP1|GJA1|CXADR|FMNL2|MRAS|ACTC1|DBN1|ARPC2|ABI2|ITGB5|CFL2|ARF6|HSP90B1|ANTXR1|TWF2|RAC3|TLN1|ROCK2|CALR|DIAPH2|LLGL1|ZYX|PARVA|HIP1|PLS1|EPB41L2|RHOG|CAMK2D|RAP1GDS1|DPYSL3|TPM4|EPB41|DLG1|MINK1|PLS3|RAC1|CACNA2D1|ACTB|NF1|MYO1C|MYH10|NCK…
GO:0002253	GO Biological Process	Activation of immune response	385	83	5.51e-09	1.3e-10	PSMA4|PSMC4|PSMD5|PSMD8|MAPK1|PSMA3|PSME2|PSMD10|PSMD7|PSMA2|C1QBP|ARPC3|SKP1|PLCG1|KRAS|PSMC1|PSMA6|PSMD11|PSMB1|ARPC1A|ACTR3|PSMD3|EIF2B2|PSMB6|PSMA5|NONO|DOCK1|THY1|PSMB4|PSME3|ARPC2|PSMD1|PRKACA|PSMD2|PSMC5|RBM14|PRKDC|PAK2|CLU|UBE2N|PSEN1|CUL1|HSP90AA1|HMGB1|FYN|PSMD12|RAC1|STOML2|SFPQ|ACTB|XRCC6|MYO1C|NCKAP1|MATR3|PSMB5|NRAS|PRKACB|PSMA7|HSP90AB1|VAV2|PSMB2|BAG6|ACTR2|PSME1|XRCC5|GRB2|HLA-A…
GO:0002218	GO Biological Process	Activation of innate immune response	142	50	2.9e-11	5.46e-13	PSMA4|PSMC4|PSMD5|PSMD8|PSMA3|PSME2|PSMD10|PSMD7|PSMA2|SKP1|KRAS|PSMC1|PSMA6|PSMD11|PSMB1|PSMD3|PSMB6|PSMA5|NONO|PSMB4|PSME3|PSMD1|PRKACA|PSMD2|PSMC5|RBM14|PRKDC|PAK2|CUL1|HMGB1|FYN|PSMD12|SFPQ|XRCC6|MATR3|PSMB5|NRAS|PRKACB|PSMA7|PSMB2|PSME1|XRCC5|PSMD14|PSMC2|PSMD13|PSMC6|PSMA1|PSMD6|PSMC3|PSMB3
GO:0044837	GO Biological Process	Actomyosin contractile ring organization	6	5	0.0178	0.0014	VPS4A|KIF23|ANLN|RACGAP1|PDCD6IP
GO:0031032	GO Biological Process	Actomyosin structure organization	111	26	0.0015	9.16e-05	MYH9|VPS4A|KIF23|EPB41L5|CUL3|ANLN|TJP1|ACTC1|ITGB5|CFL2|ROCK2|ZYX|EPB41L2|EPB41|MYH10|CSRP1|CNN3|CIT|PRKAR1A|ITGB1|OBSL1|RHOA|RACGAP1|PDCD6IP|WDR1|MYH14
GO:0071616	GO Biological Process	acyl-CoA biosynthetic process	45	15	0.002	0.00012	DLD|TECR|SLC25A1|ACLY|ACAT1|HSD17B12|FASN|PDHB|ACSL4|ELOVL2|ACSL3|ELOVL5|PPT1|ELOVL1|ACACA
GO:0006637	GO Biological Process	acyl-CoA metabolic process	95	23	0.0024	0.00015	DLD|TECR|SLC25A1|ACOT8|OGDH|ACLY|ACAT1|HSD17B12|FASN|PDHB|HMGCS1|ACSL4|ELOVL2|ACSL3|PMVK|ELOVL5|ACOT7|AASS|PPT1|HSD17B4|DBI|ELOVL1|ACACA
GO:0034333	GO Biological Process	Adherens junction assembly	13	7	0.013	0.00095	VCL|ABI2|JAM3|PAK2|CTNNB1|TBCD|ACTB
GO:0034332	GO Biological Process	Adherens junction organization	62	18	0.0019	0.00012	VCL|EFNB2|PVRL2|ADAM10|CDH2|TJP1|ABI2|JAM3|CTNNA1|PAK2|CTNNB1|TBCD|ACTB|MLLT4|JUP|CTNND1|CDC42|PVR
GO:0046031	GO Biological Process	ADP metabolic process	49	21	6.12e-06	2.19e-07	OGDH|ALDOC|GAPDH|TPI1|ENO1|PFKL|HK2|ADPGK|PKM|PFKM|AK2|PGAM1|PGM1|AK1|PGK1|PFKP|ALDOA|AK4|GPI|ENO2|LDHA
GO:0009060	GO Biological Process	Aerobic respiration	79	23	0.00027	1.35e-05	UQCRC1|DLD|ACO2|OGDH|CAT|COX6B1|COX5B|NNT|UQCRC2|IDH3A|PDHB|CYCS|COX5A|ME2|MDH2|IDH2|CS|MT-CO2|FH|IDH1|UQCRB|MDH1|ADSL
GO:0007568	GO Biological Process	Aging	274	56	1.52e-05	5.84e-07	DLD|MIF|MAPK1|APEX1|GSS|TIMP1|NAMPT|CTSC|MSH2|IGFBP2|MSH6|RPN2|CAT|LRP1|CANX|EIF2S1|SLC12A2|STAT3|ICAM1|IDE|SOD1|CISD2|APP|NPM1|MAP2K1|CTNNA1|EEF2|AURKB|TYMS|NQO1|CALR|PSEN1|GPX4|COL4A2|LONP1|OPA1|AGT|CACYBP|GCLM|ZMPSTE24|ENG|EDNRB|PRNP|GRB2|PICALM|CNP|ERO1L|ABAT|ILK|ATP2B1|CDKN2A|CRYAB|H2AFX|DAG1|SOD2|B2M
GO:0046165	GO Biological Process	Alcohol biosynthetic process	114	31	3.77e-05	1.57e-06	CYP51A1|SPR|PLCG1|ACLY|MSMO1|SPTLC1|SQLE|QDPR|ACAA2|AKR1B1|GBA|HMGCS1|PLCB1|ABCA2|DHCR7|FDPS|CYB5R3|ACAT2|PMVK|NSDHL|GOT1|DHCR24|SCP2|IDI1|ASAH1|G6PD|EBP|PARK7|PLCB3|PLCD3|FDFT1
GO:0006066	GO Biological Process	Alcohol metabolic process	324	61	4.75e-05	2.02e-06	CYP51A1|ACO2|TPI1|SPR|AKR7A2|CAT|PLCG1|APOE|ACLY|MSMO1|SCARB1|SPTLC1|PPAP2A|SQLE|SORD|NPC1|ERLIN2|QDPR|APP|ACAA2|AKR1B1|CALM3|ADH5|IDH3A|GPD2|GBA|HMGCS1|IDH2|PLCB1|ABCA2|ALDH3A2|DHCR7|FDPS|MYOF|CYB5R3|ACAT2|PMVK|NSDHL|GOT1|PPAP2B|DHCR24|SCP2|DPM1|MINPP1|AKR1A1|ALDH1B1|IDI1|RDH11|ASAH1|VLDLR|HDLBP|G6PD|TMEM55B|IDH1|ERLIN1|EBP|PARK7|PLCB3|LDLR|PLCD3|FDFT1
GO:1901607	GO Biological Process	Alpha-amino acid biosynthetic process	58	21	4.71e-05	1.99e-06	ASNS|MTHFD1|PLOD3|GOT2|CAD|ENOPH1|GLUD1|AASDHPPT|PLOD2|GLUL|GLS|SHMT2|OAT|PHGDH|GOT1|ALDH18A1|PSAT1|MTAP|PSPH|ENSP00000381231|BCAT1
GO:1901605	GO Biological Process	Alpha-amino acid metabolic process	191	44	1.59e-05	6.17e-07	ASNS|DLD|MTHFD1|AHCY|OGDH|PLOD3|SARS|GOT2|GFPT2|PPAT|CAD|ACAT1|ENOPH1|GLUD1|AASDHPPT|QDPR|PLOD2|DDAH1|GLUL|PFAS|GLS|SHMT2|ATP7A|GFPT1|ADSS|OAT|PHGDH|GCLM|GOT1|ALDH18A1|CTPS1|PSAT1|MTAP|GLDC|GART|AASS|PSPH|MPST|ENSP00000381231|SMS|ALDH7A1|CTPS2|GMPS|BCAT1
GO:0036109	GO Biological Process	Alpha-linolenic acid metabolic process	13	8	0.0033	0.00021	ACOT8|FADS2|ACOX1|ELOVL2|ELOVL5|SCP2|HSD17B4|ELOVL1
GO:0001667	GO Biological Process	Ameboidal-type cell migration	173	36	0.00074	4.13e-05	EFNB1|MYH9|EFNB2|SMO|LAMA5|SCARB1|EPB41L5|SEMA3A|NRP1|ANLN|IQGAP1|CENPV|PLXND1|RIC8A|PTPN11|ANXA6|FN1|EPHB4|NRP2|DPP4|RAB13|PIP5K1A|PKN2|CAP1|CRB2|EDNRB|GIPC1|ITGB1|ILK|PAFAH1B1|CORO1C|RHOA|GPX1|ROBO1|CFL1|SRGAP2
GO:0043604	GO Biological Process	Amide biosynthetic process	512	178	3.18e-40	9.08e-43	ASNS|DLD|TECR|SLC25A1|EIF5|MTHFD1|GSS|EEF1A2|EIF3E|RPL18A|AIMP2|RPL19|MRPL27|RPS12|RARS|EIF2AK2|SARS|ATIC|MRPS7|EIF3K|RPS16|EIF2S3|ACLY|EIF2S1|NARS|CARS2|IGF2BP3|RPL35|AARS|MARS|SPTLC1|RPL8|DARS|EIF4H|ACAT1|EIF2B2|RPS11|CERS2|RPS27A|EGFR|HSD17B12|RPS3|FARSB|GEMIN5|EIF5B|EIF4A1|APEH|ABCE1|RPS23|GFM2|GCN1L1|RPS9|FASN|PDHB|QARS|RPL13|EEF2|RPL15|RPL38|RPL4|PABPC1|GBA|RPS15A|FARSA|RPLP2|TUFM|KARS|CNDP…
GO:0042886	GO Biological Process	Amide transport	1553	391	1.07e-60	1.52e-63	ARF5|M6PR|GABARAPL2|VAMP3|NGFR|HSPB11|TMED1|STX1B|TIMM13|MYH9|ATP6V1D|ACOT8|RP2|NUTF2|ECH1|SGTA|CDC37|RPL18A|RAB3A|FIS1|YKT6|CHMP5|RPL19|GOLT1B|RAB35|RPS12|EXOC2|VPS4B|CAT|LRP1|SEC61A1|RAB22A|NUP85|THOC2|CANX|HSPB1|YWHAH|SNAP23|COPB1|LMAN1|RPS16|TSG101|APOE|XPO7|ACTN4|ATP6V1E1|VPS25|EXOC4|NUP210|VPS4A|AP3B1|SORT1|ARF3|STX6|KDELR2|SRSF1|RPL35|SDCBP|SORL1|PREB|ARL3|DNAJC13|RAB21|IPO5|ARL1|ERP29|FAF…
GO:0046349	GO Biological Process	Amino sugar biosynthetic process	13	7	0.013	0.00095	GFPT2|GFPT1|UAP1|GNE|GNPDA1|PGM3|NAGK
GO:0046033	GO Biological Process	AMP metabolic process	14	9	0.0011	6.56e-05	AMPD2|NT5E|ADK|AK2|ADSS|AK1|APRT|AK4|ADSL
GO:0031145	GO Biological Process	Anaphase-promoting complex-dependent catabolic process	83	40	2.55e-12	4.35e-14	PSMA4|PSMC4|PSMD5|PSMD8|PSMA3|PSME2|PSMD10|PSMD7|PSMA2|PSMC1|PSMA6|PSMD11|PSMB1|CUL3|PSMD3|CDK2|PSMB6|PSMA5|RPS27A|PSMB4|PSME3|PSMD1|PSMD2|PSMC5|AURKB|PSMD12|PSMB5|BUB3|PSMA7|PSMB2|PSME1|PSMD14|PSMC2|PSMD13|PSMC6|PSMA1|PSMD6|ANAPC4|PSMC3|PSMB3
GO:0048856	GO Biological Process	Anatomical structure development	5402	685	3e-16	3.27e-18	FKBP4|RALA|ITGA3|RANBP9|VAMP3|GNA11|PSMC4|TRIP13|NGFR|NTN1|ASNS|HSPB11|PLOD1|OXCT1|EFNB1|DLD|VCL|STX1B|MAPK1|LGALS1|RTCB|MYH9|ACO2|MTHFD1|GSS|RP2|TIMP1|TBCB|RAB3A|LAMB1|ITGB8|AIMP2|PLOD3|FIS1|MEST|PFN1|CCDC47|DDX5|NAGLU|ALDOC|PRPF19|PANX1|TPI1|RAB35|CAP2|TMEM30A|SPARC|UBE3A|GNB4|MSH2|NCK2|SF3B6|MSH6|WDR77|LEPRE1|ATIC|CAT|UNG|LRP1|SEC61A1|PLCG1|GOT2|RAP2A|EFNB2|NUP85|MBOAT7|THOC2|CAPNS1|COX6B1|RRA…
GO:0048646	GO Biological Process	Anatomical structure formation involved in morphogenesis	883	125	0.00029	1.48e-05	RALA|ITGA3|MAPK1|MYH9|MTHFD1|LAMB1|PFN1|SF3B6|EFNB2|MBOAT7|SMO|PVRL2|EXOC4|NOTCH2|ITGAV|ATP5B|TMED2|TANC1|CD81|EPB41L5|MCAM|GPC1|CUL3|CNTNAP1|PDCD6|NRP1|MFGE8|NOTCH1|THY1|CD109|ACTC1|CAPN2|ITGB5|NAA15|CFL2|JAM3|MAP2K1|GLUL|MMP14|PRKACA|CSPG4|PRKDC|PLXND1|NCL|PSEN1|EPHB3|PTCH1|SMAD3|PARVA|RTN4|RPS7|POFUT2|PTPN11|ABCA2|CTNNB1|ATP7A|ANXA2|WLS|FN1|WARS|ADAM15|SCRIB|EPHB4|EPHA2|MYOF|NRP2|MYH10|COL4A2|…
GO:0060249	GO Biological Process	Anatomical structure homeostasis	380	62	0.0013	7.8e-05	VCL|APEX1|RPA3|HIST1H4F|HSPB1|SMO|ATP1B2|RPA1|KRAS|LAMC1|SLC12A2|PRDX1|PRDX5|SOD1|NOTCH1|TJP1|GJA1|LPCAT1|CXADR|AKR1B1|CFL2|JAM3|TPP1|RAC3|GAA|PRKDC|HSP90AA1|LIPA|PTPN11|CTNNB1|PFKM|RAC1|ACTB|XRCC6|ATP2B2|DCTN1|DMD|FH|PARP1|DKC1|GNAS|HSP90AB1|NCS1|RPA2|RAD50|PCNA|XRCC5|RFC4|ALDOA|ITGB1|TF|ATP2B1|STRAP|RFC5|LAMP2|CDK5|WDR36|PROM1|B2M|UPF1|PTGES3|ACACA
GO:0009653	GO Biological Process	Anatomical structure morphogenesis	2165	315	4.24e-12	7.38e-14	RALA|ITGA3|RANBP9|VAMP3|NGFR|NTN1|EFNB1|DLD|VCL|MAPK1|MYH9|MTHFD1|RP2|RAB3A|LAMB1|ITGB8|PLOD3|FIS1|PFN1|NAGLU|CAP2|SF3B6|LRP1|PLCG1|EFNB2|MBOAT7|THOC2|RRAS|SMO|DOCK7|PVRL2|APOE|LAMA5|TRIM28|EXOC4|CHSY1|GRSF1|AP3B1|KRAS|NOTCH2|KIDINS220|LAMC1|DOCK10|IGF2BP3|ITGAV|MAN2A1|ATP5B|TMED2|SLC9A3R1|PACSIN2|TANC1|CD81|EPB41L5|MCAM|GPC1|CUL3|CNTNAP1|STAT3|RAB10|PDCD6|SLC1A3|TNC|SEMA3A|NRP1|SLIT1|MFGE8|IQGAP…
GO:0001525	GO Biological Process	Angiogenesis	315	53	0.0021	0.00013	MYH9|EFNB2|NOTCH2|ITGAV|ATP5B|MCAM|PDCD6|NRP1|MFGE8|NOTCH1|THY1|NAA15|JAM3|GLUL|MMP14|CSPG4|PLXND1|NCL|EPHB3|PARVA|RTN4|CTNNB1|ANXA2|FN1|WARS|ADAM15|EPHB4|EPHA2|NRP2|COL4A2|VAV2|ENG|CLIC4|EPHB2|HSPG2|POFUT1|COL4A1|NRCAM|PDCD10|PRCP|KRIT1|YWHAZ|ITGB1|CDC42|CYR61|GNA13|GPX1|PRKCA|ROBO1|DAG1|TNFAIP2|GPR56|PLCD3
GO:0048513	GO Biological Process	Animal organ development	3197	406	1.87e-08	4.67e-10	FKBP4|ITGA3|GNA11|NGFR|NTN1|ASNS|HSPB11|OXCT1|EFNB1|MAPK1|LGALS1|RTCB|MYH9|ACO2|MTHFD1|TIMP1|RAB3A|LAMB1|ITGB8|AIMP2|PLOD3|DDX5|NAGLU|SPARC|UBE3A|GNB4|MSH2|WDR77|LEPRE1|ATIC|CAT|LRP1|SEC61A1|GOT2|EFNB2|NUP85|MBOAT7|CAPNS1|COX6B1|RRAS|YWHAH|SMO|ATP1B2|DOCK7|TSG101|LAMA5|TRIM28|EXOC4|CHSY1|H3F3B|AP3B1|KRAS|NOTCH2|SLC38A2|CDK4|LAMC1|DOCK10|LRRC8A|TUBB2B|ADAM10|ARL3|MAN2A1|AARS|TMED2|TRAF4|CSNK2A2|SL…
GO:0031100	GO Biological Process	Animal organ regeneration	75	18	0.0113	0.00082	ATIC|CDK4|CSNK2A2|PPAT|CAD|EGFR|NOTCH1|TYMS|PRMT5|PKM|PTCH1|IGF2R|RAP1A|CSNK2B|PCNA|GSTP1|RPL10|RPL30
GO:0019882	GO Biological Process	Antigen processing and presentation	219	89	2.32e-23	1.64e-25	PSMA4|VAMP3|PSMC4|PSMD5|PSMD8|PSMA3|PSME2|PSMD10|PSMD7|PSMA2|RAB35|LNPEP|CTSD|CANX|SNAP23|AP3B1|KIF23|ITGAV|PSMC1|PSMA6|PSMD11|PSMB1|CAPZA1|PSMD3|RAB10|ICAM1|RAB7A|IDE|PSMB6|PSMA5|PSMB4|AP2M1|PSME3|ITGB5|PDIA3|SEC23A|PSMD1|PSMD2|PSMC5|RAB6A|RAB8B|CALR|AP2A2|AP1S1|SEC24C|AP3D1|PSMD12|DYNC1H1|AP1B1|AP2A1|RAB5B|DCTN1|CAPZA2|PSMB5|ACTR1A|PSMA7|RAB3B|PSMB2|KIF4A|HLA-C|PSME1|SEC13|DNM2|DYNLL1|AP1G1|PSA…
GO:0019884	GO Biological Process	Antigen processing and presentation of exogenous antigen	182	78	1.6e-21	1.22e-23	PSMA4|VAMP3|PSMC4|PSMD5|PSMD8|PSMA3|PSME2|PSMD10|PSMD7|PSMA2|LNPEP|CTSD|CANX|SNAP23|AP3B1|KIF23|ITGAV|PSMC1|PSMA6|PSMD11|PSMB1|CAPZA1|PSMD3|RAB7A|PSMB6|PSMA5|PSMB4|AP2M1|PSME3|ITGB5|PDIA3|SEC23A|PSMD1|PSMD2|PSMC5|CALR|AP2A2|AP1S1|SEC24C|AP3D1|PSMD12|DYNC1H1|AP1B1|AP2A1|DCTN1|CAPZA2|PSMB5|ACTR1A|PSMA7|PSMB2|KIF4A|HLA-C|PSME1|SEC13|DNM2|DYNLL1|AP1G1|HLA-A|DYNC1I2|SEC24A|PSMD14|AP1M1|PSMC2|PSMD13|CA…
GO:0002478	GO Biological Process	Antigen processing and presentation of exogenous peptide antigen	174	76	2.38e-21	1.83e-23	PSMA4|VAMP3|PSMC4|PSMD5|PSMD8|PSMA3|PSME2|PSMD10|PSMD7|PSMA2|LNPEP|CTSD|CANX|SNAP23|KIF23|ITGAV|PSMC1|PSMA6|PSMD11|PSMB1|CAPZA1|PSMD3|RAB7A|PSMB6|PSMA5|PSMB4|AP2M1|PSME3|ITGB5|PDIA3|SEC23A|PSMD1|PSMD2|PSMC5|CALR|AP2A2|AP1S1|SEC24C|PSMD12|DYNC1H1|AP1B1|AP2A1|DCTN1|CAPZA2|PSMB5|ACTR1A|PSMA7|PSMB2|KIF4A|HLA-C|PSME1|SEC13|DNM2|DYNLL1|AP1G1|HLA-A|DYNC1I2|SEC24A|PSMD14|AP1M1|PSMC2|PSMD13|CAPZB|PSMC6|RA…
GO:0042590	GO Biological Process	Antigen processing and presentation of exogenous peptide antigen via mhc class i	80	45	1.14e-15	1.35e-17	PSMA4|VAMP3|PSMC4|PSMD5|PSMD8|PSMA3|PSME2|PSMD10|PSMD7|PSMA2|LNPEP|SNAP23|ITGAV|PSMC1|PSMA6|PSMD11|PSMB1|PSMD3|PSMB6|PSMA5|PSMB4|PSME3|ITGB5|PDIA3|PSMD1|PSMD2|PSMC5|CALR|PSMD12|PSMB5|PSMA7|PSMB2|HLA-C|PSME1|HLA-A|PSMD14|PSMC2|PSMD13|PSMC6|PSMA1|PSMD6|B2M|SEC22B|PSMC3|PSMB3
GO:0002479	GO Biological Process	Antigen processing and presentation of exogenous peptide antigen via mhc class i, tap-dependent	75	44	8.21e-16	9.52e-18	PSMA4|VAMP3|PSMC4|PSMD5|PSMD8|PSMA3|PSME2|PSMD10|PSMD7|PSMA2|SNAP23|ITGAV|PSMC1|PSMA6|PSMD11|PSMB1|PSMD3|PSMB6|PSMA5|PSMB4|PSME3|ITGB5|PDIA3|PSMD1|PSMD2|PSMC5|CALR|PSMD12|PSMB5|PSMA7|PSMB2|HLA-C|PSME1|HLA-A|PSMD14|PSMC2|PSMD13|PSMC6|PSMA1|PSMD6|B2M|SEC22B|PSMC3|PSMB3
GO:0019886	GO Biological Process	Antigen processing and presentation of exogenous peptide antigen via mhc class ii	96	31	2.1e-06	6.9e-08	CTSD|CANX|KIF23|CAPZA1|RAB7A|AP2M1|SEC23A|AP2A2|AP1S1|SEC24C|DYNC1H1|AP1B1|AP2A1|DCTN1|CAPZA2|ACTR1A|KIF4A|SEC13|DNM2|DYNLL1|AP1G1|DYNC1I2|SEC24A|AP1M1|CAPZB|RACGAP1|DCTN2|KLC1|SEC24B|CLTC|AP2B1
GO:0048002	GO Biological Process	Antigen processing and presentation of peptide antigen	191	78	1.63e-20	1.3e-22	PSMA4|VAMP3|PSMC4|PSMD5|PSMD8|PSMA3|PSME2|PSMD10|PSMD7|PSMA2|LNPEP|CTSD|CANX|SNAP23|KIF23|ITGAV|PSMC1|PSMA6|PSMD11|PSMB1|CAPZA1|PSMD3|RAB7A|IDE|PSMB6|PSMA5|PSMB4|AP2M1|PSME3|ITGB5|PDIA3|SEC23A|PSMD1|PSMD2|PSMC5|CALR|AP2A2|AP1S1|SEC24C|PSMD12|DYNC1H1|AP1B1|AP2A1|DCTN1|CAPZA2|PSMB5|ACTR1A|PSMA7|PSMB2|KIF4A|HLA-C|PSME1|SEC13|DNM2|DYNLL1|AP1G1|HLA-A|DYNC1I2|SEC24A|PSMD14|AP1M1|PSMC2|BCAP31|PSMD13|CAP…
GO:0002474	GO Biological Process	Antigen processing and presentation of peptide antigen via mhc class i	96	53	3.7e-18	3.36e-20	PSMA4|VAMP3|PSMC4|PSMD5|PSMD8|PSMA3|PSME2|PSMD10|PSMD7|PSMA2|LNPEP|CANX|SNAP23|ITGAV|PSMC1|PSMA6|PSMD11|PSMB1|PSMD3|IDE|PSMB6|PSMA5|PSMB4|PSME3|ITGB5|PDIA3|SEC23A|PSMD1|PSMD2|PSMC5|CALR|SEC24C|PSMD12|PSMB5|PSMA7|PSMB2|HLA-C|PSME1|SEC13|HLA-A|SEC24A|PSMD14|PSMC2|BCAP31|PSMD13|PSMC6|PSMA1|PSMD6|SEC24B|B2M|SEC22B|PSMC3|PSMB3
GO:0045176	GO Biological Process	Apical protein localization	13	6	0.0447	0.004	NAPA|JAM3|ARF4|ACTB|VANGL2|RDX
GO:0006915	GO Biological Process	Apoptotic process	918	129	0.00029	1.47e-05	NGFR|NTN1|MAPK1|LGALS1|CSNK2A1|PSMD10|AIMP2|FIS1|C1QBP|DDX5|CTSC|GAPDH|MSH2|MSH6|DAD1|SORT1|NOTCH2|HINT2|ITGAV|UBE2K|TRAF4|CSNK2A2|PPM1F|DNAJC10|CUL3|PDCD6|MCM2|VDAC1|SEMA3A|PRDX5|RALB|ARL6IP5|TNFRSF10B|NOTCH1|RPS3|PIGT|DOCK1|SLC25A4|GJA1|APP|ACAA2|AIFM1|KPNB1|HK2|PSME3|NCSTN|RAD21|ARF6|PRDX3|VPS35|HINT1|ARL6IP1|GABARAP|CYCS|PRKDC|CLPTM1L|PAK2|CLU|NOC2L|BID|HSPA5|PPP2R1A|PSEN1|CUL1|RPS27L|SMAD3|L…
GO:0019438	GO Biological Process	Aromatic compound biosynthetic process	1070	161	8.76e-07	2.73e-08	TRIP13|DLD|NANS|TECR|SNRPD3|MAPK1|SLC25A1|SUPT16H|MTHFD1|PGRMC1|NAMPT|RPA3|DDX5|SPR|SARS|ATIC|UNG|HIST1H4F|TRIM28|GFPT2|ACLY|RPA1|AMPD2|NOTCH2|NT5E|CDK4|COX5B|MARS|ATP5B|TCEB2|POLR1A|PPAT|STAT3|CAD|ABCB6|ACAT1|WDR61|PRPSAP2|RPS27A|NOTCH1|HSD17B12|SSRP1|QDPR|SMARCA5|UXS1|ADK|ATP5O|PDXK|ATP5J2|ADCY9|HPRT1|COPS2|NUDT21|ATP5L|RRM1|ATP5H|HINT1|FASN|DTYMK|PDHB|ADCY6|HNRNPD|PFAS|TYMS|CYC1|PRMT5|UGDH|PKM…
GO:0019439	GO Biological Process	Aromatic compound catabolic process	437	114	3.55e-17	3.57e-19	PDXP|AHCY|EIF3E|RPL18A|RPL19|DDX5|RPS12|UNG|RPS16|NT5E|RPL35|RPL8|ACAT1|WDR61|EIF4A3|RPS11|RPS27A|RPS3|QDPR|KPNB1|RPS23|HPRT1|RPS9|HINT1|RPL13|RPL15|RPL38|RPL4|PABPC1|HNRNPD|RPS15A|CNOT1|RPLP2|PPP2R1A|PPP2R2A|RPS7|RPL7|RPS2|KPNA1|HMGB1|RPS21|RPL3|RPL27A|RPL21|RPLP1|RPS17|RPS3A|RPSA|RPL22|THRAP3|SND1|RPS26|TTC37|VCP|COMT|PNP|RPL12|HBS1L|RPL5|MAGOH|RPL7A|PABPC4|RPS4X|RPL10A|NCBP1|HSPA1B|ACOT7|ITPA|…
GO:0034314	GO Biological Process	Arp2/3 complex-mediated actin nucleation	19	8	0.0185	0.0014	ARPC3|ARPC1A|ACTR3|IQGAP2|ARPC2|ACTR2|ARPC4|ARPC1B
GO:0009067	GO Biological Process	Aspartate family amino acid biosynthetic process	20	9	0.0073	0.0005	ASNS|MTHFD1|PLOD3|GOT2|ENOPH1|AASDHPPT|PLOD2|GOT1|MTAP
GO:0009066	GO Biological Process	Aspartate family amino acid metabolic process	50	16	0.0018	0.00011	ASNS|DLD|MTHFD1|OGDH|PLOD3|GOT2|ENOPH1|AASDHPPT|PLOD2|ADSS|PHGDH|GOT1|MTAP|AASS|SMS|ALDH7A1
GO:0048708	GO Biological Process	Astrocyte differentiation	55	16	0.0041	0.00027	MAPK1|LRP1|SMO|KRAS|STAT3|CDK6|EGFR|NOTCH1|APP|S100B|MAP2K1|PSEN1|PTPN11|NF1|VIM|PLP1
GO:0006754	GO Biological Process	ATP biosynthetic process	35	15	0.00023	1.16e-05	COX5B|ATP5B|ATP5O|ATP5J2|ATP5L|ATP5H|CYC1|PKM|ATP6V0C|STOML2|ATP5C1|ATP5F1|ALDOA|ATP5A1|SLC25A13
GO:0046034	GO Biological Process	ATP metabolic process	204	59	2.25e-10	4.62e-12	UQCRC1|DLD|OGDH|ALDOC|GAPDH|TPI1|MSH2|ENO1|COX6B1|COX5B|ATP5B|NDUFS3|UQCRC2|PFKL|ATP6V1A|ATP6V1B2|OLA1|ATP5O|HK2|ATP5J2|ATP5L|ATP5H|UQCRFS1|CYCS|ADPGK|GBAS|CYC1|COX5A|BID|PKM|ATP6V0C|PFKM|AK2|STOML2|ATP5C1|VCP|ATP1A2|MT-CO2|PARP1|ATP1B1|ATP5F1|PGAM1|PGM1|AK1|PGK1|HSPA1B|UQCRQ|PFKP|ALDOA|AK4|ATP5A1|SLC25A13|GPI|NUDT5|NDUFA13|UQCRB|HSPA8|ENO2|LDHA
GO:0015986	GO Biological Process	ATP synthesis coupled proton transport	25	12	0.00067	3.66e-05	COX5B|ATP5B|ATP5O|ATP5J2|ATP5L|ATP5H|CYC1|ATP6V0C|STOML2|ATP5C1|ATP5F1|ATP5A1
GO:0006914	GO Biological Process	Autophagy	270	54	3.9e-05	1.63e-06	GABARAPL2|CSNK2A1|STUB1|FIS1|VPS4B|TSG101|VPS25|VPS4A|CSNK2A2|STAM2|RAB7A|VDAC1|VPS37B|NPC1|CISD2|VPS51|RAB8A|VPS37C|GABARAP|RAB1B|GBA|TOLLIP|CLU|CHMP6|PRKAG1|MVB12A|PSEN1|HGS|HSP90AA1|HMGB1|VCP|VTA1|S100A9|ANXA7|STX12|MAP1LC3A|CSNK2B|VPS28|STAM|VPS36|SQSTM1|DYNLL1|PLAA|ATG9A|RAB1A|LAMP2|TOMM40|RAB23|PARK7|CDKN2A|HSPA8|PHB2|CHMP2A|CLTC
GO:0008088	GO Biological Process	Axo-dendritic transport	66	17	0.0082	0.00058	HSPB1|AP3B1|RAB21|SOD1|HNRNPU|UCHL1|APP|KIF5B|AP3D1|DYNC1H1|SFPQ|OPA1|KIF4A|FLOT2|PAFAH1B1|KIF5C|HSPA8
GO:0061564	GO Biological Process	Axon development	421	98	3.13e-12	5.42e-14	RANBP9|NGFR|NTN1|EFNB1|VCL|MAPK1|RAB3A|LRP1|PLCG1|EFNB2|SMO|DOCK7|NOTCH2|GPC1|RAB10|TNC|SEMA3A|NRP1|SLIT1|NOTCH1|UCHL1|APP|DPYSL5|NPTN|S100B|MAP1B|JAM3|RAB8A|CTNNA1|ALCAM|KIF5B|DPYSL2|USP9X|PITPNA|PLXND1|ENSP00000320295|LLGL1|CRMP1|EPHB3|PTCH1|BSG|HSP90AA1|EPHA3|RTN4|TRIO|RHOG|PTPN11|FYN|RAC1|SPTBN1|ACTB|ATL1|EPHA2|PLXNB1|NLGN3|NRP2|MYH10|EZR|DYNLT1|VANGL2|PLXNA3|L1CAM|SLC9A6|HSP90AB1|SPTAN1|STXB…
GO:0048675	GO Biological Process	Axon extension	36	15	0.0003	1.52e-05	VCL|SEMA3A|NRP1|SLIT1|MAP1B|ALCAM|USP9X|HSP90AA1|NLGN3|NRP2|SLC9A6|HSP90AB1|ITGB1|CDK5|CYFIP1
GO:0048846	GO Biological Process	Axon extension involved in axon guidance	8	5	0.0377	0.0033	SEMA3A|NRP1|SLIT1|ALCAM|NRP2
GO:0007411	GO Biological Process	Axon guidance	275	64	5.01e-08	1.34e-09	RANBP9|NGFR|NTN1|EFNB1|MAPK1|LRP1|PLCG1|EFNB2|SMO|NOTCH2|GPC1|SEMA3A|NRP1|SLIT1|NOTCH1|APP|DPYSL5|NPTN|ALCAM|KIF5B|DPYSL2|PLXND1|ENSP00000320295|CRMP1|EPHB3|PTCH1|BSG|EPHA3|TRIO|RHOG|PTPN11|FYN|RAC1|SPTBN1|EPHA2|PLXNB1|NRP2|MYH10|EZR|VANGL2|PLXNA3|L1CAM|SPTAN1|LYPLA2|EPHB2|TMEFF1|NRCAM|AGRN|PTPRA|VLDLR|LAMA1|GRB2|PLXNA1|GAP43|GRB10|KIF5C|PRKCA|PLXNB2|CDK5|ROBO1|DAG1|CYFIP2|NCAM1|CYFIP1
GO:0007409	GO Biological Process	Axonogenesis	384	91	1.01e-11	1.84e-13	RANBP9|NGFR|NTN1|EFNB1|VCL|MAPK1|RAB3A|LRP1|PLCG1|EFNB2|SMO|DOCK7|NOTCH2|GPC1|RAB10|SEMA3A|NRP1|SLIT1|NOTCH1|UCHL1|APP|DPYSL5|NPTN|S100B|MAP1B|RAB8A|ALCAM|KIF5B|DPYSL2|USP9X|PITPNA|PLXND1|ENSP00000320295|LLGL1|CRMP1|EPHB3|PTCH1|BSG|HSP90AA1|EPHA3|TRIO|RHOG|PTPN11|FYN|RAC1|SPTBN1|ACTB|ATL1|EPHA2|PLXNB1|NLGN3|NRP2|MYH10|EZR|VANGL2|PLXNA3|L1CAM|SLC9A6|HSP90AB1|SPTAN1|STXBP1|LYPLA2|EPHB2|TMEFF1|FLOT1…
GO:0007610	GO Biological Process	Behavior	572	76	0.0358	0.0031	ITGA3|MAPK1|AHCY|NAGLU|ATP1B2|APOE|KRAS|HEXB|GNAO1|TANC1|ARCN1|BCHE|STAT3|SLC1A3|VDAC1|CPT1A|C12orf10|NPC1|EIF4A3|SOD1|EGFR|UCHL1|APP|NPTN|CSTB|S100B|NCSTN|CAPN2|HPRT1|GAA|ARF4|UBA6|GLS|SLC2A4|RIC8A|PSEN1|MTA1|PLCB1|PTN|ABCA2|ATP7A|FYN|NF1|NLGN3|DPP4|ATP1A2|COMT|DCTN1|AGT|ZMPSTE24|EPHB2|ABHD12|ACTR2|APRT|PRNP|VLDLR|PICALM|PTPRZ1|CNP|PSAP|ITGB1|ABAT|PAFAH1B1|SEPT5|PPT1|EIF4G1|PARK7|CDK5|LPHN3|EIF4…
GO:0022610	GO Biological Process	Biological adhesion	931	171	4.7e-13	7.2e-15	ITGA3|VAMP3|NTN1|STK10|EFNB1|VCL|MYH9|MYL12A|CADM4|LAMB1|ITGB8|LAMA4|CD97|EFNB2|HSPB1|ATP1B2|PVRL2|NCAN|LAMA5|NT5E|LAMC1|ITGAV|SCARB1|LGALS3BP|ARVCF|CD81|EPB41L5|MCAM|FARP2|NID1|CNTNAP1|RAB10|ITGA9|ICAM1|TNC|NRP1|MFGE8|CDH2|BCAM|CELSR2|S100A11|EGFR|FREM2|THY1|UBASH3B|CXADR|APP|FZD7|NPTN|COL6A3|ITGB5|METAP1|EDIL3|HEPACAM|ARF6|JAM3|ANTXR1|CTNNA1|ALCAM|PPFIBP1|IL1RAP|TLN1|CTNNAL1|ZYX|RIC8A|PSEN1|EPH…
GO:0065007	GO Biological Process	Biological regulation	12171	1377	2.09e-27	1.27e-29	FKBP4|CYP51A1|RALA|RHBDD2|ITGA3|RANBP9|GABARAPL2|PSMA4|VAMP3|GNA11|PSMC4|TRIP13|NGFR|NTN1|ASNS|STK10|HSPB11|OXCT1|EFNB1|DLD|PSMD5|VCL|TMED1|PSMD8|STX1B|MIF|MAPK1|PDXP|LGALS1|TTLL12|MYH9|ST13|RBX1|SUPT16H|PYGL|ATP6V1D|PSMA3|EIF5|APEX1|PSME2|EEF1A2|CSNK2A1|ACOT8|TXNL1|MYL12A|PSMD10|RP2|TIMP1|NUTF2|PSMD7|STUB1|EHD4|EXTL3|EIF3E|GSR|HNRNPL|SGTA|PLIN3|CDC37|RPL18A|RAB3A|CADM4|LAMB1|NAMPT|ITGB8|AIMP2|PL…
GO:0009058	GO Biological Process	Biosynthetic process	2788	524	3e-48	5.66e-51	CYP51A1|TRIP13|ASNS|DLD|NANS|TECR|MIF|SNRPD3|MAPK1|SLC25A1|MCM5|SUPT16H|PYGL|EIF5|MTHFD1|GSS|EEF1A2|CSNK2A1|ACOT8|PGRMC1|EXTL3|EIF3E|RPL18A|NAMPT|AIMP2|PLOD3|RPA3|RPL19|SLC25A11|DDX5|MRPL27|ALDOC|PRPF19|GAPDH|TPI1|RPS12|RARS|EIF2AK2|MOGS|SPR|ENO1|SARS|ATIC|RPN2|GSTM2|UNG|CHPF|PLCG1|HIST1H4F|GOT2|MRPS7|MBOAT7|EIF3K|SDF2L1|MPDU1|DAD1|LMAN1|RPS16|APOE|NCAN|TRIM28|EIF2S3|GFPT2|ACLY|CHSY1|RPA1|PI4KA|C…
GO:0007596	GO Biological Process	Blood coagulation	303	62	4.12e-06	1.43e-07	GNA11|VCL|MAPK1|MYH9|MYL12A|C1QBP|HSPB1|LMAN1|H3F3B|AP3B1|CAPZA1|EHD2|KIAA1715|RAB5A|GNA12|DOCK11|DOCK1|UBASH3B|GNAQ|METAP1|ANXA5|PRKACA|TLN1|A2M|HIST2H3D|F3|GNG2|PTPN11|FIBP|PLSCR1|FYN|RAC1|ACTB|HIST1H3J|CAPZA2|CSRP1|VPS45|FLNA|STXBP3|PRKACB|GNAS|VAV2|PABPC4|STXBP1|HDAC1|CLIC1|ITPR2|CD9|PRKAR1A|PRCP|CD59|YWHAZ|ILK|CDC42|GNA13|CAPZB|PRKCA|ANO6|SERPINE2|HDAC2|EHD1|GNB1
GO:0001568	GO Biological Process	Blood vessel development	500	78	0.0007	3.9e-05	NGFR|MAPK1|MYH9|ITGB8|LRP1|EFNB2|SMO|APOE|NOTCH2|ITGAV|ATP5B|TMED2|MCAM|PDCD6|NRP1|MFGE8|CDH2|NOTCH1|THY1|NAA15|JAM3|ANTXR1|MAP2K1|GLUL|MMP14|HEG1|CSPG4|PLXND1|NCL|PSEN1|EPHB3|PARVA|RTN4|CTNNB1|ATP7A|ANXA2|FN1|WARS|DHCR7|ADAM15|EPHB4|NF1|EPHA2|NRP2|MYH10|COL4A2|NSDHL|VAV2|ENG|CLIC4|EPHB2|HSPG2|POFUT1|COL4A1|NRCAM|CCM2|DNM2|LAMA1|PDCD10|PRCP|KRIT1|YWHAZ|ITGB1|CDC42|CYR61|GNA13|GPX1|PRKCA|GJC1|PTK7…
GO:0048514	GO Biological Process	Blood vessel morphogenesis	410	65	0.0018	0.00011	MYH9|ITGB8|LRP1|EFNB2|SMO|APOE|NOTCH2|ITGAV|ATP5B|MCAM|PDCD6|NRP1|MFGE8|CDH2|NOTCH1|THY1|NAA15|JAM3|GLUL|MMP14|HEG1|CSPG4|PLXND1|NCL|EPHB3|PARVA|RTN4|CTNNB1|ANXA2|FN1|WARS|ADAM15|EPHB4|NF1|EPHA2|NRP2|COL4A2|VAV2|ENG|CLIC4|EPHB2|HSPG2|POFUT1|COL4A1|NRCAM|CCM2|LAMA1|PDCD10|PRCP|KRIT1|YWHAZ|ITGB1|CDC42|CYR61|GNA13|GPX1|PRKCA|GJC1|ROBO1|SEC24B|DAG1|TNFAIP2|LDLR|GPR56|PLCD3
GO:0007420	GO Biological Process	Brain development	745	132	3.77e-09	8.75e-11	OXCT1|LAMB1|NAGLU|UBE3A|GNB4|ATIC|LRP1|MBOAT7|COX6B1|YWHAH|SMO|ATP1B2|DOCK7|KRAS|SLC38A2|AARS|CSNK2A2|NAPA|NDUFS3|ARCN1|YWHAE|ABCB6|SEMA3A|NRP1|CDK6|ACAT1|SLIT1|CDH2|CELSR2|EGFR|NOTCH1|GLUD1|APP|ATP6V0D1|CALM3|NCSTN|HPRT1|CKB|RRM1|MAP2K1|LRP8|RAC3|ARF4|KIF5B|QARS|DPYSL2|HNRNPD|PRKDC|UBA6|LPHN2|HMGCS1|HSPA5|SEC16A|PSEN1|EPHB3|PTCH1|NME1|RTN4|PLCB1|PTPN11|PTN|CTNNB1|ATP7A|FYN|PGAP1|WLS|SCRIB|ACTB|A…
GO:0060445	GO Biological Process	Branching involved in salivary gland morphogenesis	17	7	0.0362	0.0031	LAMA5|SEMA3A|NRP1|PLXND1|LAMA1|PLXNA1|DAG1
GO:0070588	GO Biological Process	Calcium ion transmembrane transport	207	34	0.0319	0.0027	PANX1|SEC61A1|PLCG1|ITGAV|VDAC1|GPM6A|LETM1|PSEN1|RASA3|PLCB1|ANXA2|ANXA6|STOML2|CACNA2D1|ATP2B4|ATP2B2|OPA1|PMPCA|NCS1|SLC3A2|TMEM165|ITPR2|CUL5|ERO1L|FKBP1A|ATP2B1|ANO6|CDK5|ATP2C1|ATP2A2|PHB2|PLCB3|PHB|PLCD3
GO:0006816	GO Biological Process	Calcium ion transport	259	41	0.0241	0.0019	PANX1|SEC61A1|PLCG1|ITGAV|VDAC1|SRI|GPM6A|LETM1|PSEN1|RASA3|PLCB1|ANXA2|ANXA6|FYN|STOML2|CACNA2D1|ATP2B4|ATP2B2|OPA1|SLC30A1|PMPCA|NCS1|ZMPSTE24|SLC3A2|CASK|TMEM165|ITPR2|CUL5|ERO1L|FKBP1A|ATP2B1|ANO6|CDK5|ATP2C1|ATP2A2|PHB2|PLCB3|DNM1L|TPT1|PHB|PLCD3
GO:0061621	GO Biological Process	Canonical glycolysis	27	15	2.48e-05	9.85e-07	ALDOC|GAPDH|TPI1|ENO1|PFKL|HK2|ADPGK|PKM|PFKM|PGAM1|PGK1|PFKP|ALDOA|GPI|ENO2
GO:0016051	GO Biological Process	Carbohydrate biosynthetic process	125	35	5.36e-06	1.9e-07	NANS|SLC25A1|SLC25A11|ALDOC|GAPDH|TPI1|ENO1|GOT2|MPDU1|SORD|PGD|AKR1B1|AGL|GPD2|GYS1|TALDO1|MDH2|UGP2|GYG1|SLC39A14|GOT1|HS2ST1|PGAM1|PGM1|AKR1A1|PGK1|GYG2|G6PD|ALDOA|TKT|SLC25A13|GPI|SLC2A1|ENO2|MDH1
GO:0016052	GO Biological Process	Carbohydrate catabolic process	115	32	1.81e-05	7.03e-07	PYGL|PYGB|OGDH|ALDOC|GAPDH|TPI1|ENO1|HEXB|SORD|PFKL|PGD|HK2|CALM3|AGL|GAA|GLB1|GPD2|ADPGK|PKM|PFKM|PGAM1|PGM1|AKR1A1|PGK1|PFKP|ALDOA|GPI|DERA|NUDT5|ENO2|LDHA|GALE
GO:1901137	GO Biological Process	Carbohydrate derivative biosynthetic process	602	143	1.52e-18	1.36e-20	DLD|NANS|TECR|SLC25A1|PYGL|EXTL3|PLOD3|TPI1|MOGS|ATIC|RPN2|CHPF|SDF2L1|MPDU1|DAD1|LMAN1|NCAN|GFPT2|ACLY|CHSY1|AMPD2|NT5E|COX5B|UGGT1|MAN2A1|GLCE|ATP5B|FAM20B|GPC1|PPAT|CAD|GALNT7|B3GAT3|ACAT1|SORD|HEXA|PRPSAP2|GALNT1|NPC1|HSD17B12|PIGT|UXS1|ADK|ATP5O|GPC2|ATP5J2|ADCY9|STT3B|RPN1|HPRT1|ATP5L|RRM1|ATP5H|FASN|DTYMK|PDHB|B3GNT1|PIGS|ADCY6|CSPG4|PFAS|TYMS|CYC1|UGDH|PKM|SLC2A4|IMPDH2|PSEN1|BGN|CHST6|AT…
GO:1901136	GO Biological Process	Carbohydrate derivative catabolic process	183	33	0.0112	0.00081	AHCY|NAGLU|UNG|NCAN|NT5E|GNS|HEXB|GPC1|ACAT1|HEXA|GPC2|STT3B|HPRT1|HINT1|GLB1|CSPG4|GBA|BGN|CHP1|PNP|MAN1B1|HSPG2|GPC6|ACOT7|AGRN|ITPA|DUT|SDC1|PSAP|CD44|DERA|GNPDA1|NAGK
GO:1901135	GO Biological Process	Carbohydrate derivative metabolic process	987	204	1.41e-20	1.12e-22	DLD|NANS|TECR|SLC25A1|PYGL|AHCY|ACOT8|EXTL3|ITGB8|OGDH|PLOD3|NAGLU|ALDOC|GAPDH|TPI1|MOGS|ENO1|AKR7A2|ATIC|RPN2|UNG|CHPF|SDF2L1|MPDU1|DAD1|LMAN1|ESYT2|NCAN|PGLS|GFPT2|ACLY|CHSY1|MACROD1|AMPD2|NT5E|GNS|COX5B|UGGT1|HEXB|MAN2A1|GLCE|ATP5B|ERP44|FAM20B|GPC1|PPAT|CAD|GALNT7|B3GAT3|ACAT1|ESYT1|SORD|HEXA|PRPSAP2|GALNT1|NPC1|PFKL|PGD|HSD17B12|PIGT|UXS1|AKR1B1|ADK|ATP5O|HK2|GPC2|ATP5J2|ADCY9|STT3B|RPN1|HPR…
GO:0005975	GO Biological Process	Carbohydrate metabolic process	467	90	1.07e-07	3.01e-09	SLC2A3|NANS|SLC25A1|PYGL|PYGB|OGDH|SLC25A11|ALDOC|MLEC|GAPDH|TPI1|MOGS|ENO1|AKR7A2|GOT2|MPDU1|PGLS|HEXB|MAN2A1|GALNT7|B3GAT3|CPT1A|SORD|HEXA|PFKL|PGD|AKR1B1|HK2|CALM3|AGL|FABP5|IDH3A|GAA|GLB1|PDHB|GPD2|ADPGK|GYS1|UGDH|PKM|SLC2A4|TALDO1|MDH2|CHST6|IDH2|UGP2|POFUT2|GANAB|GYG1|PPP1CC|CS|PFKM|MYOF|SLC39A14|CYB5R3|GOT1|HS2ST1|PGAM1|PGM1|MAN1B1|AKR1A1|PGK1|GLO1|POFUT1|ALDH1B1|SLC3A2|PFKP|GYG2|G6PD|ALDO…
GO:0046394	GO Biological Process	Carboxylic acid biosynthetic process	290	61	2.35e-06	7.79e-08	ASNS|TECR|MIF|MTHFD1|ACOT8|PLOD3|ATIC|GSTM2|GOT2|NCAN|ACLY|PTPLAD1|OSBP|CAD|SLC1A3|ENOPH1|GLUD1|HSD17B12|AASDHPPT|FADS2|PLOD2|CBR1|DAGLB|FASN|GLUL|LPL|CSPG4|GLS|UGDH|PKM|PRKAG1|BGN|SHMT2|UGP2|GGT7|GPX4|ELOVL2|ACSL3|OAT|PHGDH|ABCD3|GOT1|ELOVL5|ALDH18A1|SCP2|AKR1A1|PSAT1|ACOT7|MTAP|GART|PSPH|ABAT|ENSP00000381231|GSTP1|PARK7|HSD17B4|BCAT1|ELOVL1|PLP1|PTGES3|ACACA
GO:0046395	GO Biological Process	Carboxylic acid catabolic process	260	51	0.00011	5.05e-06	HSD17B10|DLD|AHCY|ACOT8|ECH1|OGDH|GOT2|HEXB|PPAT|CPT1A|ACAT1|SORD|HEXA|PGD|GLUD1|QDPR|DDAH1|ACAA2|ACOX1|ECI1|GLUL|GLS|SHMT2|CHP1|ALDH3A2|ETFB|ACAT2|ECHS1|OAT|ABCD3|GOT1|ACADM|SCP2|AKR1A1|LYPLA2|HADHA|GLDC|AASS|ABAT|MPST|ENSP00000381231|ALDH7A1|PCYOX1|CD44|HSD17B4|GNPDA1|ACADVL|BCAT1|ETFA|HADH|NAGK
GO:0019752	GO Biological Process	Carboxylic acid metabolic process	853	186	8.08e-21	6.37e-23	SLC2A3|HSD17B10|ASNS|DLD|TECR|MIF|ACO2|MTHFD1|GSS|AHCY|ACOT8|ECH1|OGDH|AIMP2|PLOD3|ALDOC|GAPDH|TPI1|RARS|ENO1|SARS|ATIC|GSTM2|PEPD|GOT2|NCAN|SLC6A8|GFPT2|ACLY|NARS|CARS2|GGH|HEXB|MSMO1|AARS|PTPLAD1|MARS|OSBP|DARS|PPAT|CAD|SLC1A3|VDAC1|CPT1A|ACAT1|SORD|HEXA|NPC1|PFKL|PGD|ENOPH1|GLUD1|HSD17B12|AASDHPPT|FADS2|QDPR|FARSB|PLOD2|DDAH1|ACAA2|CBR1|HK2|ACOX1|ADH5|DAGLB|CKB|IDH3A|ECI1|FASN|PDHB|QARS|GLUL|S…
GO:0009056	GO Biological Process	Catabolic process	2042	410	7.01e-42	1.88e-44	RHBDD2|GABARAPL2|PSMA4|PSMC4|HSD17B10|OXCT1|DLD|PSMD5|PSMD8|PDXP|RBX1|PYGL|PSMA3|PSME2|PYGB|CSNK2A1|AHCY|ACOT8|PSMD10|PSMD7|STUB1|EIF3E|ECH1|SGTA|RPL18A|OGDH|FIS1|PSMA2|RPL19|CCDC47|DDX5|NAGLU|ALDOC|CTSC|PRPF19|GAPDH|USP5|TPI1|RPS12|LNPEP|SKP1|UBE3A|ENO1|CTSD|VPS4B|CAT|GSTM2|UNG|LRP1|PLCG1|PEPD|GOT2|SDF2L1|YWHAH|RPS16|TSG101|APOE|NCAN|VPS25|VPS4A|GSTM3|NT5E|GNS|UGGT1|KIAA0368|RPL35|HINT2|PSMC1|HE…
GO:0055080	GO Biological Process	Cation homeostasis	712	116	2.29e-06	7.58e-08	MAPK1|ATP6V1D|FIS1|CCDC47|SKP1|UBE3A|GSTM2|LRP1|PLCG1|ATP1B2|APOE|ATP6V1E1|ITGAV|HEXB|ATP5B|SLC12A2|YWHAE|ATP6V0A1|RAB7A|ABCB6|SRI|SLC39A6|SOD1|ATP6V1A|FTH1|EGFR|ATP6V1B2|GJA1|THY1|APP|ATP6V0D2|ATP1B3|NPTN|ATP6V0D1|CALM3|SLC4A7|HSP90B1|LETM1|BOLA2B|PRKACA|CALR|PSEN1|CUL1|ATP6V0C|ATP6V0A2|SMAD3|RASA3|CHP1|PLCB1|CAMK2D|RAP1GDS1|HMGB1|ATP7A|ANXA6|STOML2|CACNA2D1|ATP2B4|ATP6V1H|SLC39A14|TFRC|ATP2B2|A…
GO:0098655	GO Biological Process	Cation transmembrane transport	725	95	0.0191	0.0015	ATP6V1D|PANX1|SLC25A3|SLC1A4|SEC61A1|PLCG1|COX6B1|ATP1B2|SLC6A8|ATP6V1E1|SLC38A2|COX5B|ITGAV|SLC7A5|ATP5B|SLC12A2|ATP6V0A1|NNT|SLC1A3|ABCB6|VDAC1|SLC39A6|ATP6V1A|ATP6V1B2|GPM6A|SLC2A13|ATP6V0D2|ATP1B3|ATP5O|ATP6V0D1|ATP5J2|SLC4A7|ATP5L|ATP5H|LETM1|MMGT1|CYC1|COX5A|PSEN1|ATP6V0C|ATP6V0A2|RASA3|PLCB1|SLC20A2|ATP7A|ANXA2|ANXA6|STOML2|ATP5C1|CACNA2D1|ATP2B4|ATP6V1H|SLC39A14|ATP2B2|ATP1A2|OPA1|MT-CO2|…
GO:0006812	GO Biological Process	Cation transport	881	122	0.0008	4.48e-05	FKBP4|ATP6V1D|PANX1|SLC25A3|SLC1A4|VPS4B|SEC61A1|PLCG1|COX6B1|SNAP23|ATP1B2|SLC6A8|ATP6V1E1|SLC38A2|COX5B|ITGAV|SLC7A5|ATP5B|SLC12A2|SLC9A3R1|ATP6V0A1|NNT|SLC1A3|ABCB6|VDAC1|SRI|CDK2|SLC39A6|ATP6V1A|FTH1|ATP6V1B2|GPM6A|SLC2A13|ATP6V0D2|ATP1B3|ATP5O|ATP6V0D1|ATP5J2|SLC4A7|ATP5L|ATP5H|LETM1|MMGT1|ARHGAP1|CYC1|COX5A|PSEN1|ATP6V0C|ATP6V0A2|RAB11B|RASA3|CHP1|PLCB1|SLC20A2|ATP7A|ANXA2|ANXA6|FYN|STOML2|…
GO:0001775	GO Biological Process	Cell activation	1075	251	1.1e-32	5.33e-35	SLC2A3|GNA11|STK10|VCL|MIF|MAPK1|LGALS1|MYH9|PYGL|ATP6V1D|PYGB|MYL12A|PGRMC1|TIMP1|PSMD7|RAB3A|NAMPT|PSMA2|ALDOC|CTSC|MLEC|TMEM30A|MSH2|NCK2|MSH6|CTSD|CAT|UNG|CD97|LRP1|HSPB1|SMO|SNAP23|COPB1|RAP1B|ACLY|LGALS3|NOTCH2|GNS|DOCK10|CAB39|LRRC8A|GGH|SDCBP|ADAM10|DNAJC13|ITGAV|HEXB|PSMD11|FAF2|PSMB1|COTL1|ERP44|VAMP7|PRDX1|CD81|PSMD3|ATP6V0A1|STAT3|RAB10|ICAM1|RAB7A|CDK6|IQGAP1|PFKL|PSMA5|S100A11|FTH1|…
GO:0002263	GO Biological Process	Cell activation involved in immune response	630	185	7.16e-34	3.27e-36	SLC2A3|STK10|VCL|MIF|MAPK1|LGALS1|PYGL|ATP6V1D|PYGB|PGRMC1|PSMD7|RAB3A|PSMA2|ALDOC|CTSC|MLEC|TMEM30A|MSH2|MSH6|CTSD|CAT|UNG|CD97|LRP1|SNAP23|COPB1|RAP1B|ACLY|LGALS3|NOTCH2|GNS|DOCK10|CAB39|GGH|SDCBP|ADAM10|DNAJC13|ITGAV|HEXB|PSMD11|FAF2|PSMB1|COTL1|ERP44|VAMP7|PSMD3|ATP6V0A1|STAT3|RAB10|ICAM1|RAB7A|IQGAP1|PFKL|PSMA5|S100A11|FTH1|IQGAP2|DOCK11|LAMTOR1|LPCAT1|APP|STOM|CCT8|KPNB1|PDXK|CSTB|AGL|NCSTN…
GO:0007155	GO Biological Process	Cell adhesion	925	168	1.82e-12	3e-14	ITGA3|VAMP3|NTN1|STK10|EFNB1|VCL|MYH9|MYL12A|CADM4|LAMB1|ITGB8|LAMA4|CD97|EFNB2|HSPB1|ATP1B2|PVRL2|NCAN|LAMA5|NT5E|LAMC1|ITGAV|LGALS3BP|ARVCF|EPB41L5|MCAM|FARP2|NID1|CNTNAP1|RAB10|ITGA9|ICAM1|TNC|NRP1|MFGE8|CDH2|BCAM|CELSR2|S100A11|EGFR|FREM2|THY1|UBASH3B|CXADR|APP|FZD7|NPTN|COL6A3|ITGB5|METAP1|EDIL3|HEPACAM|ARF6|JAM3|ANTXR1|CTNNA1|ALCAM|PPFIBP1|IL1RAP|TLN1|CTNNAL1|ZYX|RIC8A|PSEN1|EPHB3|BSG|PARVA…
GO:0007154	GO Biological Process	Cell communication	5320	668	8.24e-15	1.05e-16	FKBP4|RALA|RHBDD2|ITGA3|RANBP9|GABARAPL2|PSMA4|GNA11|PSMC4|NGFR|NTN1|ASNS|STK10|HSPB11|EFNB1|PSMD5|TMED1|PSMD8|STX1B|MIF|MAPK1|MYH9|RBX1|ATP6V1D|PSMA3|PSME2|CSNK2A1|PSMD10|TIMP1|PSMD7|STUB1|EXTL3|HNRNPL|CDC37|RAB3A|NAMPT|ITGB8|FIS1|PSMA2|PFN1|C1QBP|CCDC47|DDX5|PRPF19|PANX1|ARPC3|RAB35|CAP2|LNPEP|SKP1|UBE3A|GNB4|EIF2AK2|MSH2|NCK2|IGFBP2|SLC1A4|MSH6|CLCN6|GSTM2|CD97|LRP1|PLCG1|RAB22A|RAP2A|EFNB2|RR…
GO:0010644	GO Biological Process	Cell communication by electrical coupling	21	9	0.0094	0.00066	ATP1B2|GJA1|DBN1|PRKACA|ATP1A2|ATP1B1|GJC1|ATP1A3|ATP1A1
GO:0086064	GO Biological Process	Cell communication by electrical coupling involved in cardiac conduction	16	8	0.0085	0.0006	ATP1B2|GJA1|PRKACA|ATP1A2|ATP1B1|GJC1|ATP1A3|ATP1A1
GO:0007049	GO Biological Process	Cell cycle	1313	210	6.06e-11	1.17e-12	RALA|TRIP13|STK10|MAPK1|MCM5|MYH9|CSNK2A1|TBCB|RPA3|CHMP5|RAB35|SKP1|MSH2|MSH6|VPS4B|PIN1|TUBA4A|TUBG1|TSG101|RPA1|VPS4A|LAMTOR5|NOTCH2|CDK4|CAB39|TUBB2B|KIF23|ARL3|MCM4|RHEB|CSNK2A2|ACTR3|TUBB4A|MCM6|PPAT|YWHAE|CUL3|SEPT11|MCM2|CDK6|ANLN|CDK2|POGZ|RALB|NOTCH1|RPS3|LAMTOR1|GJA1|HNRNPU|RHOC|SMC2|MITD1|KPNB1|CALM3|PSME3|NPM1|RAD21|HEPACAM|ARF6|CENPV|RRM1|TUBA1A|TUBA1C|MAP2K1|PDS5A|YWHAG|MCM7|PRKACA…
GO:0044770	GO Biological Process	Cell cycle phase transition	289	60	4.23e-06	1.47e-07	MCM5|RPA3|SKP1|TUBA4A|TUBG1|RPA1|CDK4|MCM4|TUBB4A|MCM6|PPAT|YWHAE|CUL3|MCM2|CDK6|CDK2|CALM3|TUBA1A|YWHAG|MCM7|PRKACA|TYMS|PPP2R1A|PPP2R2A|CUL1|HSP90AA1|PLCB1|TUBB|TUBB4B|DYNC1H1|IQGAP3|DCTN1|NES|ACTR1A|RCC1|RPA2|CCNY|MAPRE1|PCNA|DNM2|DYNLL1|CUL5|PPP1CB|ITGB1|DYNC1I2|PAFAH1B1|CUL4B|PPP6C|GSPT1|UBE2L3|DCTN2|CDKN2A|CDK5|EIF4E|CKAP5|BCAT1|CUL2|CHMP2A|UPF1|MCM3
GO:0022402	GO Biological Process	Cell cycle process	976	166	2.5e-10	5.18e-12	TRIP13|MCM5|MYH9|TBCB|RPA3|CHMP5|RAB35|SKP1|MSH2|MSH6|VPS4B|TUBA4A|TUBG1|TSG101|RPA1|VPS4A|LAMTOR5|NOTCH2|CDK4|CAB39|KIF23|ARL3|MCM4|RHEB|ACTR3|TUBB4A|MCM6|PPAT|YWHAE|CUL3|SEPT11|MCM2|CDK6|ANLN|CDK2|POGZ|NOTCH1|RPS3|LAMTOR1|GJA1|RHOC|SMC2|MITD1|KPNB1|CALM3|NPM1|RAD21|HEPACAM|TUBA1A|MAP2K1|PDS5A|YWHAG|MCM7|PRKACA|BANF1|PRKDC|PDS5B|AURKB|TYMS|CHMP6|ROCK2|KIAA0196|CNOT1|LLGL1|SMC1A|PRKAG1|PPP2R1A|NC…
GO:0008219	GO Biological Process	Cell death	1091	140	0.0044	0.00029	NGFR|NTN1|MAPK1|LGALS1|PYGL|CSNK2A1|PSMD10|NAMPT|AIMP2|FIS1|C1QBP|DDX5|CTSC|GAPDH|MSH2|MSH6|CAPNS1|DAD1|SORT1|NOTCH2|HINT2|ITGAV|UBE2K|TRAF4|CSNK2A2|PPM1F|DNAJC10|CUL3|PDCD6|MCM2|VDAC1|SEMA3A|PRDX5|RALB|ARL6IP5|TNFRSF10B|NOTCH1|RPS3|PIGT|DOCK1|SLC25A4|GJA1|APP|ACAA2|AIFM1|KPNB1|HK2|PSME3|NCSTN|RAD21|ARF6|PRDX3|VPS35|HINT1|ARL6IP1|GABARAP|CYCS|PRKDC|CLPTM1L|PAK2|CLU|NOC2L|BID|PKM|HSPA5|PPP2R1A|PSE…
GO:0048468	GO Biological Process	Cell development	1629	265	8.98e-15	1.15e-16	RANBP9|VAMP3|TRIP13|NGFR|NTN1|EFNB1|DLD|VCL|MAPK1|MYH9|RAB3A|LAMB1|PLOD3|NAGLU|PANX1|RAB35|MSH2|NCK2|WDR77|LRP1|PLCG1|EFNB2|THOC2|SMO|RAP1B|DOCK7|PVRL2|APOE|ATXN10|LAMA5|CHSY1|H3F3B|KRAS|GSTM3|NOTCH2|KIDINS220|LAMC1|DOCK10|ARL3|ITGAV|HEXB|SLC9A3R1|EPB41L5|GPC1|FARP2|CUL3|CNTNAP1|RAB10|ICAM1|PDCD6|SLC1A3|TNC|SEMA3A|NRP1|CDK6|SLIT1|EIF2B2|IQGAP1|SOD1|CELSR2|EGFR|NOTCH1|GPM6A|TJP1|GJA1|HNRNPU|THY1|U…
GO:0030154	GO Biological Process	Cell differentiation	3702	484	3.02e-12	5.21e-14	FKBP4|ITGA3|RANBP9|VAMP3|TRIP13|NGFR|NTN1|HSPB11|EFNB1|DLD|VCL|STX1B|MAPK1|LGALS1|MYH9|FBL|TBCB|RAB3A|LAMB1|ITGB8|AIMP2|PLOD3|CCDC47|DDX5|NAGLU|ALDOC|PRPF19|PANX1|RAB35|TMEM30A|UBE3A|MSH2|NCK2|HSPE1|WDR77|LEPRE1|CAT|LRP1|PLCG1|RAP2A|EFNB2|MBOAT7|THOC2|CAPNS1|RRAS|PIN1|YWHAH|SMO|ATP1B2|RAP1B|DOCK7|TSG101|PVRL2|APOE|ATXN10|LAMA5|TRIM28|CHSY1|LGALS3|H3F3B|KRAS|GSTM3|SORT1|NOTCH2|KIDINS220|LAMC1|DOCK…
GO:0051301	GO Biological Process	Cell division	493	102	3.76e-10	7.93e-12	RALA|MYH9|CHMP5|RAB35|VPS4B|THOC2|DOCK7|TSG101|VPS4A|CDK4|KIF23|ARL3|ACTR3|CUL3|RAB10|SEPT11|CDK6|ANLN|CDK2|POGZ|RALB|NOTCH1|RPS3|HNRNPU|RHOC|FZD7|SMC2|MITD1|RAD21|ARF6|CENPV|TUBA1A|TUBA1C|PDS5A|GNAI2|PDS5B|AURKB|USP9X|CHMP6|ROCK2|KIAA0196|RUVBL1|NUDC|SMC1A|NCAPD2|EPB41L2|TUBB|PPP1CC|GNAI1|EPB41|DYNC1H1|SPTBN1|SMC4|MYH10|TOP1|SMC3|DCTN1|ARHGEF2|DYNLT1|KIF14|VANGL2|BUB3|GNAI3|PKN2|CEP55|KIF20B|CDC…
GO:0016049	GO Biological Process	Cell growth	92	24	0.00073	4.03e-05	VCL|EPB41L5|SEMA3A|NRP1|SLIT1|IQGAP1|APP|MAP1B|ALCAM|USP9X|HSP90AA1|CTNNB1|NLGN3|NRP2|AGT|PLXNA3|SLC9A6|HSP90AB1|PLXNA1|ITGB1|CDK5|DDR1|CYFIP2|CYFIP1
GO:0034329	GO Biological Process	Cell junction assembly	280	65	4.13e-08	1.08e-09	VCL|EFNB2|ACTN4|LAMC1|CAPZA1|ARVCF|CNTNAP1|CDH2|GPM6A|TJP1|GJA1|THY1|APP|RHOC|NPTN|ABI2|MAP1B|JAM3|VPS35|CTNNA1|HEG1|PAK2|TLN1|PLXND1|PLEC|FERMT2|CTNNB1|DLG1|FN1|TBCD|ACTB|PLXNB1|NLGN3|DNM3|PTPRK|RAB13|PIP5K1A|FLNA|PKN2|EPHB2|RCC2|ARHGEF7|LRP4|NRCAM|FSCN1|CD9|PKP4|MLLT4|JUP|ACTN1|ILK|CD151|CTNND1|CDC42|ITGA6|NLGN1|RHOA|PRKCA|PLXNB2|GJC1|PDCD6IP|CDK5|LPHN3|WDR1|FARP1
GO:0034330	GO Biological Process	Cell junction organization	493	104	9.08e-11	1.8e-12	ITGA3|VCL|RAB3A|PFN1|PFN2|EFNB2|PIN1|PVRL2|APOE|ACTN4|LAMC1|DOCK10|ADAM10|CAPZA1|ARVCF|TANC1|CNTNAP1|TNC|NRP1|IGF1R|CDH2|GPM6A|TJP1|GJA1|THY1|CXADR|APP|RHOC|NPTN|DBN1|ABI2|MAP1B|ARF6|JAM3|VPS35|CTNNA1|HEG1|PAK2|PPFIBP1|IL1RAP|TLN1|PLXND1|PLEC|PSEN1|EPHB3|SMAD3|FERMT2|CTNNB1|DLG1|FYN|FN1|TBCD|ACTB|PLXNB1|NLGN3|PTPRF|MYH10|DCTN1|DNM3|PTPRK|RAB13|PIP5K1A|FLNA|L1CAM|PKN2|SLC9A6|EPHB2|TMEFF1|RCC2|ARHG…
GO:0016477	GO Biological Process	Cell migration	896	158	7.65e-11	1.49e-12	ITGA3|NTN1|EFNB1|MIF|MYH9|LAMB1|ITGB8|NCK2|PLCG1|EFNB2|NUP85|MBOAT7|SMO|ATP1B2|LAMA5|LGALS3|NARS|LAMC1|TUBB2B|SDCBP|ITGAV|HEXB|SLC7A5|SCARB1|ATP5B|SLC12A2|EPB41L5|GPC1|YWHAE|CUL3|ITGA9|ICAM1|SEMA3A|NRP1|ANLN|PIK3C2A|SLIT1|IQGAP1|CDH2|CELSR2|EGFR|TNFRSF10B|NOTCH1|GPM6A|DOCK1|CXADR|RHOC|ATP1B3|FMNL2|GPC2|ABI2|ITGB5|MAP1B|JAM3|CENPV|ARF4|MMP14|CSPG4|PDS5B|USP9X|PLXND1|RIC8A|PSEN1|EPHB3|BSG|PARVA|EPH…
GO:0000902	GO Biological Process	Cell morphogenesis	726	165	7.15e-20	5.96e-22	RANBP9|VAMP3|NGFR|NTN1|EFNB1|VCL|MAPK1|MYH9|RP2|RAB3A|LAMB1|PLOD3|CAP2|LRP1|PLCG1|EFNB2|THOC2|SMO|DOCK7|LAMA5|AP3B1|NOTCH2|KIDINS220|LAMC1|DOCK10|ITGAV|SLC9A3R1|PACSIN2|EPB41L5|GPC1|CUL3|CNTNAP1|RAB10|SLC1A3|SEMA3A|NRP1|SLIT1|IQGAP1|CDH2|SOD1|CELSR2|EGFR|NOTCH1|GPM6A|GJA1|UCHL1|APP|FZD7|DPYSL5|NPTN|S100B|DBN1|COL6A3|ABI2|MAP1B|HPRT1|RAB8A|ANTXR1|ALCAM|KIF5B|DPYSL2|HEG1|CLU|USP9X|PITPNA|PLXND1|ENS…
GO:0000904	GO Biological Process	Cell morphogenesis involved in differentiation	566	136	5.75e-18	5.38e-20	RANBP9|VAMP3|NGFR|NTN1|EFNB1|VCL|MAPK1|MYH9|RAB3A|LAMB1|PLOD3|LRP1|PLCG1|EFNB2|SMO|DOCK7|LAMA5|NOTCH2|KIDINS220|LAMC1|DOCK10|ITGAV|SLC9A3R1|EPB41L5|GPC1|CUL3|RAB10|SLC1A3|SEMA3A|NRP1|SLIT1|SOD1|CELSR2|NOTCH1|UCHL1|APP|FZD7|DPYSL5|NPTN|S100B|COL6A3|ABI2|MAP1B|HPRT1|RAB8A|ANTXR1|ALCAM|KIF5B|DPYSL2|HEG1|USP9X|PITPNA|PLXND1|ENSP00000320295|LLGL1|CRMP1|EPHB3|PTCH1|BSG|PARVA|HSP90AA1|EPHA3|TRIO|RHOG|PT…
GO:0048667	GO Biological Process	Cell morphogenesis involved in neuron differentiation	445	106	9.12e-14	1.33e-15	RANBP9|NGFR|NTN1|EFNB1|VCL|MAPK1|RAB3A|LRP1|PLCG1|EFNB2|SMO|DOCK7|NOTCH2|KIDINS220|DOCK10|SLC9A3R1|GPC1|RAB10|SLC1A3|SEMA3A|NRP1|SLIT1|SOD1|CELSR2|NOTCH1|UCHL1|APP|DPYSL5|NPTN|S100B|MAP1B|HPRT1|RAB8A|ALCAM|KIF5B|DPYSL2|USP9X|PITPNA|PLXND1|ENSP00000320295|LLGL1|CRMP1|EPHB3|PTCH1|BSG|HSP90AA1|EPHA3|TRIO|RHOG|PTPN11|PTN|FYN|MINK1|TBCD|RAC1|SPTBN1|SCRIB|ACTB|ATL1|EPHA2|PLXNB1|NLGN3|NRP2|MYH10|EZR|VAN…
GO:0048870	GO Biological Process	Cell motility	1018	169	8.38e-10	1.82e-11	ITGA3|NTN1|EFNB1|MIF|MYH9|LAMB1|ITGB8|ARPC3|NCK2|PLCG1|EFNB2|NUP85|MBOAT7|DSTN|SMO|ATP1B2|LAMA5|LGALS3|NARS|LAMC1|TUBB2B|SDCBP|ITGAV|HEXB|SLC7A5|SCARB1|ATP5B|SLC12A2|ACTR3|EPB41L5|GPC1|YWHAE|CUL3|ITGA9|ICAM1|SEMA3A|NRP1|ANLN|PIK3C2A|SLIT1|SORD|IQGAP1|CDH2|CELSR2|EGFR|TNFRSF10B|NOTCH1|GPM6A|DOCK1|CXADR|RHOC|ATP1B3|FMNL2|GPC2|ARPC2|ABI2|ITGB5|MAP1B|CFL2|JAM3|CENPV|MAP2K1|ARF4|MMP14|CSPG4|PDS5B|USP9…
GO:0032990	GO Biological Process	Cell part morphogenesis	525	130	4.72e-18	4.39e-20	RANBP9|NGFR|NTN1|EFNB1|VCL|MAPK1|RAB3A|FIS1|LRP1|PLCG1|EFNB2|SMO|DOCK7|PVRL2|NOTCH2|KIDINS220|DOCK10|PACSIN2|GPC1|CNTNAP1|RAB10|SEMA3A|NRP1|SLIT1|IQGAP1|CELSR2|EGFR|NOTCH1|GPM6A|GJA1|UCHL1|APP|DPYSL5|NPTN|S100B|DBN1|MAP1B|HPRT1|RAB8A|ALCAM|KIF5B|DPYSL2|USP9X|PITPNA|PLXND1|ENSP00000320295|LLGL1|CRMP1|EPHB3|PTCH1|BSG|HSP90AA1|EPHA3|TRIO|RHOG|DPYSL4|PTPN11|PTN|MAP4K4|CTNNB1|ATP7A|FYN|MINK1|RAC1|SPTB…
GO:0008283	GO Biological Process	Cell population proliferation	493	68	0.0274	0.0023	MAPK1|PRPF19|LRP1|RAP1B|DOCK7|H3F3B|NOTCH2|SCARB1|PRDX1|STAT3|RAB10|NOTCH1|UCHL1|DBN1|NCSTN|DAGLB|HPRT1|COPS2|RRM1|PRDX2|MAP2K1|MCM7|GLUL|EEF2|MMP14|CSPG4|GNAI2|PDS5B|AURKB|CLU|C3orf58|IMPDH2|PSEN1|CUL1|PTCH1|GNG2|LIPA|CTNNB1|DLG1|FYN|RAC1|SCRIB|EPHA2|MSN|MYH10|STAT1|ARHGEF2|AGT|KIF14|NES|FABP7|CTPS1|ANXA7|HSPD1|XRCC5|PRKAR1A|PAFAH1B1|CD151|GSTP1|GNL3|UBE2L3|RACGAP1|GPX1|PLXNB2|SMAD1|TXNRD1|BOP1|…
GO:0030031	GO Biological Process	Cell projection assembly	450	78	3.41e-05	1.4e-06	NTN1|HSPB11|VCL|ATP6V1D|EHD4|NCK2|RAP2A|NUP85|TUBA4A|TUBG1|ATXN10|LAMA5|SDCBP|ARL3|SLC9A3R1|ACTR3|EHD2|TUBB4A|YWHAE|SEPT11|NRP1|PTPN23|CELSR2|NOTCH1|ATP6V0D1|ARF6|RAB8A|TUBA1A|RAC3|YWHAG|PRKACA|CSPG4|PPP2R1A|PARVA|HSP90AA1|TNPO1|TUBB|RHOG|TUBB4B|RAC1|DYNC1H1|MYH10|NCKAP1|DCTN1|DMD|EZR|TROVE2|DNM3|VANGL2|PIP5K1A|FLNA|ACTR1A|VAV2|MAPRE1|ARHGEF7|TTYH1|ABCC4|ACTR2|FSCN1|DYNLL1|ITGB1|DYNC1I2|PAFAH1B1|…
GO:0048858	GO Biological Process	Cell projection morphogenesis	503	122	2.43e-16	2.62e-18	RANBP9|NGFR|NTN1|EFNB1|VCL|MAPK1|RAB3A|LRP1|PLCG1|EFNB2|SMO|DOCK7|NOTCH2|KIDINS220|DOCK10|PACSIN2|GPC1|CNTNAP1|RAB10|SEMA3A|NRP1|SLIT1|IQGAP1|CELSR2|EGFR|NOTCH1|GPM6A|GJA1|UCHL1|APP|DPYSL5|NPTN|S100B|DBN1|MAP1B|HPRT1|RAB8A|ALCAM|KIF5B|DPYSL2|USP9X|PITPNA|PLXND1|ENSP00000320295|LLGL1|CRMP1|EPHB3|PTCH1|BSG|HSP90AA1|EPHA3|TRIO|RHOG|DPYSL4|PTPN11|PTN|MAP4K4|CTNNB1|ATP7A|FYN|MINK1|RAC1|SPTBN1|ACTB|ATL…
GO:0030030	GO Biological Process	Cell projection organization	1170	219	1.05e-17	1.01e-19	ITGA3|RANBP9|NGFR|NTN1|HSPB11|EFNB1|VCL|MAPK1|MYH9|ATP6V1D|EHD4|RAB3A|LAMB1|RAB35|NCK2|LRP1|PLCG1|RAP2A|EFNB2|NUP85|TUBA4A|SMO|ATP1B2|DOCK7|TUBG1|PVRL2|APOE|ATXN10|LAMA5|NOTCH2|KIDINS220|DOCK10|SDCBP|ARL3|SLC9A3R1|ACTR3|PACSIN2|EHD2|TANC1|GPC1|TUBB4A|YWHAE|CUL3|CNTNAP1|RAB10|SEPT11|TNC|SEMA3A|NRP1|PTPN23|SLIT1|IGF1R|IQGAP1|SOD1|CELSR2|EGFR|NOTCH1|GPM6A|GJA1|UCHL1|APP|DPYSL5|NPTN|ATP6V0D1|S100B|DB…
GO:0008037	GO Biological Process	Cell recognition	148	30	0.0039	0.00026	NCK2|CCT7|SCARB1|CD81|SEMA3A|NRP1|MFGE8|CCT5|APP|CCT8|NPTN|CCT3|CCT2|TCP1|EPHB3|BSG|EPHA3|RTN4|DLG1|MSN|VDAC2|EPHB2|NRCAM|CD9|GAP43|CCT4|ALDOA|YWHAZ|ROBO1|BAI1
GO:0045454	GO Biological Process	Cell redox homeostasis	60	29	5.33e-09	1.26e-10	DLD|APEX1|TXNL1|GSR|ERP44|PRDX1|DNAJC10|NNT|PRDX5|PDIA4|PRDX3|TMX3|PDIA3|PRDX2|NQO1|PDIA5|P4HB|PRDX6|TXNDC12|TXN|PRDX4|TXNDC5|KRIT1|ERO1L|PDIA6|TMX1|GPX1|SELT|TXNRD1
GO:0007166	GO Biological Process	Cell surface receptor signaling pathway	2325	347	7.64e-15	9.74e-17	RALA|ITGA3|RANBP9|PSMA4|PSMC4|NGFR|HSPB11|EFNB1|PSMD5|PSMD8|MIF|MAPK1|MYH9|RBX1|ATP6V1D|PSMA3|PSME2|CSNK2A1|PSMD10|TIMP1|PSMD7|STUB1|CDC37|ITGB8|PSMA2|PFN1|DDX5|ARPC3|LNPEP|SKP1|NCK2|CD97|PLCG1|EFNB2|CANX|HSPB1|SMO|TXNDC17|RAP1B|ACTN4|LAMA5|ATP6V1E1|SNRPA1|KRAS|SORT1|NOTCH2|KIDINS220|SDCBP|ADAM10|ARL3|ITGAV|PSMC1|LMNB1|PSMA6|SCARB1|PSMD11|PSMB1|TRAF4|GNAO1|CSNK2A2|SLC9A3R1|ARPC1A|CAPZA1|ACTR3|FAR…
GO:1905114	GO Biological Process	Cell surface receptor signaling pathway involved in cell-cell signaling	461	91	3.34e-08	8.72e-10	PSMA4|PSMC4|PSMD5|PSMD8|RBX1|PSMA3|PSME2|CSNK2A1|PSMD10|PSMD7|PSMA2|PFN1|SKP1|SMO|PSMC1|PSMA6|PSMD11|PSMB1|GNAO1|CSNK2A2|SLC9A3R1|NID1|CUL3|PSMD3|GID8|WDR61|PSMB6|PSMA5|CELSR2|RPS27A|RAB5A|FZD7|PSMB4|CALM3|AP2M1|PSME3|VPS35|DDB1|RAC3|PSMD1|PSMD2|PSMC5|CUL1|AP2A2|GNG2|PLCB1|FERMT2|CTNNB1|WLS|PSMD12|RAC1|NLGN3|AP2A1|CSNK1G3|MACF1|PSMB5|VANGL2|PSMA7|PPAP2B|GRIK3|PSMB2|CCNY|CSNK2B|GPC6|LRP4|SDC1|PSME…
GO:0098609	GO Biological Process	Cell-cell adhesion	505	86	1.98e-05	7.75e-07	NTN1|STK10|VCL|MYH9|MYL12A|LAMB1|HSPB1|ATP1B2|PVRL2|LAMA5|NT5E|ITGAV|ARVCF|RAB10|ICAM1|CDH2|CELSR2|S100A11|EGFR|THY1|UBASH3B|CXADR|NPTN|ITGB5|METAP1|JAM3|CTNNA1|ALCAM|IL1RAP|TLN1|RIC8A|PSEN1|BSG|PARVA|CTNNB1|FIBP|PODXL2|DLG1|ANXA2|SCRIB|ACTB|NLGN3|KIRREL|PTPRF|MSN|CD47|EZR|CSRP1|S100A9|FLNA|STXBP3|L1CAM|CNN3|GNAS|PPAP2B|STXBP1|CRB2|CLIC1|TTYH1|ANXA1|GPC6|NRCAM|CD99|PKP4|MLLT4|JUP|ITGB1|ILK|CTNND1…
GO:0007043	GO Biological Process	Cell-cell junction assembly	132	31	0.00037	1.95e-05	VCL|ACTN4|ARVCF|CNTNAP1|CDH2|TJP1|GJA1|RHOC|ABI2|JAM3|CTNNA1|HEG1|PAK2|TLN1|CTNNB1|DLG1|TBCD|ACTB|RAB13|PKN2|FSCN1|CD9|PKP4|MLLT4|JUP|CTNND1|RHOA|PRKCA|GJC1|PDCD6IP|WDR1
GO:0045216	GO Biological Process	Cell-cell junction organization	180	39	0.00019	9.11e-06	VCL|EFNB2|PVRL2|ACTN4|ADAM10|ARVCF|CNTNAP1|CDH2|TJP1|GJA1|CXADR|RHOC|ABI2|JAM3|CTNNA1|HEG1|PAK2|TLN1|SMAD3|CTNNB1|DLG1|TBCD|ACTB|RAB13|PKN2|CCM2|FSCN1|CD9|PKP4|MLLT4|JUP|CTNND1|CDC42|RHOA|PVR|PRKCA|GJC1|PDCD6IP|WDR1
GO:0007267	GO Biological Process	Cell-cell signaling	1145	174	1.32e-07	3.79e-09	PSMA4|GNA11|PSMC4|EFNB1|PSMD5|TMED1|PSMD8|STX1B|MAPK1|RBX1|PSMA3|PSME2|CSNK2A1|PSMD10|PSMD7|RAB3A|NAMPT|PSMA2|PFN1|PANX1|LNPEP|SKP1|SLC1A4|CD97|EFNB2|SMO|SNAP23|APOE|EXOC4|KRAS|SDCBP|ADAM10|PSMC1|PSMA6|USP14|PSMD11|PSMB1|GNAO1|CSNK2A2|SLC9A3R1|NAPA|NID1|CUL3|PSMD3|STAT3|SLC1A3|TNC|VDAC1|NRP1|GID8|WDR61|PSMB6|PSMA5|CELSR2|RPS27A|RAB5A|LIN7C|GJA1|THY1|FZD7|GNAQ|NPTN|PSMB4|CALM3|AP2M1|PSME3|DAGLB|VP…
GO:0007160	GO Biological Process	Cell-matrix adhesion	127	31	0.00021	1.02e-05	ITGA3|VCL|ITGAV|NID1|BCAM|THY1|ITGB5|JAM3|ZYX|FERMT2|CTNNB1|FN1|RAC1|ADAM15|PTPRK|PIP5K1A|L1CAM|RCC2|ARHGEF7|ACTN1|ITGB1|ILK|ITGA6|CD44|RHOA|ADAM9|CDK5|DDR1|DAG1|CD63|ITGA7
GO:0031589	GO Biological Process	Cell-substrate adhesion	182	46	1.09e-06	3.45e-08	ITGA3|VAMP3|VCL|LAMB1|ATP1B2|LAMA5|LAMC1|ITGAV|EPB41L5|NID1|NRP1|BCAM|THY1|FZD7|ITGB5|JAM3|ANTXR1|ZYX|EPHB3|PARVA|FERMT2|CTNNB1|FN1|RAC1|ADAM15|KIF14|PTPRK|PIP5K1A|L1CAM|RCC2|ARHGEF7|TTYH1|ACTN1|ITGB1|ILK|ITGA6|RAB1A|CD44|RHOA|ADAM9|CDK5|DDR1|DAG1|CD63|ITGA7|SRGAP2
GO:0007044	GO Biological Process	Cell-substrate junction assembly	43	13	0.0102	0.00073	LAMC1|THY1|TLN1|PLEC|FERMT2|FN1|PTPRK|PIP5K1A|RCC2|ARHGEF7|ACTN1|CD151|ITGA6
GO:0006081	GO Biological Process	Cellular aldehyde metabolic process	55	19	0.00021	1.05e-05	PDXP|TPI1|AKR7A2|GOT2|PDXK|ADH5|GRHPR|TALDO1|IDH2|ALDH3A2|ALDH9A1|AKR1A1|GLO1|RDH11|HAGH|ALDH7A1|IDH1|TKT|PARK7
GO:0043603	GO Biological Process	Cellular amide metabolic process	773	228	2e-42	5.04e-45	ASNS|DLD|TECR|SLC25A1|EIF5|MTHFD1|GSS|EEF1A2|ACOT8|EIF3E|GSR|RPL18A|ITGB8|OGDH|AIMP2|RPL19|CPD|MRPL27|RPS12|LNPEP|RARS|EIF2AK2|SARS|ATIC|GSTM2|MRPS7|EIF3K|RPS16|EIF2S3|ACLY|EIF2S1|GSTM3|NARS|CARS2|IGF2BP3|RPL35|GGH|ADAM10|HEXB|AARS|MARS|SPTLC1|RPL8|DARS|PPAP2A|EIF4H|ACAT1|IDE|EIF2B2|SOD1|RPS11|CERS2|RPS27A|DNPEP|EGFR|HSD17B12|RPS3|AASDHPPT|FARSB|GEMIN5|EIF5B|EIF4A1|NCSTN|APEH|ABCE1|RPS23|GFM2|TPP…
GO:0008652	GO Biological Process	Cellular amino acid biosynthetic process	75	23	0.00014	6.67e-06	ASNS|MTHFD1|PLOD3|GOT2|CAD|SLC1A3|ENOPH1|GLUD1|AASDHPPT|PLOD2|GLUL|GLS|SHMT2|OAT|PHGDH|GOT1|ALDH18A1|PSAT1|MTAP|PSPH|ABAT|ENSP00000381231|BCAT1
GO:0009063	GO Biological Process	Cellular amino acid catabolic process	124	23	0.039	0.0034	HSD17B10|DLD|AHCY|OGDH|GOT2|PPAT|ACAT1|GLUD1|QDPR|DDAH1|GLUL|GLS|SHMT2|OAT|GOT1|GLDC|AASS|ABAT|MPST|ENSP00000381231|ALDH7A1|PCYOX1|BCAT1
GO:0006520	GO Biological Process	Cellular amino acid metabolic process	278	74	1.62e-11	2.99e-13	HSD17B10|ASNS|DLD|MTHFD1|GSS|AHCY|OGDH|AIMP2|PLOD3|RARS|SARS|PEPD|GOT2|GFPT2|NARS|CARS2|AARS|MARS|DARS|PPAT|CAD|SLC1A3|ACAT1|ENOPH1|GLUD1|AASDHPPT|QDPR|FARSB|PLOD2|DDAH1|QARS|GLUL|PFAS|GLS|FARSA|KARS|SHMT2|PPA2|ATP7A|WARS|GFPT1|ADSS|EPRS|OAT|PHGDH|GCLM|GOT1|ALDH18A1|CTPS1|PPA1|YARS|IARS|VARS|PSAT1|EEF1E1|MTAP|CARS|GLDC|GART|GARS|AASS|LARS|PSPH|ABAT|MPST|ENSP00000381231|SMS|ALDH7A1|PCYOX1|TARS|CTP…
GO:0006725	GO Biological Process	Cellular aromatic compound metabolic process	2882	492	8.11e-35	3.43e-37	AQR|TRIP13|HSD17B10|TRMT6|DLD|NANS|TECR|SNRPD3|MAPK1|SLC25A1|PDXP|RTCB|MCM5|RBX1|SUPT16H|MTHFD1|APEX1|AHCY|ACOT8|PGRMC1|STUB1|EIF3E|GSR|HNRNPL|FBL|RPL18A|NAMPT|OGDH|AIMP2|RPA3|RPL19|C1QBP|DDX5|ALDOC|PRPF19|GAPDH|TPI1|RPS12|RARS|RRP9|MSH2|SF3B6|MSH6|SPR|ENO1|SARS|WDR77|AKR7A2|ATIC|GSTM2|UNG|HIST1H4F|GOT2|THOC2|RALY|RPS16|TRIM28|RBM39|GFPT2|ACLY|SNRPA1|LGALS3|RPA1|GRSF1|MACROD1|AMPD2|GSTM3|NOTCH2|N…
GO:0044249	GO Biological Process	Cellular biosynthetic process	2611	475	1.57e-39	4.83e-42	TRIP13|ASNS|DLD|NANS|TECR|MIF|SNRPD3|MAPK1|SLC25A1|MCM5|SUPT16H|EIF5|MTHFD1|GSS|EEF1A2|CSNK2A1|ACOT8|PGRMC1|EXTL3|EIF3E|RPL18A|NAMPT|AIMP2|PLOD3|RPA3|RPL19|DDX5|MRPL27|TPI1|RPS12|RARS|EIF2AK2|MOGS|SPR|SARS|ATIC|RPN2|GSTM2|UNG|CHPF|HIST1H4F|GOT2|MRPS7|MBOAT7|EIF3K|SDF2L1|MPDU1|DAD1|LMAN1|RPS16|APOE|NCAN|TRIM28|EIF2S3|GFPT2|ACLY|CHSY1|RPA1|PI4KA|EIF2S1|AMPD2|GSTM3|NOTCH2|ARF3|NARS|CARS2|NT5E|CDK4|C…
GO:0044275	GO Biological Process	Cellular carbohydrate catabolic process	35	10	0.0453	0.0041	PYGL|PYGB|TPI1|SORD|PGD|CALM3|AGL|GAA|GPD2|PGM1
GO:0044262	GO Biological Process	Cellular carbohydrate metabolic process	166	30	0.0173	0.0013	PYGL|PYGB|TPI1|SORD|PFKL|PGD|AKR1B1|HK2|CALM3|AGL|GAA|GLB1|GPD2|GYS1|IDH2|UGP2|GYG1|PPP1CC|PFKM|MYOF|GOT1|HS2ST1|PGM1|PFKP|GYG2|PPP1CB|GNE|IDH1|SLC2A1|NAGK
GO:0044248	GO Biological Process	Cellular catabolic process	1758	365	2.27e-39	7.13e-42	RHBDD2|GABARAPL2|PSMA4|PSMC4|HSD17B10|OXCT1|DLD|PSMD5|PSMD8|PDXP|RBX1|PYGL|PSMA3|PSME2|PYGB|CSNK2A1|AHCY|ACOT8|PSMD10|PSMD7|STUB1|EIF3E|ECH1|SGTA|RPL18A|OGDH|FIS1|PSMA2|RPL19|CCDC47|DDX5|CTSC|PRPF19|USP5|TPI1|RPS12|LNPEP|SKP1|UBE3A|VPS4B|CAT|GSTM2|UNG|LRP1|PLCG1|GOT2|SDF2L1|RPS16|TSG101|NCAN|VPS25|VPS4A|GSTM3|NT5E|GNS|UGGT1|KIAA0368|RPL35|PSMC1|HEXB|UBE2K|PSMA6|USP14|PSMD11|FAF2|PSMB1|CSNK2A2|RPL…
GO:0030003	GO Biological Process	Cellular cation homeostasis	644	112	2.08e-07	6.1e-09	MAPK1|ATP6V1D|FIS1|CCDC47|SKP1|UBE3A|GSTM2|LRP1|PLCG1|ATP1B2|APOE|ATP6V1E1|ITGAV|HEXB|ATP5B|SLC12A2|YWHAE|ATP6V0A1|RAB7A|ABCB6|SRI|SLC39A6|SOD1|ATP6V1A|FTH1|ATP6V1B2|GJA1|THY1|APP|ATP6V0D2|ATP1B3|NPTN|ATP6V0D1|CALM3|SLC4A7|HSP90B1|LETM1|BOLA2B|PRKACA|CALR|PSEN1|CUL1|ATP6V0C|ATP6V0A2|SMAD3|RASA3|CHP1|PLCB1|CAMK2D|RAP1GDS1|HMGB1|ATP7A|ANXA6|STOML2|CACNA2D1|ATP2B4|ATP6V1H|SLC39A14|TFRC|ATP2B2|ATP1A2…
GO:0055082	GO Biological Process	Cellular chemical homeostasis	753	131	1.2e-08	2.94e-10	NGFR|MAPK1|LGALS1|ATP6V1D|FIS1|CCDC47|SKP1|UBE3A|GSTM2|LRP1|PLCG1|ATP1B2|APOE|ATP6V1E1|ITGAV|HEXB|ATP5B|SLC12A2|SLC9A3R1|YWHAE|ATP6V0A1|ICAM1|RAB7A|ABCB6|SRI|IGF1R|SLC39A6|SOD1|ATP6V1A|FTH1|ATP6V1B2|GJA1|THY1|APP|ATP6V0D2|ATP1B3|NPTN|HK2|ATP6V0D1|CALM3|SLC4A7|CKB|HSP90B1|LETM1|BOLA2B|PRKACA|CALR|PSEN1|CUL1|ATP6V0C|ATP6V0A2|SMAD3|RAB11B|RASA3|CHP1|NME1|RTN4|PLCB1|CAMK2D|RAP1GDS1|ABCA2|HMGB1|ATP7A|…
GO:0022607	GO Biological Process	Cellular component assembly	2359	467	2.64e-47	5.27e-50	FKBP4|RANBP9|GABARAPL2|VAMP3|TRIP13|HSD17B10|NTN1|HSPB11|PSMD5|VCL|MIF|SNRPD3|PDXP|MCM5|ST13|RBX1|ATP6V1D|EIF5|PSMD10|EHD4|EIF3E|LAMB1|MPP6|AIMP2|PLOD3|RPA3|CHMP5|C1QBP|CTSC|PRPF19|SKP1|NCK2|WDR77|VAMP4|VPS4B|TFG|HIST1H4F|RAP2A|EFNB2|MRPS7|NUP85|EIF3K|TUBA4A|SNAP23|LMAN1|TUBG1|TSG101|PVRL2|APOE|ACTN4|ATXN10|LAMA5|EIF2S3|VPS25|NUP210|RPA1|H3F3B|VPS4A|EIF2S1|LAMC1|SRSF1|LRRC8A|KIAA0368|SDCBP|KIF23|…
GO:0044085	GO Biological Process	Cellular component biogenesis	2583	510	2.41e-52	4.27e-55	FKBP4|RANBP9|GABARAPL2|VAMP3|TRIP13|HSD17B10|NTN1|HSPB11|PSMD5|VCL|MIF|SNRPD3|PDXP|MCM5|ST13|RBX1|ATP6V1D|EIF5|PSMD10|EHD4|EIF3E|FBL|LAMB1|MPP6|AIMP2|PLOD3|RPA3|CHMP5|C1QBP|CTSC|PRPF19|SKP1|RRP9|NCK2|WDR77|VAMP4|VPS4B|TFG|HIST1H4F|RAP2A|EFNB2|MRPS7|NUP85|EIF3K|TUBA4A|SNAP23|LMAN1|TUBG1|RPS16|TSG101|PVRL2|APOE|ACTN4|ATXN10|LAMA5|EIF2S3|VPS25|NUP210|RPA1|H3F3B|VPS4A|EIF2S1|NAT10|LAMC1|SRSF1|LRRC8A|…
GO:0022411	GO Biological Process	Cellular component disassembly	395	71	3.28e-05	1.33e-06	GABARAPL2|SUPT16H|TIMP1|FIS1|CHMP5|MRPL27|VPS4B|MRPS7|DSTN|CAPNS1|TSG101|VPS4A|LAMC1|ADAM10|NAPA|SH3GL1|CISD2|KPNB1|CAPN2|APEH|ABCE1|GFM2|CFL2|TWF2|BMP1|GABARAP|KIF5B|MMP14|GAK|A2M|BSG|MRPL12|KPNA1|CTNNB1|HMGB1|ADAM15|VCP|DCTN1|VTA1|ADAMTS4|HTRA1|GBF1|MCTS1|MRPS16|ENG|MAP1LC3A|FLOT1|SQSTM1|PAFAH1B1|NSF|ATG9A|SMARCA4|GSPT1|CD44|LAMP2|PRKCA|TOP2A|KLC1|CDKN2A|CDK5|RPL23|CSNK1A1|WDR1|HSPA8|CFL1|CKAP5…
GO:0032989	GO Biological Process	Cellular component morphogenesis	614	138	3.54e-16	3.9e-18	RANBP9|NGFR|NTN1|EFNB1|VCL|MAPK1|RAB3A|FIS1|LRP1|PLCG1|EFNB2|SMO|DOCK7|PVRL2|NOTCH2|KIDINS220|DOCK10|PACSIN2|GPC1|CNTNAP1|RAB10|SEMA3A|NRP1|SLIT1|IQGAP1|CELSR2|EGFR|NOTCH1|GPM6A|GJA1|UCHL1|APP|DPYSL5|ACTC1|NPTN|S100B|DBN1|MAP1B|CFL2|HPRT1|RAB8A|ALCAM|KIF5B|DPYSL2|USP9X|PITPNA|PLXND1|ENSP00000320295|LLGL1|CRMP1|EPHB3|PTCH1|BSG|HSP90AA1|EPHA3|TRIO|RHOG|DPYSL4|PTPN11|PTN|MAP4K4|ABCA2|CTNNB1|ATP7A|FY…
GO:0016043	GO Biological Process	Cellular component organization	5447	910	1.81e-75	1.24e-78	M6PR|FKBP4|RALA|ITGA3|RANBP9|GABARAPL2|VAMP3|TRIP13|HSD17B10|NGFR|NTN1|HSPB11|EFNB1|PSMD5|VCL|TMED1|STX1B|TIMM13|MIF|SNRPD3|MAPK1|PDXP|MCM5|TTLL12|MYH9|ST13|RBX1|SUPT16H|ATP6V1D|EIF5|APEX1|ACOT8|PSMD10|TIMP1|EHD4|EIF3E|ECH1|SGTA|FBL|TBCB|RAB3A|LAMB1|ITGB8|MPP6|AIMP2|PLOD3|RPA3|FIS1|YKT6|CHMP5|PFN1|C1QBP|CCDC47|NAGLU|MRPL27|CTSC|PRPF19|ARPC3|GAPDH|RAB35|CAP2|TMEM30A|LAMA4|SPARC|SKP1|MSH2|NCK2|CLCN…
GO:0071840	GO Biological Process	Cellular component organization or biogenesis	5633	946	2.95e-81	1.18e-84	M6PR|FKBP4|RALA|ITGA3|RANBP9|GABARAPL2|VAMP3|TRIP13|HSD17B10|NGFR|NTN1|HSPB11|EFNB1|PSMD5|VCL|TMED1|STX1B|TIMM13|MIF|SNRPD3|MAPK1|PDXP|MCM5|TTLL12|MYH9|ST13|RBX1|SUPT16H|ATP6V1D|EIF5|APEX1|ACOT8|PSMD10|TIMP1|EHD4|EIF3E|ECH1|SGTA|FBL|TBCB|RAB3A|LAMB1|ITGB8|MPP6|AIMP2|PLOD3|RPA3|FIS1|YKT6|CHMP5|PFN1|C1QBP|CCDC47|NAGLU|MRPL27|CTSC|PRPF19|ARPC3|GAPDH|RAB35|CAP2|TMEM30A|LAMA4|SPARC|SKP1|RRP9|MSH2|NCK2…
GO:1990748	GO Biological Process	Cellular detoxification	101	30	1.31e-05	4.96e-07	GSR|CAT|GSTM2|TXNDC17|APOE|GSTM3|PRDX1|NNT|PRDX5|SOD1|ADH5|PRDX3|PRDX2|NQO1|PRDX6|ATP7A|GPX4|S100A9|AKR1A1|TXN|PRDX4|RDH11|GSTP1|GPX1|PARK7|SELT|GSTK1|TXNRD1|SOD2|FAM213A
GO:0048869	GO Biological Process	Cellular developmental process	3757	495	4.34e-13	6.61e-15	FKBP4|ITGA3|RANBP9|VAMP3|TRIP13|NGFR|NTN1|HSPB11|EFNB1|DLD|VCL|STX1B|MIF|MAPK1|LGALS1|MYH9|FBL|TBCB|RAB3A|LAMB1|ITGB8|AIMP2|PLOD3|FIS1|CCDC47|DDX5|NAGLU|ALDOC|PRPF19|PANX1|RAB35|TMEM30A|UBE3A|MSH2|NCK2|HSPE1|WDR77|LEPRE1|CAT|LRP1|PLCG1|RAP2A|EFNB2|MBOAT7|THOC2|CAPNS1|RRAS|PIN1|YWHAH|SMO|ATP1B2|RAP1B|DOCK7|TSG101|PVRL2|APOE|ATXN10|LAMA5|TRIM28|CHSY1|LGALS3|H3F3B|KRAS|GSTM3|SORT1|NOTCH2|KIDINS220|L…
GO:0019725	GO Biological Process	Cellular homeostasis	895	178	2.15e-16	2.31e-18	NGFR|DLD|MAPK1|LGALS1|ATP6V1D|APEX1|TXNL1|GSR|RPA3|FIS1|CCDC47|SKP1|UBE3A|CLCN6|GSTM2|LRP1|PLCG1|ATP1B2|APOE|ATP6V1E1|RPA1|LRRC8A|ITGAV|HEXB|UBE2K|ATP5B|ERP44|SLC12A2|SLC9A3R1|PRDX1|DNAJC10|YWHAE|ATP6V0A1|NNT|ICAM1|RAB7A|ABCB6|PRDX5|SRI|IDE|IGF1R|SLC39A6|SOD1|ATP6V1A|FTH1|ATP6V1B2|GJA1|THY1|APP|ATP6V0D2|PDIA4|ATP1B3|NPTN|HK2|ATP6V0D1|CALM3|SLC4A7|CFL2|PRDX3|CKB|TMX3|HSP90B1|PDIA3|PRDX2|LETM1|GAA|…
GO:0006873	GO Biological Process	Cellular ion homeostasis	657	115	9.85e-08	2.76e-09	MAPK1|ATP6V1D|FIS1|CCDC47|SKP1|UBE3A|GSTM2|LRP1|PLCG1|ATP1B2|APOE|ATP6V1E1|ITGAV|HEXB|ATP5B|SLC12A2|SLC9A3R1|YWHAE|ATP6V0A1|RAB7A|ABCB6|SRI|SLC39A6|SOD1|ATP6V1A|FTH1|ATP6V1B2|GJA1|THY1|APP|ATP6V0D2|ATP1B3|NPTN|ATP6V0D1|CALM3|SLC4A7|CKB|HSP90B1|LETM1|BOLA2B|PRKACA|CALR|PSEN1|CUL1|ATP6V0C|ATP6V0A2|SMAD3|RASA3|CHP1|PLCB1|CAMK2D|RAP1GDS1|HMGB1|ATP7A|ANXA6|STOML2|CACNA2D1|ATP2B4|ATP6V1H|SLC39A14|TFRC|…
GO:0006879	GO Biological Process	Cellular iron ion homeostasis	66	19	0.0014	8.38e-05	SKP1|ABCB6|SRI|SOD1|ATP6V1A|FTH1|ATP6V0D1|BOLA2B|CUL1|ATP6V0A2|SLC39A14|TFRC|GLRX3|ATP6AP1|ATP6V1G1|FTL|TF|CAND1|HMOX2
GO:0044242	GO Biological Process	Cellular lipid catabolic process	196	33	0.0266	0.0022	ACOT8|ECH1|LRP1|PLCG1|HEXB|CPT1A|ACAT1|ACAA2|ACOX1|DAGLB|FABP5|ECI1|LPL|GBA|PRDX6|ALDH3A2|ETFB|ACAT2|FABP7|ECHS1|ABCD3|ACADM|SCP2|LYPLA2|ABHD12|HADHA|ASAH1|PSAP|PPT1|HSD17B4|ACADVL|ETFA|HADH
GO:0044255	GO Biological Process	Cellular lipid metabolic process	939	138	2.3e-05	9.07e-07	DLD|TECR|MIF|CSNK2A1|ACOT8|ECH1|ITGB8|CAT|GSTM2|LRP1|PLCG1|MBOAT7|MPDU1|ESYT2|APOE|ACLY|EFR3A|PI4KA|ARF3|EPT1|HEXB|MSMO1|VAC14|PTPLAD1|CSNK2A2|SPTLC1|GPC1|AGPS|PPAP2A|CPT1A|ACAT1|PIK3C2A|ESYT1|HEXA|CERS2|RAB5A|EGFR|HSD17B12|FADS2|PIGT|LPCAT1|ACAA2|AKR1B1|CBR1|GPC2|ACOX1|ADH5|DAGLB|FABP5|ECI1|LRP8|FASN|GLB1|PIGS|LPL|GBA|HMGCS1|PRKAG1|PPP2R1A|TTC7B|SEL1L|PLCB1|ACSL4|PTPN11|PRDX6|ABCA2|PLSCR1|ALDH3A…
GO:0051641	GO Biological Process	Cellular localization	2967	714	1.85e-116	2.11e-120	ARF5|M6PR|RALA|VAMP3|SLC2A3|NGFR|NTN1|STK10|HSPB11|VCL|TMED1|STX1B|TIMM13|MIF|SNRPD3|MAPK1|MYH9|PYGL|ATP6V1D|PYGB|ACOT8|PGRMC1|TIMP1|NUTF2|PSMD7|EHD4|ECH1|SGTA|TBCB|CDC37|RPL18A|RAB3A|FIS1|PSMA2|YKT6|CHMP5|RPL19|ALDOC|CTSC|PRPF19|MLEC|RAB35|RPS12|TMEM30A|SPARC|SKP1|MSH2|VAMP4|CTSD|VPS4B|TFG|CAT|CD97|SEC61A1|PLCG1|RAB22A|RAP2A|NUP85|THOC2|CANX|TUBA4A|HSPB1|YWHAH|SMO|SNAP23|COPB1|RAP1B|LMAN1|DOCK7|…
GO:0034645	GO Biological Process	Cellular macromolecule biosynthetic process	1592	288	7e-22	5.2e-24	TRIP13|SNRPD3|MCM5|SUPT16H|EIF5|EEF1A2|EXTL3|EIF3E|RPL18A|AIMP2|PLOD3|RPA3|RPL19|DDX5|MRPL27|RPS12|RARS|EIF2AK2|MOGS|SARS|RPN2|CHPF|HIST1H4F|MRPS7|EIF3K|SDF2L1|MPDU1|DAD1|LMAN1|RPS16|APOE|NCAN|TRIM28|EIF2S3|GFPT2|CHSY1|RPA1|EIF2S1|NOTCH2|NARS|CARS2|CDK4|IGF2BP3|UGGT1|RPL35|MAN2A1|AARS|GLCE|MARS|MCM4|TCEB2|RPL8|FAM20B|POLR1A|MCM6|DARS|STAT3|GALNT7|MCM2|B3GAT3|EIF4H|EIF2B2|CDK2|WDR61|GALNT1|NPC1|RP…
GO:0044265	GO Biological Process	Cellular macromolecule catabolic process	917	222	1.67e-30	8.57e-33	RHBDD2|PSMA4|PSMC4|PSMD5|PSMD8|RBX1|PSMA3|PSME2|PSMD10|PSMD7|STUB1|EIF3E|SGTA|RPL18A|PSMA2|RPL19|CCDC47|DDX5|CTSC|PRPF19|USP5|RPS12|SKP1|UBE3A|VPS4B|SDF2L1|RPS16|TSG101|VPS25|VPS4A|UGGT1|KIAA0368|RPL35|PSMC1|UBE2K|PSMA6|USP14|PSMD11|FAF2|PSMB1|RPL8|GPC1|DNAJC10|CUL3|PSMD3|RAB7A|PTPN23|IDE|GID8|CDK2|VPS37B|WDR61|COPS3|EIF4A3|PSMB6|RPS11|PSMA5|RPS27A|ERLIN2|RPS3|UCHL1|LONP2|KPNB1|PSMB4|AP2M1|PSME3|…
GO:0044260	GO Biological Process	Cellular macromolecule metabolic process	4976	721	3.1e-33	1.45e-35	FKBP4|RHBDD2|RANBP9|PSMA4|RCN1|AQR|PSMC4|TRIP13|HSD17B10|STK10|PLOD1|TRMT6|DLD|PSMD5|PSMD8|SNRPD3|MAPK1|PDXP|LGALS1|MCM5|TTLL12|RBX1|SUPT16H|FKBP3|PYGL|PSMA3|EIF5|APEX1|PSME2|PYGB|EEF1A2|CSNK2A1|PSMD10|TIMP1|PSMD7|STUB1|EXTL3|EIF3E|SGTA|FBL|RPL18A|RAB3A|LAMB1|OGDH|AIMP2|PLOD3|RPA3|PSMA2|RPL19|CCDC47|DDX5|MRPL27|CTSC|PRPF19|GAPDH|USP5|RPS12|LNPEP|SKP1|RARS|UBE3A|EIF2AK2|MSH2|MOGS|IGFBP2|MSH6|SARS|…
GO:0044237	GO Biological Process	Cellular metabolic process	7513	1125	5.2e-77	2.97e-80	FKBP4|RHBDD2|RANBP9|GABARAPL2|PSMA4|RCN1|SLC2A3|AQR|PSMC4|TRIP13|HSD17B10|ASNS|STK10|PLOD1|OXCT1|TRMT6|UQCRC1|DLD|PSMD5|NANS|PSMD8|TECR|MIF|SNRPD3|MAPK1|SLC25A1|PDXP|LGALS1|RTCB|MCM5|TTLL12|RBX1|ACO2|SUPT16H|FKBP3|PYGL|PSMA3|EIF5|MTHFD1|APEX1|PSME2|GSS|PYGB|EEF1A2|CSNK2A1|AHCY|ACOT8|PSMD10|PGRMC1|TIMP1|PSMD7|STUB1|EXTL3|EIF3E|GSR|ECH1|HNRNPL|SGTA|FBL|RPL18A|RAB3A|LAMB1|NAMPT|ITGB8|OGDH|AIMP2|PLOD…
GO:0006875	GO Biological Process	Cellular metal ion homeostasis	565	89	0.00017	8.18e-06	FIS1|CCDC47|SKP1|GSTM2|LRP1|PLCG1|ATP1B2|APOE|ITGAV|HEXB|SLC12A2|YWHAE|ABCB6|SRI|SLC39A6|SOD1|ATP6V1A|FTH1|GJA1|THY1|APP|ATP1B3|NPTN|ATP6V0D1|CALM3|HSP90B1|LETM1|BOLA2B|PRKACA|CALR|PSEN1|CUL1|ATP6V0A2|SMAD3|RASA3|PLCB1|CAMK2D|RAP1GDS1|HMGB1|ATP7A|ANXA6|STOML2|CACNA2D1|ATP2B4|SLC39A14|TFRC|ATP2B2|ATP1A2|AGT|SLC30A1|ATP1B1|GLRX3|S100A9|SV2A|ATP6AP1|SLC30A7|GOT1|NCS1|ANXA7|ATP6V1G1|SLC31A1|EDNRB|FTL…
GO:0042398	GO Biological Process	Cellular modified amino acid biosynthetic process	45	16	0.0007	3.87e-05	MTHFD1|GSS|PLOD3|ATIC|PLOD2|CKB|CNDP2|GGT7|PLSCR1|ALDH9A1|GCLM|ACADM|GART|HAGH|ALDH7A1|PTDSS1
GO:0006575	GO Biological Process	Cellular modified amino acid metabolic process	180	40	9.2e-05	4.18e-06	MTHFD1|GSS|AHCY|GSR|PLOD3|ATIC|GSTM2|GOT2|SLC6A8|GSTM3|GGH|CPT1A|SOD1|AASDHPPT|PLOD2|CKB|SLC19A1|TYMS|CNDP2|SHMT2|GGT7|PLSCR1|GPX4|ALDH9A1|GCLM|ACADM|GLO1|ABHD12|GART|G6PD|HAGH|GSTP1|ALDH7A1|PCYOX1|IDH1|GPX1|PARK7|POR|PTDSS1|GSTK1
GO:0030004	GO Biological Process	Cellular monovalent inorganic cation homeostasis	115	38	5.27e-08	1.41e-09	MAPK1|ATP6V1D|UBE3A|ATP1B2|ATP6V1E1|ATP5B|SLC12A2|ATP6V0A1|RAB7A|ATP6V1A|ATP6V1B2|ATP6V0D2|ATP1B3|ATP6V0D1|SLC4A7|ATP6V0C|ATP6V0A2|CHP1|ATP6V1H|ATP1A2|AGT|ATP1B1|ATP6AP1|SLC9A6|ATP6V1G1|CLIC4|ATP6AP2|TMEM165|ATP6V1C1|TM9SF4|NEDD4L|SLC4A4|PPT1|SLC4A8|ATP6V1F|SLC4A2|ATP1A3|ATP1A1
GO:0044271	GO Biological Process	Cellular nitrogen compound biosynthetic process	1522	319	1.53e-34	6.75e-37	TRIP13|ASNS|DLD|NANS|TECR|SNRPD3|MAPK1|SLC25A1|SUPT16H|EIF5|MTHFD1|GSS|EEF1A2|PGRMC1|EIF3E|RPL18A|NAMPT|AIMP2|RPA3|RPL19|DDX5|MRPL27|RPS12|RARS|EIF2AK2|SPR|SARS|ATIC|UNG|HIST1H4F|MRPS7|EIF3K|RPS16|TRIM28|EIF2S3|GFPT2|ACLY|RPA1|EIF2S1|AMPD2|NOTCH2|NARS|CARS2|NT5E|CDK4|COX5B|IGF2BP3|RPL35|AARS|MARS|ATP5B|TCEB2|SPTLC1|RPL8|POLR1A|DARS|PPAT|STAT3|CAD|ABCB6|EIF4H|ACAT1|EIF2B2|WDR61|PRPSAP2|RPS11|CERS2…
GO:0044270	GO Biological Process	Cellular nitrogen compound catabolic process	422	113	1.01e-17	9.7e-20	PDXP|AHCY|EIF3E|RPL18A|RPL19|DDX5|RPS12|UNG|RPS16|NT5E|RPL35|RPL8|ACAT1|WDR61|EIF4A3|RPS11|RPS27A|RPS3|KPNB1|RPS23|HPRT1|RPS9|HINT1|RPL13|RPL15|RPL38|RPL4|PABPC1|HNRNPD|RPS15A|CNOT1|RPLP2|PPP2R1A|PPP2R2A|RPS7|RPL7|RPS2|KPNA1|HMGB1|RPS21|RPL3|RPL27A|RPL21|RPLP1|RPS17|RPS3A|RPSA|RPL22|THRAP3|SND1|RPS26|TTC37|VCP|PNP|RPL12|HBS1L|RPL5|MAGOH|RPL7A|PABPC4|RPS4X|RPL10A|NCBP1|HSPA1B|ACOT7|ITPA|RPS6|DUT|R…
GO:0034641	GO Biological Process	Cellular nitrogen compound metabolic process	3282	577	5.72e-46	1.18e-48	AQR|TRIP13|HSD17B10|ASNS|TRMT6|DLD|NANS|TECR|SNRPD3|MAPK1|SLC25A1|PDXP|RTCB|MCM5|RBX1|SUPT16H|EIF5|MTHFD1|APEX1|GSS|EEF1A2|AHCY|ACOT8|PGRMC1|STUB1|EIF3E|GSR|HNRNPL|FBL|RPL18A|NAMPT|ITGB8|OGDH|AIMP2|RPA3|RPL19|C1QBP|CPD|DDX5|MRPL27|ALDOC|PRPF19|GAPDH|TPI1|RPS12|LNPEP|RARS|RRP9|EIF2AK2|MSH2|SF3B6|MSH6|SPR|ENO1|SARS|WDR77|ATIC|GSTM2|UNG|HIST1H4F|MRPS7|THOC2|RALY|EIF3K|RPS16|TRIM28|EIF2S3|RBM39|GFPT2…
GO:0098869	GO Biological Process	Cellular oxidant detoxification	90	26	9.38e-05	4.28e-06	GSR|CAT|GSTM2|TXNDC17|APOE|PRDX1|NNT|PRDX5|SOD1|PRDX3|PRDX2|NQO1|PRDX6|ATP7A|GPX4|S100A9|TXN|PRDX4|GSTP1|GPX1|PARK7|SELT|GSTK1|TXNRD1|SOD2|FAM213A
GO:0030007	GO Biological Process	Cellular potassium ion homeostasis	14	7	0.0174	0.0013	ATP1B2|SLC12A2|ATP1B3|ATP1A2|ATP1B1|ATP1A3|ATP1A1
GO:0009987	GO Biological Process	Cellular process	15024	1777	2.28e-120	1.3e-124	ARF5|M6PR|FKBP4|RALA|RHBDD2|ITGA3|RANBP9|GABARAPL2|PSMA4|VAMP3|RCN1|SLC2A3|GNA11|AQR|PSMC4|TRIP13|HSD17B10|NGFR|NTN1|ASNS|STK10|HSPB11|PLOD1|OXCT1|TRMT6|UQCRC1|EFNB1|DLD|PSMD5|NANS|VCL|TMED1|PSMD8|STX1B|TECR|TIMM13|MIF|SNRPD3|MAPK1|SLC25A1|PDXP|LGALS1|RTCB|MCM5|TTLL12|MYH9|ST13|RBX1|ACO2|SUPT16H|FKBP3|PYGL|ATP6V1D|PSMA3|EIF5|MTHFD1|APEX1|PSME2|GSS|PYGB|EEF1A2|CSNK2A1|AHCY|ACOT8|TXNL1|MYL12A|PSMD1…
GO:0044257	GO Biological Process	Cellular protein catabolic process	633	129	1.9e-12	3.17e-14	RHBDD2|PSMA4|PSMC4|PSMD5|PSMD8|RBX1|PSMA3|PSME2|PSMD10|PSMD7|STUB1|SGTA|PSMA2|CCDC47|CTSC|PRPF19|USP5|SKP1|UBE3A|VPS4B|SDF2L1|TSG101|VPS25|VPS4A|UGGT1|KIAA0368|PSMC1|UBE2K|PSMA6|USP14|PSMD11|FAF2|PSMB1|DNAJC10|CUL3|PSMD3|RAB7A|PTPN23|IDE|GID8|CDK2|VPS37B|COPS3|PSMB6|PSMA5|RPS27A|ERLIN2|UCHL1|LONP2|PSMB4|AP2M1|PSME3|UBXN1|CAPN2|STT3B|HSP90B1|DDB1|VPS37C|PSMD1|PSMD2|PSMC5|UBA6|AURKB|TOLLIP|USP9X|UB…
GO:0034613	GO Biological Process	Cellular protein localization	1610	428	3.17e-73	2.54e-76	ARF5|M6PR|VAMP3|NGFR|HSPB11|VCL|TMED1|STX1B|TIMM13|ATP6V1D|ACOT8|NUTF2|EHD4|ECH1|SGTA|CDC37|RPL18A|RAB3A|FIS1|RPL19|PRPF19|RAB35|RPS12|TMEM30A|SKP1|MSH2|CAT|SEC61A1|RAB22A|RAP2A|NUP85|THOC2|HSPB1|YWHAH|SMO|COPB1|RPS16|APOE|XPO7|LAMA5|VPS25|EXOC4|NUP210|EFR3A|RPA1|VPS4A|AP3B1|SORT1|LAMTOR5|ARF3|STX6|KDELR2|SRSF1|TOR1B|RPL35|SDCBP|SORL1|PREB|ARL3|RAB21|IPO5|ARL1|ERP29|FAF2|TMED2|RPL8|SLC9A3R1|VAMP7…
GO:0044267	GO Biological Process	Cellular protein metabolic process	3696	586	1.19e-34	5.08e-37	FKBP4|RHBDD2|RANBP9|PSMA4|RCN1|PSMC4|STK10|PLOD1|DLD|PSMD5|PSMD8|SNRPD3|MAPK1|PDXP|LGALS1|TTLL12|RBX1|FKBP3|PSMA3|EIF5|PSME2|EEF1A2|CSNK2A1|PSMD10|TIMP1|PSMD7|STUB1|EXTL3|EIF3E|SGTA|FBL|RPL18A|RAB3A|LAMB1|OGDH|AIMP2|PLOD3|PSMA2|RPL19|CCDC47|MRPL27|CTSC|PRPF19|GAPDH|USP5|RPS12|LNPEP|SKP1|RARS|UBE3A|EIF2AK2|MOGS|IGFBP2|SARS|LEPRE1|RPN2|VPS4B|ZC3HAV1|HIST1H4F|MRPS7|NUP85|PHPT1|PIN1|EIF3K|SDF2L1|MPDU…
GO:0006464	GO Biological Process	Cellular protein modification process	3063	388	6.48e-08	1.75e-09	FKBP4|RANBP9|PSMA4|RCN1|PSMC4|STK10|PLOD1|DLD|PSMD5|PSMD8|SNRPD3|MAPK1|PDXP|LGALS1|TTLL12|RBX1|FKBP3|PSMA3|PSME2|CSNK2A1|PSMD10|TIMP1|PSMD7|STUB1|EXTL3|FBL|RAB3A|LAMB1|OGDH|PLOD3|PSMA2|PRPF19|GAPDH|USP5|LNPEP|SKP1|UBE3A|EIF2AK2|MOGS|LEPRE1|RPN2|ZC3HAV1|NUP85|PHPT1|PIN1|SDF2L1|MPDU1|DAD1|LMAN1|TSG101|APOE|UBE2M|TRIM28|GFPT2|NUP210|PTPRE|MACROD1|KRAS|EIF2S1|CDK4|LAMC1|CAB39|UGGT1|LRRC8A|ADAM10|ITGA…
GO:0034622	GO Biological Process	Cellular protein-containing complex assembly	816	164	2.04e-15	2.44e-17	FKBP4|RANBP9|VAMP3|PSMD5|SNRPD3|MCM5|RBX1|EIF5|PSMD10|EIF3E|RPA3|PRPF19|NCK2|WDR77|VAMP4|HIST1H4F|MRPS7|EIF3K|SNAP23|TUBG1|EIF2S3|RPA1|H3F3B|SRSF1|KIAA0368|UBE2K|PSMD11|MCM4|VAMP7|NAPA|NDUFS3|HAT1|MCM6|MCM2|ANLN|PIK3C2A|PRPF6|POGZ|RPS27A|SMARCA5|GEMIN5|NUP205|VBP1|AIFM1|PSMG3|PWP2|AP2M1|ARPC2|NPM1|CCT2|CENPV|NUDT21|SNRPD1|DDB1|HSPA4|TBCA|MCM7|RPL38|NUP93|PRKDC|VAMP2|CLU|BIN1|SNRNP200|TCP1|STX4|RU…
GO:0045333	GO Biological Process	Cellular respiration	158	34	0.00068	3.74e-05	UQCRC1|DLD|ACO2|OGDH|CAT|COX6B1|COX5B|NDUFS3|NNT|UQCRC2|IDH3A|UQCRFS1|PDHB|CYCS|GPD2|CYC1|COX5A|BID|ME2|MDH2|IDH2|CS|ETFB|MT-CO2|FH|UQCRQ|MYBBP1A|IDH1|SLC25A13|NDUFA13|UQCRB|MDH1|ETFA|ADSL
GO:0071214	GO Biological Process	Cellular response to abiotic stimulus	313	51	0.005	0.00033	GNA11|NAMPT|EIF2S1|SLC38A2|CAB39|LRRC8A|EGFR|TNFRSF10B|GJA1|AKR1B1|NPM1|DDB1|OXSR1|AURKB|NOC2L|SLC2A4|HSPA5|RAB11B|CHP1|LRRC8D|PTPN11|PTN|RAC1|XRCC6|ATP1A2|ARHGEF2|ADSS|AGT|PARP1|PTPRK|GOT1|ZMPSTE24|ENG|PCNA|DNM2|XRCC5|GRB2|MTPN|DDX3X|CUL4B|EEF1D|SLC2A1|DHX36|USP47|CRYAB|H2AFX|DAG1|ATP1A1|RUVBL2|GNB1|SERPINB6
GO:1905145	GO Biological Process	Cellular response to acetylcholine	29	9	0.0449	0.004	GNA11|GNAQ|ADRBK1|GNAI2|ROCK2|PLCB1|ATP2B4|AGRN|GNB1
GO:0097306	GO Biological Process	Cellular response to alcohol	89	21	0.0057	0.00038	SMO|CDK4|TNC|AIFM1|LRP8|CTNNA1|MLC1|ADCY6|HMGCS1|PTCH1|GNG2|GNAI1|CTNNB1|ADAM15|GNAS|ITPR2|JUP|ATP2B1|DAG1|GNB1|ACACA
GO:0110096	GO Biological Process	Cellular response to aldehyde	10	6	0.0189	0.0015	AKR1B1|AIFM1|ADH5|AKR1A1|RDH11|PARK7
GO:0071230	GO Biological Process	Cellular response to amino acid stimulus	69	16	0.0259	0.0021	LAMTOR5|IPO5|EGFR|LAMTOR1|CAPN2|HNRNPD|ATP7A|FYN|DNMT1|OPA1|COL6A1|GCLM|COL4A1|LARS|SH3BP4|LAMTOR3
GO:1904646	GO Biological Process	Cellular response to amyloid-beta	39	15	0.00059	3.23e-05	NGFR|NAMPT|LRP1|ICAM1|IGF1R|GJA1|APP|PSEN1|FYN|CACNA2D1|PARP1|PRNP|ABCC1|CDK5|ATP1A3
GO:0070887	GO Biological Process	Cellular response to chemical stimulus	2919	500	7.3e-36	3e-38	FKBP4|RALA|RHBDD2|PSMA4|VAMP3|GNA11|PSMC4|NGFR|NTN1|ASNS|PSMD5|PSMD8|MIF|MAPK1|PDXP|LGALS1|RBX1|ATP6V1D|PSMA3|APEX1|PSME2|PSMD10|TIMP1|PSMD7|STUB1|EHD4|EXTL3|GSR|NAMPT|PLOD3|FIS1|PSMA2|CHMP5|DDX5|ARPC3|GAPDH|RAB35|SPARC|SKP1|UBE3A|EIF2AK2|IGFBP2|AKR7A2|ATIC|CAT|GSTM2|LRP1|PLCG1|RAP2A|NUP85|CANX|HSPB1|SDF2L1|YWHAH|SMO|TXNDC17|RAP1B|APOE|ACTN4|LAMA5|ATP6V1E1|GFPT2|SNRPA1|LGALS3|KRAS|EIF2S1|GSTM3|SO…
GO:0062197	GO Biological Process	Cellular response to chemical stress	293	57	4.28e-05	1.8e-06	MAPK1|APEX1|GSR|CAT|EIF2S1|CAB39|LRRC8A|PRDX1|PRDX5|CDK2|SOD1|ARL6IP5|EGFR|RPS3|AKR1B1|AIFM1|PRDX3|PRDX2|CYCS|OXSR1|HNRNPD|STX4|PRKRA|NQO1|SLC2A4|LRRC8D|PRDX6|ATP7A|XRCC6|LONP1|ARHGEF2|PARP1|PTPRK|MAP1LC3A|HSPA1B|STK24|ANXA1|PCNA|DNM2|XRCC5|STX2|PDCD10|NME1-NME2|G6PD|ERO1L|GSTP1|DDX3X|SIRPA|VKORC1L1|GPX1|SLC2A1|PARK7|HDAC2|TXNRD1|ATP2A2|SOD2|SERPINB6
GO:0071345	GO Biological Process	Cellular response to cytokine stimulus	1013	184	1.06e-13	1.55e-15	RALA|PSMA4|VAMP3|PSMC4|PSMD5|PSMD8|MIF|MAPK1|RBX1|PSMA3|PSME2|PSMD10|TIMP1|PSMD7|PSMA2|GAPDH|SKP1|ATIC|CANX|TXNDC17|RAP1B|ACTN4|LAMA5|GFPT2|SNRPA1|KRAS|CDK4|PSMC1|LMNB1|UBE2K|PSMA6|PSMD11|ATP5B|PSMB1|TRAF4|SLC12A2|CAPZA1|ACTR3|PSMD3|STAT3|ICAM1|MCM2|PTPN23|SOD1|PSMB6|PSMA5|RPS27A|RPS3|SMARCA5|HNRNPU|MRAS|PSMB4|HK2|PSME3|CAPN2|HSPA9|HSP90B1|PDIA3|MAT2A|LRP8|FASN|STX8|BOLA2B|KIF5B|PSMD1|PRKACA|PSMD…
GO:0036294	GO Biological Process	Cellular response to decreased oxygen levels	199	64	6.63e-13	1.04e-14	PSMA4|PSMC4|PSMD5|PSMD8|RBX1|PSMA3|PSME2|PSMD10|PSMD7|STUB1|NAMPT|PSMA2|PSMC1|PSMA6|PSMD11|PSMB1|TCEB2|PSMD3|ICAM1|PSMB6|PSMA5|RPS27A|NOTCH1|ACAA2|AIFM1|PSMB4|S100B|PSME3|PSMD1|PSMD2|PSMC5|NPEPPS|SLC2A4|P4HB|RTN4|PTN|ATP7A|PSMD12|OPA1|PSMB5|LMNA|PSMA7|PSMB2|PGK1|PSME1|SLC29A1|AK4|ERO1L|PSMD14|PSMC2|PSMD13|PSMC6|NDRG1|PSMA1|PSMD6|FAM162A|PHB2|CUL2|DNM1L|TCEB1|HYOU1|PSMC3|GNB1|PSMB3
GO:0035690	GO Biological Process	Cellular response to drug	60	14	0.042	0.0037	RAP2A|RAP1B|PPM1F|PPAT|CAD|QDPR|UCHL1|HSPA5|NME1|TFRC|RAP1A|HSP90AB1|PRNP|EFTUD2
GO:0071495	GO Biological Process	Cellular response to endogenous stimulus	1181	193	1.01e-10	2.01e-12	FKBP4|GNA11|NGFR|ASNS|MAPK1|PDXP|ATP6V1D|APEX1|NAMPT|PLOD3|FIS1|CHMP5|DDX5|ARPC3|RAB35|UBE3A|IGFBP2|GSTM2|LRP1|PLCG1|YWHAH|RAP1B|ATP6V1E1|SORT1|LAMTOR5|KIDINS220|CDK4|IPO5|MARS|GNAO1|SLC9A3R1|EPB41L5|PPAT|ATP6V0A1|STAT3|CAD|RAB10|PPAP2A|ICAM1|TNC|PIK3C2A|IDE|IGF1R|IQGAP1|NPC1|EIF4A3|SOD1|RPS27A|ATP6V1A|EGFR|ATP6V1B2|NOTCH1|LAMTOR1|GJA1|HNRNPU|APP|ATP6V0D2|AKR1B1|GNAQ|AIFM1|ATP6V0D1|ADCY9|NCSTN|CA…
GO:0071496	GO Biological Process	Cellular response to external stimulus	309	49	0.0102	0.00073	GABARAPL2|ASNS|MAPK1|HNRNPL|NAMPT|EIF2AK2|EIF2S1|SLC38A2|MARS|ICAM1|TNC|RALB|EGFR|TNFRSF10B|GJA1|AIFM1|GCN1L1|GABARAP|GLUL|LPL|GBA|PRKAG1|HSPA5|PTPN11|PTN|HNRNPA1|RAC1|ATP1A2|COMT|AGT|XPR1|GOT1|ENG|MAP1LC3A|STK24|MYBBP1A|MTPN|LARS|ENSP00000381231|GSTP1|ITGA6|ATP2B1|LAMP2|EIF4G1|SLC2A1|HSPA8|DAG1|ATP1A1|DNM1L
GO:0031668	GO Biological Process	Cellular response to extracellular stimulus	236	37	0.0408	0.0036	GABARAPL2|ASNS|MAPK1|HNRNPL|NAMPT|EIF2AK2|EIF2S1|SLC38A2|MARS|ICAM1|TNC|RALB|AIFM1|GCN1L1|GABARAP|GLUL|LPL|GBA|PRKAG1|HSPA5|PTN|HNRNPA1|COMT|XPR1|MAP1LC3A|STK24|MYBBP1A|LARS|ENSP00000381231|GSTP1|ITGA6|ATP2B1|LAMP2|EIF4G1|SLC2A1|HSPA8|DNM1L
GO:0071363	GO Biological Process	Cellular response to growth factor stimulus	494	75	0.0019	0.00012	NGFR|MAPK1|EHD4|DDX5|ARPC3|RAB35|SPARC|UBE3A|CAT|PLCG1|HSPB1|SORT1|KIDINS220|MARS|EPB41L5|CAD|NRP1|IQGAP1|EIF4A3|RPS27A|EGFR|NOTCH1|APP|ITGB5|MAP1B|ARF6|LRP8|TWF2|DTYMK|MCM7|EEF2|USP9X|NCL|HSPA5|ZYX|HNRNPM|SMAD3|EEF1A1|PTPN11|PTN|HNRNPA1|FERMT2|CTNNB1|FIBP|ATP7A|FYN|HNRNPH1|PTBP1|MYO1C|NRP2|COL4A2|PARP1|PTPRK|SHOC2|RAP1A|GCLM|ENG|RAB14|NCBP1|ANXA1|POLR2B|GRB2|GSTP1|RDX|CD44|RHOA|HNRNPF|ADAM9|SMAD…
GO:0034605	GO Biological Process	Cellular response to heat	60	16	0.0086	0.00061	STUB1|EIF2S1|YWHAE|PDCD6|PRKACA|HSP90AA1|NF1|VCP|MYOF|HSP90AB1|HSPA1B|RBBP7|HSPD1|DHX36|HDAC2|ATP2A2
GO:0032870	GO Biological Process	Cellular response to hormone stimulus	569	98	2.48e-06	8.28e-08	FKBP4|ASNS|ATP6V1D|APEX1|PLOD3|DDX5|UBE3A|IGFBP2|YWHAH|RAP1B|ATP6V1E1|CDK4|MARS|PPAT|ATP6V0A1|STAT3|RAB10|PPAP2A|ICAM1|TNC|PIK3C2A|IDE|IGF1R|NPC1|ATP6V1A|EGFR|ATP6V1B2|NOTCH1|GJA1|HNRNPU|ATP6V0D2|AIFM1|ATP6V0D1|ADCY9|MAP1B|RAB8A|PELP1|YWHAG|PRKACA|ADCY6|RAB8B|PRKDC|VAMP2|AGTRAP|PKM|CALR|SLC2A4|HMGCS1|ATP6V0C|ATP6V0A2|GNG2|CBX3|PTPN11|CTNNB1|FYN|ATP6V1H|SLC39A14|STAT1|ATP1A2|AGT|PARP1|EPRS|RAB13|A…
GO:0071456	GO Biological Process	Cellular response to hypoxia	189	61	2.29e-12	3.86e-14	PSMA4|PSMC4|PSMD5|PSMD8|RBX1|PSMA3|PSME2|PSMD10|PSMD7|STUB1|PSMA2|PSMC1|PSMA6|PSMD11|PSMB1|TCEB2|PSMD3|ICAM1|PSMB6|PSMA5|RPS27A|NOTCH1|ACAA2|PSMB4|S100B|PSME3|PSMD1|PSMD2|PSMC5|NPEPPS|SLC2A4|P4HB|RTN4|PTN|ATP7A|PSMD12|OPA1|PSMB5|LMNA|PSMA7|PSMB2|PGK1|PSME1|SLC29A1|AK4|ERO1L|PSMD14|PSMC2|PSMD13|PSMC6|NDRG1|PSMA1|PSMD6|FAM162A|PHB2|CUL2|TCEB1|HYOU1|PSMC3|GNB1|PSMB3
GO:0032869	GO Biological Process	Cellular response to insulin stimulus	169	43	2.44e-06	8.14e-08	ATP6V1D|ATP6V1E1|CDK4|MARS|PPAT|ATP6V0A1|RAB10|PIK3C2A|IDE|IGF1R|ATP6V1A|ATP6V1B2|ATP6V0D2|ATP6V0D1|RAB8A|YWHAG|RAB8B|PRKDC|VAMP2|PKM|SLC2A4|ATP6V0C|ATP6V0A2|ATP6V1H|SLC39A14|STAT1|PARP1|EPRS|RAB13|ATP6AP1|GOT1|PTPN1|ATP6V1G1|APRT|PTPRA|GRB2|ATP6V1C1|GSTP1|GRB10|ATP6V1F|C2CD5|RAB31|CYFIP1
GO:0071346	GO Biological Process	Cellular response to interferon-gamma	161	29	0.0208	0.0016	VAMP3|GAPDH|ACTR3|ICAM1|STX8|KIF5B|MID1|STX4|ZYX|CAMK2D|JAK1|MYO1C|STAT1|CD47|EPRS|SYNCRIP|STXBP3|STXBP1|HLA-C|ACTR2|RPL13A|HLA-A|SIRPA|CDC42|CD44|FLNB|VIM|B2M|NCAM1
GO:0071347	GO Biological Process	Cellular response to interleukin-1	174	49	2.47e-08	6.27e-10	PSMA4|PSMC4|PSMD5|PSMD8|RBX1|PSMA3|PSME2|PSMD10|PSMD7|PSMA2|SKP1|PSMC1|PSMA6|PSMD11|PSMB1|PSMD3|ICAM1|PSMB6|PSMA5|RPS27A|PSMB4|PSME3|PSMD1|PSMD2|PSMC5|TOLLIP|IL1RAP|UBE2N|CUL1|PLCB1|PSMD12|PSMB5|CD47|PSMA7|PSMB2|PSME1|SQSTM1|SIRPA|AKAP12|PSMD14|PSMC2|PSMD13|PSMC6|PSMA1|PSMD6|OTUB1|UPF1|PSMC3|PSMB3
GO:0071349	GO Biological Process	Cellular response to interleukin-12	49	29	1.49e-10	3e-12	RALA|MIF|PSME2|RAP1B|SNRPA1|LMNB1|CAPZA1|SOD1|HSPA9|BOLA2B|PAK2|PITPNA|TCP1|TALDO1|P4HB|PLCB1|JAK1|ANXA2|HNRNPA2B1|MSN|CD47|MTAP|SIRPA|CDC42|HNRNPF|PPIA|CFL1|SOD2|RPLP0
GO:0098761	GO Biological Process	Cellular response to interleukin-7	42	13	0.0086	0.00061	ATIC|ATP5B|STAT3|PDIA3|P4HB|HIST2H3D|JAK1|STIP1|HIST1H3J|YBX1|HSPD1|GIPC1|SMARCA4
GO:1901655	GO Biological Process	Cellular response to ketone	95	19	0.0415	0.0037	CDK4|ICAM1|TNC|EGFR|AKR1B1|AIFM1|ADCY6|ROCK2|GNG2|CBX3|GNAI1|ADAM15|MSN|GNAS|ATP2B1|PARK7|EIF4E|GNB1|ACACA
GO:1990830	GO Biological Process	Cellular response to leukemia inhibitory factor	97	21	0.0135	0.001	GFPT2|ICAM1|SMARCA5|HNRNPU|MRAS|HK2|MAT2A|NCL|SRSF7|EIF4A2|TFRC|NRP2|CACYBP|GCLM|SLC25A5|SRSF3|SRM|PFKP|GLDC|XRCC5|PDCD10
GO:0071396	GO Biological Process	Cellular response to lipid	528	75	0.0095	0.00067	FKBP4|MAPK1|FIS1|CHMP5|DDX5|UBE3A|YWHAH|SMO|CDK4|SCARB1|PPAP2A|ICAM1|TNC|CPT1A|NPC1|EGFR|HNRNPU|FZD7|AIFM1|CAPN2|LRP8|TWF2|LPL|MLC1|ADCY6|HNRNPD|ROCK2|CALR|HMGCS1|PTCH1|GNG2|CBX3|NME1|EPHA3|PTN|GNAI1|CTNNB1|HMGB1|ADAM15|MSN|ATP1A2|GNAS|ANXA1|EDNRB|XRCC5|NME1-NME2|DDX17|PLAA|GSTP1|SIRPA|ATP2B1|RHOA|UBE2L3|PTK7|ADAM9|NDUFA13|EIF4E|UBR5|HDAC2|PHB2|DAG1|ATP1A3|ATP1A1|VIM|RAN|DNM1L|B2M|LDLR|PRPF8|YES1…
GO:1901699	GO Biological Process	Cellular response to nitrogen compound	645	130	2.95e-12	5.08e-14	GNA11|NGFR|MAPK1|PDXP|ATP6V1D|APEX1|NAMPT|FIS1|CHMP5|GSTM2|LRP1|RAP1B|ATP6V1E1|LAMTOR5|CDK4|IPO5|MARS|GNAO1|SLC9A3R1|PPAT|ATP6V0A1|STAT3|RAB10|ICAM1|PIK3C2A|IDE|CDK2|IGF1R|SOD1|RALB|ATP6V1A|EGFR|ATP6V1B2|LAMTOR1|GJA1|APP|ATP6V0D2|AKR1B1|GNAQ|AIFM1|ATP6V0D1|ADCY9|NCSTN|CAPN2|MAP1B|NPM1|HSP90B1|RAB8A|CTNNA1|YWHAG|PRKACA|ADCY6|ADRBK1|RAB8B|GNAI2|HNRNPD|PRKDC|VAMP2|ROCK2|AGTRAP|PKM|SLC2A4|HSPA5|PSEN1…
GO:0031669	GO Biological Process	Cellular response to nutrient levels	204	34	0.0266	0.0022	GABARAPL2|ASNS|MAPK1|HNRNPL|NAMPT|EIF2AK2|EIF2S1|SLC38A2|MARS|ICAM1|TNC|RALB|AIFM1|GCN1L1|GABARAP|GLUL|LPL|GBA|PRKAG1|HSPA5|PTN|HNRNPA1|COMT|XPR1|MAP1LC3A|STK24|MYBBP1A|LARS|ATP2B1|LAMP2|EIF4G1|SLC2A1|HSPA8|DNM1L
GO:0071407	GO Biological Process	Cellular response to organic cyclic compound	537	88	5.4e-05	2.33e-06	FKBP4|GNA11|MAPK1|PDXP|LGALS1|APEX1|FIS1|DDX5|UBE3A|GSTM2|YWHAH|SMO|RAP1B|CDK4|GNAO1|SLC9A3R1|STAT3|PPAP2A|ICAM1|TNC|NPC1|SOD1|RALB|EGFR|HNRNPU|APP|GNAQ|AIFM1|NCSTN|NPM1|HSP90B1|LRP8|CTNNA1|PRKACA|MLC1|ADCY6|HNRNPD|PAK2|ROCK2|CALR|HMGCS1|HSPA5|PTCH1|SHMT2|GNG2|CBX3|PTN|GNAI1|CTNNB1|ACTB|ATP2B4|MSN|STAT1|ATP1A2|EZR|DHX9|RAP1A|FLNA|GNAI3|GCLM|GNAS|HSP90AB1|FLOT1|ANXA1|ACTR2|ITPR2|DNM2|JUP|DDX17|DIA…
GO:0071310	GO Biological Process	Cellular response to organic substance	2369	416	8.78e-31	4.41e-33	FKBP4|RALA|RHBDD2|PSMA4|VAMP3|GNA11|PSMC4|NGFR|ASNS|PSMD5|PSMD8|MIF|MAPK1|PDXP|LGALS1|RBX1|ATP6V1D|PSMA3|APEX1|PSME2|PSMD10|TIMP1|PSMD7|STUB1|EHD4|EXTL3|NAMPT|PLOD3|FIS1|PSMA2|CHMP5|DDX5|ARPC3|GAPDH|RAB35|SPARC|SKP1|UBE3A|EIF2AK2|IGFBP2|ATIC|CAT|GSTM2|LRP1|PLCG1|CANX|HSPB1|SDF2L1|YWHAH|SMO|TXNDC17|RAP1B|ACTN4|LAMA5|ATP6V1E1|GFPT2|SNRPA1|KRAS|EIF2S1|SORT1|LAMTOR5|KIDINS220|CDK4|UGGT1|PREB|PSMC1|LM…
GO:0071417	GO Biological Process	Cellular response to organonitrogen compound	590	119	3.17e-11	6e-13	GNA11|NGFR|MAPK1|PDXP|ATP6V1D|APEX1|NAMPT|FIS1|CHMP5|GSTM2|LRP1|RAP1B|ATP6V1E1|LAMTOR5|CDK4|IPO5|MARS|GNAO1|SLC9A3R1|PPAT|ATP6V0A1|STAT3|RAB10|ICAM1|PIK3C2A|IDE|IGF1R|SOD1|ATP6V1A|EGFR|ATP6V1B2|LAMTOR1|GJA1|APP|ATP6V0D2|AKR1B1|GNAQ|ATP6V0D1|ADCY9|NCSTN|CAPN2|MAP1B|HSP90B1|RAB8A|CTNNA1|YWHAG|PRKACA|ADCY6|RAB8B|HNRNPD|PRKDC|VAMP2|AGTRAP|PKM|SLC2A4|HSPA5|PSEN1|ATP6V0C|ATP6V0A2|SHMT2|GNG2|CTNNB1|ATP7…
GO:0071470	GO Biological Process	Cellular response to osmotic stress	40	12	0.0161	0.0012	CAB39|LRRC8A|AKR1B1|OXSR1|SLC2A4|LRRC8D|XRCC6|ARHGEF2|XRCC5|DDX3X|SLC2A1|SERPINB6
GO:0034599	GO Biological Process	Cellular response to oxidative stress	244	45	0.0011	6.49e-05	MAPK1|APEX1|GSR|CAT|EIF2S1|PRDX1|PRDX5|CDK2|SOD1|ARL6IP5|EGFR|RPS3|AIFM1|PRDX3|PRDX2|CYCS|HNRNPD|STX4|PRKRA|NQO1|PRDX6|ATP7A|LONP1|PARP1|PTPRK|MAP1LC3A|HSPA1B|STK24|ANXA1|PCNA|DNM2|STX2|PDCD10|NME1-NME2|G6PD|ERO1L|GSTP1|SIRPA|VKORC1L1|GPX1|PARK7|HDAC2|TXNRD1|ATP2A2|SOD2
GO:0071453	GO Biological Process	Cellular response to oxygen levels	216	69	8.61e-14	1.25e-15	PSMA4|PSMC4|PSMD5|PSMD8|RBX1|PSMA3|PSME2|PSMD10|PSMD7|STUB1|NAMPT|PSMA2|PSMC1|PSMA6|PSMD11|PSMB1|TCEB2|PSMD3|ICAM1|PSMB6|PSMA5|RPS27A|ATP6V1A|NOTCH1|ACAA2|AIFM1|PSMB4|ATP6V0D1|S100B|PSME3|PSMD1|PSMD2|PSMC5|NPEPPS|SLC2A4|P4HB|ATP6V0A2|RTN4|PTN|ATP7A|PSMD12|OPA1|PSMB5|LMNA|ATP6AP1|PSMA7|PSMB2|PGK1|ATP6V1G1|PSME1|SLC29A1|AK4|ERO1L|PSMD14|PSMC2|PSMD13|PSMC6|NDRG1|PSMA1|PSMD6|FAM162A|PHB2|CUL2|DNM1L|T…
GO:1901701	GO Biological Process	Cellular response to oxygen-containing compound	1055	189	1.35e-13	2e-15	GNA11|NGFR|MAPK1|PDXP|LGALS1|ATP6V1D|APEX1|NAMPT|FIS1|CHMP5|LRP1|SMO|RAP1B|ATP6V1E1|LAMTOR5|SLC38A2|CDK4|IPO5|SCARB1|MARS|GNAO1|SLC9A3R1|PRDX1|PPAT|ATP6V0A1|STAT3|RAB10|ICAM1|TNC|PRDX5|CPT1A|PIK3C2A|IDE|CDK2|IGF1R|SOD1|ATP6V1A|EGFR|ATP6V1B2|RPS3|LAMTOR1|GJA1|APP|ATP6V0D2|AKR1B1|FZD7|GNAQ|AIFM1|ATP6V0D1|ADCY9|NCSTN|CAPN2|ADH5|MAP1B|PRDX3|HSP90B1|RAB8A|PRDX2|LRP8|TWF2|CTNNA1|YWHAG|PRKACA|LPL|MLC1|A…
GO:1901653	GO Biological Process	Cellular response to peptide	331	76	2.88e-09	6.6e-11	NGFR|ATP6V1D|APEX1|NAMPT|FIS1|CHMP5|LRP1|RAP1B|ATP6V1E1|CDK4|MARS|PPAT|ATP6V0A1|STAT3|RAB10|ICAM1|PIK3C2A|IDE|IGF1R|ATP6V1A|ATP6V1B2|GJA1|APP|ATP6V0D2|AKR1B1|ATP6V0D1|ADCY9|MAP1B|RAB8A|YWHAG|PRKACA|ADCY6|RAB8B|PRKDC|VAMP2|AGTRAP|PKM|SLC2A4|PSEN1|ATP6V0C|ATP6V0A2|FYN|CACNA2D1|ATP6V1H|SLC39A14|STAT1|ARHGEF2|AGT|PARP1|EPRS|RAB13|ATP6AP1|AHCYL1|GOT1|PRKACB|GNAS|PTPN1|ATP6V1G1|APRT|PRNP|PTPRA|GRB2|PRK…
GO:0071375	GO Biological Process	Cellular response to peptide hormone stimulus	269	58	2.36e-06	7.84e-08	ATP6V1D|APEX1|RAP1B|ATP6V1E1|CDK4|MARS|PPAT|ATP6V0A1|STAT3|RAB10|PIK3C2A|IDE|IGF1R|ATP6V1A|ATP6V1B2|ATP6V0D2|ATP6V0D1|ADCY9|MAP1B|RAB8A|YWHAG|PRKACA|ADCY6|RAB8B|PRKDC|VAMP2|AGTRAP|PKM|SLC2A4|ATP6V0C|ATP6V0A2|FYN|ATP6V1H|SLC39A14|STAT1|AGT|PARP1|EPRS|RAB13|ATP6AP1|AHCYL1|GOT1|PRKACB|GNAS|PTPN1|ATP6V1G1|APRT|PTPRA|GRB2|PRKAR1A|ATP6V1C1|GSTP1|GRB10|ATP6V1F|POR|C2CD5|RAB31|CYFIP1
GO:0034614	GO Biological Process	Cellular response to reactive oxygen species	133	24	0.0433	0.0039	MAPK1|APEX1|PRDX1|PRDX5|CDK2|SOD1|EGFR|RPS3|AIFM1|PRDX3|PRDX2|HNRNPD|NQO1|ATP7A|PTPRK|MAP1LC3A|ANXA1|PCNA|DNM2|PDCD10|SIRPA|PARK7|HDAC2|SOD2
GO:0051716	GO Biological Process	Cellular response to stimulus	6489	855	5.14e-28	2.91e-30	FKBP4|RALA|RHBDD2|ITGA3|RANBP9|GABARAPL2|PSMA4|VAMP3|GNA11|AQR|PSMC4|TRIP13|NGFR|NTN1|ASNS|STK10|HSPB11|EFNB1|PSMD5|TMED1|PSMD8|MIF|MAPK1|PDXP|LGALS1|MCM5|MYH9|RBX1|SUPT16H|ATP6V1D|PSMA3|APEX1|PSME2|CSNK2A1|PSMD10|TIMP1|PSMD7|STUB1|EHD4|EXTL3|GSR|HNRNPL|SGTA|CDC37|RAB3A|NAMPT|ITGB8|PLOD3|RPA3|FIS1|PSMA2|CHMP5|PFN1|C1QBP|CCDC47|DDX5|PRPF19|ARPC3|GAPDH|RAB35|CAP2|SPARC|LNPEP|SKP1|UBE3A|GNB4|EIF2AK2…
GO:0033554	GO Biological Process	Cellular response to stress	1725	304	1.12e-21	8.45e-24	RHBDD2|GABARAPL2|PSMA4|AQR|PSMC4|TRIP13|ASNS|STK10|PSMD5|PSMD8|MIF|MAPK1|MCM5|RBX1|SUPT16H|PSMA3|APEX1|PSME2|PSMD10|PSMD7|STUB1|EXTL3|GSR|HNRNPL|SGTA|CDC37|RPA3|PSMA2|CCDC47|PRPF19|SKP1|EIF2AK2|MSH2|NCK2|MSH6|CAT|GSTM2|UNG|HIST1H4F|CANX|SDF2L1|TRIM28|RPA1|MACROD1|EIF2S1|GSTM3|SLC38A2|CAB39|UGGT1|LRRC8A|KIAA0368|PREB|PSMC1|UBE2K|PSMA6|PSMD11|PTPLAD1|FAF2|MARS|MCM4|PSMB1|TCEB2|ERP44|PRDX1|DNAJC10|M…
GO:0035967	GO Biological Process	Cellular response to topologically incorrect protein	148	36	5.1e-05	2.19e-06	RHBDD2|ASNS|STUB1|EXTL3|EIF2AK2|CANX|SDF2L1|EIF2S1|UGGT1|PREB|CUL3|ATP6V0D1|HSPA9|TPP1|HSP90B1|TLN1|CALR|PDIA5|HSPA5|SRPR|TOR1A|GFPT1|VCP|DCTN1|LMNA|PTPN1|HSPA1B|BAG6|HSPD1|ERO1L|PDIA6|DNAJB11|SRPRB|HSPA8|ACADVL|HYOU1
GO:0097237	GO Biological Process	Cellular response to toxic substance	109	31	1.82e-05	7.06e-07	GSR|FIS1|CAT|GSTM2|TXNDC17|APOE|GSTM3|PRDX1|NNT|PRDX5|SOD1|ADH5|PRDX3|PRDX2|NQO1|PRDX6|ATP7A|GPX4|S100A9|AKR1A1|TXN|PRDX4|RDH11|GSTP1|GPX1|PARK7|SELT|GSTK1|TXNRD1|SOD2|FAM213A
GO:0071356	GO Biological Process	Cellular response to tumor necrosis factor	245	51	2.86e-05	1.15e-06	PSMA4|PSMC4|PSMD5|PSMD8|MAPK1|PSMA3|PSME2|PSMD10|PSMD7|PSMA2|TXNDC17|ACTN4|PSMC1|PSMA6|PSMD11|PSMB1|TRAF4|PSMD3|ICAM1|PSMB6|PSMA5|RPS3|PSMB4|PSME3|PSMD1|PSMD2|PSMC5|GBA|SLC2A4|KARS|PSMD12|STAT1|ARHGEF2|PSMB5|DHX9|PSMA7|PSMB2|ASAH1|PSME1|ILK|AKAP12|PSMD14|PSMC2|PSMD13|PSMC6|PSMA1|PSMD6|ERBB2IP|PRPF8|PSMC3|PSMB3
GO:0034620	GO Biological Process	Cellular response to unfolded protein	129	31	0.00026	1.33e-05	RHBDD2|ASNS|STUB1|EXTL3|EIF2AK2|CANX|EIF2S1|PREB|ATP6V0D1|HSPA9|TPP1|HSP90B1|TLN1|CALR|PDIA5|HSPA5|SRPR|GFPT1|VCP|DCTN1|LMNA|PTPN1|HSPA1B|HSPD1|ERO1L|PDIA6|DNAJB11|SRPRB|HSPA8|ACADVL|HYOU1
GO:0006883	GO Biological Process	Cellular sodium ion homeostasis	18	9	0.0042	0.00027	ATP1B2|SLC12A2|ATP1B3|ATP1A2|AGT|ATP1B1|NEDD4L|ATP1A3|ATP1A1
GO:0046916	GO Biological Process	Cellular transition metal ion homeostasis	108	30	3.83e-05	1.59e-06	SKP1|ABCB6|SRI|SLC39A6|SOD1|ATP6V1A|FTH1|APP|ATP6V0D1|BOLA2B|CUL1|ATP6V0A2|ATP7A|SLC39A14|TFRC|SLC30A1|GLRX3|S100A9|ATP6AP1|SLC30A7|ATP6V1G1|SLC31A1|FTL|PRNP|SLC30A5|TF|SLC39A10|ATP2C1|CAND1|HMOX2
GO:0007417	GO Biological Process	Central nervous system development	988	161	8.05e-09	1.94e-10	NGFR|OXCT1|MAPK1|LAMB1|NAGLU|UBE3A|GNB4|ATIC|LRP1|MBOAT7|COX6B1|YWHAH|SMO|ATP1B2|DOCK7|NCAN|KRAS|SLC38A2|AARS|CSNK2A2|NAPA|NDUFS3|ARCN1|YWHAE|CNTNAP1|STAT3|ABCB6|SEMA3A|NRP1|CDK6|ACAT1|SLIT1|EIF2B2|CDH2|SH3GL1|CELSR2|EGFR|NOTCH1|GLUD1|APP|ATP6V0D1|CALM3|S100B|NCSTN|HPRT1|CKB|TPP1|RRM1|MAP2K1|LRP8|RAC3|ARF4|KIF5B|QARS|DPYSL2|HNRNPD|PRKDC|UBA6|CLU|LPHN2|HMGCS1|HSPA5|SEC16A|PSEN1|EPHB3|PTCH1|HSP90AA…
GO:0021695	GO Biological Process	Cerebellar cortex development	51	15	0.0056	0.00038	NAGLU|SMO|AARS|ARCN1|MAP2K1|HSPA5|PTPN11|ATP7A|MYH10|KIF14|UQCRQ|MTPN|PSAP|SERPINE2|CDK5
GO:0021680	GO Biological Process	Cerebellar purkinje cell layer development	28	9	0.038	0.0033	NAGLU|AARS|ARCN1|HSPA5|ATP7A|MYH10|KIF14|UQCRQ|PSAP
GO:0021549	GO Biological Process	Cerebellum development	106	24	0.004	0.00026	NAGLU|ATIC|SMO|AARS|ARCN1|NCSTN|CKB|MAP2K1|HNRNPD|HSPA5|PSEN1|PTPN11|PTN|ATP7A|SDF4|MYH10|KIF14|UQCRQ|GART|MTPN|PSAP|ABAT|SERPINE2|CDK5
GO:0021795	GO Biological Process	Cerebral cortex cell migration	42	13	0.0086	0.00061	LAMB1|MBOAT7|EGFR|PSEN1|RTN4|CTNNB1|PAFAH1B1|SUN1|RHOA|CDK5|ROBO1|GPR56|SRGAP2
GO:0021987	GO Biological Process	Cerebral cortex development	116	31	5e-05	2.13e-06	LAMB1|ATIC|LRP1|MBOAT7|SMO|SLC38A2|CSNK2A2|YWHAE|CDH2|EGFR|LRP8|PSEN1|RTN4|PLCB1|CTNNB1|NF1|XAB2|KIF14|FLNA|GNG12|GART|PAFAH1B1|SUN1|RHOA|SLC2A1|TRA2B|CDK5|ROBO1|H2AFX|GPR56|SRGAP2
GO:0021801	GO Biological Process	Cerebral cortex radial glia guided migration	24	9	0.0182	0.0014	LAMB1|MBOAT7|RTN4|CTNNB1|PAFAH1B1|SUN1|CDK5|GPR56|SRGAP2
GO:0051085	GO Biological Process	Chaperone cofactor-dependent protein refolding	29	12	0.0019	0.00011	ST13|HSPE1|TOR1B|HSPA9|GAK|HSPH1|HSPA5|TOR1A|HSPA1B|ERO1L|HSPA8|PTGES3
GO:0061684	GO Biological Process	Chaperone-mediated autophagy	8	5	0.0377	0.0033	STUB1|CLU|HSP90AA1|LAMP2|HSPA8
GO:0051131	GO Biological Process	Chaperone-mediated protein complex assembly	21	9	0.0094	0.00066	PSMG3|CCT2|HSPA4|CLU|HSP90AA1|LONP1|HSP90AB1|HSPD1|PTGES3
GO:0061077	GO Biological Process	Chaperone-mediated protein folding	55	25	2.11e-07	6.22e-09	FKBP4|ST13|CSNK2A1|SGTA|HSPE1|LEPRE1|TRAP1|HSPB1|TOR1B|PDIA4|HSPA9|CCT2|PPIB|GAK|CLU|HSPH1|CRTAP|HSPA5|TOR1A|DNAJC5|HSPA1B|ERO1L|FKBP1A|HSPA8|PTGES3
GO:0048878	GO Biological Process	Chemical homeostasis	1124	177	1.03e-08	2.49e-10	NGFR|MAPK1|LGALS1|PYGL|ATP6V1D|FIS1|CCDC47|SKP1|UBE3A|GSTM2|LRP1|PLCG1|RALY|ATP1B2|APOE|ATP6V1E1|ITGAV|HEXB|SCARB1|PTPLAD1|ATP5B|SLC12A2|SLC9A3R1|YWHAE|ATP6V0A1|STAT3|NNT|ICAM1|RAB7A|ABCB6|SRI|IGF1R|SLC39A6|NPC1|SOD1|ATP6V1A|FTH1|EGFR|ATP6V1B2|LAMTOR1|GJA1|LPCAT1|THY1|APP|ATP6V0D2|AKR1B1|ATP1B3|NPTN|HK2|ATP6V0D1|CALM3|ACOX1|ADCY9|SLC4A7|FABP5|CKB|HSP90B1|DDB1|LETM1|BOLA2B|PRKACA|LPL|ADCY6|GBA|GLS…
GO:0006935	GO Biological Process	Chemotaxis	545	92	1.21e-05	4.5e-07	RALA|RANBP9|NGFR|NTN1|EFNB1|MIF|MAPK1|LRP1|PLCG1|EFNB2|NUP85|SMO|LGALS3|NOTCH2|ITGAV|SLC12A2|GPC1|ITGA9|SEMA3A|NRP1|SLIT1|NOTCH1|CXADR|APP|DPYSL5|NPTN|MAP2K1|ALCAM|KIF5B|DPYSL2|PLXND1|ENSP00000320295|CRMP1|EPHB3|PTCH1|BSG|PARVA|EPHA3|TRIO|RHOG|DPYSL4|PTPN11|PTN|HMGB1|FYN|RAC1|SPTBN1|SCRIB|EPHA2|PLXNB1|NRP2|MYH10|DPP4|EZR|VANGL2|RAB13|S100A9|PIP5K1A|PLXNA3|GBF1|L1CAM|SPTAN1|ENG|LYPLA2|EPHB2|TMEFF1…
GO:0006695	GO Biological Process	Cholesterol biosynthetic process	41	17	9.59e-05	4.39e-06	CYP51A1|ACLY|MSMO1|SQLE|ACAA2|HMGCS1|DHCR7|FDPS|CYB5R3|ACAT2|PMVK|NSDHL|DHCR24|IDI1|G6PD|EBP|FDFT1
GO:0008203	GO Biological Process	Cholesterol metabolic process	120	29	0.00043	2.27e-05	CYP51A1|CAT|APOE|ACLY|MSMO1|SCARB1|SQLE|NPC1|ERLIN2|APP|ACAA2|GBA|HMGCS1|DHCR7|FDPS|CYB5R3|ACAT2|PMVK|NSDHL|DHCR24|IDI1|VLDLR|HDLBP|G6PD|TMEM55B|ERLIN1|EBP|LDLR|FDFT1
GO:0043009	GO Biological Process	Chordate embryonic development	640	84	0.0312	0.0026	RALA|PSMC4|MAPK1|RTCB|MYH9|MTHFD1|PLOD3|PFN1|PRPF19|MSH2|SF3B6|PLCG1|THOC2|SMO|DAD1|TRIM28|NOTCH2|KIDINS220|ADAM10|MAN2A1|TMED2|EPB41L5|CUL3|PDCD6|COPS3|EIF4A3|GNA12|EGFR|NOTCH1|ADAMTS3|DBN1|ADCY9|CAPN2|COPS2|MAP2K1|MMP14|PRKACA|HEG1|PRKDC|RIC8A|PSEN1|PTCH1|SMAD3|RTN4|RPS7|CTNNB1|ATP7A|DLG1|SCRIB|NF1|XAB2|EPHA2|MYH10|SLC30A1|VANGL2|PHGDH|NSDHL|PRKACB|GNAS|KIF20B|YBX1|CRB2|PEF1|ECE1|POFUT1|ATP6AP2…
GO:0051276	GO Biological Process	Chromosome organization	1066	146	0.00026	1.32e-05	TRIP13|MCM5|TTLL12|RBX1|SUPT16H|APEX1|FBL|RPA3|CHMP5|SKP1|MSH2|VPS4B|HIST1H4F|TUBG1|TRIM28|RPA1|H3F3B|VPS4A|KIF23|MCM4|PPM1F|HAT1|MCM6|COPS4|CUL3|MCM2|CDK2|WDR61|COPS3|POGZ|RPS27A|MTA2|SMARCA5|HNRNPU|SMC2|AIFM1|KPNB1|WDR82|NPM1|RAD21|COPS2|CENPV|DDB1|PDS5A|COPS6|MCM7|H2AFV|BANF1|RBM14|PRKDC|PDS5B|AURKB|UBE2N|CHMP6|NOC2L|RUVBL1|PRMT5|SMC1A|PPP2R1A|NCAPD2|HIST2H3D|MTA1|HSP90AA1|CBX3|HUWE1|BAZ1B|USP…
GO:0007059	GO Biological Process	Chromosome segregation	268	47	0.0021	0.00013	TRIP13|CHMP5|VPS4B|TUBG1|VPS4A|KIF23|ACTR3|CUL3|POGZ|RPS3|SMC2|KPNB1|RAD21|PDS5A|BANF1|PDS5B|AURKB|USP9X|CHMP6|SMC1A|PPP2R1A|NCAPD2|SMC4|TOP1|SMC3|KIF14|BUB3|SLC25A5|CDCA8|RCC1|KIF4A|BAG6|ACTR2|NUMA1|PRC1|DDX3X|SUN1|FAM96B|TOP2B|RACGAP1|DCTN2|TOP2A|MMS19|PHB2|RAN|CHMP2A|NTMT1
GO:0097711	GO Biological Process	Ciliary basal body-plasma membrane docking	95	21	0.0111	0.0008	TUBA4A|TUBG1|TUBB4A|YWHAE|TUBA1A|YWHAG|PRKACA|PPP2R1A|HSP90AA1|TUBB|TUBB4B|DYNC1H1|DCTN1|ACTR1A|MAPRE1|DYNLL1|DYNC1I2|PAFAH1B1|TMEM67|DCTN2|CKAP5
GO:0007623	GO Biological Process	Circadian rhythm	142	26	0.0276	0.0023	NGFR|AHCY|HNRNPL|NAMPT|NAGLU|CDK4|CPT1A|EGFR|NONO|HNRNPU|HNRNPD|TYMS|PRMT5|IMPDH2|MTA1|HUWE1|PPP1CC|THRAP3|GFPT1|TOP1|HDAC1|OGT|HNRNPR|MYBBP1A|PPP1CB|HDAC2
GO:0072359	GO Biological Process	Circulatory system development	872	120	0.0011	6.56e-05	ITGA3|GNA11|NGFR|HSPB11|OXCT1|MAPK1|MYH9|MTHFD1|ITGB8|SPARC|LRP1|EFNB2|SMO|APOE|NOTCH2|ITGAV|ATP5B|TMED2|MCAM|CAD|PDCD6|NRP1|SRI|MFGE8|CDH2|NOTCH1|FREM2|GJA1|HNRNPU|THY1|CXADR|ACTC1|NAA15|JAM3|ANTXR1|MAP2K1|GAA|GLUL|MMP14|HEG1|ADRBK1|CSPG4|PRKDC|PLXND1|GYS1|ROCK2|NCL|C3orf58|CALR|RIC8A|PSEN1|EPHB3|PTCH1|SMAD3|PARVA|RTN4|PTPN11|PTN|UBE4B|CTNNB1|ATP7A|ANXA2|FN1|WARS|DHCR7|ADAM15|AP1B1|EPHB4|NF1|EPH…
GO:0072583	GO Biological Process	Clathrin-dependent endocytosis	29	9	0.0449	0.004	CANX|AP2M1|GAK|AP2A2|HIP1|AP2A1|PICALM|CLTC|AP2B1
GO:0071679	GO Biological Process	Commissural neuron axon guidance	12	6	0.0344	0.0029	SMO|NRP1|PTCH1|EPHB2|DAG1|NCAM1
GO:0048208	GO Biological Process	COPII vesicle coating	64	23	1.88e-05	7.32e-07	CTSC|TFG|LMAN1|PREB|TMED2|NAPA|CUL3|PDCD6|TMED10|SEC23A|RAB1B|SEC16A|SEC24C|PEF1|SEC13|CD59|NSF|SEC24A|RAB1A|PPP6C|SEC24B|SEC22B|TRAPPC3
GO:0090114	GO Biological Process	COPII-coated vesicle budding	70	24	2.15e-05	8.45e-07	CTSC|TFG|LMAN1|PREB|TMED2|NAPA|CUL3|PDCD6|TMED10|SEC23A|RAB1B|SEC16A|SEC23B|SEC24C|PEF1|SEC13|CD59|NSF|SEC24A|RAB1A|PPP6C|SEC24B|SEC22B|TRAPPC3
GO:0090110	GO Biological Process	COPII-coated vesicle cargo loading	13	7	0.013	0.00095	SEC23A|SEC23B|SEC24C|SEC13|SEC24A|RAB1A|SEC24B
GO:0030866	GO Biological Process	Cortical actin cytoskeleton organization	39	21	3.47e-07	1.05e-08	VPS4A|KIF23|EHD2|ANLN|FMNL2|ARF6|TLN1|ROCK2|CALR|LLGL1|PLS1|EPB41L2|EPB41|DLG1|NCKAP1|EZR|RAB13|CIT|RACGAP1|PDCD6IP|CDK5
GO:0030865	GO Biological Process	Cortical cytoskeleton organization	53	28	2.35e-09	5.36e-11	VPS4A|KIF23|EHD2|ANLN|FMNL2|ARF6|RAC3|TLN1|ROCK2|CALR|LLGL1|PLS1|EPB41L2|RHOG|EPB41|DLG1|RAC1|NCKAP1|EZR|RAB13|CIT|PAFAH1B1|CDC42|NLGN1|RACGAP1|PDCD6IP|CDK5|WDR1
GO:0006613	GO Biological Process	Cotranslational protein targeting to membrane	100	67	1.4e-26	9.02e-29	RPL18A|RPL19|RPS12|SEC61A1|RPS16|RPL35|RPL8|RPS11|RPS27A|RPS3|RPS23|RPS9|ARL6IP1|RPL13|RPL15|RPL38|RPL4|SRP68|RPS15A|RPLP2|SRPR|RPS7|RPL7|RPS2|RPS21|RPL3|RPL27A|RPL21|RPLP1|RPS17|RPS3A|RPSA|RPL22|RPS26|RPL12|RPL5|RPL7A|RPS4X|RPL10A|RPS6|RPL13A|RPL24|RPL14|RPS8|RPS14|RPS18|RPL17|RPL9|RPL6|RPL10|RPS24|RPL32|RPL37A|RPL35A|RPL23|RPL30|RPS20|RPS25|RPS13|RPL18|RPLP0|RPL36|RPL27|RPS15|RPS19|RPS5|RPS10
GO:0042407	GO Biological Process	Cristae formation	31	10	0.0244	0.002	ATP5B|ATP5O|ATP5J2|ATP5L|ATP5H|LETM1|ATP5C1|ATP5F1|ATP5A1|IMMT
GO:0019221	GO Biological Process	Cytokine-mediated signaling pathway	678	111	3.41e-06	1.17e-07	RALA|PSMA4|PSMC4|PSMD5|PSMD8|MIF|RBX1|PSMA3|PSME2|PSMD10|TIMP1|PSMD7|PSMA2|SKP1|CANX|TXNDC17|RAP1B|ACTN4|LAMA5|SNRPA1|KRAS|PSMC1|LMNB1|PSMA6|PSMD11|PSMB1|TRAF4|CAPZA1|PSMD3|STAT3|ICAM1|SOD1|PSMB6|PSMA5|RPS27A|PSMB4|PSME3|HSPA9|HSP90B1|LRP8|BOLA2B|PSMD1|PRKACA|PSMD2|PSMC5|OXSR1|MID1|PAK2|TOLLIP|IL1RAP|UBE2N|PITPNA|TCP1|STX4|TALDO1|KARS|CUL1|P4HB|HIST2H3D|F3|HSP90AA1|PLCB1|CAMK2D|PTPN11|JAK1|ANXA2|…
GO:0000910	GO Biological Process	Cytokinesis	100	37	7.49e-09	1.8e-10	MYH9|CHMP5|RAB35|VPS4B|VPS4A|KIF23|ARL3|ACTR3|SEPT11|ANLN|RHOC|MITD1|AURKB|CHMP6|ROCK2|KIAA0196|SPTBN1|MYH10|CEP55|KIF4A|ACTR2|SEPT8|CIT|STAMBP|PRC1|KIF20A|SEPT7|SEPT9|SEPT5|ANXA11|RHOA|RACGAP1|PDCD6IP|CFL1|IST1|CHMP2A|SEPT2
GO:0032506	GO Biological Process	Cytokinetic process	37	16	0.00012	5.47e-06	MYH9|CHMP5|VPS4B|VPS4A|KIF23|ANLN|MITD1|AURKB|CHMP6|CEP55|KIF20A|ANXA11|RHOA|RACGAP1|PDCD6IP|CHMP2A
GO:0002181	GO Biological Process	Cytoplasmic translation	72	40	8.13e-14	1.17e-15	EIF5|EIF3E|RPL18A|RPL19|EIF3K|EIF2S3|RPL8|EIF4A1|RPS23|RPL15|RPL38|EIF4A2|DRG1|EIF3C|RPS21|RPLP1|RPSA|RPL22|RPS26|EIF3B|EIF3A|MCTS1|EIF3I|RPL10A|RPL24|RPL17|GSPT1|RPL9|RPL6|EIF4G1|RPL32|RPL35A|RPL30|EIF3H|EIF3F|EIF3M|RPL18|RPLP0|RPL36|EIF3L
GO:0002183	GO Biological Process	Cytoplasmic translational initiation	28	16	8.82e-06	3.22e-07	EIF5|EIF3E|EIF3K|EIF2S3|EIF4A1|EIF4A2|EIF3C|EIF3B|EIF3A|MCTS1|EIF3I|EIF4G1|EIF3H|EIF3F|EIF3M|EIF3L
GO:0007010	GO Biological Process	Cytoskeleton organization	1126	191	7.56e-12	1.35e-13	RALA|RANBP9|PDXP|MYH9|TBCB|PFN1|ARPC3|GAPDH|CAP2|NCK2|VAMP4|PFN2|RAP2A|DSTN|TUBA4A|DOCK7|TUBG1|PVRL2|APOE|ACTN4|VPS4A|KRAS|TUBB2B|SDCBP|KIF23|SLC9A3R1|ARPC1A|CAPZA1|ACTR3|PACSIN2|EHD2|EPB41L5|FARP2|TUBB4A|CUL3|CNTNAP1|NRP1|ANLN|CDK2|SOD1|IQGAP2|RPS3|TJP1|GJA1|THY1|CXADR|FMNL2|MRAS|KPNB1|ACTC1|CALM3|DBN1|ARPC2|ABI2|ITGB5|MAP1B|NPM1|CFL2|ARF6|HSP90B1|TUBA1A|TUBA1C|ANTXR1|TWF2|RAC3|GABARAP|DPYSL2|RB…
GO:0061640	GO Biological Process	Cytoskeleton-dependent cytokinesis	98	35	4.47e-08	1.19e-09	CHMP5|RAB35|VPS4B|VPS4A|KIF23|ARL3|ACTR3|SEPT11|ANLN|RHOC|MITD1|AURKB|CHMP6|ROCK2|KIAA0196|SPTBN1|MYH10|CEP55|KIF4A|ACTR2|SEPT8|CIT|STAMBP|PRC1|KIF20A|SEPT7|SEPT9|SEPT5|RHOA|RACGAP1|PDCD6IP|CFL1|IST1|CHMP2A|SEPT2
GO:0030705	GO Biological Process	Cytoskeleton-dependent intracellular transport	195	40	0.0004	2.12e-05	HSPB11|HSPB1|ACTN4|AP3B1|KIF23|LRPPRC|ARL3|RAB21|VAMP7|SOD1|HNRNPU|UCHL1|APP|MAP1B|TUBA1A|TUBA1C|KIF5B|RAB6A|COPG1|TNPO1|TUBB|AP3D1|DYNC1H1|SFPQ|MYO1C|OPA1|DCTN1|KIF14|ACTR1A|MYO6|KIF4A|DYNLL1|FLOT2|DYNC1I2|PAFAH1B1|CDC42|SUN1|RAB1A|KIF5C|HSPA8
GO:0016482	GO Biological Process	Cytosolic transport	142	29	0.0044	0.00029	VAMP3|YKT6|SORT1|STX6|ARL1|RAB7A|PTPN23|RAB5A|VPS51|VPS35|STX8|KIF5B|RAB6A|GAK|EEA1|UBE2O|LAMP1|AP1S1|AP2A1|DCTN1|GBF1|STX16|RAB14|ACTR2|AP1G1|RAB9A|ANKFY1|CLTC|VPS29
GO:0006189	GO Biological Process	De novo imp biosynthetic process	6	6	0.0036	0.00023	ATIC|PPAT|PFAS|GART|PAICS|ADSL
GO:0051084	GO Biological Process	De novo posttranslational protein folding	34	14	0.00059	3.23e-05	ST13|HSPE1|UGGT1|TOR1B|HSPA9|CCT2|GAK|HSPH1|HSPA5|TOR1A|HSPA1B|ERO1L|HSPA8|PTGES3
GO:0006458	GO Biological Process	De novo protein folding	38	16	0.00015	7.15e-06	ST13|HSPE1|UGGT1|TOR1B|HSPA9|CCT2|GAK|HSPH1|HSPA5|TOR1A|HSPA1B|HSPD1|ERO1L|FKBP1A|HSPA8|PTGES3
GO:0016358	GO Biological Process	Dendrite development	112	33	4.54e-06	1.59e-07	NTN1|NCK2|KIDINS220|DOCK10|SEMA3A|NRP1|CELSR2|APP|MAP1B|HPRT1|ARF4|UBA6|PAK2|EPHB3|ACSL4|PTN|FYN|MINK1|DYNLT1|SLC9A6|EPHB2|TMEFF1|LRP4|AGRN|VLDLR|PICALM|ITGB1|CDC42|CTNNA2|CDK5|HDAC2|SRGAP2|FARP1
GO:0048813	GO Biological Process	Dendrite morphogenesis	56	19	0.00026	1.29e-05	KIDINS220|DOCK10|SEMA3A|NRP1|CELSR2|HPRT1|EPHB3|PTN|FYN|MINK1|EPHB2|LRP4|VLDLR|PICALM|ITGB1|CDC42|CTNNA2|CDK5|FARP1
GO:0060996	GO Biological Process	Dendritic spine development	29	11	0.0058	0.0004	NCK2|DOCK10|ARF4|UBA6|PAK2|EPHB3|ACSL4|SLC9A6|EPHB2|CDC42|SRGAP2
GO:0098754	GO Biological Process	Detoxification	125	31	0.00016	7.78e-06	GSR|CAT|GSTM2|TXNDC17|APOE|GSTM3|PRDX1|NNT|PRDX5|SOD1|ADH5|PRDX3|PRDX2|NQO1|PRDX6|ATP7A|GPX4|SLC30A1|S100A9|AKR1A1|TXN|PRDX4|RDH11|GSTP1|GPX1|PARK7|SELT|GSTK1|TXNRD1|SOD2|FAM213A
GO:0048588	GO Biological Process	Developmental cell growth	90	23	0.0013	7.54e-05	VCL|SEMA3A|NRP1|SLIT1|IQGAP1|APP|MAP1B|ALCAM|USP9X|HSP90AA1|CTNNB1|NLGN3|NRP2|AGT|PLXNA3|SLC9A6|HSP90AB1|PLXNA1|ITGB1|CDK5|DDR1|CYFIP2|CYFIP1
GO:0048589	GO Biological Process	Developmental growth	389	69	6.43e-05	2.8e-06	VCL|PRPF19|UBE3A|SMO|TRIM28|H3F3B|NOTCH2|TMED2|CD81|EPB41L5|TNC|SEMA3A|NRP1|EIF4H|SLIT1|IQGAP1|NOTCH1|APP|FZD7|COL6A3|MAP1B|COPS2|ALCAM|GPD2|HEG1|TYMS|USP9X|C3orf58|PKM|SMAD3|HSP90AA1|PTPN11|PTN|CTNNB1|ANXA6|DHCR7|ADAM15|NLGN3|NRP2|COL6A1|AGT|VANGL2|PLXNA3|SLC9A6|GNAS|HSP90AB1|ZMPSTE24|CLIC4|NINJ1|ANXA1|LRP4|CCM2|CD9|PRKAR1A|MTPN|PTGFRN|PLXNA1|GAP43|PSAP|ITGB1|GPX1|PTK7|CDK5|SMAD1|DDR1|DAG1|CYFIP…
GO:0060560	GO Biological Process	Developmental growth involved in morphogenesis	116	28	0.00059	3.18e-05	VCL|TRIM28|EPB41L5|TNC|SEMA3A|NRP1|SLIT1|IQGAP1|NOTCH1|APP|MAP1B|ALCAM|USP9X|HSP90AA1|CTNNB1|NLGN3|NRP2|VANGL2|PLXNA3|SLC9A6|HSP90AB1|PLXNA1|ITGB1|PTK7|CDK5|DDR1|CYFIP2|CYFIP1
GO:0032502	GO Biological Process	Developmental process	5841	755	7.35e-21	5.75e-23	FKBP4|RALA|ITGA3|RANBP9|VAMP3|GNA11|PSMC4|TRIP13|NGFR|NTN1|ASNS|HSPB11|PLOD1|OXCT1|EFNB1|DLD|VCL|STX1B|MIF|MAPK1|LGALS1|RTCB|MYH9|ACO2|MTHFD1|APEX1|GSS|RP2|TIMP1|FBL|TBCB|RAB3A|LAMB1|NAMPT|ITGB8|AIMP2|PLOD3|FIS1|MEST|PFN1|CCDC47|DDX5|NAGLU|ALDOC|CTSC|PRPF19|PANX1|TPI1|RAB35|CAP2|TMEM30A|SPARC|UBE3A|GNB4|MSH2|NCK2|SF3B6|IGFBP2|HSPE1|MSH6|WDR77|LEPRE1|ATIC|RPN2|CAT|UNG|LRP1|SEC61A1|PLCG1|GOT2|RAP2A…
GO:0043648	GO Biological Process	Dicarboxylic acid metabolic process	93	24	0.00083	4.66e-05	DLD|MTHFD1|ACOT8|OGDH|ATIC|GOT2|ACLY|GLUD1|GLUL|SLC19A1|GRHPR|GLS|ME2|MDH2|IDH2|SHMT2|ADSS|FH|OAT|GCLM|GOT1|ALDH18A1|IDH1|MDH1
GO:0072511	GO Biological Process	Divalent inorganic cation transport	310	48	0.0168	0.0013	PANX1|SEC61A1|PLCG1|ITGAV|VDAC1|SRI|SLC39A6|GPM6A|LETM1|MMGT1|PSEN1|RASA3|PLCB1|ATP7A|ANXA2|ANXA6|FYN|STOML2|CACNA2D1|ATP2B4|SLC39A14|ATP2B2|OPA1|SLC30A1|SLC30A7|PMPCA|NCS1|ZMPSTE24|SLC3A2|CASK|TMEM165|ITPR2|CUL5|ERO1L|SLC30A5|FKBP1A|SLC39A10|ATP2B1|ANO6|CDK5|ATP2C1|ATP2A2|PHB2|PLCB3|DNM1L|TPT1|PHB|PLCD3
GO:0070838	GO Biological Process	Divalent metal ion transport	303	47	0.0179	0.0014	PANX1|SEC61A1|PLCG1|ITGAV|VDAC1|SRI|SLC39A6|GPM6A|LETM1|MMGT1|PSEN1|RASA3|PLCB1|ANXA2|ANXA6|FYN|STOML2|CACNA2D1|ATP2B4|SLC39A14|ATP2B2|OPA1|SLC30A1|SLC30A7|PMPCA|NCS1|ZMPSTE24|SLC3A2|CASK|TMEM165|ITPR2|CUL5|ERO1L|SLC30A5|FKBP1A|SLC39A10|ATP2B1|ANO6|CDK5|ATP2C1|ATP2A2|PHB2|PLCB3|DNM1L|TPT1|PHB|PLCD3
GO:0071103	GO Biological Process	DNA conformation change	328	55	0.0017	0.0001	MCM5|RBX1|HIST1H4F|RPA1|H3F3B|MCM4|HAT1|MCM6|MCM2|RPS27A|SMARCA5|SMC2|AIFM1|NPM1|CENPV|DDB1|MCM7|BANF1|NOC2L|RUVBL1|NCAPD2|HIST2H3D|HMGB1|IPO4|HNRNPA2B1|CHD4|SMC4|HIST1H3J|XRCC6|TOP1|PARP1|DHX9|RBBP4|HDAC1|ANXA1|RAD50|RBBP7|NAP1L4|DDX1|XRCC5|RFC4|G3BP1|DDX3X|CUL4B|TOP2B|RFC5|TOP2A|DHX36|CDKN2A|SSBP1|H2AFY|H2AFX|RUVBL2|NAP1L1|MCM3
GO:0042769	GO Biological Process	DNA damage response, detection of DNA damage	39	12	0.0137	0.001	RBX1|RPA3|RPA1|RPS27A|RPS3|DDB1|PARP1|RPA2|PCNA|RFC4|CUL4B|RFC5
GO:0032508	GO Biological Process	DNA duplex unwinding	106	27	0.00037	1.96e-05	MCM5|RBX1|RPA1|MCM4|MCM6|MCM2|RPS27A|DDB1|MCM7|RUVBL1|CHD4|XRCC6|PARP1|DHX9|ANXA1|RAD50|DDX1|XRCC5|RFC4|G3BP1|DDX3X|CUL4B|RFC5|DHX36|SSBP1|RUVBL2|MCM3
GO:0032392	GO Biological Process	DNA geometric change	114	29	0.0002	1e-05	MCM5|RBX1|RPA1|MCM4|MCM6|MCM2|RPS27A|DDB1|MCM7|RUVBL1|HMGB1|HNRNPA2B1|CHD4|XRCC6|PARP1|DHX9|ANXA1|RAD50|DDX1|XRCC5|RFC4|G3BP1|DDX3X|CUL4B|RFC5|DHX36|SSBP1|RUVBL2|MCM3
GO:0006259	GO Biological Process	DNA metabolic process	750	97	0.024	0.0019	AQR|TRIP13|MCM5|RBX1|SUPT16H|APEX1|STUB1|RPA3|PRPF19|MSH2|MSH6|UNG|HIST1H4F|TRIM28|RPA1|NT5E|MCM4|MCM6|COPS4|MCM2|CDK2|COPS3|RPS27A|NONO|SSRP1|RPS3|MTA2|KPNB1|NPM1|RAD21|COPS2|DDB1|PDS5A|COPS6|MCM7|PRKDC|PDS5B|TYMS|UBE2N|RUVBL1|SMC1A|MTA1|HSP90AA1|NME1|HUWE1|USP7|KPNA1|HMGB1|COPS8|SFPQ|COPS5|XAB2|VCP|XRCC6|DNMT1|LONP1|TOP1|SMC3|FH|PARP1|DKC1|GNAS|HSP90AB1|ZMPSTE24|COPS7B|RPA2|RAD50|PCNA|POLR2B|DD…
GO:0006281	GO Biological Process	DNA repair	522	73	0.0152	0.0012	AQR|TRIP13|MCM5|RBX1|SUPT16H|APEX1|STUB1|RPA3|PRPF19|MSH2|MSH6|UNG|HIST1H4F|TRIM28|RPA1|MCM4|MCM6|COPS4|MCM2|CDK2|COPS3|RPS27A|NONO|SSRP1|RPS3|NPM1|RAD21|COPS2|DDB1|PDS5A|COPS6|MCM7|PRKDC|PDS5B|UBE2N|RUVBL1|SMC1A|MTA1|HUWE1|USP7|HMGB1|COPS8|SFPQ|COPS5|XAB2|VCP|XRCC6|SMC3|FH|PARP1|ZMPSTE24|COPS7B|RPA2|RAD50|PCNA|POLR2B|DDX1|XRCC5|RFC4|CUL4B|PSMD14|ACTL6A|RFC5|MMS19|PARK7|UBE2V2|UBR5|USP47|H2AFX|OT…
GO:0007212	GO Biological Process	Dopamine receptor signaling pathway	32	11	0.0108	0.00078	GNA11|GNAO1|SLC9A3R1|GNAQ|NCSTN|ADCY6|GNG2|FLNA|GNAI3|GNAS|GNB1
GO:0000727	GO Biological Process	Double-strand break repair via break-induced replication	11	6	0.026	0.0021	MCM5|MCM4|MCM6|MCM2|MCM7|MCM3
GO:0022900	GO Biological Process	Electron transport chain	174	35	0.0016	9.45e-05	UQCRC1|DLD|GSR|AKR7A2|COX6B1|COX5B|NDUFS3|UQCRC2|SH3BGRL3|QDPR|AKR1B1|ADH5|UQCRFS1|CYCS|CYB5B|GPD2|CYC1|COX5A|BID|ME2|GLRX5|ETFB|MT-CO2|GLRX3|PHGDH|AKR1A1|UQCRQ|GLDC|MYBBP1A|SLC25A13|POR|NDUFA13|UQCRB|TXNRD1|ETFA
GO:0009790	GO Biological Process	Embryo development	1002	135	0.00098	5.57e-05	RALA|ITGA3|PSMC4|NTN1|EFNB1|DLD|MAPK1|RTCB|MYH9|MTHFD1|LAMB1|PLOD3|PFN1|NAGLU|PRPF19|MSH2|SF3B6|WDR77|PLCG1|THOC2|SMO|DAD1|LAMA5|TRIM28|EXOC4|GRSF1|NOTCH2|KIDINS220|TUBB2B|ADAM10|ITGAV|MAN2A1|TMED2|SLC9A3R1|EPB41L5|CUL3|PDCD6|SEMA3A|NRP1|COPS3|EIF4A3|SOD1|KIAA1715|LRIG1|GNA12|EGFR|NOTCH1|FREM2|ADAMTS3|DBN1|ADCY9|CAPN2|ITGB5|COPS2|MAP2K1|MMP14|PRKACA|RPL38|HEG1|PRKDC|ROCK2|PRKRA|UGDH|RIC8A|PSEN1|P…
GO:0009792	GO Biological Process	Embryo development ending in birth or egg hatching	660	85	0.044	0.0039	RALA|PSMC4|MAPK1|RTCB|MYH9|MTHFD1|PLOD3|PFN1|PRPF19|MSH2|SF3B6|PLCG1|THOC2|SMO|DAD1|TRIM28|NOTCH2|KIDINS220|ADAM10|MAN2A1|TMED2|EPB41L5|CUL3|PDCD6|COPS3|EIF4A3|GNA12|EGFR|NOTCH1|ADAMTS3|DBN1|ADCY9|CAPN2|COPS2|MAP2K1|MMP14|PRKACA|HEG1|PRKDC|RIC8A|PSEN1|PTCH1|SMAD3|RTN4|RPS7|ACSL4|CTNNB1|ATP7A|DLG1|SCRIB|NF1|XAB2|EPHA2|MYH10|SLC30A1|VANGL2|PHGDH|NSDHL|PRKACB|GNAS|KIF20B|YBX1|CRB2|PEF1|ECE1|POFUT1|A…
GO:0032456	GO Biological Process	Endocytic recycling	41	11	0.0446	0.004	EHD4|RAB35|STX6|EHD2|PTPN23|VPS51|ARF6|RAB13|RAB14|EHD1|VPS29
GO:0006897	GO Biological Process	Endocytosis	433	91	2.35e-09	5.34e-11	M6PR|MAPK1|MYH9|EHD4|SPARC|UBE3A|LRP1|RAB22A|CANX|ESYT2|APOE|SORT1|SORL1|DNAJC13|SCARB1|VAMP7|LGALS3BP|SYP|PACSIN2|EHD2|CD81|SCARB2|RAB7A|PIK3C2A|MFGE8|NPC1|SH3GL1|RAB5A|DOCK1|APP|AP2M1|ARF6|HSP90B1|LRP8|MRC2|DPYSL2|MLC1|ADRBK1|VAMP2|GAK|BIN1|EEA1|HSPH1|CALR|AP2A2|HSP90AA1|AP1S1|HIP1|NME1|RHOG|ATP9A|RAC1|IGF2R|SCRIB|ACTB|NLGN3|AP2A1|ATP6V1H|TFRC|RAB5B|EZR|DNM3|MYO6|CAP1|HSPG2|LRP4|VLDLR|CD9|DNM2|…
GO:0010256	GO Biological Process	Endomembrane system organization	424	112	3.37e-17	3.37e-19	TMED1|MYH9|SGTA|RAB3A|CHMP5|CCDC47|VAMP4|VPS4B|SEC61A1|RAB22A|LMAN1|ESYT2|TSG101|PVRL2|VPS25|VPS4A|AP3B1|STX6|TOR1B|DNAJC13|ARL1|TMED2|SLC9A3R1|RAB2A|SYP|PACSIN2|EHD2|STAM2|RAB10|ESYT1|VPS37B|SOD1|KIAA1715|LAMTOR1|VPS51|TMED3|VPS37C|TMED10|LMAN2|TMEM43|ARL6IP1|BANF1|NUP93|GAK|CLU|BIN1|CHMP6|STX4|PRMT5|PPP2R1A|MVB12A|PPP2R2A|SEC16A|TMED9|HGS|RTN4|BAG5|PLSCR1|TOR1A|ANXA6|AP3D1|SPTBN1|ATL1|MYOF|RAB5…
GO:0007029	GO Biological Process	Endoplasmic reticulum organization	66	21	0.00021	1.04e-05	SGTA|CCDC47|SEC61A1|LMAN1|ESYT2|TOR1B|RAB10|ESYT1|KIAA1715|LMAN2|ARL6IP1|GAK|SEC16A|RTN4|ATL1|BAG6|LMAN2L|RTN3|ATL2|ATL3|RAB18
GO:0006888	GO Biological Process	Endoplasmic reticulum to golgi vesicle-mediated transport	195	63	8.92e-13	1.42e-14	TMED1|YKT6|CTSC|TFG|COPB1|LMAN1|KDELR2|PREB|TMED2|VAMP7|RAB2A|COPE|CAPZA1|NAPA|ARCN1|CUL3|PDCD6|TMED3|TMED10|LMAN2|ARF4|SEC23A|RAB1B|COPG1|SEC16A|COPB2|TMED9|SEC23B|SEC24C|PGAP1|DYNC1H1|SPTBN1|VCP|ERGIC2|DCTN1|CAPZA2|COPA|ACTR1A|GBF1|TMED5|SPTAN1|PEF1|LMAN2L|BCAP29|SEC13|DYNLL1|ERGIC1|CD59|DYNC1I2|NSF|SEC24A|RAB1A|PPP6C|BCAP31|CAPZB|TMED4|TMED7|DCTN2|SEC24B|COPZ1|SEC22B|HYOU1|TRAPPC3
GO:1990809	GO Biological Process	Endoplasmic reticulum tubular network membrane organization	4	4	0.0333	0.0028	ARL6IP1|RTN4|ATL1|ATL2
GO:0071786	GO Biological Process	Endoplasmic reticulum tubular network organization	17	8	0.0113	0.00082	RAB10|KIAA1715|ARL6IP1|RTN4|ATL1|RTN3|ATL2|RAB18
GO:0030968	GO Biological Process	Endoplasmic reticulum unfolded protein response	106	27	0.00037	1.96e-05	RHBDD2|ASNS|STUB1|EXTL3|EIF2AK2|CANX|EIF2S1|PREB|ATP6V0D1|TPP1|HSP90B1|TLN1|CALR|PDIA5|HSPA5|SRPR|GFPT1|VCP|DCTN1|LMNA|PTPN1|ERO1L|PDIA6|DNAJB11|SRPRB|ACADVL|HYOU1
GO:0016197	GO Biological Process	Endosomal transport	232	62	1e-09	2.19e-11	VAMP3|EHD4|YKT6|CHMP5|RAB35|VAMP4|VPS4B|TSG101|VPS25|VPS4A|AP3B1|SORT1|STX6|ARL1|EHD2|STAM2|RAB10|RAB7A|PTPN23|VPS37B|RPS27A|LAMTOR1|VPS51|ARF6|VPS35|RAB8A|VPS37C|ARHGAP1|RAB6A|CHMP6|EEA1|KIAA0196|UBE2O|MVB12A|HGS|RAB11B|AP1S1|AP3D1|SCRIB|VCP|MVB12B|DCTN1|VTA1|RAB13|GBF1|STX16|RAB14|VPS28|STAM|VPS36|SQSTM1|PICALM|EPS15L1|CORO1C|RAB9A|DNM1L|ANKFY1|CHMP2A|EHD1|CLTC|VPS29|KIAA1033
GO:0007032	GO Biological Process	Endosome organization	75	27	2.39e-06	7.95e-08	CHMP5|VPS4B|RAB22A|TSG101|VPS25|VPS4A|STX6|DNAJC13|STAM2|VPS37B|LAMTOR1|VPS37C|CHMP6|MVB12A|HGS|RAB5B|VTA1|PI4K2A|VPS28|STAM|VPS36|SQSTM1|CORO1C|PDCD6IP|IST1|CHMP2A|KIAA1033
GO:0032509	GO Biological Process	Endosome transport via multivesicular body sorting pathway	35	14	0.00075	4.17e-05	CHMP5|VPS4B|VPS25|SORT1|VPS37B|VPS37C|CHMP6|MVB12A|VCP|VTA1|VPS28|STAM|VPS36|CHMP2A
GO:0001885	GO Biological Process	Endothelial cell development	48	19	4.96e-05	2.12e-06	PLOD3|RAP1B|GSTM3|ICAM1|TJP1|FASN|HEG1|RTN4|RAP2C|CTNNB1|MSN|EZR|RAP1A|ENG|CLIC4|CCM2|MLLT4|RDX|GPX1
GO:0045446	GO Biological Process	Endothelial cell differentiation	76	22	0.00042	2.22e-05	PLOD3|RAP1B|GSTM3|ICAM1|NRP1|NOTCH1|TJP1|FASN|HEG1|RTN4|RAP2C|PTN|CTNNB1|MSN|EZR|RAP1A|ENG|CLIC4|CCM2|MLLT4|RDX|GPX1
GO:0003158	GO Biological Process	Endothelium development	89	25	0.0002	9.76e-06	PLOD3|RAP1B|GSTM3|ICAM1|NRP1|NOTCH1|TJP1|GJA1|FASN|HEG1|RTN4|RAP2C|PTN|CTNNB1|MSN|EZR|RAP1A|ENG|CLIC4|CSNK2B|CCM2|MLLT4|RDX|RHOA|GPX1
GO:0015980	GO Biological Process	Energy derivation by oxidation of organic compounds	223	50	6.16e-06	2.21e-07	UQCRC1|DLD|ACO2|PYGL|PYGB|OGDH|CAT|COX6B1|GFPT2|COX5B|NDUFS3|NNT|UQCRC2|CALM3|AGL|IDH3A|GAA|UQCRFS1|PDHB|CYCS|GPD2|CYC1|COX5A|GYS1|BID|ME2|MDH2|IDH2|UGP2|GYG1|PPP1CC|CS|ETFB|GFPT1|MT-CO2|FH|PGM1|GNAS|UQCRQ|GYG2|MYBBP1A|PPP1CB|IDH1|SLC25A13|NDUFA13|UQCRB|MDH1|ACADVL|ETFA|ADSL
GO:0006112	GO Biological Process	Energy reserve metabolic process	63	15	0.0279	0.0023	PYGL|PYGB|GFPT2|CALM3|AGL|GAA|GYS1|UGP2|GYG1|PPP1CC|GFPT1|PGM1|GNAS|GYG2|PPP1CB
GO:0044409	GO Biological Process	Entry into host	103	34	3.45e-07	1.04e-08	EFNB2|PVRL2|ITGAV|SCARB1|CD81|ICAM1|SCARB2|IDE|NPC1|EGFR|CXADR|ITGB5|ADRBK1|LAMP1|SLC20A2|CTNNB1|RPSA|EPHA2|TFRC|DPP4|DYNLT1|XPR1|HSPA1B|GRB2|ITGB1|CTNND1|PVR|PPIA|DAG1|SLC1A5|LDLR|PHB|NCAM1|ITCH
GO:0007167	GO Biological Process	Enzyme linked receptor protein signaling pathway	720	127	1.07e-08	2.6e-10	NGFR|EFNB1|MAPK1|ATP6V1D|STUB1|CDC37|DDX5|ARPC3|LNPEP|NCK2|PLCG1|EFNB2|HSPB1|ATP6V1E1|SORT1|SDCBP|ITGAV|ARPC1A|ACTR3|ATP6V0A1|STAT3|PDCD6|SUB1|NRP1|PIK3C2A|IDE|IGF1R|IQGAP1|RPS27A|ATP6V1A|EGFR|ATP6V1B2|DOCK1|UBASH3B|ATP6V0D2|ATP6V0D1|AP2M1|NCSTN|ARPC2|ITGB5|ARF4|NUP93|RBM14|CSPG4|PAK2|USP9X|ROCK2|ZYX|HNRNPM|PSEN1|AP2A2|ATP6V0C|EPHB3|ATP6V0A2|SMAD3|HSP90AA1|EPHA3|PLCB1|TRIO|PTPN11|PTN|HNRNPA1|FERM…
GO:0048013	GO Biological Process	Ephrin receptor signaling pathway	86	32	9.62e-08	2.69e-09	EFNB1|ARPC3|NCK2|EFNB2|SDCBP|ARPC1A|ACTR3|AP2M1|NCSTN|ARPC2|ROCK2|PSEN1|AP2A2|EPHB3|EPHA3|PTPN11|FYN|RAC1|ACTB|EPHB4|EPHA2|AP2A1|VAV2|EPHB2|ARHGEF7|ACTR2|CDC42|ARPC4|ARPC1B|RHOA|YES1|AP2B1
GO:0002064	GO Biological Process	Epithelial cell development	195	45	1.19e-05	4.43e-07	PLOD3|SMO|RAP1B|GSTM3|NOTCH2|SLC9A3R1|EPB41L5|ICAM1|CDK6|IQGAP1|SOD1|NOTCH1|TJP1|AKR1B1|SLC4A7|ABI2|FASN|HEG1|TYMS|RTN4|RAP2C|CTNNB1|SCRIB|EPHA2|MSN|EZR|RAB13|RAP1A|FLNA|ENG|CLIC4|PODXL|CCM2|SDC1|MLLT4|PSAP|PAFAH1B1|RDX|FAT1|GPX1|YIPF6|FLNB|HSD17B4|SEC24B|VIM
GO:0030855	GO Biological Process	Epithelial cell differentiation	673	88	0.028	0.0023	AIMP2|PLOD3|ALDOC|WDR77|CAPNS1|SMO|RAP1B|TSG101|LGALS3|GSTM3|NOTCH2|SLC9A3R1|EPB41L5|RAB10|ICAM1|VDAC1|NRP1|CPT1A|CDK6|HNRNPH3|IQGAP1|CDH2|SOD1|NOTCH1|TJP1|AKR1B1|FZD7|CBR1|SLC4A7|ABI2|TPP1|MAP2K1|FASN|HEG1|TOLLIP|TYMS|PTCH1|SMAD3|RTN4|RAP2C|PTN|CTNNB1|SCRIB|EPHA2|MSN|EZR|TAGLN2|RAB13|PIP5K1A|RAP1A|FLNA|MYO6|CNN3|ANXA7|ENG|PGK1|HDAC1|CLIC4|COL4A1|ANXA1|PODXL|PCNA|CCM2|SDC1|ASAH1|LAMA1|PKP4|MLLT4|…
GO:0060429	GO Biological Process	Epithelium development	1109	152	0.00017	8.45e-06	RALA|NGFR|NTN1|VCL|MAPK1|MTHFD1|AIMP2|PLOD3|PFN1|ALDOC|WDR77|CAT|EFNB2|CAPNS1|SMO|RAP1B|TSG101|LAMA5|TRIM28|LGALS3|GRSF1|AP3B1|KRAS|GSTM3|NOTCH2|TMED2|SLC9A3R1|EPB41L5|RAB10|ICAM1|TNC|VDAC1|SEMA3A|NRP1|CPT1A|CDK6|ACAT1|HNRNPH3|IQGAP1|CDH2|SOD1|EGFR|NOTCH1|LIN7C|FREM2|TJP1|GJA1|RHOC|AKR1B1|FZD7|CD109|CBR1|SLC4A7|ABI2|TPP1|MAP2K1|FASN|MMP14|PRKACA|HEG1|PRKDC|TOLLIP|TYMS|PLXND1|PSEN1|PTCH1|SMAD3|RTN…
GO:0036503	GO Biological Process	ERAD pathway	88	23	0.00099	5.64e-05	RHBDD2|STUB1|SGTA|CCDC47|SDF2L1|UGGT1|KIAA0368|FAF2|DNAJC10|ERLIN2|STT3B|HSP90B1|HSPA5|SEL1L|UBE4B|TOR1A|VCP|MAN1B1|BAG6|HM13|TMEM67|PSMC6|ERLIN1
GO:0038127	GO Biological Process	ERBB signaling pathway	70	17	0.0136	0.001	MAPK1|STUB1|CDC37|NCK2|PLCG1|PIK3C2A|IQGAP1|EGFR|ARF4|HSP90AA1|PTPN11|GRB2|CUL5|MVP|PRKCA|ERBB2IP|CPNE3
GO:0070987	GO Biological Process	Error-free translesion synthesis	22	8	0.035	0.003	RPA3|RPA1|RPS27A|VCP|RPA2|PCNA|RFC4|RFC5
GO:1904903	GO Biological Process	ESCRT III complex disassembly	10	6	0.0189	0.0015	CHMP5|VPS4B|VPS4A|VTA1|IST1|CHMP2A
GO:0035089	GO Biological Process	Establishment of apical/basal cell polarity	19	8	0.0185	0.0014	SLC9A3R1|SCRIB|MSN|FSCN1|LAMA1|CDC42|RHOA|PTK7
GO:0030010	GO Biological Process	Establishment of cell polarity	122	28	0.0012	6.8e-05	MYH9|TBCB|DOCK7|SLC9A3R1|RAB10|GJA1|MAP1B|ARF6|JAM3|LLGL1|HSP90AA1|SCRIB|MSN|DCTN1|ARHGEF2|DYNLT1|ACTR1A|GBF1|HSP90AB1|FSCN1|LAMA1|NUMA1|ITGB1|PAFAH1B1|CDC42|RHOA|PTK7|CFL1
GO:0061028	GO Biological Process	Establishment of endothelial barrier	32	13	0.0012	6.86e-05	RAP1B|ICAM1|TJP1|FASN|RTN4|RAP2C|CTNNB1|MSN|EZR|RAP1A|ENG|MLLT4|RDX
GO:0051683	GO Biological Process	Establishment of golgi localization	8	5	0.0377	0.0033	SLC9A3R1|COPG1|PDCD10|YWHAZ|CDC42
GO:0051234	GO Biological Process	Establishment of localization	4479	849	1.76e-93	6.02e-97	ARF5|M6PR|FKBP4|RALA|GABARAPL2|PSMA4|VAMP3|SLC2A3|PSMC4|NGFR|NTN1|STK10|HSPB11|PSMD5|VCL|TMED1|PSMD8|STX1B|TIMM13|MIF|SNRPD3|MAPK1|SLC25A1|MYH9|PYGL|ATP6V1D|PSMA3|PSME2|PYGB|ACOT8|PSMD10|PGRMC1|RP2|TIMP1|NUTF2|PSMD7|EHD4|ECH1|SGTA|TBCB|PLIN3|CDC37|RPL18A|RAB3A|FIS1|PSMA2|YKT6|CHMP5|RPL19|SLC25A11|ALDOC|CTSC|PANX1|SLC25A3|MLEC|ARPC3|GOLT1B|RAB35|RPS12|EXOC2|TMEM30A|SPARC|UBE3A|SLC1A4|CLCN6|VAMP4|C…
GO:0051649	GO Biological Process	Establishment of localization in cell	2375	613	3.19e-107	5.46e-111	ARF5|M6PR|VAMP3|SLC2A3|NGFR|NTN1|STK10|HSPB11|VCL|TMED1|STX1B|TIMM13|MIF|SNRPD3|MAPK1|MYH9|PYGL|ATP6V1D|PYGB|ACOT8|PGRMC1|TIMP1|NUTF2|PSMD7|EHD4|ECH1|SGTA|TBCB|CDC37|RPL18A|RAB3A|FIS1|PSMA2|YKT6|CHMP5|RPL19|ALDOC|CTSC|MLEC|RAB35|RPS12|TMEM30A|SPARC|VAMP4|CTSD|VPS4B|TFG|CAT|CD97|SEC61A1|PLCG1|RAB22A|NUP85|THOC2|CANX|TUBA4A|HSPB1|YWHAH|SNAP23|COPB1|RAP1B|LMAN1|DOCK7|RPS16|TSG101|APOE|XPO7|ACTN4|ACL…
GO:0061162	GO Biological Process	Establishment of monopolar cell polarity	21	10	0.0027	0.00017	SLC9A3R1|MAP1B|SCRIB|MSN|GBF1|FSCN1|LAMA1|CDC42|RHOA|PTK7
GO:0051656	GO Biological Process	Establishment of organelle localization	385	99	1.42e-14	1.86e-16	NTN1|MYH9|TBCB|RAB3A|YKT6|CHMP5|CTSC|VPS4B|TFG|SNAP23|LMAN1|DOCK7|PVRL2|ACTN4|EXOC4|VPS4A|AP3B1|KIF23|PREB|LRPPRC|TMED2|SLC9A3R1|VAMP7|ACTR3|NAPA|CUL3|PDCD6|RAB7A|SLIT1|GJA1|UCHL1|KPNB1|ABCE1|MAP1B|NPM1|TMED10|SEC23A|KIF5B|RAB1B|RAB6A|CHMP6|LLGL1|COPG1|SEC16A|PSEN1|TMED9|RAB11B|SEC24C|CTNNB1|TOR1A|DLG1|AP3D1|DYNC1H1|SCRIB|MYO1C|MYH10|OPA1|DCTN1|ARHGEF2|EZR|DYNLT1|KIF14|DNM3|S100A13|ATP6AP1|ACTR1A…
GO:0045184	GO Biological Process	Establishment of protein localization	1564	402	1.02e-64	1.16e-67	ARF5|M6PR|GABARAPL2|VAMP3|NGFR|HSPB11|TMED1|STX1B|TIMM13|MYH9|ATP6V1D|ACOT8|RP2|NUTF2|ECH1|SGTA|CDC37|RPL18A|RAB3A|FIS1|YKT6|CHMP5|RPL19|GOLT1B|RAB35|RPS12|EXOC2|VPS4B|CAT|LRP1|SEC61A1|RAB22A|RAP2A|NUP85|THOC2|CANX|HSPB1|YWHAH|SNAP23|COPB1|LMAN1|RPS16|TSG101|APOE|XPO7|ACTN4|ATP6V1E1|VPS25|EXOC4|NUP210|VPS4A|AP3B1|SORT1|ARF3|STX6|KDELR2|SRSF1|RPL35|SDCBP|SORL1|PREB|ARL3|DNAJC13|RAB21|IPO5|ARL1|ERP…
GO:0072599	GO Biological Process	Establishment of protein localization to endoplasmic reticulum	114	71	8.8e-27	5.58e-29	SGTA|RPL18A|RPL19|RPS12|SEC61A1|RPS16|RPL35|RPL8|RAB10|RPS11|RPS27A|RPS3|RPS23|RPS9|RPL13|RPL15|RPL38|RPL4|SRP68|RPS15A|RPLP2|HSPA5|SRPR|RPS7|RPL7|RPS2|RPS21|RPL3|RPL27A|RPL21|RPLP1|RPS17|RPS3A|RPSA|RPL22|RPS26|RPL12|RPL5|RPL7A|RPS4X|RPL10A|RPS6|RPL13A|RPL24|RPL14|RPS8|RPS14|SEC61G|RPS18|RPL17|RPL9|RPL6|RPL10|RPS24|RPL32|RPL37A|RPL35A|RPL23|SPCS3|RPL30|RPS20|RPS25|RPS13|RPL18|RPLP0|RPL36|RPL27|RP…
GO:0090150	GO Biological Process	Establishment of protein localization to membrane	267	109	6.97e-29	3.86e-31	VAMP3|STX1B|TIMM13|SGTA|RPL18A|RPL19|RPS12|SEC61A1|RPS16|EXOC4|AP3B1|RPL35|SDCBP|RPL8|VAMP7|RAB10|VPS37B|NPC1|RPS11|RPS27A|EGFR|RPS3|CALM3|RPS23|VPS35|RAB8A|VPS37C|RPS9|HSPA4|VAMP5|ARL6IP1|RPL13|RPL15|RPL38|RPL4|SRP68|RAB8B|VAMP2|RPS15A|BID|RPLP2|HSPA5|SEC16A|SRPR|RAB11B|HSP90AA1|RPS7|RPL7|RPS2|ICMT|RPS21|RPL3|RPL27A|RPL21|RPLP1|RPS17|RPS3A|RPSA|RPL22|AGK|RPS26|SPTBN1|SCRIB|GOLGA7|MYO1C|MACF1|RPL…
GO:0072655	GO Biological Process	Establishment of protein localization to mitochondrion	74	20	0.0019	0.00011	TIMM13|FIS1|AP3B1|GRPEL1|UQCRC2|TIMM44|AIFM1|HK2|CALM3|HSPA4|BID|HSP90AA1|AGK|PMPCA|TOMM34|SLC25A6|HSPD1|TIMM9|TOMM40|NDUFA13
GO:0072594	GO Biological Process	Establishment of protein localization to organelle	433	152	1.44e-34	6.26e-37	M6PR|TIMM13|ACOT8|NUTF2|ECH1|SGTA|RPL18A|FIS1|RPL19|RPS12|CAT|SEC61A1|NUP85|RPS16|VPS25|VPS4A|AP3B1|SORT1|RPL35|SORL1|IPO5|RPL8|CSE1L|AGPS|STAT3|RAB10|SCARB2|GRPEL1|RAB7A|TNPO3|IDE|VPS37B|UQCRC2|TIMM44|RPS11|RPS27A|RPS3|LONP2|AIFM1|KPNB1|HK2|CALM3|ACOX1|RPS23|VPS37C|RPS9|HSPA4|RPL13|RPL15|RPL38|NUP93|RPL4|SRP68|RAB8B|CLU|USP9X|RPS15A|BID|RPLP2|HSPA5|SRPR|HGS|LAMP1|KPNA4|HSP90AA1|TNPO1|RPS7|RPL7|R…
GO:0061951	GO Biological Process	Establishment of protein localization to plasma membrane	50	16	0.0018	0.00011	VAMP3|VAMP7|RAB10|VPS35|RAB8A|VAMP5|VAMP2|SEC16A|SPTBN1|SCRIB|GOLGA7|MACF1|MLLT4|NSF|RAB34|RAB31
GO:0072666	GO Biological Process	Establishment of protein localization to vacuole	46	18	9.69e-05	4.44e-06	M6PR|VPS25|VPS4A|AP3B1|SORT1|SORL1|SCARB2|RAB7A|VPS37B|VPS37C|CLU|HGS|AP3D1|VPS28|STAM|VPS36|LAMP2|HSPA8
GO:0051293	GO Biological Process	Establishment of spindle localization	47	13	0.0186	0.0014	MYH9|TBCB|GJA1|KPNB1|LLGL1|DYNC1H1|DCTN1|ARHGEF2|DYNLT1|ACTR1A|NUMA1|ITGB1|PAFAH1B1
GO:0051650	GO Biological Process	Establishment of vesicle localization	200	53	3.07e-08	7.93e-10	RAB3A|YKT6|CTSC|TFG|SNAP23|LMAN1|ACTN4|EXOC4|AP3B1|KIF23|PREB|TMED2|VAMP7|NAPA|CUL3|PDCD6|RAB7A|TMED10|SEC23A|KIF5B|RAB1B|SEC16A|PSEN1|TMED9|RAB11B|SEC24C|CTNNB1|TOR1A|AP3D1|DYNC1H1|SCRIB|MYO1C|DNM3|MYO6|GBF1|PEF1|SEC13|DNM2|PICALM|CD59|PAFAH1B1|NSF|SEC24A|RAB1A|SEPT5|PPP6C|NLGN1|KIF5C|DCTN2|CDK5|SEC24B|SEC22B|TRAPPC3
GO:0035088	GO Biological Process	Establishment or maintenance of apical/basal cell polarity	50	20	2.53e-05	1.01e-06	SLC9A3R1|LIN7C|ARF4|DLG1|SCRIB|MSN|EZR|VANGL2|CRB2|CLIC4|FSCN1|LAMA1|ILK|CDC42|RHOA|FAT1|PDCD6IP|PTK7|ERBB2IP|WDR1
GO:0007163	GO Biological Process	Establishment or maintenance of cell polarity	197	52	4.82e-08	1.28e-09	MYH9|TBCB|CAP2|DOCK7|SLC9A3R1|ACTR3|RAB10|LIN7C|GJA1|MAP1B|ARF6|JAM3|RAC3|CTNNA1|ARF4|LLGL1|PARVA|HSP90AA1|RHOG|DLG1|RAC1|SCRIB|ACTB|MSN|DCTN1|ARHGEF2|EZR|DYNLT1|VANGL2|LMNA|ACTR1A|GBF1|HSP90AB1|CAP1|CRB2|CLIC4|ACTR2|FSCN1|LAMA1|NUMA1|ITGB1|ILK|PAFAH1B1|CDC42|RHOA|FAT1|PDCD6IP|PTK7|ERBB2IP|WDR1|CFL1|CKAP5
GO:0045197	GO Biological Process	Establishment or maintenance of epithelial cell apical/basal polarity	45	17	0.00024	1.18e-05	SLC9A3R1|LIN7C|ARF4|DLG1|SCRIB|MSN|VANGL2|CRB2|LAMA1|ILK|CDC42|RHOA|FAT1|PDCD6IP|PTK7|ERBB2IP|WDR1
GO:0140029	GO Biological Process	Exocytic process	71	22	0.00019	9.17e-06	VAMP3|STX1B|RAB3A|YKT6|SNAP23|EXOC4|NAPA|RAB10|RAB8A|RAB8B|STX4|PSEN1|SCRIB|RAB13|VPS45|SV2A|STXBP3|RAB3B|STXBP1|STX2|SEPT5|NLGN1
GO:0006887	GO Biological Process	Exocytosis	789	233	1.8e-43	4.11e-46	RALA|VAMP3|SLC2A3|STK10|VCL|STX1B|MIF|MAPK1|MYH9|PYGL|ATP6V1D|PYGB|PGRMC1|TIMP1|PSMD7|RAB3A|PSMA2|YKT6|ALDOC|CTSC|MLEC|EXOC2|TMEM30A|SPARC|CTSD|CAT|CD97|TUBA4A|SNAP23|COPB1|RAP1B|TSG101|ACTN4|ACLY|EXOC4|LGALS3|GNS|CAB39|GGH|SDCBP|ADAM10|DNAJC13|ITGAV|HEXB|PSMD11|FAF2|PSMB1|COTL1|ERP44|VAMP7|LGALS3BP|NAPA|APLP2|PSMD3|ATP6V0A1|RAB10|RAB7A|PIK3C2A|TIMP3|IQGAP1|PFKL|SOD1|PSMA5|S100A11|FTH1|IQGAP2|LIN…
GO:0140352	GO Biological Process	Export from cell	1028	270	6.11e-43	1.43e-45	M6PR|RALA|VAMP3|SLC2A3|STK10|VCL|STX1B|MIF|MAPK1|MYH9|PYGL|ATP6V1D|PYGB|PGRMC1|TIMP1|PSMD7|RAB3A|PSMA2|YKT6|ALDOC|CTSC|MLEC|EXOC2|TMEM30A|SPARC|CTSD|CAT|CD97|CANX|TUBA4A|SNAP23|COPB1|ATP1B2|RAP1B|TSG101|ACTN4|ACLY|EXOC4|LGALS3|SLC38A2|GNS|CAB39|GGH|SDCBP|ADAM10|PREB|DNAJC13|ITGAV|HEXB|PSMD11|ERP29|FAF2|PSMB1|COTL1|ERP44|VAMP7|LGALS3BP|NAPA|APLP2|PSMD3|ATP6V0A1|RAB10|RAB7A|SLC1A3|PIK3C2A|TIMP3|IQG…
GO:0022617	GO Biological Process	Extracellular matrix disassembly	66	15	0.0385	0.0034	TIMP1|CAPNS1|LAMC1|ADAM10|CAPN2|BMP1|MMP14|A2M|BSG|ADAM15|ADAMTS4|HTRA1|ENG|FLOT1|CD44
GO:0030198	GO Biological Process	Extracellular matrix organization	338	58	0.0007	3.89e-05	ITGA3|TIMP1|LAMB1|ITGB8|PLOD3|LAMA4|SPARC|CAPNS1|NCAN|LAMA5|LAMC1|ADAM10|ITGAV|P4HA1|NID1|ITGA9|ICAM1|TNC|HSD17B12|APP|ADAMTS3|CAPN2|COL6A3|ITGB5|JAM3|BMP1|MMP14|CRTAP|A2M|RIC8A|BGN|BSG|ATP7A|ANXA2|FN1|ADAM15|NF1|COL4A2|COL6A1|CD47|ADAMTS4|HTRA1|ENG|HSPG2|COL4A1|FLOT1|PRDX4|AGRN|LAMA1|ERO1L|ITGB1|ITGA6|CD44|CYR61|DDR1|SERPINH1|DAG1|ITGA7
GO:0006635	GO Biological Process	Fatty acid beta-oxidation	56	18	0.00071	3.92e-05	ACOT8|ECH1|CPT1A|ACAT1|ACAA2|ACOX1|ECI1|ETFB|ACAT2|ECHS1|ABCD3|ACADM|SCP2|HADHA|HSD17B4|ACADVL|ETFA|HADH
GO:0006633	GO Biological Process	Fatty acid biosynthetic process	118	23	0.0246	0.002	TECR|MIF|GSTM2|ACLY|PTPLAD1|HSD17B12|FADS2|CBR1|DAGLB|FASN|LPL|PRKAG1|GPX4|ELOVL2|ACSL3|ABCD3|ELOVL5|ACOT7|GSTP1|ELOVL1|PLP1|PTGES3|ACACA
GO:0009062	GO Biological Process	Fatty acid catabolic process	93	20	0.0181	0.0014	ACOT8|ECH1|CPT1A|ACAT1|ACAA2|ACOX1|ECI1|ALDH3A2|ETFB|ACAT2|ECHS1|ABCD3|ACADM|SCP2|LYPLA2|HADHA|HSD17B4|ACADVL|ETFA|HADH
GO:1901568	GO Biological Process	Fatty acid derivative metabolic process	162	29	0.0223	0.0018	OXCT1|TECR|MIF|SLC25A1|ACLY|ACAT1|HSD17B12|CBR1|ACOX1|DAGLB|FASN|GGT7|ACSL4|GPX4|ELOVL2|ACSL3|ELOVL5|LYPLA2|ACOT7|PLAA|GSTP1|ABCC1|PPT1|GPX1|HSD17B4|ELOVL1|EPHX1|PTGES3|ACACA
GO:0006631	GO Biological Process	Fatty acid metabolic process	311	50	0.0072	0.00049	DLD|TECR|MIF|ACOT8|ECH1|GSTM2|ACLY|MSMO1|PTPLAD1|CPT1A|ACAT1|HSD17B12|FADS2|ACAA2|CBR1|ACOX1|ADH5|DAGLB|ECI1|FASN|LPL|PRKAG1|ACSL4|ALDH3A2|GPX4|ETFB|ELOVL2|ACSL3|ACAT2|ECHS1|ABCD3|ACADM|ELOVL5|SCP2|LYPLA2|ACOT7|HADHA|PLAA|GSTP1|GPX1|POR|HSD17B4|ACADVL|ETFA|HADH|ELOVL1|EPHX1|PLP1|PTGES3|ACACA
GO:0019395	GO Biological Process	Fatty acid oxidation	80	21	0.0018	0.00011	ACOT8|ECH1|CPT1A|ACAT1|ACAA2|ACOX1|ADH5|ECI1|ALDH3A2|ETFB|ACAT2|ECHS1|ABCD3|ACADM|SCP2|HADHA|POR|HSD17B4|ACADVL|ETFA|HADH
GO:0046949	GO Biological Process	fatty-acyl-CoA biosynthetic process	32	13	0.0012	6.86e-05	TECR|SLC25A1|ACLY|ACAT1|HSD17B12|FASN|ACSL4|ELOVL2|ACSL3|ELOVL5|PPT1|ELOVL1|ACACA
GO:0035337	GO Biological Process	fatty-acyl-CoA metabolic process	41	15	0.00091	5.14e-05	TECR|SLC25A1|ACLY|ACAT1|HSD17B12|FASN|ACSL4|ELOVL2|ACSL3|ELOVL5|ACOT7|PPT1|HSD17B4|ELOVL1|ACACA
GO:0038093	GO Biological Process	Fc receptor signaling pathway	177	61	2.29e-13	3.43e-15	PSMA4|PSMC4|PSMD5|PSMD8|MAPK1|PSMA3|PSME2|PSMD10|PSMD7|PSMA2|ARPC3|SKP1|PLCG1|PSMC1|PSMA6|PSMD11|PSMB1|ARPC1A|ACTR3|PSMD3|PSMB6|PSMA5|DOCK1|PSMB4|CALM3|PSME3|ARPC2|PSMD1|PSMD2|PSMC5|PAK2|CUL1|HSP90AA1|FYN|PSMD12|RAC1|ACTB|MYO1C|NCKAP1|PSMB5|PSMA7|HSP90AB1|VAV2|PSMB2|ACTR2|PSME1|GRB2|CDC42|PSMD14|ARPC4|ARPC1B|PSMC2|PSMD13|PSMC6|PSMA1|PSMD6|CYFIP2|YES1|PSMC3|CYFIP1|PSMB3
GO:0038095	GO Biological Process	Fc-epsilon receptor signaling pathway	115	43	2.26e-10	4.64e-12	PSMA4|PSMC4|PSMD5|PSMD8|MAPK1|PSMA3|PSME2|PSMD10|PSMD7|PSMA2|SKP1|PLCG1|PSMC1|PSMA6|PSMD11|PSMB1|PSMD3|PSMB6|PSMA5|PSMB4|CALM3|PSME3|PSMD1|PSMD2|PSMC5|PAK2|CUL1|PSMD12|RAC1|PSMB5|PSMA7|VAV2|PSMB2|PSME1|GRB2|PSMD14|PSMC2|PSMD13|PSMC6|PSMA1|PSMD6|PSMC3|PSMB3
GO:0038096	GO Biological Process	Fc-gamma receptor signaling pathway involved in phagocytosis	73	23	0.0001	4.6e-06	MAPK1|ARPC3|PLCG1|ARPC1A|ACTR3|DOCK1|ARPC2|HSP90AA1|FYN|RAC1|ACTB|MYO1C|NCKAP1|HSP90AB1|VAV2|ACTR2|GRB2|CDC42|ARPC4|ARPC1B|CYFIP2|YES1|CYFIP1
GO:0030900	GO Biological Process	Forebrain development	387	63	0.0012	7.26e-05	LAMB1|ATIC|LRP1|MBOAT7|SMO|ATP1B2|DOCK7|KRAS|SLC38A2|CSNK2A2|YWHAE|SEMA3A|NRP1|CDK6|SLIT1|CDH2|EGFR|NOTCH1|APP|HPRT1|RRM1|LRP8|RAC3|KIF5B|UBA6|PSEN1|EPHB3|NME1|RTN4|PLCB1|PTN|CTNNB1|ATP7A|FYN|PGAP1|ATP2B4|NF1|XAB2|NRP2|MYH10|ATP1A2|KIF14|FABP7|PLXNA3|FLNA|GNG12|HDAC1|EPHB2|UQCRQ|GART|CNP|PAFAH1B1|SUN1|CORO1C|TOP2B|RHOA|SLC2A1|TRA2B|CDK5|ROBO1|H2AFX|GPR56|SRGAP2
GO:0001732	GO Biological Process	Formation of cytoplasmic translation initiation complex	16	11	0.00013	6.33e-06	EIF5|EIF3E|EIF3K|EIF3C|EIF3B|EIF3A|EIF3I|EIF3H|EIF3F|EIF3M|EIF3L
GO:0001704	GO Biological Process	Formation of primary germ layer	116	22	0.0377	0.0033	ITGA3|LAMB1|EXOC4|ITGAV|EPB41L5|ITGB5|MMP14|PRKACA|SMAD3|POFUT2|CTNNB1|WLS|FN1|EPHA2|COL4A2|COL6A1|CRB2|PRKAR1A|ITGB1|SMAD1|TXNRD1|ITGA7
GO:0006002	GO Biological Process	Fructose 6-phosphate metabolic process	12	7	0.0094	0.00067	GFPT2|PFKL|HK2|TALDO1|PFKM|GFPT1|PFKP
GO:0000082	GO Biological Process	G1/S transition of mitotic cell cycle	128	29	0.0011	6.2e-05	MCM5|RPA3|RPA1|CDK4|MCM4|MCM6|PPAT|CUL3|MCM2|CDK6|CDK2|MCM7|TYMS|CUL1|IQGAP3|RCC1|RPA2|PCNA|CUL5|ITGB1|CUL4B|PPP6C|GSPT1|CDKN2A|CDK5|EIF4E|BCAT1|CUL2|MCM3
GO:0000086	GO Biological Process	G2/M transition of mitotic cell cycle	134	30	0.00099	5.64e-05	SKP1|TUBA4A|TUBG1|TUBB4A|YWHAE|CDK2|CALM3|TUBA1A|YWHAG|PRKACA|PPP2R1A|PPP2R2A|CUL1|HSP90AA1|PLCB1|TUBB|TUBB4B|DYNC1H1|DCTN1|NES|ACTR1A|CCNY|MAPRE1|DNM2|DYNLL1|PPP1CB|DYNC1I2|PAFAH1B1|DCTN2|CKAP5
GO:0007369	GO Biological Process	Gastrulation	159	28	0.0309	0.0026	ITGA3|DLD|LAMB1|EXOC4|ITGAV|EPB41L5|CUL3|ITGB5|MMP14|PRKACA|UGDH|RIC8A|SMAD3|POFUT2|CTNNB1|WLS|FN1|EPHA2|COL4A2|COL6A1|VANGL2|CRB2|PRKAR1A|ITGB1|SMAD1|GNB2L1|TXNRD1|ITGA7
GO:0010467	GO Biological Process	Gene expression	2056	364	5.9e-27	3.67e-29	AQR|TRIP13|HSD17B10|TRMT6|SNRPD3|RTCB|SUPT16H|EIF5|EEF1A2|STUB1|EIF3E|HNRNPL|FBL|RPL18A|AIMP2|RPL19|C1QBP|CPD|DDX5|MRPL27|PRPF19|RPS12|RARS|RRP9|EIF2AK2|SF3B6|SARS|WDR77|HIST1H4F|MRPS7|NUP85|THOC2|RALY|EIF3K|RPS16|APOE|TRIM28|EIF2S3|RBM39|SNRPA1|LGALS3|NUP210|GRSF1|EIF2S1|NOTCH2|NARS|PRPF38A|CARS2|NAT10|CDK4|IGF2BP3|SRSF1|RPL35|SORL1|ADAM10|ITGAV|C14orf166|NAA25|AARS|MARS|TCEB2|RPL8|POLR1A|DARS|N…
GO:0048699	GO Biological Process	Generation of neurons	1551	269	4.17e-18	3.83e-20	FKBP4|ITGA3|RANBP9|NGFR|NTN1|EFNB1|VCL|STX1B|MAPK1|LGALS1|RAB3A|LAMB1|NAGLU|PRPF19|RAB35|TMEM30A|UBE3A|NCK2|LEPRE1|LRP1|PLCG1|RAP2A|EFNB2|THOC2|PIN1|YWHAH|SMO|ATP1B2|DOCK7|APOE|ATXN10|NOTCH2|KIDINS220|DOCK10|TUBB2B|SORL1|ADAM10|ARL3|RAB21|MAN2A1|RHEB|SLC9A3R1|VAMP7|NAPA|GPC1|FARP2|YWHAE|BCHE|CNTNAP1|STAT3|RAB10|SCARB2|SLC1A3|TNC|SEMA3A|NRP1|CDK6|SLIT1|IQGAP1|CDH2|ARHGDIA|SOD1|CELSR2|CERS2|EGFR|NO…
GO:0006091	GO Biological Process	Generation of precursor metabolites and energy	405	103	6.72e-15	8.49e-17	OXCT1|UQCRC1|DLD|ACO2|PYGL|PYGB|GSR|OGDH|ALDOC|GAPDH|TPI1|MSH2|ENO1|AKR7A2|CAT|COX6B1|PGLS|GFPT2|COX5B|ATP5B|NDUFS3|NNT|ACAT1|UQCRC2|PFKL|PGD|SH3BGRL3|QDPR|SLC25A4|AKR1B1|ATP5O|HK2|CALM3|ATP5J2|ACOX1|AGL|ADH5|IDH3A|ATP5L|ATP5H|GAA|UQCRFS1|PDHB|CYCS|CYB5B|GPD2|ADPGK|GBAS|CYC1|COX5A|GYS1|BID|PKM|ME2|TALDO1|MDH2|GLRX5|IDH2|UGP2|GYG1|PPP1CC|CS|PFKM|ETFB|STOML2|ATP5C1|GFPT1|MT-CO2|FH|GLRX3|PHGDH|ATP5F…
GO:0048732	GO Biological Process	Gland development	410	76	5.59e-06	2e-07	FKBP4|NTN1|ASNS|MAPK1|ACO2|UBE3A|WDR77|GOT2|SMO|LAMA5|KRAS|NOTCH2|MAN2A1|CSNK2A2|SLC9A3R1|PPAT|CUL3|CAD|TNC|SEMA3A|NRP1|ACAT1|SOD1|EGFR|NOTCH1|QDPR|HK2|ARF6|PRDX2|MAP2K1|FASN|HNRNPD|PRKDC|TYMS|PLXND1|PRMT5|PKM|HMGCS1|PSEN1|EPHB3|PTCH1|SMAD3|NME1|PTN|CTNNB1|ATP7A|WLS|IGF2R|SCRIB|NF1|EPHA2|MSN|MT-CO2|IGSF3|RAP1A|ZMPSTE24|CSNK2B|ANXA1|APRT|PCNA|ARHGAP5|LAMA1|PLXNA1|SLC29A1|PSAP|AK4|DDX39B|MPST|CDC42…
GO:0022612	GO Biological Process	Gland morphogenesis	99	21	0.0165	0.0013	NTN1|LAMA5|NOTCH2|SLC9A3R1|CUL3|TNC|SEMA3A|NRP1|EGFR|NOTCH1|PLXND1|PTCH1|SCRIB|EPHA2|MSN|LAMA1|PLXNA1|CDC42|DDR1|PHB2|DAG1
GO:0021782	GO Biological Process	Glial cell development	112	24	0.0074	0.00052	LRP1|SMO|KRAS|CNTNAP1|CDK6|EIF2B2|SOD1|EGFR|APP|NCSTN|CLU|PSEN1|ABCA2|NF1|PHGDH|CD9|ILK|GSTP1|NDRG1|EIF2B1|CDK5|DAG1|VIM|PLP1
GO:0010001	GO Biological Process	Glial cell differentiation	178	38	0.00031	1.57e-05	MAPK1|LRP1|SMO|KRAS|GPC1|CNTNAP1|STAT3|CDK6|EIF2B2|CDH2|SOD1|EGFR|NOTCH1|APP|S100B|NCSTN|MAP2K1|CLU|PSEN1|PTPN11|ABCA2|CTNNB1|NF1|NLGN3|PHGDH|CD9|PTPRZ1|GAP43|CNP|ILK|GSTP1|RHOA|NDRG1|EIF2B1|CDK5|DAG1|VIM|PLP1
GO:0008347	GO Biological Process	Glial cell migration	41	14	0.0026	0.00016	LAMB1|MBOAT7|HEXB|MMP14|CSPG4|RTN4|CTNNB1|SCRIB|CD9|PAFAH1B1|SUN1|CDK5|GPR56|SRGAP2
GO:0042063	GO Biological Process	Gliogenesis	228	51	5.07e-06	1.79e-07	MAPK1|LAMB1|LRP1|MBOAT7|SMO|KRAS|HEXB|GPC1|CNTNAP1|STAT3|CDK6|EIF2B2|CDH2|SOD1|EGFR|NOTCH1|APP|S100B|NCSTN|MAP2K1|EEF2|MMP14|CSPG4|CLU|PSEN1|RTN4|PTPN11|ABCA2|CTNNB1|SCRIB|NF1|NLGN3|PHGDH|ANXA1|CD9|PTPRZ1|GAP43|CNP|ILK|PAFAH1B1|GSTP1|SUN1|RHOA|NDRG1|EIF2B1|CDK5|DAG1|VIM|GPR56|SRGAP2|PLP1
GO:0006094	GO Biological Process	Gluconeogenesis	46	19	3.14e-05	1.27e-06	SLC25A1|SLC25A11|ALDOC|GAPDH|TPI1|ENO1|GOT2|GPD2|MDH2|SLC39A14|GOT1|PGAM1|PGM1|PGK1|ALDOA|SLC25A13|GPI|ENO2|MDH1
GO:0051156	GO Biological Process	Glucose 6-phosphate metabolic process	23	8	0.0424	0.0038	PGLS|PGD|HK2|TALDO1|G6PD|TKT|GPI|DERA
GO:0006006	GO Biological Process	Glucose metabolic process	116	32	2.11e-05	8.25e-07	SLC25A1|SLC25A11|ALDOC|GAPDH|TPI1|ENO1|GOT2|CPT1A|SORD|PFKL|HK2|FABP5|GAA|PDHB|GPD2|ADPGK|PKM|MDH2|PFKM|SLC39A14|GOT1|PGAM1|PGM1|AKR1A1|PGK1|PFKP|G6PD|ALDOA|SLC25A13|GPI|ENO2|MDH1
GO:0009064	GO Biological Process	Glutamine family amino acid metabolic process	69	19	0.0022	0.00014	ASNS|GOT2|GFPT2|PPAT|CAD|GLUD1|DDAH1|GLUL|PFAS|GLS|GFPT1|OAT|PHGDH|GCLM|GOT1|ALDH18A1|CTPS1|CTPS2|GMPS
GO:0006541	GO Biological Process	Glutamine metabolic process	21	13	5e-05	2.13e-06	ASNS|GFPT2|PPAT|CAD|GLUD1|GLUL|PFAS|GLS|GFPT1|PHGDH|CTPS1|CTPS2|GMPS
GO:0006749	GO Biological Process	Glutathione metabolic process	49	17	0.00053	2.89e-05	GSS|GSR|GSTM2|GSTM3|SOD1|CNDP2|GGT7|GPX4|GCLM|GLO1|G6PD|HAGH|GSTP1|IDH1|GPX1|PARK7|GSTK1
GO:0006096	GO Biological Process	Glycolytic process	40	18	2.31e-05	9.12e-07	OGDH|ALDOC|GAPDH|TPI1|ENO1|PFKL|HK2|ADPGK|PKM|PFKM|PGAM1|PGM1|PGK1|PFKP|ALDOA|GPI|ENO2|LDHA
GO:0009101	GO Biological Process	Glycoprotein biosynthetic process	301	51	0.0024	0.00015	EXTL3|PLOD3|MOGS|RPN2|CHPF|SDF2L1|MPDU1|DAD1|LMAN1|NCAN|GFPT2|CHSY1|UGGT1|MAN2A1|GLCE|FAM20B|GALNT7|B3GAT3|GALNT1|NPC1|STT3B|RPN1|B3GNT1|CSPG4|UGDH|PSEN1|BGN|POFUT2|POMGNT2|ATP7A|MAN1A2|GFPT1|GALNT2|VANGL2|HS2ST1|DPM1|MAN1B1|POMGNT1|DOLPP1|OGT|MAN1C1|POFUT1|B3GALT6|TMEM165|STT3A|GXYLT1|DDOST|PGM3|MAN2A2|B4GALT3|ENSP00000482396
GO:0009100	GO Biological Process	Glycoprotein metabolic process	366	59	0.0025	0.00015	EXTL3|PLOD3|MOGS|RPN2|CHPF|SDF2L1|MPDU1|DAD1|LMAN1|NCAN|GFPT2|CHSY1|UGGT1|HEXB|MAN2A1|GLCE|ERP44|FAM20B|GPC1|GALNT7|B3GAT3|HEXA|GALNT1|NPC1|STT3B|RPN1|B3GNT1|CSPG4|UGDH|PSEN1|BGN|SEL1L|POFUT2|GANAB|POMGNT2|ATP7A|MAN1A2|GFPT1|GALNT2|VANGL2|HS2ST1|DPM1|MAN1B1|POMGNT1|DOLPP1|OGT|MAN1C1|POFUT1|B3GALT6|TMEM165|STT3A|GXYLT1|DDOST|PARK7|PGM3|MAN2A2|PRKCSH|B4GALT3|ENSP00000482396
GO:0006024	GO Biological Process	Glycosaminoglycan biosynthetic process	102	20	0.0404	0.0036	CHPF|NCAN|CHSY1|GLCE|GPC1|B3GAT3|HEXA|GPC2|B3GNT1|CSPG4|UGDH|BGN|CHST6|HS2ST1|HSPG2|GPC6|B3GALT6|AGRN|SDC1|B4GALT3
GO:0006027	GO Biological Process	Glycosaminoglycan catabolic process	61	16	0.0099	0.0007	NAGLU|NCAN|GNS|HEXB|GPC1|HEXA|GPC2|GLB1|CSPG4|BGN|CHP1|HSPG2|GPC6|AGRN|SDC1|CD44
GO:1901657	GO Biological Process	Glycosyl compound metabolic process	129	32	0.00012	5.57e-06	AHCY|AKR7A2|ATIC|MACROD1|NT5E|PPAT|CAD|PRPSAP2|AKR1B1|ADK|HPRT1|DTYMK|GBA|IMPDH2|NME1|DLG1|PNP|OPA1|GNAI3|AKR1A1|PRPS1|CASK|APRT|MTAP|NME1-NME2|AK4|PRPS2|RHOA|DERA|RAB23|GMPS|RAN
GO:0070085	GO Biological Process	Glycosylation	253	42	0.0107	0.00077	NANS|EXTL3|PLOD3|MOGS|RPN2|SDF2L1|MPDU1|DAD1|LMAN1|GFPT2|UGGT1|MAN2A1|GALNT7|B3GAT3|GALNT1|NPC1|STT3B|RPN1|B3GNT1|GBA|PSEN1|POFUT2|POMGNT2|MAN1A2|GFPT1|GALNT2|DPM1|MAN1B1|POMGNT1|DOLPP1|OGT|MAN1C1|POFUT1|B3GALT6|TMEM165|STT3A|GXYLT1|DDOST|PGM3|MAN2A2|B4GALT3|ENSP00000482396
GO:0007030	GO Biological Process	Golgi organization	129	33	5.31e-05	2.28e-06	TMED1|VAMP4|LMAN1|STX6|ARL1|TMED2|RAB2A|VPS51|TMED3|TMED10|LMAN2|GAK|PRMT5|SEC16A|TMED9|BAG5|GBF1|TMED5|PI4K2A|STX16|SURF4|ARHGEF7|LMAN2L|ATL2|PDCD10|YWHAZ|ATL3|CDC42|OBSL1|RAB1A|TMED4|TMED7|CSNK1A1
GO:0043001	GO Biological Process	Golgi to plasma membrane protein transport	31	12	0.003	0.00019	VAMP3|VAMP7|RAB10|VAMP5|VAMP2|SEC16A|SPTBN1|GOLGA7|MACF1|NSF|RAB34|RAB31
GO:0006893	GO Biological Process	Golgi to plasma membrane transport	52	17	0.00094	5.35e-05	VAMP3|EXOC2|EXOC4|ARL3|VAMP7|RAB10|VAMP5|VAMP2|LLGL1|SEC16A|SPTBN1|GOLGA7|MACF1|DNM2|NSF|RAB34|RAB31
GO:0048194	GO Biological Process	Golgi vesicle budding	78	26	1.25e-05	4.67e-07	CTSC|TFG|LMAN1|PREB|TMED2|NAPA|CUL3|PDCD6|TMED10|SEC23A|RAB1B|SEC16A|TMED9|SEC23B|SEC24C|GBF1|PEF1|SEC13|CD59|NSF|SEC24A|RAB1A|PPP6C|SEC24B|SEC22B|TRAPPC3
GO:0048193	GO Biological Process	Golgi vesicle transport	359	109	1.93e-20	1.55e-22	ARF5|GABARAPL2|VAMP3|TMED1|RP2|YKT6|CTSC|EXOC2|TFG|SNAP23|COPB1|LMAN1|EXOC4|SORT1|ARF3|STX6|KDELR2|SORL1|KIF23|PREB|ARL3|ARL1|TMED2|VAMP7|RAB2A|COPE|CAPZA1|NAPA|ARCN1|CUL3|RAB10|PDCD6|SCAMP2|VPS51|TMED3|RAB8A|TMED10|LMAN2|VAMP5|ARF4|SEC23A|SCAMP3|RAB1B|RAB6A|RAB8B|VAMP2|GAK|STX4|LLGL1|NAPG|COPG1|SEC16A|COPB2|TMED9|LAMP1|SEC23B|ATP9A|SEC24C|PGAP1|AP3D1|DYNC1H1|SPTBN1|GOLGA7|VCP|AP2A1|ERGIC2|MACF1|…
GO:0036230	GO Biological Process	Granulocyte activation	502	170	3.52e-37	1.21e-39	SLC2A3|STK10|VCL|MIF|MAPK1|PYGL|ATP6V1D|PYGB|PGRMC1|PSMD7|RAB3A|PSMA2|ALDOC|CTSC|MLEC|TMEM30A|CTSD|CAT|CD97|SNAP23|COPB1|RAP1B|ACLY|LGALS3|GNS|CAB39|GGH|SDCBP|ADAM10|DNAJC13|ITGAV|HEXB|PSMD11|FAF2|PSMB1|COTL1|ERP44|VAMP7|PSMD3|ATP6V0A1|RAB10|RAB7A|IQGAP1|PFKL|PSMA5|S100A11|FTH1|IQGAP2|LAMTOR1|LPCAT1|STOM|CCT8|KPNB1|PDXK|CSTB|AGL|NCSTN|APEH|FABP5|CCT2|PA2G4|GAA|GLB1|EEF2|PSMD1|PSMD2|RAB6A|VAMP2|TO…
GO:0046039	GO Biological Process	GTP metabolic process	25	9	0.0222	0.0018	IMPDH2|NME1|OPA1|GNAI3|NME1-NME2|AK4|RHOA|RAB23|RAN
GO:1901068	GO Biological Process	Guanosine-containing compound metabolic process	39	13	0.0051	0.00034	HPRT1|IMPDH2|NME1|DLG1|OPA1|GNAI3|CASK|NME1-NME2|AK4|RHOA|RAB23|GMPS|RAN
GO:0042633	GO Biological Process	Hair cycle	91	19	0.0292	0.0024	NGFR|SMO|LAMA5|FARP2|LRIG1|EGFR|NOTCH1|CD109|CTNNB1|ATP7A|NF1|VANGL2|NSDHL|GNAS|ZMPSTE24|HDAC1|LRP4|SNRPE|HDAC2
GO:0022405	GO Biological Process	Hair cycle process	77	18	0.0142	0.0011	NGFR|SMO|LAMA5|FARP2|LRIG1|EGFR|NOTCH1|CD109|CTNNB1|ATP7A|NF1|VANGL2|NSDHL|GNAS|ZMPSTE24|HDAC1|LRP4|HDAC2
GO:0001942	GO Biological Process	Hair follicle development	74	16	0.0432	0.0039	NGFR|SMO|LAMA5|EGFR|NOTCH1|CD109|CTNNB1|ATP7A|NF1|VANGL2|NSDHL|GNAS|ZMPSTE24|HDAC1|LRP4|HDAC2
GO:0060322	GO Biological Process	Head development	788	137	4.98e-09	1.17e-10	OXCT1|MAPK1|LAMB1|NAGLU|UBE3A|GNB4|ATIC|LRP1|MBOAT7|COX6B1|RRAS|YWHAH|SMO|ATP1B2|DOCK7|KRAS|SLC38A2|AARS|CSNK2A2|NAPA|NDUFS3|ARCN1|YWHAE|ABCB6|SEMA3A|NRP1|CDK6|ACAT1|SLIT1|CDH2|CELSR2|EGFR|NOTCH1|GLUD1|APP|ATP6V0D1|CALM3|NCSTN|HPRT1|CKB|RRM1|MAP2K1|LRP8|RAC3|ARF4|KIF5B|QARS|MMP14|DPYSL2|HNRNPD|PRKDC|UBA6|PFAS|LPHN2|HMGCS1|HSPA5|SEC16A|PSEN1|EPHB3|PTCH1|NME1|RTN4|PLCB1|PTPN11|PTN|CTNNB1|ATP7A|FYN|…
GO:0007507	GO Biological Process	Heart development	522	71	0.0298	0.0025	ITGA3|GNA11|HSPB11|OXCT1|MAPK1|MTHFD1|SPARC|SMO|NOTCH2|TMED2|CAD|NRP1|SRI|NOTCH1|FREM2|GJA1|HNRNPU|CXADR|ACTC1|MAP2K1|GAA|HEG1|ADRBK1|PRKDC|PLXND1|GYS1|ROCK2|C3orf58|CALR|PSEN1|PTCH1|SMAD3|PARVA|RTN4|PTPN11|PTN|UBE4B|CTNNB1|FN1|ADAM15|AP1B1|EPHB4|NF1|NRP2|MYH10|MATR3|AGT|CACYBP|VANGL2|LMNA|ZMPSTE24|ENG|ECE1|POFUT1|PCNA|CCM2|DNM2|PRKAR1A|ITGB1|ILK|FKBP1A|CDC42|OBSL1|CYR61|GJC1|PTK7|ROBO1|SMAD1|SEC…
GO:0007599	GO Biological Process	Hemostasis	308	64	1.71e-06	5.54e-08	GNA11|VCL|MAPK1|MYH9|MYL12A|C1QBP|HSPB1|LMAN1|H3F3B|AP3B1|CAPZA1|EHD2|KIAA1715|RAB5A|GNA12|DOCK11|DOCK1|UBASH3B|GNAQ|METAP1|ANXA5|PRKACA|TLN1|A2M|HIST2H3D|F3|GNG2|PTPN11|FIBP|PLSCR1|FYN|RAC1|ACTB|HIST1H3J|CAPZA2|CSRP1|VPS45|FLNA|STXBP3|PRKACB|GNAS|VAV2|PABPC4|ANXA7|STXBP1|HDAC1|CLIC1|ITPR2|CD9|PRKAR1A|PRCP|CD59|YWHAZ|ILK|CDC42|GNA13|CAPZB|GPI|PRKCA|ANO6|SERPINE2|HDAC2|EHD1|GNB1
GO:0018130	GO Biological Process	Heterocycle biosynthetic process	1061	162	3.41e-07	1.03e-08	TRIP13|DLD|NANS|TECR|SNRPD3|MAPK1|SLC25A1|SUPT16H|MTHFD1|PGRMC1|NAMPT|RPA3|DDX5|SPR|SARS|ATIC|UNG|HIST1H4F|TRIM28|GFPT2|ACLY|RPA1|AMPD2|NOTCH2|NT5E|CDK4|COX5B|MARS|ATP5B|TCEB2|POLR1A|PPAT|STAT3|CAD|ABCB6|ACAT1|WDR61|PRPSAP2|RPS27A|NOTCH1|HSD17B12|SSRP1|QDPR|SMARCA5|UXS1|ADK|ATP5O|PDXK|ATP5J2|ADCY9|HPRT1|COPS2|NUDT21|ATP5L|RRM1|ATP5H|HINT1|FASN|DTYMK|PDHB|ADCY6|HNRNPD|PFAS|TYMS|CYC1|PRMT5|UGDH|PKM…
GO:0046700	GO Biological Process	Heterocycle catabolic process	422	111	6.27e-17	6.37e-19	PDXP|AHCY|EIF3E|RPL18A|RPL19|DDX5|RPS12|UNG|RPS16|NT5E|RPL35|RPL8|ACAT1|WDR61|EIF4A3|RPS11|RPS27A|RPS3|KPNB1|RPS23|HPRT1|RPS9|HINT1|RPL13|RPL15|RPL38|RPL4|PABPC1|HNRNPD|RPS15A|CNOT1|RPLP2|PPP2R1A|PPP2R2A|RPS7|RPL7|RPS2|KPNA1|HMGB1|RPS21|RPL3|RPL27A|RPL21|RPLP1|RPS17|RPS3A|RPSA|RPL22|THRAP3|SND1|RPS26|TTC37|VCP|PNP|RPL12|HBS1L|RPL5|MAGOH|RPL7A|PABPC4|RPS4X|RPL10A|NCBP1|HSPA1B|ACOT7|ITPA|RPS6|DUT|R…
GO:0046483	GO Biological Process	Heterocycle metabolic process	2840	484	5.68e-34	2.56e-36	AQR|TRIP13|HSD17B10|TRMT6|DLD|NANS|TECR|SNRPD3|MAPK1|SLC25A1|PDXP|RTCB|MCM5|RBX1|SUPT16H|MTHFD1|APEX1|AHCY|ACOT8|PGRMC1|STUB1|EIF3E|GSR|HNRNPL|FBL|RPL18A|NAMPT|OGDH|AIMP2|RPA3|RPL19|C1QBP|DDX5|ALDOC|PRPF19|GAPDH|TPI1|RPS12|RARS|RRP9|MSH2|SF3B6|MSH6|SPR|ENO1|SARS|WDR77|ATIC|UNG|HIST1H4F|THOC2|RALY|RPS16|TRIM28|RBM39|GFPT2|ACLY|SNRPA1|LGALS3|RPA1|GRSF1|MACROD1|AMPD2|NOTCH2|NARS|PRPF38A|CARS2|NT5E|N…
GO:0034113	GO Biological Process	Heterotypic cell-cell adhesion	36	11	0.0215	0.0017	ITGAV|CXADR|JAM3|PARVA|CD47|NRCAM|JUP|ITGB1|SIRPA|CD200|ITGA7
GO:0019319	GO Biological Process	Hexose biosynthetic process	49	21	6.12e-06	2.19e-07	SLC25A1|SLC25A11|ALDOC|GAPDH|TPI1|ENO1|GOT2|SORD|AKR1B1|GPD2|MDH2|SLC39A14|GOT1|PGAM1|PGM1|PGK1|ALDOA|SLC25A13|GPI|ENO2|MDH1
GO:0019320	GO Biological Process	Hexose catabolic process	51	18	0.00028	1.4e-05	ALDOC|GAPDH|TPI1|ENO1|PFKL|HK2|GLB1|ADPGK|PKM|PFKM|PGAM1|PGM1|PGK1|PFKP|ALDOA|GPI|ENO2|GALE
GO:0019318	GO Biological Process	Hexose metabolic process	157	39	1.41e-05	5.37e-07	SLC25A1|SLC25A11|ALDOC|GAPDH|TPI1|ENO1|GOT2|MAN2A1|CPT1A|SORD|PFKL|AKR1B1|HK2|FABP5|GAA|GLB1|PDHB|GPD2|ADPGK|PKM|MDH2|POFUT2|PFKM|SLC39A14|GOT1|PGAM1|PGM1|AKR1A1|PGK1|POFUT1|PFKP|G6PD|ALDOA|SLC25A13|GPI|ENO2|MDH1|MAN2A2|GALE
GO:0030902	GO Biological Process	Hindbrain development	154	33	0.00092	5.19e-05	NAGLU|ATIC|SMO|ATP1B2|AARS|ARCN1|NCSTN|CKB|MAP2K1|HNRNPD|HSPA5|PSEN1|PTPN11|PTN|CTNNB1|ATP7A|WLS|SCRIB|SDF4|MYH10|KIF14|FLNA|UQCRQ|GART|MTPN|PSAP|ITGB1|ABAT|CTNNA2|SERPINE2|CDK5|SMAD1|SEC24B
GO:0042592	GO Biological Process	Homeostatic process	1676	268	3.64e-14	4.99e-16	NGFR|DLD|VCL|MAPK1|LGALS1|PYGL|ATP6V1D|APEX1|TXNL1|GSR|RPA3|FIS1|CCDC47|SKP1|UBE3A|CLCN6|GSTM2|LRP1|PLCG1|HIST1H4F|RALY|HSPB1|SMO|ATP1B2|APOE|ATP6V1E1|RPA1|KRAS|AMPD2|LAMC1|DOCK10|LRRC8A|ITGAV|HEXB|UBE2K|SCARB1|PTPLAD1|ATP5B|ERP44|SLC12A2|SLC9A3R1|PRDX1|DNAJC10|YWHAE|ATP6V0A1|STAT3|NNT|ICAM1|RAB7A|ABCB6|PRDX5|SRI|IDE|IGF1R|CDH2|SLC39A6|NPC1|SOD1|ATP6V1A|FTH1|EGFR|DOCK11|ATP6V1B2|NOTCH1|LAMTOR1|TJ…
GO:0034109	GO Biological Process	Homotypic cell-cell adhesion	57	20	0.00011	5.11e-06	VCL|MYH9|MYL12A|HSPB1|UBASH3B|CXADR|METAP1|TLN1|FIBP|ACTB|CSRP1|FLNA|STXBP3|GNAS|PPAP2B|STXBP1|CLIC1|CD99|JUP|ILK
GO:0002252	GO Biological Process	Immune effector process	969	229	2.97e-30	1.61e-32	SLC2A3|STK10|VCL|MIF|MAPK1|LGALS1|PYGL|ATP6V1D|PYGB|PGRMC1|PSMD7|RAB3A|PSMA2|C1QBP|ALDOC|CTSC|MLEC|ARPC3|TMEM30A|EIF2AK2|MSH2|MSH6|CTSD|CAT|ZC3HAV1|UNG|CD97|LRP1|PLCG1|SNAP23|COPB1|RAP1B|ACLY|LGALS3|NOTCH2|GNS|DOCK10|CAB39|GGH|SDCBP|ADAM10|DNAJC13|ITGAV|HEXB|PSMD11|FAF2|PSMB1|COTL1|ERP44|VAMP7|PRDX1|ARPC1A|ACTR3|CD81|PSMD3|ATP6V0A1|STAT3|RAB10|ICAM1|RAB7A|IQGAP1|PFKL|PSMA5|S100A11|FTH1|IQGAP2|DOC…
GO:0006955	GO Biological Process	Immune response	1588	258	2.67e-14	3.63e-16	VAMP3|SLC2A3|STK10|VCL|MIF|MAPK1|LGALS1|TTLL12|PYGL|ATP6V1D|PYGB|AHCY|PGRMC1|PSMD7|RAB3A|PSMA2|C1QBP|ALDOC|CTSC|MLEC|GAPDH|TMEM30A|EIF2AK2|MSH2|MSH6|CTSD|CAT|ZC3HAV1|UNG|CD97|LRP1|SEC61A1|SNAP23|COPB1|RAP1B|TRIM28|ACLY|LGALS3|NOTCH2|GNS|DOCK10|CAB39|GGH|SDCBP|ADAM10|DNAJC13|ITGAV|HEXB|USP14|PSMD11|FAF2|PSMB1|COTL1|ERP44|VAMP7|PRDX1|CAPZA1|ACTR3|CD81|PSMD3|ATP6V0A1|STAT3|RAB10|ICAM1|RAB7A|IGF1R|IQ…
GO:0002429	GO Biological Process	Immune response-activating cell surface receptor signaling pathway	311	73	2.91e-09	6.7e-11	PSMA4|PSMC4|PSMD5|PSMD8|MAPK1|PSMA3|PSME2|PSMD10|PSMD7|PSMA2|ARPC3|SKP1|PLCG1|KRAS|PSMC1|PSMA6|PSMD11|PSMB1|ARPC1A|ACTR3|PSMD3|EIF2B2|PSMB6|PSMA5|DOCK1|THY1|PSMB4|PSME3|ARPC2|PSMD1|PRKACA|PSMD2|PSMC5|PAK2|UBE2N|PSEN1|CUL1|HSP90AA1|FYN|PSMD12|RAC1|STOML2|ACTB|MYO1C|NCKAP1|PSMB5|NRAS|PRKACB|PSMA7|HSP90AB1|VAV2|PSMB2|BAG6|ACTR2|PSME1|GRB2|HLA-A|CDC42|PSMD14|ARPC4|ARPC1B|PSMC2|PSMD13|PTPRJ|PSMC6|PSMA…
GO:0002768	GO Biological Process	Immune response-regulating cell surface receptor signaling pathway	346	74	6.52e-08	1.77e-09	PSMA4|PSMC4|PSMD5|PSMD8|MAPK1|PSMA3|PSME2|PSMD10|PSMD7|PSMA2|ARPC3|SKP1|PLCG1|KRAS|PSMC1|PSMA6|PSMD11|PSMB1|ARPC1A|ACTR3|PSMD3|EIF2B2|PSMB6|PSMA5|DOCK1|THY1|PSMB4|CALM3|PSME3|ARPC2|PSMD1|PRKACA|PSMD2|PSMC5|PAK2|UBE2N|PSEN1|CUL1|HSP90AA1|FYN|PSMD12|RAC1|STOML2|ACTB|MYO1C|NCKAP1|PSMB5|NRAS|PRKACB|PSMA7|HSP90AB1|VAV2|PSMB2|BAG6|ACTR2|PSME1|GRB2|HLA-A|CDC42|PSMD14|ARPC4|ARPC1B|PSMC2|PSMD13|PTPRJ|PSMC…
GO:0002376	GO Biological Process	Immune system process	2481	428	2.48e-30	1.33e-32	ITGA3|PSMA4|VAMP3|SLC2A3|PSMC4|STK10|EFNB1|PSMD5|VCL|PSMD8|MIF|MAPK1|LGALS1|TTLL12|MYH9|PYGL|ATP6V1D|PSMA3|PSME2|PYGB|AHCY|PSMD10|PGRMC1|PSMD7|RAB3A|NAMPT|PSMA2|C1QBP|ALDOC|CTSC|MLEC|ARPC3|GAPDH|RAB35|TMEM30A|LNPEP|SKP1|EIF2AK2|MSH2|NCK2|MSH6|CTSD|CAT|ZC3HAV1|UNG|CD97|LRP1|SEC61A1|PLCG1|EFNB2|NUP85|RRAS|CANX|SNAP23|COPB1|ATP1B2|RAP1B|TRIM28|ACLY|LGALS3|AP3B1|KRAS|NOTCH2|GNS|DOCK10|CAB39|LRRC8A|GG…
GO:0006188	GO Biological Process	IMP biosynthetic process	10	8	0.001	5.71e-05	ATIC|AMPD2|PPAT|HPRT1|PFAS|GART|PAICS|ADSL
GO:0046040	GO Biological Process	IMP metabolic process	13	9	0.00077	4.32e-05	ATIC|AMPD2|PPAT|HPRT1|PFAS|ADSS|GART|PAICS|ADSL
GO:0098739	GO Biological Process	Import across plasma membrane	119	24	0.0144	0.0011	SLC2A3|SLC1A4|ATP1B2|SLC7A5|SLC12A2|SLC9A3R1|SLC1A3|SLC39A6|ATP1B3|SLC19A1|CACNA2D1|ATP2B4|SLC39A14|ATP1A2|ATP1B1|SLC9A6|SLC31A1|SLC3A2|SLC7A1|SLC39A10|SLC2A1|SLC1A5|ATP1A3|ATP1A1
GO:0098657	GO Biological Process	Import into cell	164	30	0.0148	0.0011	SLC2A3|SLC1A4|ATP1B2|SLC7A5|SLC12A2|SLC1A3|SLC39A6|ATP1B3|GLUL|SLC19A1|CACNA2D1|ACSL3|ATP2B4|SLC39A14|ATP1A2|DNM3|ATP1B1|SLC9A6|SLC31A1|SLC3A2|SLC7A1|DNM2|SLC29A1|SLC39A10|SLC2A1|PARK7|SLC1A5|ATP1A3|ATP1A1|AP2B1
GO:0051170	GO Biological Process	Import into nucleus	118	34	4.61e-06	1.61e-07	SNRPD3|NUTF2|NUP85|IPO5|CSE1L|STAT3|TNPO3|GEMIN5|KPNB1|SNRPD1|NUP93|GEMIN4|PRKAG1|KPNA4|TNPO1|HNRNPA1|KPNA1|IPO4|IPO9|AGT|LMNA|ADAR|DDX20|KPNA6|IPO7|ELAVL1|IPO11|SNRPE|RPL23|KPNA2|PHB2|RAN|TXNIP|RAB18
GO:0001701	GO Biological Process	In utero embryonic development	382	56	0.0208	0.0016	PSMC4|MAPK1|RTCB|MYH9|PLOD3|PRPF19|MSH2|SF3B6|PLCG1|THOC2|SMO|DAD1|TRIM28|NOTCH2|KIDINS220|ADAM10|MAN2A1|TMED2|EPB41L5|CUL3|COPS3|GNA12|EGFR|NOTCH1|ADAMTS3|DBN1|ADCY9|CAPN2|COPS2|MAP2K1|HEG1|RIC8A|PTCH1|SMAD3|RTN4|CTNNB1|ATP7A|XAB2|MYH10|SLC30A1|NSDHL|YBX1|BTF3|CCM2|GRB2|PSPH|ITGB1|HM13|ACTL6A|CYR61|GNA13|PRMT1|ATP11A|NMT1|PLCD3|PSMC3
GO:0007007	GO Biological Process	Inner mitochondrial membrane organization	48	16	0.0012	7.29e-05	TIMM13|ATP5B|ATP5O|ATP5J2|HSPA9|ATP5L|ATP5H|LETM1|AGK|ATP5C1|OPA1|ATP5F1|TIMM9|ATP5A1|IMMT|NDUFA13
GO:0098662	GO Biological Process	Inorganic cation transmembrane transport	628	90	0.0025	0.00016	ATP6V1D|PANX1|SLC25A3|SEC61A1|PLCG1|COX6B1|ATP1B2|SLC6A8|ATP6V1E1|SLC38A2|COX5B|ITGAV|ATP5B|SLC12A2|ATP6V0A1|NNT|SLC1A3|ABCB6|VDAC1|SLC39A6|ATP6V1A|ATP6V1B2|GPM6A|SLC2A13|ATP6V0D2|ATP1B3|ATP5O|ATP6V0D1|ATP5J2|SLC4A7|ATP5L|ATP5H|LETM1|MMGT1|CYC1|COX5A|PSEN1|ATP6V0C|ATP6V0A2|RASA3|PLCB1|SLC20A2|ATP7A|ANXA2|ANXA6|STOML2|ATP5C1|CACNA2D1|ATP2B4|ATP6V1H|SLC39A14|ATP2B2|ATP1A2|OPA1|MT-CO2|SLC30A1|ATP1B1…
GO:0098771	GO Biological Process	Inorganic ion homeostasis	723	119	9.97e-07	3.14e-08	MAPK1|ATP6V1D|FIS1|CCDC47|SKP1|UBE3A|GSTM2|LRP1|PLCG1|ATP1B2|APOE|ATP6V1E1|ITGAV|HEXB|ATP5B|SLC12A2|SLC9A3R1|YWHAE|ATP6V0A1|RAB7A|ABCB6|SRI|SLC39A6|SOD1|ATP6V1A|FTH1|EGFR|ATP6V1B2|GJA1|THY1|APP|ATP6V0D2|ATP1B3|NPTN|ATP6V0D1|CALM3|SLC4A7|CKB|HSP90B1|LETM1|BOLA2B|PRKACA|CALR|PSEN1|CUL1|ATP6V0C|ATP6V0A2|SMAD3|RASA3|CHP1|PLCB1|CAMK2D|RAP1GDS1|HMGB1|ATP7A|ANXA6|STOML2|CACNA2D1|ATP2B4|ATP6V1H|SLC39A14|…
GO:0098660	GO Biological Process	Inorganic ion transmembrane transport	714	96	0.0096	0.00069	ATP6V1D|PANX1|SLC25A3|SLC1A4|CLCN6|SEC61A1|PLCG1|COX6B1|ATP1B2|SLC6A8|ATP6V1E1|SLC38A2|COX5B|ITGAV|ATP5B|SLC12A2|ATP6V0A1|NNT|SLC1A3|ABCB6|VDAC1|SLC39A6|ATP6V1A|ATP6V1B2|GPM6A|SLC2A13|ATP6V0D2|ATP1B3|ATP5O|ATP6V0D1|ATP5J2|SLC4A7|ATP5L|ATP5H|LETM1|MMGT1|CYC1|COX5A|PSEN1|ATP6V0C|ATP6V0A2|RASA3|PLCB1|SLC20A2|ATP7A|ANXA2|ANXA6|STOML2|ATP5C1|CACNA2D1|ATP2B4|ATP6V1H|SLC39A14|ATP2B2|ATP1A2|OPA1|MT-CO2|S…
GO:0008286	GO Biological Process	Insulin receptor signaling pathway	87	23	0.00086	4.86e-05	ATP6V1D|ATP6V1E1|ATP6V0A1|PIK3C2A|IDE|IGF1R|ATP6V1A|ATP6V1B2|ATP6V0D2|ATP6V0D1|ATP6V0C|ATP6V0A2|ATP6V1H|SLC39A14|ATP6AP1|PTPN1|ATP6V1G1|PTPRA|GRB2|ATP6V1C1|GRB10|ATP6V1F|C2CD5
GO:0007229	GO Biological Process	Integrin-mediated signaling pathway	94	31	1.45e-06	4.66e-08	ITGA3|MYH9|ITGB8|LAMA5|ADAM10|ITGAV|CUL3|ITGA9|NRP1|DOCK1|THY1|ITGB5|TLN1|ZYX|PTPN11|PTN|FERMT2|ADAM15|CD47|PPAP2B|RCC2|CCM2|NME1-NME2|ITGB1|ILK|CDC42|ITGA6|ADAM9|ERBB2IP|ITGA7|PLP1
GO:0051701	GO Biological Process	Interaction with host	151	51	6.05e-11	1.17e-12	GAPDH|EIF2AK2|VPS4B|EFNB2|THOC2|PVRL2|VPS4A|ITGAV|SCARB1|CD81|ICAM1|SCARB2|RAB7A|IDE|NPC1|EGFR|CXADR|KPNB1|ITGB5|ADRBK1|TCP1|LAMP1|KPNA4|SLC20A2|KPNA1|CTNNB1|RPSA|SCRIB|EPHA2|TFRC|DPP4|DYNLT1|XPR1|KPNA6|HSPA1B|GRB2|ITGB1|DDX39B|CTNND1|PVR|PPIA|THOC5|IST1|KPNA2|PHB2|DAG1|SLC1A5|LDLR|PHB|NCAM1|ITCH
GO:0035722	GO Biological Process	interleukin-12-mediated signaling pathway	47	27	1.26e-09	2.8e-11	RALA|MIF|PSME2|RAP1B|SNRPA1|LMNB1|CAPZA1|SOD1|HSPA9|BOLA2B|PAK2|PITPNA|TCP1|TALDO1|P4HB|PLCB1|JAK1|ANXA2|HNRNPA2B1|MSN|MTAP|CDC42|HNRNPF|PPIA|CFL1|SOD2|RPLP0
GO:0070498	GO Biological Process	interleukin-1-mediated signaling pathway	96	43	2.15e-12	3.59e-14	PSMA4|PSMC4|PSMD5|PSMD8|RBX1|PSMA3|PSME2|PSMD10|PSMD7|PSMA2|SKP1|PSMC1|PSMA6|PSMD11|PSMB1|PSMD3|PSMB6|PSMA5|RPS27A|PSMB4|PSME3|PSMD1|PSMD2|PSMC5|TOLLIP|IL1RAP|UBE2N|CUL1|PLCB1|PSMD12|PSMB5|PSMA7|PSMB2|PSME1|SQSTM1|PSMD14|PSMC2|PSMD13|PSMC6|PSMA1|PSMD6|PSMC3|PSMB3
GO:0044419	GO Biological Process	Interspecies interaction between organisms	1899	389	3.78e-41	1.06e-43	PSMA4|VAMP3|MIF|MAPK1|TTLL12|ST13|RBX1|SUPT16H|PYGL|PSMA3|ACOT8|SGTA|RPL18A|PSMA2|CHMP5|RPL19|C1QBP|GAPDH|RPS12|SPARC|SKP1|UBE3A|EIF2AK2|MSH6|ENO1|VPS4B|ZC3HAV1|UNG|SEC61A1|PLCG1|EFNB2|NUP85|THOC2|CANX|HSPB1|COPB1|RPS16|TSG101|PVRL2|APOE|TRIM28|LGALS3|NUP210|VPS4A|PI4KA|LAMTOR5|NOTCH2|CDK4|RPL35|ITGAV|IPO5|USP14|SCARB1|C14orf166|VAC14|PSMB1|TCEB2|COTL1|RPL8|VAMP7|PRDX1|CAPZA1|ACTR3|CD81|YWHAE|STA…
GO:0051452	GO Biological Process	Intracellular ph reduction	48	17	0.00044	2.33e-05	ATP6V1D|ATP6V1E1|ATP6V0A1|RAB7A|ATP6V1A|ATP6V1B2|ATP6V0D2|ATP6V0D1|ATP6V0C|ATP6V0A2|ATP6V1H|ATP6V1G1|CLIC4|ATP6AP2|ATP6V1C1|PPT1|ATP6V1F
GO:0006886	GO Biological Process	Intracellular protein transport	999	297	4.13e-57	6.36e-60	ARF5|M6PR|NGFR|HSPB11|TMED1|STX1B|TIMM13|ACOT8|NUTF2|ECH1|SGTA|CDC37|RPL18A|RAB3A|FIS1|RPL19|RAB35|RPS12|CAT|SEC61A1|RAB22A|NUP85|THOC2|HSPB1|YWHAH|COPB1|RPS16|XPO7|VPS25|EXOC4|NUP210|VPS4A|AP3B1|SORT1|ARF3|STX6|SRSF1|RPL35|SDCBP|SORL1|PREB|ARL3|RAB21|IPO5|ARL1|ERP29|FAF2|TMED2|RPL8|RAB2A|CSE1L|NAPA|STAM2|ARCN1|AGPS|YWHAE|STAT3|RAB10|SCARB2|PDCD6|GRPEL1|RAB7A|XPO5|TNPO3|IDE|VPS37B|UQCRC2|EIF4A3|T…
GO:0035556	GO Biological Process	Intracellular signal transduction	1712	268	3.26e-13	4.93e-15	RALA|RANBP9|PSMA4|PSMC4|NGFR|NTN1|STK10|PSMD5|PSMD8|MIF|MAPK1|RBX1|PSMA3|PSME2|PSMD10|PSMD7|RAB3A|FIS1|PSMA2|C1QBP|DDX5|PRPF19|RAB35|SKP1|MSH2|MSH6|GSTM2|CD97|PLCG1|RAB22A|RAP2A|RRAS|HSPB1|SMO|RAP1B|DOCK7|APOE|TRIM28|PI4KA|KRAS|DOCK10|CAB39|SDCBP|ARL3|ITGAV|RAB21|PSMC1|PEBP1|UBE2K|PSMA6|PSMD11|PTPLAD1|RHEB|PSMB1|TRAF4|SLC9A3R1|RAB2A|PPM1F|ENSP00000263634|FARP2|DNAJC10|YWHAE|CUL3|PSMD3|RAB10|RAB7A…
GO:0046907	GO Biological Process	Intracellular transport	1520	412	3.15e-72	3.06e-75	ARF5|M6PR|VAMP3|NGFR|NTN1|HSPB11|TMED1|STX1B|TIMM13|SNRPD3|ACOT8|NUTF2|EHD4|ECH1|SGTA|TBCB|CDC37|RPL18A|RAB3A|FIS1|YKT6|CHMP5|RPL19|CTSC|RAB35|RPS12|VAMP4|VPS4B|TFG|CAT|SEC61A1|RAB22A|NUP85|THOC2|HSPB1|YWHAH|COPB1|LMAN1|DOCK7|RPS16|TSG101|APOE|XPO7|ACTN4|VPS25|EXOC4|NUP210|VPS4A|AP3B1|SORT1|ARF3|STX6|COX5B|KDELR2|SRSF1|RPL35|SDCBP|SORL1|KIF23|PREB|LRPPRC|ARL3|RAB21|IPO5|ARL1|ERP29|FAF2|ATP5B|TMED…
GO:0075733	GO Biological Process	Intracellular transport of virus	54	19	0.00017	8.47e-06	NUP85|TSG101|NUP210|VPS37B|RPS27A|NUP205|KPNB1|VPS37C|NUP93|MVB12A|KPNA1|MVB12B|DYNLT1|KPNA6|VPS28|SEC13|XPO1|KPNA2|RAN
GO:0006891	GO Biological Process	intra-Golgi vesicle-mediated transport	33	12	0.0045	0.0003	GABARAPL2|COPB1|COPE|NAPA|RAB6A|NAPG|COPG1|COPB2|COPA|NSF|COPZ1|TRAPPC3
GO:0050801	GO Biological Process	Ion homeostasis	796	125	4.12e-06	1.43e-07	MAPK1|ATP6V1D|FIS1|CCDC47|SKP1|UBE3A|GSTM2|LRP1|PLCG1|ATP1B2|APOE|ATP6V1E1|ITGAV|HEXB|ATP5B|SLC12A2|SLC9A3R1|YWHAE|ATP6V0A1|RAB7A|ABCB6|SRI|SLC39A6|SOD1|ATP6V1A|FTH1|EGFR|ATP6V1B2|GJA1|THY1|APP|ATP6V0D2|ATP1B3|NPTN|ATP6V0D1|CALM3|SLC4A7|CKB|HSP90B1|LETM1|BOLA2B|PRKACA|GLS|CALR|PSEN1|CUL1|ATP6V0C|ATP6V0A2|SMAD3|RASA3|CHP1|PLCB1|CAMK2D|RAP1GDS1|HMGB1|ATP7A|ANXA6|AP3D1|STOML2|CACNA2D1|ATP2B4|ATP6V1H…
GO:0034220	GO Biological Process	Ion transmembrane transport	1010	128	0.0111	0.00081	SLC25A1|ATP6V1D|SLC25A11|PANX1|SLC25A3|SLC1A4|CLCN6|SEC61A1|PLCG1|COX6B1|ATP1B2|SLC6A8|ATP6V1E1|SLC38A2|COX5B|LRRC8A|ITGAV|SLC7A5|ATP5B|SLC12A2|SLC9A3R1|YWHAE|ATP6V0A1|NNT|SLC1A3|ABCB6|VDAC1|CPT1A|SLC39A6|ARL6IP5|ATP6V1A|ATP6V1B2|GPM6A|SLC2A13|SLC25A4|GJA1|ATP6V0D2|ATP1B3|ATP5O|ATP6V0D1|ATP5J2|SLC4A7|ATP5L|ATP5H|LETM1|MMGT1|SLC19A1|CYC1|COX5A|PSEN1|ATP6V0C|ATP6V0A2|ATP11C|RASA3|PLCB1|LRRC8D|SLC20…
GO:0006811	GO Biological Process	Ion transport	1344	179	0.00013	6.16e-06	FKBP4|SLC25A1|ATP6V1D|RAB3A|SLC25A11|PANX1|SLC25A3|TMEM30A|SLC1A4|CLCN6|VPS4B|SEC61A1|PLCG1|GOT2|COX6B1|SNAP23|ATP1B2|APOE|SLC6A8|ATP6V1E1|SLC38A2|COX5B|LRRC8A|ITGAV|SLC7A5|SCARB1|ATP5B|SLC12A2|SLC9A3R1|YWHAE|ATP6V0A1|NNT|SCARB2|SLC1A3|ABCB6|VDAC1|CPT1A|SRI|CDK2|SLC39A6|ARL6IP5|ATP6V1A|FTH1|ATP6V1B2|GPM6A|SLC2A13|SLC25A4|GJA1|ATP6V0D2|ATP1B3|ATP5O|ATP6V0D1|ATP5J2|SLC4A7|FABP5|ATP5L|ATP5H|LETM1|MM…
GO:0036498	GO Biological Process	IRE1-mediated unfolded protein response	55	17	0.0016	9.5e-05	EXTL3|PREB|ATP6V0D1|TPP1|TLN1|PDIA5|HSPA5|SRPR|GFPT1|DCTN1|LMNA|PTPN1|PDIA6|DNAJB11|SRPRB|ACADVL|HYOU1
GO:0075522	GO Biological Process	IRES-dependent viral translational initiation	10	6	0.0189	0.0015	PTBP1|PCBP2|EIF3B|EIF3A|MCTS1|EIF3F
GO:0055072	GO Biological Process	Iron ion homeostasis	83	22	0.0012	6.8e-05	SKP1|ABCB6|SRI|SOD1|ATP6V1A|FTH1|ATP6V0D1|BOLA2B|CUL1|ATP6V0A2|SLC39A14|TFRC|GLRX3|ATP6AP1|ATP6V1G1|FTL|STEAP3|PICALM|TF|CAND1|B2M|HMOX2
GO:0006826	GO Biological Process	Iron ion transport	71	28	3.15e-07	9.46e-09	ATP6V1D|ATP6V1E1|ATP6V0A1|ABCB6|ATP6V1A|FTH1|ATP6V1B2|ATP6V0D2|ATP6V0D1|MMGT1|ARHGAP1|ATP6V0C|ATP6V0A2|RAB11B|ATP6V1H|SLC39A14|TFRC|ATP6AP1|ATP6V1G1|TTYH1|FTL|DNM2|STEAP3|ATP6V1C1|TF|ATP6V1F|B2M|CLTC
GO:0032511	GO Biological Process	Late endosome to vacuole transport via multivesicular body sorting pathway	16	7	0.0289	0.0024	CHMP5|VPS25|CHMP6|VTA1|VPS28|STAM|VPS36
GO:0045321	GO Biological Process	Leukocyte activation	929	216	1.37e-27	8.19e-30	SLC2A3|STK10|VCL|MIF|MAPK1|LGALS1|MYH9|PYGL|ATP6V1D|PYGB|PGRMC1|PSMD7|RAB3A|NAMPT|PSMA2|ALDOC|CTSC|MLEC|TMEM30A|MSH2|NCK2|MSH6|CTSD|CAT|UNG|CD97|SNAP23|COPB1|RAP1B|ACLY|LGALS3|NOTCH2|GNS|DOCK10|CAB39|LRRC8A|GGH|SDCBP|ADAM10|DNAJC13|ITGAV|HEXB|PSMD11|FAF2|PSMB1|COTL1|ERP44|VAMP7|PRDX1|CD81|PSMD3|ATP6V0A1|STAT3|RAB10|ICAM1|RAB7A|CDK6|IQGAP1|PFKL|PSMA5|S100A11|FTH1|IQGAP2|DOCK11|LAMTOR1|LPCAT1|CXADR…
GO:0002366	GO Biological Process	Leukocyte activation involved in immune response	626	182	7.77e-33	3.73e-35	SLC2A3|STK10|VCL|MIF|MAPK1|LGALS1|PYGL|ATP6V1D|PYGB|PGRMC1|PSMD7|RAB3A|PSMA2|ALDOC|CTSC|MLEC|TMEM30A|MSH2|MSH6|CTSD|CAT|UNG|CD97|SNAP23|COPB1|RAP1B|ACLY|LGALS3|NOTCH2|GNS|DOCK10|CAB39|GGH|SDCBP|ADAM10|DNAJC13|ITGAV|HEXB|PSMD11|FAF2|PSMB1|COTL1|ERP44|VAMP7|PSMD3|ATP6V0A1|STAT3|RAB10|ICAM1|RAB7A|IQGAP1|PFKL|PSMA5|S100A11|FTH1|IQGAP2|DOCK11|LAMTOR1|LPCAT1|STOM|CCT8|KPNB1|PDXK|CSTB|AGL|NCSTN|APEH|FAB…
GO:0043299	GO Biological Process	Leukocyte degranulation	506	170	7.82e-37	2.77e-39	SLC2A3|STK10|VCL|MIF|MAPK1|PYGL|ATP6V1D|PYGB|PGRMC1|PSMD7|RAB3A|PSMA2|ALDOC|CTSC|MLEC|TMEM30A|CTSD|CAT|CD97|SNAP23|COPB1|RAP1B|ACLY|LGALS3|GNS|CAB39|GGH|SDCBP|ADAM10|DNAJC13|ITGAV|HEXB|PSMD11|FAF2|PSMB1|COTL1|ERP44|VAMP7|PSMD3|ATP6V0A1|RAB10|RAB7A|IQGAP1|PFKL|PSMA5|S100A11|FTH1|IQGAP2|LAMTOR1|LPCAT1|STOM|CCT8|KPNB1|PDXK|CSTB|AGL|NCSTN|APEH|FABP5|CCT2|PA2G4|GAA|GLB1|EEF2|PSMD1|PSMD2|RAB6A|VAMP2|TO…
GO:0002443	GO Biological Process	Leukocyte mediated immunity	641	183	3.47e-32	1.71e-34	SLC2A3|STK10|VCL|MIF|MAPK1|PYGL|ATP6V1D|PYGB|PGRMC1|PSMD7|RAB3A|PSMA2|C1QBP|ALDOC|CTSC|MLEC|TMEM30A|MSH2|MSH6|CTSD|CAT|UNG|CD97|SNAP23|COPB1|RAP1B|ACLY|LGALS3|GNS|CAB39|GGH|SDCBP|ADAM10|DNAJC13|ITGAV|HEXB|PSMD11|FAF2|PSMB1|COTL1|ERP44|VAMP7|PRDX1|CD81|PSMD3|ATP6V0A1|RAB10|ICAM1|RAB7A|IQGAP1|PFKL|PSMA5|S100A11|FTH1|IQGAP2|LAMTOR1|LPCAT1|STOM|CCT8|KPNB1|PDXK|CSTB|AGL|NCSTN|APEH|FABP5|HPRT1|CCT2|PA2…
GO:0050900	GO Biological Process	Leukocyte migration	316	51	0.0059	0.0004	ITGA3|MIF|MYH9|PLCG1|NUP85|ATP1B2|LGALS3|ITGAV|SLC7A5|SLC12A2|GPC1|ITGA9|ICAM1|TNFRSF10B|CXADR|ATP1B3|JAM3|BSG|RTN4|PTPN11|PTN|HMGB1|PODXL2|FYN|FN1|RAC1|MSN|CD47|ATP1B1|S100A9|GBF1|L1CAM|ANXA1|EDNRB|SLC3A2|SDC1|CD99|GRB2|ITGB1|SIRPA|CDC42|ITGA6|CD44|ANO6|PPIA|WDR1|SLC16A1|SLC7A6|YES1|RPS19|CD99L2
GO:0008610	GO Biological Process	Lipid biosynthetic process	585	92	0.00013	6.12e-06	CYP51A1|TECR|MIF|CSNK2A1|ACOT8|PRPF19|GSTM2|MBOAT7|ACLY|PI4KA|C14orf1|ARF3|HINT2|EPT1|HEXB|MSMO1|SCARB1|VAC14|PTPLAD1|CSNK2A2|SPTLC1|OSBP|AGPS|PPAP2A|SQLE|PIK3C2A|CERS2|RAB5A|HSD17B12|FADS2|PIGT|LPCAT1|ACAA2|AKR1B1|CBR1|DAGLB|FABP5|FASN|PIGS|LPL|GBA|HMGCS1|PRKAG1|ACSL4|ABCA2|PLSCR1|ALDH3A2|GPX4|ELOVL2|PGAP1|AGK|DHCR7|FDPS|ACSL3|CYB5R3|SCCPDH|ACAT2|PMVK|PIP5K1A|ABCD3|NSDHL|PI4K2A|ELOVL5|PPAP2B|DHC…
GO:0016042	GO Biological Process	Lipid catabolic process	294	46	0.0174	0.0013	ACOT8|ECH1|LRP1|PLCG1|YWHAH|APOE|HINT2|HEXB|SCARB1|RAB7A|CPT1A|ACAT1|ACAA2|ACOX1|DAGLB|FABP5|ECI1|LPL|GBA|LIPA|PLCB1|PRDX6|ALDH3A2|ETFB|ACAT2|FABP7|ECHS1|ABCD3|ACADM|SCP2|LYPLA2|ABHD12|HADHA|ASAH1|PSAP|PAFAH1B1|PPT1|HSD17B4|PAFAH1B2|ACADVL|NCEH1|PLCB3|PAFAH1B3|ETFA|HADH|PLCD3
GO:0006629	GO Biological Process	Lipid metabolic process	1190	174	1.34e-06	4.28e-08	CYP51A1|HSD17B10|DLD|TECR|MIF|CSNK2A1|ACOT8|ECH1|ITGB8|PRPF19|CAT|GSTM2|LRP1|PLCG1|MBOAT7|YWHAH|MPDU1|ESYT2|APOE|ACLY|EFR3A|PI4KA|C14orf1|ARF3|HINT2|EPT1|HEXB|MSMO1|SCARB1|VAC14|PTPLAD1|ATP5B|CSNK2A2|SPTLC1|OSBP|GPC1|AGPS|PPAP2A|RAB7A|CPT1A|ACAT1|SQLE|PIK3C2A|ESYT1|HEXA|NPC1|CERS2|RAB5A|EGFR|ERLIN2|HSD17B12|FADS2|PIGT|LPCAT1|APP|ACAA2|AKR1B1|CBR1|GPC2|ACOX1|ADH5|DAGLB|FABP5|TPP1|ECI1|LRP8|FASN|GL…
GO:0030258	GO Biological Process	Lipid modification	220	37	0.0165	0.0012	ACOT8|ECH1|MBOAT7|EFR3A|PI4KA|PPAP2A|CPT1A|ACAT1|PIK3C2A|ACAA2|ACOX1|ADH5|ECI1|GBA|TTC7B|ALDH3A2|ETFB|AGK|ACAT2|ECHS1|PIP5K1A|ABCD3|PI4K2A|ACADM|PPAP2B|SCP2|PIP4K2A|HADHA|SACM1L|TMEM55B|EFR3B|FAM126A|POR|HSD17B4|ACADVL|ETFA|HADH
GO:0042159	GO Biological Process	Lipoprotein catabolic process	15	7	0.0225	0.0018	CTSD|APOE|LYPLA2|ABHD12|ABHD17B|PPT1|LDLR
GO:0001889	GO Biological Process	Liver development	129	35	9.73e-06	3.58e-07	ASNS|ACO2|KRAS|NOTCH2|MAN2A1|CSNK2A2|CUL3|CAD|ACAT1|EGFR|NOTCH1|QDPR|ARF6|HNRNPD|TYMS|PRMT5|PKM|HMGCS1|PTCH1|SMAD3|PTN|ATP7A|IGF2R|NF1|RAP1A|ZMPSTE24|CSNK2B|ANXA1|PCNA|AK4|DDX39B|MPST|RPL10|RPL30|PRKCSH
GO:0097421	GO Biological Process	Liver regeneration	31	10	0.0244	0.002	CSNK2A2|EGFR|TYMS|PRMT5|PTCH1|RAP1A|CSNK2B|PCNA|RPL10|RPL30
GO:0051179	GO Biological Process	Localization	5591	1000	8.91e-105	2.03e-108	ARF5|M6PR|FKBP4|RALA|ITGA3|GABARAPL2|PSMA4|VAMP3|SLC2A3|PSMC4|NGFR|NTN1|STK10|HSPB11|EFNB1|PSMD5|VCL|TMED1|PSMD8|STX1B|TIMM13|MIF|SNRPD3|MAPK1|SLC25A1|MYH9|PYGL|ATP6V1D|PSMA3|PSME2|PYGB|ACOT8|PSMD10|PGRMC1|RP2|TIMP1|NUTF2|PSMD7|EHD4|ECH1|SGTA|FBL|TBCB|PLIN3|CDC37|RPL18A|RAB3A|LAMB1|ITGB8|PLOD3|FIS1|PSMA2|YKT6|CHMP5|RPL19|SLC25A11|ALDOC|CTSC|PRPF19|PANX1|SLC25A3|MLEC|ARPC3|GOLT1B|RAB35|RPS12|EXOC2…
GO:0051668	GO Biological Process	Localization within membrane	86	23	0.00075	4.18e-05	RALA|APOE|CDH2|THY1|SEC23A|SEC23B|PTN|SEC24C|DLG1|RAC1|SCRIB|ATP1B1|FLNA|TMEFF1|LRP4|AGRN|SEC13|SEC24A|RAB1A|NLGN1|CDK5|SEC24B|RER1
GO:0040011	GO Biological Process	Locomotion	1251	209	1.9e-12	3.16e-14	RALA|ITGA3|RANBP9|NGFR|NTN1|EFNB1|MIF|MAPK1|MYH9|LAMB1|ITGB8|ARPC3|NCK2|LRP1|PLCG1|EFNB2|NUP85|MBOAT7|DSTN|SMO|ATP1B2|LAMA5|LGALS3|NOTCH2|NARS|LAMC1|TUBB2B|SDCBP|ITGAV|HEXB|SLC7A5|SCARB1|ATP5B|SLC12A2|ACTR3|EPB41L5|GPC1|YWHAE|CUL3|ITGA9|ICAM1|SEMA3A|NRP1|ANLN|PIK3C2A|SLIT1|SORD|IQGAP1|CDH2|CELSR2|EGFR|TNFRSF10B|NOTCH1|GPM6A|DOCK1|CXADR|APP|RHOC|ATP1B3|FMNL2|DPYSL5|NPTN|GPC2|ARPC2|ABI2|ITGB5|MAP1B…
GO:0001676	GO Biological Process	Long-chain fatty acid metabolic process	111	21	0.0456	0.0041	ACOT8|GSTM2|CPT1A|FADS2|CBR1|ACOX1|DAGLB|ACSL4|GPX4|ELOVL2|ACSL3|ELOVL5|SCP2|ACOT7|GSTP1|GPX1|HSD17B4|ELOVL1|EPHX1|PLP1|PTGES3
GO:0034383	GO Biological Process	Low-density lipoprotein particle clearance	24	11	0.0018	0.00011	SCARB1|NPC1|AP2M1|AP2A2|LIPA|AP2A1|NCEH1|LDLR|EHD1|CLTC|AP2B1
GO:0032802	GO Biological Process	Low-density lipoprotein particle receptor catabolic process	10	6	0.0189	0.0015	AP2M1|AP2A2|AP2A1|VLDLR|CLTC|AP2B1
GO:0030324	GO Biological Process	Lung development	170	31	0.0132	0.00098	ITGA3|HSPB11|MAPK1|RAB3A|AIMP2|PLOD3|SPARC|LAMA5|AP3B1|KRAS|MAN2A1|TNC|EGFR|NOTCH1|MAP2K1|MMP14|HEG1|LIPA|PTN|CTNNB1|ATP7A|DHCR7|MAN1A2|VANGL2|BAG6|LAMA1|YWHAZ|PTK7|EIF4E|SEC24B|DAG1
GO:0007041	GO Biological Process	Lysosomal transport	103	30	1.81e-05	6.99e-07	M6PR|CHMP5|VPS4B|LRP1|TSG101|VPS4A|AP3B1|SORT1|SORL1|VAMP7|SCARB2|RAB7A|NPC1|VPS51|VPS35|STX8|GAK|CLU|BIN1|MVB12A|HGS|LAMP1|AP3D1|IGF2R|VCP|AP1G1|PSAP|LAMP2|HSPA8|ANKFY1
GO:0007040	GO Biological Process	Lysosome organization	63	17	0.0055	0.00037	CHMP5|NAGLU|AP3B1|ACP2|HEXB|RAB7A|LAMTOR1|VPS35|TPP1|GAA|GBA|KIAA0196|RAB14|ATP6AP2|TMEM165|PPT1|RAB34
GO:0016236	GO Biological Process	Macroautophagy	156	38	2.79e-05	1.12e-06	GABARAPL2|CSNK2A1|VPS4B|TSG101|VPS25|VPS4A|CSNK2A2|STAM2|RAB7A|VDAC1|VPS37B|VPS37C|GABARAP|RAB1B|GBA|CHMP6|PRKAG1|MVB12A|PSEN1|HGS|VCP|VTA1|STX12|MAP1LC3A|CSNK2B|VPS28|STAM|VPS36|SQSTM1|DYNLL1|PLAA|ATG9A|RAB1A|LAMP2|TOMM40|RAB23|PHB2|CHMP2A
GO:0009059	GO Biological Process	Macromolecule biosynthetic process	1643	298	6.9e-23	4.92e-25	TRIP13|SNRPD3|MCM5|SUPT16H|EIF5|EEF1A2|EXTL3|EIF3E|RPL18A|AIMP2|PLOD3|RPA3|RPL19|DDX5|MRPL27|RPS12|RARS|EIF2AK2|MOGS|SARS|RPN2|CHPF|HIST1H4F|MRPS7|EIF3K|SDF2L1|MPDU1|DAD1|LMAN1|RPS16|APOE|NCAN|TRIM28|EIF2S3|GFPT2|CHSY1|RPA1|EIF2S1|NOTCH2|NARS|CARS2|CDK4|IGF2BP3|UGGT1|RPL35|MAN2A1|AARS|GLCE|MARS|MCM4|TCEB2|RPL8|FAM20B|POLR1A|GPC1|MCM6|DARS|STAT3|GALNT7|MCM2|B3GAT3|EIF4H|EIF2B2|CDK2|WDR61|HEXA|GALN…
GO:0009057	GO Biological Process	Macromolecule catabolic process	1058	257	6.34e-36	2.57e-38	RHBDD2|PSMA4|PSMC4|PSMD5|PSMD8|RBX1|PYGL|PSMA3|PSME2|PYGB|PSMD10|PSMD7|STUB1|EIF3E|SGTA|RPL18A|PSMA2|RPL19|CCDC47|DDX5|NAGLU|CTSC|PRPF19|USP5|RPS12|LNPEP|SKP1|UBE3A|CTSD|VPS4B|SDF2L1|RPS16|TSG101|APOE|NCAN|VPS25|VPS4A|GNS|UGGT1|KIAA0368|RPL35|PSMC1|HEXB|UBE2K|PSMA6|USP14|PSMD11|FAF2|PSMB1|RPL8|GPC1|DNAJC10|CUL3|PSMD3|RAB7A|PTPN23|IDE|GID8|CDK2|VPS37B|WDR61|HEXA|COPS3|EIF4A3|PSMB6|RPS11|PSMA5|RPS2…
GO:0033036	GO Biological Process	Macromolecule localization	2473	556	1.61e-75	1.01e-78	ARF5|M6PR|FKBP4|GABARAPL2|VAMP3|NGFR|HSPB11|VCL|TMED1|STX1B|TIMM13|MYH9|ATP6V1D|ACOT8|PSMD10|RP2|NUTF2|EHD4|ECH1|SGTA|FBL|PLIN3|CDC37|RPL18A|RAB3A|PLOD3|FIS1|YKT6|CHMP5|RPL19|PRPF19|GOLT1B|RAB35|RPS12|EXOC2|TMEM30A|SKP1|MSH2|VPS4B|CAT|LRP1|SEC61A1|RAB22A|GOT2|RAP2A|NUP85|THOC2|CANX|HSPB1|YWHAH|SMO|SNAP23|COPB1|LMAN1|RPS16|ESYT2|TSG101|APOE|XPO7|ACTN4|LAMA5|ATP6V1E1|VPS25|EXOC4|NUP210|EFR3A|RPA1|V…
GO:0043170	GO Biological Process	Macromolecule metabolic process	6137	877	4.1e-42	1.08e-44	FKBP4|RHBDD2|RANBP9|PSMA4|RCN1|AQR|PSMC4|TRIP13|HSD17B10|NGFR|STK10|PLOD1|TRMT6|DLD|PSMD5|PSMD8|SNRPD3|MAPK1|PDXP|LGALS1|RTCB|MCM5|TTLL12|MYH9|RBX1|SUPT16H|FKBP3|PYGL|PSMA3|EIF5|APEX1|PSME2|PYGB|EEF1A2|CSNK2A1|PSMD10|TIMP1|PSMD7|STUB1|EXTL3|EIF3E|HNRNPL|SGTA|FBL|RPL18A|RAB3A|LAMB1|OGDH|AIMP2|PLOD3|RPA3|PSMA2|RPL19|C1QBP|CPD|CCDC47|DDX5|NAGLU|MRPL27|LAP3|CTSC|PRPF19|GAPDH|USP5|RPS12|LNPEP|SKP1|RAR…
GO:0043412	GO Biological Process	Macromolecule modification	3277	401	1.18e-06	3.76e-08	FKBP4|RANBP9|PSMA4|RCN1|PSMC4|HSD17B10|STK10|PLOD1|TRMT6|DLD|PSMD5|PSMD8|SNRPD3|MAPK1|PDXP|LGALS1|TTLL12|RBX1|FKBP3|PSMA3|APEX1|PSME2|CSNK2A1|PSMD10|TIMP1|PSMD7|STUB1|EXTL3|FBL|RAB3A|LAMB1|OGDH|PLOD3|PSMA2|PRPF19|GAPDH|USP5|LNPEP|SKP1|UBE3A|EIF2AK2|MOGS|LEPRE1|RPN2|ZC3HAV1|UNG|NUP85|PHPT1|PIN1|SDF2L1|MPDU1|DAD1|LMAN1|TSG101|APOE|UBE2M|TRIM28|GFPT2|NUP210|PTPRE|MACROD1|KRAS|EIF2S1|NAT10|CDK4|LAMC1…
GO:0051235	GO Biological Process	Maintenance of location	161	33	0.0018	0.00011	PSMD10|PLIN3|SKP1|APOE|KDELR2|SORL1|HEXB|SRI|SQLE|FTH1|GJA1|HNRNPU|HK2|DBN1|HSP90B1|TWF2|GAA|CALR|HSPA5|G3BP2|S100A9|FLNA|SLC30A7|YWHAB|TXN|FTL|PAFAH1B1|SUN1|PARK7|CDK5|CDS2|TWF1|RER1
GO:0051651	GO Biological Process	Maintenance of location in cell	91	25	0.00027	1.34e-05	SKP1|APOE|KDELR2|SORL1|SRI|FTH1|GJA1|HNRNPU|HK2|DBN1|HSP90B1|TWF2|GAA|CALR|HSPA5|S100A9|SLC30A7|TXN|FTL|PAFAH1B1|SUN1|PARK7|CDK5|TWF1|RER1
GO:0045185	GO Biological Process	Maintenance of protein location	97	20	0.0263	0.0022	PSMD10|SKP1|KDELR2|SORL1|SRI|GJA1|HNRNPU|HK2|DBN1|TWF2|HSPA5|G3BP2|FLNA|YWHAB|TXN|SUN1|PARK7|CDK5|TWF1|RER1
GO:0032507	GO Biological Process	Maintenance of protein location in cell	64	15	0.0312	0.0026	SKP1|KDELR2|SORL1|GJA1|HNRNPU|HK2|DBN1|TWF2|HSPA5|TXN|SUN1|PARK7|CDK5|TWF1|RER1
GO:0000165	GO Biological Process	MAPK cascade	370	76	1.7e-07	4.95e-09	RANBP9|PSMA4|PSMC4|PSMD5|PSMD8|MAPK1|RBX1|PSMA3|PSME2|PSMD10|PSMD7|PSMA2|SKP1|KRAS|ITGAV|PSMC1|PEBP1|PSMA6|PSMD11|PTPLAD1|PSMB1|YWHAE|CUL3|PSMD3|PSMB6|PSMA5|RPS27A|EGFR|PSMB4|CALM3|PSME3|MAP2K1|PSMD1|PSMD2|PSMC5|UBE2N|KARS|CUL1|RASA3|JAK1|DLG1|FYN|MINK1|PSMD12|SPTBN1|NF1|IQGAP3|PSMB5|AGT|PEA15|NRAS|PSMA7|PTPN1|SPTAN1|YWHAB|PSMB2|PTPRA|CCM2|PSME1|GRB2|YWHAZ|TF|PSMD14|PSMC2|PSMD13|TNIK|PSMC6|PSMA1|…
GO:0000470	GO Biological Process	Maturation of lsu-rrna	28	10	0.0141	0.0011	RPL35|RPL7|RPL7A|RPL10A|EIF6|LAS1L|NOL9|NHP2L1|BOP1|RSL1D1
GO:0071709	GO Biological Process	Membrane assembly	35	16	7.06e-05	3.12e-06	PACSIN2|CDH2|GAK|STX4|ANXA2|SPTBN1|NLGN3|S100A10|EPHB2|FLOT1|LRP4|STX2|PICALM|FLOT2|PSAP|NLGN1
GO:0022406	GO Biological Process	Membrane docking	179	48	1.26e-07	3.58e-09	VAMP3|STX1B|RAB3A|YKT6|TUBA4A|TUBG1|ESYT2|EXOC4|STX6|TUBB4A|YWHAE|RAB10|ICAM1|RAB7A|ESYT1|RAB8A|TUBA1A|STX8|YWHAG|PRKACA|RAB8B|STX4|PPP2R1A|HSP90AA1|CHP1|TUBB|TUBB4B|DYNC1H1|MSN|DCTN1|EZR|RAB13|VPS45|ACTR1A|STXBP3|STX16|RAB3B|STXBP1|STX12|MAPRE1|STX2|DYNLL1|DYNC1I2|PAFAH1B1|NSF|TMEM67|DCTN2|CKAP5
GO:0061025	GO Biological Process	Membrane fusion	136	39	7.33e-07	2.27e-08	VAMP3|STX1B|YKT6|VAMP4|SNAP23|PVRL2|VPS4A|STX6|VAMP7|NAPA|RAB7A|RAB8A|STX8|RAB8B|VAMP2|STX4|EEA1|CALR|NAPG|CHP1|MYOF|OPA1|DNM3|RAB13|GNAI3|STX16|ANXA7|STXBP1|STX12|CD9|DNM2|STX2|NSF|RAB34|PPIA|C2CD5|DNM1L|ANKFY1|SEC22B
GO:0006643	GO Biological Process	Membrane lipid metabolic process	201	33	0.0358	0.0031	TECR|ITGB8|ESYT2|HEXB|PTPLAD1|SPTLC1|PPAP2A|ESYT1|HEXA|CERS2|PIGT|GLB1|PIGS|GBA|PPP2R1A|ABCA2|ALDH3A2|ELOVL2|PGAP1|AGK|SCCPDH|ELOVL5|PPAP2B|DPM1|ASAH1|PSAP|KDSR|PPT1|PIGG|PPM1L|PPP2CA|ELOVL1|B4GALT3
GO:0061024	GO Biological Process	Membrane organization	796	213	2.4e-34	1.07e-36	M6PR|RALA|VAMP3|STX1B|TIMM13|MYH9|SGTA|RAB3A|YKT6|CHMP5|CTSC|ARPC3|TMEM30A|VAMP4|VPS4B|TFG|YWHAH|SNAP23|LMAN1|PVRL2|APOE|VPS4A|AP3B1|PI4KA|STX6|TOR1B|PREB|ATP5B|TMED2|SLC9A3R1|VAMP7|ARPC1A|SYP|ACTR3|PACSIN2|EHD2|NAPA|OSBP|STAM2|YWHAE|CUL3|STAT3|SCARB2|PDCD6|RAB7A|PIK3C2A|MFGE8|CDH2|NPC1|SOD1|RPS27A|RAB5A|EGFR|DOCK1|ACAA2|MITD1|ATP5O|HK2|CALM3|ATP5J2|AP2M1|ARPC2|HSPA9|ATP5L|RAB8A|ATP5H|HSPA4|TMED1…
GO:0031579	GO Biological Process	Membrane raft organization	23	8	0.0424	0.0038	PACSIN2|NPC1|DLG1|ANXA2|S100A10|FLOT1|FLOT2|PPT1
GO:0008152	GO Biological Process	Metabolic process	8298	1201	1.63e-77	7.54e-81	FKBP4|CYP51A1|RHBDD2|RANBP9|GABARAPL2|PSMA4|RCN1|SLC2A3|AQR|PSMC4|TRIP13|HSD17B10|NGFR|ASNS|STK10|PLOD1|OXCT1|TRMT6|UQCRC1|DLD|PSMD5|NANS|PSMD8|TECR|MIF|SNRPD3|MAPK1|SLC25A1|PDXP|LGALS1|RTCB|MCM5|TTLL12|MYH9|RBX1|ACO2|SUPT16H|FKBP3|PYGL|PSMA3|EIF5|MTHFD1|APEX1|PSME2|GSS|PYGB|EEF1A2|CSNK2A1|AHCY|ACOT8|TXNL1|PSMD10|PGRMC1|TIMP1|PSMD7|STUB1|EXTL3|EIF3E|GSR|ECH1|HNRNPL|SGTA|FBL|RPL18A|RAB3A|LAMB1|NAM…
GO:0055065	GO Biological Process	Metal ion homeostasis	629	93	0.00081	4.54e-05	FIS1|CCDC47|SKP1|GSTM2|LRP1|PLCG1|ATP1B2|APOE|ITGAV|HEXB|SLC12A2|YWHAE|ABCB6|SRI|SLC39A6|SOD1|ATP6V1A|FTH1|EGFR|GJA1|THY1|APP|ATP1B3|NPTN|ATP6V0D1|CALM3|HSP90B1|LETM1|BOLA2B|PRKACA|CALR|PSEN1|CUL1|ATP6V0A2|SMAD3|RASA3|PLCB1|CAMK2D|RAP1GDS1|HMGB1|ATP7A|ANXA6|STOML2|CACNA2D1|ATP2B4|SLC39A14|TFRC|ATP2B2|ATP1A2|AGT|SLC30A1|ATP1B1|GLRX3|S100A9|SV2A|ATP6AP1|SLC30A7|GOT1|NCS1|ANXA7|ATP6V1G1|SLC31A1|EDNR…
GO:0030001	GO Biological Process	Metal ion transport	666	99	0.00041	2.15e-05	FKBP4|ATP6V1D|PANX1|VPS4B|SEC61A1|PLCG1|ATP1B2|SLC6A8|ATP6V1E1|SLC38A2|ITGAV|SLC12A2|SLC9A3R1|ATP6V0A1|SLC1A3|ABCB6|VDAC1|SRI|CDK2|SLC39A6|ATP6V1A|FTH1|ATP6V1B2|GPM6A|ATP6V0D2|ATP1B3|ATP6V0D1|SLC4A7|LETM1|MMGT1|ARHGAP1|PSEN1|ATP6V0C|ATP6V0A2|RAB11B|RASA3|CHP1|PLCB1|SLC20A2|ATP7A|ANXA2|ANXA6|FYN|STOML2|CACNA2D1|ATP2B4|ATP6V1H|SLC39A14|TFRC|ATP2B2|ATP1A2|OPA1|SLC30A1|ATP1B1|ATP6AP1|SLC30A7|SLC9A6|P…
GO:0022037	GO Biological Process	Metencephalon development	115	26	0.0024	0.00015	NAGLU|ATIC|SMO|AARS|ARCN1|NCSTN|CKB|MAP2K1|HNRNPD|HSPA5|PSEN1|PTPN11|PTN|ATP7A|SCRIB|SDF4|MYH10|KIF14|UQCRQ|GART|MTPN|PSAP|ABAT|SERPINE2|CDK5|SEC24B
GO:0000226	GO Biological Process	Microtubule cytoskeleton organization	492	74	0.0027	0.00017	RANBP9|MYH9|TBCB|GAPDH|VAMP4|TUBA4A|DOCK7|TUBG1|TUBB2B|KIF23|TUBB4A|CDK2|RPS3|GJA1|KPNB1|CALM3|MAP1B|NPM1|TUBA1A|TUBA1C|GABARAP|RBM14|MID1|AURKB|ROCK2|KIAA0196|TUBB6|ENSP00000320295|EML4|LLGL1|CRMP1|SMC1A|PPP2R1A|CHP1|TUBB|TUBB4B|CTNNB1|DLG1|TBCD|DYNC1H1|VCP|SMC3|DCTN1|ARHGEF2|EZR|DYNLT1|LMNA|SLK|FLNA|ACTR1A|RCC1|KIF4A|MAPRE1|PPP2R4|NUMA1|CNP|PRC1|KIF20A|ITGB1|PAFAH1B1|SUN1|OBSL1|RHOA|RACGAP1|DCT…
GO:1902850	GO Biological Process	Microtubule cytoskeleton organization involved in mitosis	112	27	0.00079	4.45e-05	TBCB|TUBG1|KIF23|GJA1|KPNB1|AURKB|SMC1A|DYNC1H1|VCP|SMC3|DCTN1|ARHGEF2|DYNLT1|FLNA|ACTR1A|RCC1|KIF4A|PPP2R4|NUMA1|PRC1|ITGB1|PAFAH1B1|RHOA|RACGAP1|DCTN2|CKAP5|RAN
GO:0007017	GO Biological Process	Microtubule-based process	727	111	5.43e-05	2.34e-06	RANBP9|HSPB11|MYH9|TBCB|GAPDH|VAMP4|TUBA4A|HSPB1|DOCK7|TUBG1|AP3B1|TUBB2B|KIF23|LRPPRC|ARL3|RAB21|SLC9A3R1|VAMP7|ACTR3|TUBB4A|CDK2|SORD|SOD1|CELSR2|RPS3|GJA1|HNRNPU|UCHL1|APP|VBP1|KPNB1|CALM3|MAP1B|NPM1|TUBA1A|TUBA1C|GABARAP|KIF5B|RAB6A|RBM14|MID1|AURKB|ROCK2|KIAA0196|TUBB6|ENSP00000320295|EML4|LLGL1|CRMP1|SMC1A|PPP2R1A|COPG1|CHP1|TNPO1|TUBB|TUBB4B|CTNNB1|DLG1|AP3D1|TBCD|DYNC1H1|SFPQ|ATP2B4|VCP|O…
GO:0099111	GO Biological Process	Microtubule-based transport	185	35	0.004	0.00026	HSPB11|HSPB1|AP3B1|KIF23|LRPPRC|ARL3|RAB21|SLC9A3R1|VAMP7|SOD1|GJA1|HNRNPU|UCHL1|APP|MAP1B|KIF5B|RAB6A|COPG1|TNPO1|AP3D1|DYNC1H1|SFPQ|OPA1|DCTN1|ACTR1A|KIF4A|DYNLL1|FLOT2|DYNC1I2|PAFAH1B1|CDC42|SUN1|RAB1A|KIF5C|HSPA8
GO:0061952	GO Biological Process	Midbody abscission	18	9	0.0042	0.00027	CHMP5|VPS4B|VPS4A|MITD1|CHMP6|CEP55|KIF20A|PDCD6IP|CHMP2A
GO:0030901	GO Biological Process	Midbrain development	88	24	0.00041	2.19e-05	GNB4|COX6B1|YWHAH|NDUFS3|YWHAE|GLUD1|CALM3|CKB|HSPA5|SEC16A|CTNNB1|WLS|ACTB|ATP5F1|UQCRQ|YWHAQ|DYNLL1|G6PD|CNP|CDC42|RHOA|SMAD1|LDHA|PLP1
GO:0042776	GO Biological Process	Mitochondrial atp synthesis coupled proton transport	21	11	0.00075	4.19e-05	COX5B|ATP5B|ATP5O|ATP5J2|ATP5L|ATP5H|CYC1|STOML2|ATP5C1|ATP5F1|ATP5A1
GO:0006122	GO Biological Process	Mitochondrial electron transport, ubiquinol to cytochrome c	14	7	0.0174	0.0013	UQCRC1|UQCRC2|UQCRFS1|CYCS|CYC1|UQCRQ|UQCRB
GO:0007006	GO Biological Process	Mitochondrial membrane organization	137	34	6.51e-05	2.85e-06	TIMM13|YWHAH|AP3B1|ATP5B|YWHAE|STAT3|ACAA2|ATP5O|HK2|CALM3|ATP5J2|HSPA9|ATP5L|ATP5H|HSPA4|LETM1|YWHAG|BID|HSP90AA1|AGK|ATP5C1|OPA1|DYNLT1|ATP5F1|SLC25A5|YWHAB|YWHAQ|CNP|TIMM9|YWHAZ|ATP5A1|IMMT|NDUFA13|NMT1
GO:1990542	GO Biological Process	Mitochondrial transmembrane transport	95	22	0.0052	0.00035	SLC25A1|COX5B|ATP5B|GRPEL1|CPT1A|TIMM44|AIFM1|ATP5O|ATP5J2|ATP5L|ATP5H|LETM1|CYC1|STOML2|ATP5C1|OPA1|ATP5F1|HSPD1|ATP5A1|SLC25A13|TOMM40|ACACA
GO:0006839	GO Biological Process	Mitochondrial transport	225	49	1.58e-05	6.08e-07	TIMM13|SLC25A1|FIS1|YWHAH|COX5B|ATP5B|YWHAE|STAT3|GRPEL1|CPT1A|UQCRC2|TIMM44|ACAA2|AIFM1|ATP5O|HK2|ATP5J2|VPS35|ATP5L|ATP5H|HSPA4|LETM1|YWHAG|CYC1|BID|PSEN1|HSP90AA1|AGK|STOML2|ATP5C1|OPA1|DYNLT1|ATP5F1|SLC25A5|PMPCA|TOMM34|YWHAB|SLC25A6|YWHAQ|HSPD1|CNP|TIMM9|YWHAZ|ATP5A1|SLC25A13|TOMM40|NDUFA13|NMT1|ACACA
GO:0007005	GO Biological Process	Mitochondrion organization	452	83	2.37e-06	7.86e-08	GABARAPL2|HSD17B10|TIMM13|RAB3A|FIS1|YWHAH|PVRL2|AP3B1|MAN2A1|ATP5B|NDUFS3|YWHAE|STAT3|GRPEL1|UQCRC2|TIMM44|CISD2|SLC25A4|CXADR|ACAA2|AIFM1|ATP5O|HK2|CALM3|ATP5J2|HSPA9|PRDX3|VPS35|ATP5L|ATP5H|HSPA4|LETM1|YWHAG|GABARAP|CYCS|GBAS|CLU|BID|HSP90AA1|ATP7A|AGK|STOML2|ATP5C1|LONP1|OPA1|PARP1|DYNLT1|DNM3|ATP5F1|GCLM|SLC25A5|PMPCA|TOMM34|YWHAB|MAP1LC3A|ATAD3A|SLC25A6|YWHAQ|HSPD1|DNM2|SQSTM1|CNP|TIMM9|YWH…
GO:0000278	GO Biological Process	Mitotic cell cycle	695	128	8.54e-10	1.87e-11	TRIP13|MCM5|TBCB|RPA3|CHMP5|RAB35|SKP1|MSH2|VPS4B|TUBA4A|TUBG1|RPA1|VPS4A|CDK4|TUBB2B|KIF23|ARL3|MCM4|TUBB4A|MCM6|PPAT|YWHAE|CUL3|MCM2|CDK6|ANLN|CDK2|POGZ|GJA1|RHOC|SMC2|MITD1|KPNB1|CALM3|RRM1|TUBA1A|TUBA1C|PDS5A|YWHAG|MCM7|PRKACA|BANF1|PRKDC|PDS5B|AURKB|TYMS|CHMP6|ROCK2|TUBB6|ENSP00000320295|EML4|CNOT1|SMC1A|PPP2R1A|NCAPD2|PPP2R2A|CUL1|RPS27L|HSP90AA1|PLCB1|TUBB|PTPN11|TUBB4B|DLG1|TBCD|DYNC1H1|S…
GO:0044772	GO Biological Process	Mitotic cell cycle phase transition	280	58	6.99e-06	2.51e-07	MCM5|RPA3|SKP1|TUBA4A|TUBG1|RPA1|CDK4|MCM4|TUBB4A|MCM6|PPAT|YWHAE|CUL3|MCM2|CDK6|CDK2|CALM3|TUBA1A|YWHAG|MCM7|PRKACA|TYMS|PPP2R1A|PPP2R2A|CUL1|HSP90AA1|PLCB1|TUBB|TUBB4B|DYNC1H1|IQGAP3|DCTN1|NES|ACTR1A|RCC1|RPA2|CCNY|MAPRE1|PCNA|DNM2|DYNLL1|CUL5|PPP1CB|ITGB1|DYNC1I2|PAFAH1B1|CUL4B|PPP6C|GSPT1|DCTN2|CDKN2A|CDK5|EIF4E|CKAP5|BCAT1|CUL2|CHMP2A|MCM3
GO:1903047	GO Biological Process	Mitotic cell cycle process	616	116	2.31e-09	5.25e-11	TRIP13|MCM5|TBCB|RPA3|CHMP5|RAB35|SKP1|MSH2|VPS4B|TUBA4A|TUBG1|RPA1|VPS4A|CDK4|KIF23|ARL3|MCM4|TUBB4A|MCM6|PPAT|YWHAE|CUL3|MCM2|CDK6|ANLN|CDK2|POGZ|GJA1|RHOC|SMC2|MITD1|KPNB1|CALM3|TUBA1A|PDS5A|YWHAG|MCM7|PRKACA|BANF1|PRKDC|PDS5B|AURKB|TYMS|CHMP6|ROCK2|CNOT1|SMC1A|PPP2R1A|NCAPD2|PPP2R2A|CUL1|RPS27L|HSP90AA1|PLCB1|TUBB|TUBB4B|DLG1|DYNC1H1|SPTBN1|SMC4|VCP|MYH10|IQGAP3|SMC3|DCTN1|ARHGEF2|DYNLT1|KIF1…
GO:0000281	GO Biological Process	Mitotic cytokinesis	70	24	2.15e-05	8.45e-07	CHMP5|RAB35|VPS4B|VPS4A|KIF23|ARL3|ANLN|RHOC|MITD1|CHMP6|ROCK2|SPTBN1|MYH10|CEP55|KIF4A|CIT|STAMBP|PRC1|KIF20A|RHOA|RACGAP1|PDCD6IP|CFL1|CHMP2A
GO:1902410	GO Biological Process	Mitotic cytokinetic process	22	10	0.0036	0.00023	CHMP5|VPS4B|VPS4A|MITD1|CHMP6|CEP55|KIF20A|RHOA|PDCD6IP|CHMP2A
GO:0140014	GO Biological Process	Mitotic nuclear division	156	30	0.0079	0.00055	CHMP5|VPS4B|TUBG1|VPS4A|KIF23|CUL3|POGZ|SMC2|KPNB1|PDS5A|PDS5B|AURKB|CHMP6|SMC1A|PPP2R1A|NCAPD2|SMC4|SMC3|KIF14|BUB3|FLNA|CDCA8|KIF4A|PRC1|RHOA|RACGAP1|PRKCA|DCTN2|RAN|CHMP2A
GO:0000070	GO Biological Process	Mitotic sister chromatid segregation	108	26	0.0011	6.23e-05	CHMP5|VPS4B|TUBG1|VPS4A|KIF23|CUL3|POGZ|SMC2|KPNB1|PDS5A|PDS5B|AURKB|CHMP6|SMC1A|PPP2R1A|NCAPD2|SMC4|KIF14|BUB3|CDCA8|KIF4A|PRC1|RACGAP1|DCTN2|RAN|CHMP2A
GO:0051256	GO Biological Process	Mitotic spindle midzone assembly	8	5	0.0377	0.0033	KIF23|AURKB|KIF4A|PRC1|RACGAP1
GO:0007052	GO Biological Process	Mitotic spindle organization	81	18	0.0218	0.0017	TUBG1|KIF23|KPNB1|AURKB|SMC1A|DYNC1H1|VCP|SMC3|FLNA|RCC1|KIF4A|PPP2R4|PRC1|RHOA|RACGAP1|DCTN2|CKAP5|RAN
GO:0019941	GO Biological Process	Modification-dependent protein catabolic process	541	108	5.82e-10	1.25e-11	RHBDD2|PSMA4|PSMC4|PSMD5|PSMD8|RBX1|PSMA3|PSME2|PSMD10|PSMD7|STUB1|SGTA|PSMA2|CCDC47|USP5|SKP1|UBE3A|VPS4B|TSG101|VPS25|VPS4A|KIAA0368|PSMC1|UBE2K|PSMA6|USP14|PSMD11|FAF2|PSMB1|DNAJC10|CUL3|PSMD3|PTPN23|GID8|CDK2|VPS37B|COPS3|PSMB6|PSMA5|RPS27A|ERLIN2|UCHL1|PSMB4|PSME3|UBXN1|STT3B|HSP90B1|DDB1|VPS37C|PSMD1|PSMD2|PSMC5|UBA6|AURKB|TOLLIP|USP9X|UBE2O|HSPA5|MVB12A|CUL1|MTA1|SEL1L|UBA1|HUWE1|UBE4B|USP…
GO:0050804	GO Biological Process	Modulation of chemical synaptic transmission	446	75	0.00012	5.78e-06	STX1B|MAPK1|RAB3A|PFN2|PLCG1|YWHAH|RAP1B|APOE|KRAS|TUBB2B|SLC12A2|SYP|PACSIN2|NAPA|BCHE|STAT3|SLC1A3|CDH2|EIF4A3|SH3GL1|RAB5A|EGFR|APP|NPTN|CALM3|S100B|DBN1|NCSTN|MAP1B|RAB8A|LRP8|YWHAG|KIF5B|GLUL|PRKACA|PSMC5|GNAI2|VAMP2|STX4|PSEN1|PLCB1|PTN|GNAI1|TOR1A|FYN|NF1|NLGN3|ATP1A2|AGT|SLC30A1|RAP1A|RAB3B|NCS1|GRIK3|STXBP1|EPHB2|FLOT1|CASK|PRNP|PTPRA|SQSTM1|GIPC1|ITGB1|ABAT|AKAP12|SEPT5|NLGN1|SLC4A8|SER…
GO:0035821	GO Biological Process	Modulation of process of other organism	115	22	0.035	0.003	GAPDH|EIF2AK2|APOE|STOM|KPNB1|PPIB|KPNA4|KPNA1|ANXA2|IGF2R|SCRIB|S100A9|HDAC1|SMARCA4|RAB9A|HSPA8|CFL1|KPNA2|PHB2|DAG1|PHB|PSMC3
GO:0051817	GO Biological Process	Modulation of process of other organism involved in symbiotic interaction	97	21	0.0135	0.001	GAPDH|EIF2AK2|APOE|STOM|KPNB1|PPIB|KPNA4|KPNA1|ANXA2|IGF2R|SCRIB|HDAC1|SMARCA4|RAB9A|HSPA8|CFL1|KPNA2|PHB2|DAG1|PHB|PSMC3
GO:0072330	GO Biological Process	Monocarboxylic acid biosynthetic process	183	35	0.0034	0.00022	ASNS|TECR|MIF|ACOT8|GSTM2|NCAN|ACLY|PTPLAD1|OSBP|SLC1A3|HSD17B12|FADS2|CBR1|DAGLB|FASN|LPL|CSPG4|PKM|PRKAG1|BGN|GPX4|ELOVL2|ACSL3|ABCD3|ELOVL5|SCP2|ACOT7|ABAT|GSTP1|PARK7|HSD17B4|ELOVL1|PLP1|PTGES3|ACACA
GO:0072329	GO Biological Process	Monocarboxylic acid catabolic process	118	24	0.0132	0.00098	ACOT8|ECH1|CPT1A|ACAT1|SORD|PGD|ACAA2|ACOX1|ECI1|ALDH3A2|ETFB|ACAT2|ECHS1|ABCD3|ACADM|SCP2|AKR1A1|LYPLA2|HADHA|ABAT|HSD17B4|ACADVL|ETFA|HADH
GO:0032787	GO Biological Process	Monocarboxylic acid metabolic process	515	97	7.47e-08	2.05e-09	ASNS|DLD|TECR|MIF|ACOT8|ECH1|OGDH|ALDOC|GAPDH|TPI1|ENO1|GSTM2|GOT2|NCAN|SLC6A8|ACLY|MSMO1|PTPLAD1|OSBP|SLC1A3|VDAC1|CPT1A|ACAT1|SORD|NPC1|PFKL|PGD|HSD17B12|AASDHPPT|FADS2|ACAA2|CBR1|HK2|ACOX1|ADH5|DAGLB|CKB|ECI1|FASN|PDHB|LPL|ADPGK|CSPG4|GRHPR|PKM|ME2|PRKAG1|BGN|IDH2|BSG|ACSL4|PFKM|ALDH3A2|GPX4|ETFB|ELOVL2|ACSL3|ACAT2|ECHS1|PHGDH|ABCD3|ACADM|ELOVL5|PGAM1|PGM1|SCP2|AKR1A1|PGK1|GLO1|LYPLA2|ACOT7|HA…
GO:0046364	GO Biological Process	Monosaccharide biosynthetic process	55	26	6.06e-08	1.63e-09	SLC25A1|SLC25A11|ALDOC|GAPDH|TPI1|ENO1|GOT2|SORD|PGD|AKR1B1|GPD2|TALDO1|MDH2|SLC39A14|GOT1|PGAM1|PGM1|AKR1A1|PGK1|G6PD|ALDOA|TKT|SLC25A13|GPI|ENO2|MDH1
GO:0046365	GO Biological Process	Monosaccharide catabolic process	61	21	8.55e-05	3.82e-06	ALDOC|GAPDH|TPI1|ENO1|SORD|PFKL|HK2|GLB1|ADPGK|PKM|PFKM|PGAM1|PGM1|AKR1A1|PGK1|PFKP|ALDOA|GPI|NUDT5|ENO2|GALE
GO:0005996	GO Biological Process	Monosaccharide metabolic process	198	46	7.78e-06	2.81e-07	SLC2A3|SLC25A1|SLC25A11|ALDOC|GAPDH|TPI1|ENO1|GOT2|MAN2A1|CPT1A|SORD|PFKL|PGD|AKR1B1|HK2|FABP5|GAA|GLB1|PDHB|GPD2|ADPGK|PKM|TALDO1|MDH2|POFUT2|PFKM|SLC39A14|CYB5R3|GOT1|PGAM1|PGM1|AKR1A1|PGK1|POFUT1|PFKP|G6PD|ALDOA|TKT|SLC25A13|GPI|SLC2A1|NUDT5|ENO2|MDH1|MAN2A2|GALE
GO:0055067	GO Biological Process	Monovalent inorganic cation homeostasis	145	39	2.81e-06	9.52e-08	MAPK1|ATP6V1D|UBE3A|ATP1B2|ATP6V1E1|ATP5B|SLC12A2|ATP6V0A1|RAB7A|ATP6V1A|ATP6V1B2|ATP6V0D2|ATP1B3|ATP6V0D1|SLC4A7|ATP6V0C|ATP6V0A2|CHP1|ATP6V1H|ATP1A2|AGT|ATP1B1|ATP6AP1|SLC9A6|ATP6V1G1|CLIC4|EDNRB|ATP6AP2|TMEM165|ATP6V1C1|TM9SF4|NEDD4L|SLC4A4|PPT1|SLC4A8|ATP6V1F|SLC4A2|ATP1A3|ATP1A1
GO:0001738	GO Biological Process	Morphogenesis of a polarized epithelium	45	13	0.0139	0.001	LAMA5|SLC9A3R1|RAB10|SCRIB|ACTB|MSN|VANGL2|LAMA1|PAFAH1B1|CDC42|RHOA|PTK7|WDR1
GO:0002011	GO Biological Process	Morphogenesis of an epithelial sheet	51	15	0.0056	0.00038	NOTCH2|NOTCH1|LIN7C|RHOC|TOR1A|VANGL2|FLNA|LAMA1|PDCD10|CD151|CD44|CYR61|RHOA|DDR1|DAG1
GO:0002009	GO Biological Process	Morphogenesis of an epithelium	435	71	0.00045	2.42e-05	RALA|NGFR|NTN1|VCL|MTHFD1|PLOD3|PFN1|EFNB2|SMO|LAMA5|TRIM28|GRSF1|KRAS|NOTCH2|TMED2|SLC9A3R1|EPB41L5|RAB10|TNC|SEMA3A|NRP1|EGFR|NOTCH1|LIN7C|FREM2|RHOC|MMP14|PRKACA|PLXND1|PSEN1|PTCH1|SMAD3|RPS7|CTNNB1|TOR1A|ATP7A|DLG1|SCRIB|ACTB|EPHA2|MSN|VANGL2|FLNA|PRKACB|KIF20B|ENG|CLIC4|COL4A1|CSNK2B|PODXL|CCM2|LAMA1|GRB2|PDCD10|PLXNA1|ILK|PAFAH1B1|CD151|CDC42|CD44|CYR61|RHOA|GNA13|PLXNB2|PTK7|DDR1|WDR1|SEC2…
GO:0008045	GO Biological Process	Motor neuron axon guidance	34	12	0.0055	0.00037	NTN1|SEMA3A|NRP1|SLIT1|ALCAM|RHOG|RAC1|PLXNA3|TMEFF1|AGRN|KIF5C|CDK5
GO:0052126	GO Biological Process	Movement in host environment	108	38	1.35e-08	3.31e-10	VPS4B|EFNB2|PVRL2|VPS4A|ITGAV|SCARB1|CD81|ICAM1|SCARB2|RAB7A|IDE|NPC1|EGFR|CXADR|ITGB5|ADRBK1|LAMP1|SLC20A2|CTNNB1|RPSA|EPHA2|TFRC|DPP4|DYNLT1|XPR1|HSPA1B|GRB2|ITGB1|CTNND1|PVR|PPIA|IST1|DAG1|SLC1A5|LDLR|PHB|NCAM1|ITCH
GO:0006928	GO Biological Process	Movement of cell or subcellular component	1501	255	4.02e-16	4.45e-18	ITGA3|RANBP9|NGFR|NTN1|HSPB11|EFNB1|MIF|MAPK1|MYH9|LAMB1|ITGB8|ARPC3|NCK2|LRP1|PLCG1|EFNB2|NUP85|MBOAT7|DSTN|HSPB1|SMO|ATP1B2|ACTN4|LAMA5|LGALS3|AP3B1|NOTCH2|NARS|LAMC1|TUBB2B|SDCBP|KIF23|LRPPRC|ARL3|ITGAV|RAB21|HEXB|SLC7A5|SCARB1|ATP5B|SLC12A2|SLC9A3R1|VAMP7|ACTR3|EPB41L5|GPC1|YWHAE|CUL3|ITGA9|ICAM1|SEMA3A|NRP1|ANLN|PIK3C2A|SLIT1|SORD|IQGAP1|CDH2|SOD1|CELSR2|EGFR|TNFRSF10B|NOTCH1|GPM6A|DOCK1|GJA…
GO:0031124	GO Biological Process	mRNA 3-end processing	83	21	0.0027	0.00017	THOC2|GRSF1|SRSF1|EIF4A3|APP|NUDT21|U2AF2|PABPC1|SRSF7|SRRM1|AHCYL1|MAGOH|SRSF3|SRSF4|NCBP1|SRSF2|DDX39B|THOC5|RNPS1|RBM8A|CPSF1
GO:0006402	GO Biological Process	mRNA catabolic process	214	87	7.82e-23	5.68e-25	EIF3E|RPL18A|RPL19|DDX5|RPS12|RPS16|RPL35|RPL8|WDR61|EIF4A3|RPS11|RPS27A|RPS3|RPS23|RPS9|RPL13|RPL15|RPL38|RPL4|PABPC1|RPS15A|CNOT1|RPLP2|PPP2R1A|PPP2R2A|RPS7|RPL7|RPS2|RPS21|RPL3|RPL27A|RPL21|RPLP1|RPS17|RPS3A|RPSA|RPL22|THRAP3|RPS26|TTC37|RPL12|HBS1L|RPL5|MAGOH|RPL7A|RPS4X|RPL10A|NCBP1|HSPA1B|RPS6|RPL13A|RPL24|RPL14|RPS8|KHSRP|RPS14|RPS18|RPL17|GSPT1|RPL9|RPL6|RPL10|RPS24|EIF4G1|RPL32|RPL37A|PP…
GO:0006406	GO Biological Process	mRNA export from nucleus	109	26	0.0012	7.1e-05	NUP85|THOC2|NUP210|SRSF1|EIF4A3|NUP205|U2AF2|NUP93|SRSF7|SRRM1|EIF5A|HNRNPA2B1|MAGOH|SRSF3|SRSF4|NCBP1|SEC13|SRSF2|DDX39B|THOC5|EIF4E|RNPS1|RBM8A|UPF1|PCID2|CPSF1
GO:0016071	GO Biological Process	mRNA metabolic process	678	177	3.59e-27	2.2e-29	AQR|TRMT6|SNRPD3|EIF3E|HNRNPL|RPL18A|RPL19|C1QBP|DDX5|PRPF19|RPS12|SF3B6|WDR77|THOC2|RALY|RPS16|RBM39|SNRPA1|LGALS3|GRSF1|PRPF38A|SRSF1|RPL35|RPL8|STAT3|HNRNPH3|PRPF6|WDR61|EIF4A3|RPS11|RPS27A|NONO|RPS3|HNRNPU|APP|GEMIN5|RPS23|TRA2A|NUDT21|SNRPD1|RPS9|PCBP1|SF3B3|U2AF2|RPL13|RPL15|PRKACA|RPL38|RPL4|PABPC1|HNRNPD|HNRNPA0|SNRNP200|RPS15A|PRMT5|CNOT1|GEMIN4|RPLP2|PPP2R1A|PPP2R2A|HNRNPM|SRSF7|SRRM1|S…
GO:0006397	GO Biological Process	mRNA processing	468	92	3.24e-08	8.44e-10	AQR|SNRPD3|HNRNPL|C1QBP|DDX5|PRPF19|SF3B6|WDR77|THOC2|RALY|RBM39|SNRPA1|LGALS3|GRSF1|PRPF38A|SRSF1|HNRNPH3|PRPF6|EIF4A3|NONO|HNRNPU|APP|GEMIN5|TRA2A|NUDT21|SNRPD1|PCBP1|SF3B3|U2AF2|PRKACA|PABPC1|HNRNPD|HNRNPA0|SNRNP200|PRMT5|GEMIN4|HNRNPM|SRSF7|SRRM1|SF3B1|DHX15|HNRNPA1|THRAP3|HNRNPA2B1|CGI-74|HNRNPH1|PTBP1|SFPQ|XAB2|PCBP2|DHX9|SF3B5|ADAR|SYNCRIP|DDX20|AHCYL1|PRPF38B|MAGOH|YBX1|HNRNPH2|SRSF3|SRSF…
GO:0000398	GO Biological Process	mRNA splicing, via spliceosome	294	78	4.5e-12	7.87e-14	AQR|SNRPD3|HNRNPL|DDX5|PRPF19|SF3B6|WDR77|RALY|SNRPA1|PRPF38A|SRSF1|HNRNPH3|PRPF6|EIF4A3|NONO|HNRNPU|GEMIN5|TRA2A|NUDT21|SNRPD1|PCBP1|SF3B3|U2AF2|PABPC1|HNRNPD|HNRNPA0|SNRNP200|PRMT5|GEMIN4|HNRNPM|SRSF7|SRRM1|SF3B1|DHX15|HNRNPA1|HNRNPA2B1|CGI-74|HNRNPH1|PTBP1|SFPQ|XAB2|PCBP2|DHX9|SF3B5|SYNCRIP|DDX20|MAGOH|YBX1|HNRNPH2|SRSF3|SRSF4|HNRNPR|NCBP1|HNRNPK|CRNKL1|POLR2B|DDX1|SRSF2|HNRNPA3|DDX39B|DDX17|S…
GO:0051028	GO Biological Process	mRNA transport	148	37	2.31e-05	9.13e-07	NUTF2|NUP85|THOC2|NUP210|IGF2BP3|SRSF1|LRPPRC|EIF4A3|NUP205|U2AF2|NUP93|SRSF7|SRRM1|EIF5A|HNRNPA1|HNRNPA2B1|G3BP2|MYO1C|DHX9|MAGOH|SRSF3|SRSF4|NCBP1|SEC13|SRSF2|MVP|DDX39B|KHSRP|XPO1|KIF5C|THOC5|EIF4E|RNPS1|RBM8A|UPF1|PCID2|CPSF1
GO:0007275	GO Biological Process	Multicellular organism development	5023	632	6.67e-14	9.48e-16	FKBP4|RALA|ITGA3|RANBP9|GNA11|PSMC4|NGFR|NTN1|ASNS|HSPB11|OXCT1|EFNB1|DLD|VCL|STX1B|MAPK1|LGALS1|RTCB|MYH9|ACO2|MTHFD1|GSS|TIMP1|TBCB|RAB3A|LAMB1|ITGB8|AIMP2|PLOD3|PFN1|CCDC47|DDX5|NAGLU|PRPF19|TPI1|RAB35|TMEM30A|SPARC|UBE3A|GNB4|MSH2|NCK2|SF3B6|MSH6|WDR77|LEPRE1|ATIC|CAT|UNG|LRP1|SEC61A1|PLCG1|GOT2|RAP2A|EFNB2|NUP85|MBOAT7|THOC2|CAPNS1|COX6B1|RRAS|PIN1|YWHAH|SMO|ATP1B2|DAD1|DOCK7|TSG101|APOE|NCA…
GO:0032501	GO Biological Process	Multicellular organismal process	6933	791	1.96e-09	4.43e-11	FKBP4|RALA|ITGA3|RANBP9|GNA11|PSMC4|TRIP13|NGFR|NTN1|ASNS|HSPB11|OXCT1|EFNB1|DLD|VCL|STX1B|TIMM13|MAPK1|LGALS1|RTCB|NIPSNAP1|MYH9|ACO2|MTHFD1|GSS|MYL12A|RP2|TIMP1|FBL|TBCB|RAB3A|LAMB1|NAMPT|ITGB8|AIMP2|PLOD3|PFN1|C1QBP|CCDC47|DDX5|NAGLU|PRPF19|PANX1|TPI1|RAB35|TMEM30A|SPARC|LNPEP|UBE3A|GNB4|MSH2|NCK2|SF3B6|IGFBP2|HSPE1|SLC1A4|MSH6|WDR77|LEPRE1|ATIC|CAT|GSTM2|UNG|LRP1|SEC61A1|PLCG1|GOT2|RAP2A|EFNB…
GO:0051704	GO Biological Process	Multi-organism process	1036	131	0.0106	0.00076	FKBP4|ITGA3|TRIP13|HSPB11|DLD|MAPK1|RAB3A|NAMPT|PANX1|LNPEP|UBE3A|MSH2|IGFBP2|WDR77|GOT2|NUP85|TSG101|PVRL2|TRIM28|SNRPA1|NUP210|H3F3B|PI4KA|KRAS|SLC38A2|CCT7|ADAM10|HEXB|TMED2|CSNK2A2|PPAT|STAT3|CAD|RAB7A|EIF4H|VPS37B|MFGE8|SOD1|RPS27A|NOTCH1|CCT5|GJA1|CXADR|APP|AKR1B1|NUP205|CCT8|KPNB1|ACOX1|CAPN2|CCT3|PRDX3|JAM3|CCT2|VPS37C|SLC19A1|PRKACA|NUP93|USP9X|TCP1|KIAA0196|RUVBL1|CALR|DIAPH2|CRTAP|PRKA…
GO:0044766	GO Biological Process	Multi-organism transport	60	20	0.00019	9.57e-06	NUP85|TSG101|NUP210|RAB7A|VPS37B|RPS27A|NUP205|KPNB1|VPS37C|NUP93|MVB12A|KPNA1|MVB12B|DYNLT1|KPNA6|VPS28|SEC13|XPO1|KPNA2|RAN
GO:0036258	GO Biological Process	Multivesicular body assembly	31	18	1.54e-06	4.95e-08	CHMP5|VPS4B|TSG101|VPS25|VPS4A|STAM2|VPS37B|VPS37C|CHMP6|MVB12A|HGS|VTA1|VPS28|STAM|VPS36|PDCD6IP|IST1|CHMP2A
GO:0042692	GO Biological Process	Muscle cell differentiation	244	39	0.026	0.0021	MYH9|SMO|H3F3B|KRAS|SORT1|TANC1|CD81|CDH2|NOTCH1|HNRNPU|UCHL1|CXADR|ACTC1|CAPN2|CFL2|BIN1|CALR|CTNNB1|MYOF|MYH10|DMD|AGT|CSRP1|CACYBP|LMNA|ZMPSTE24|ENG|EDNRB|SDC1|CD9|PRKAR1A|MTPN|PTGFRN|ITGB1|OBSL1|PLD3|GPX1|WDR1|ATP2A2
GO:0061061	GO Biological Process	Muscle structure development	479	67	0.0223	0.0018	LGALS1|MYH9|DDX5|SMO|LAMA5|H3F3B|KRAS|SORT1|TANC1|CD81|SRI|CDH2|NOTCH1|HNRNPU|UCHL1|CXADR|MRAS|ACTC1|CAPN2|COL6A3|CFL2|COPS2|DTYMK|VAMP5|EEF2|HEG1|BIN1|CALR|UBE4B|CTNNB1|FXR1|NF1|MYOF|MYH10|DMD|AGT|CSRP1|CACYBP|VANGL2|IGSF8|LMNA|ZMPSTE24|ENG|EDNRB|SDC1|CD9|PRKAR1A|MTPN|PTGFRN|FHL1|ITGB1|DDX17|FKBP1A|OBSL1|PLD3|RHOA|GPX1|CDK5|FLNB|WDR1|BAI1|CRYAB|ATP2A2|DAG1|MYL6|ITGA7|MYH14
GO:0002275	GO Biological Process	Myeloid cell activation involved in immune response	522	171	5.76e-36	2.3e-38	SLC2A3|STK10|VCL|MIF|MAPK1|PYGL|ATP6V1D|PYGB|PGRMC1|PSMD7|RAB3A|PSMA2|ALDOC|CTSC|MLEC|TMEM30A|CTSD|CAT|CD97|SNAP23|COPB1|RAP1B|ACLY|LGALS3|GNS|CAB39|GGH|SDCBP|ADAM10|DNAJC13|ITGAV|HEXB|PSMD11|FAF2|PSMB1|COTL1|ERP44|VAMP7|PSMD3|ATP6V0A1|RAB10|RAB7A|IQGAP1|PFKL|PSMA5|S100A11|FTH1|IQGAP2|LAMTOR1|LPCAT1|STOM|CCT8|KPNB1|PDXK|CSTB|AGL|NCSTN|APEH|FABP5|CCT2|PA2G4|GAA|GLB1|EEF2|PSMD1|PSMD2|RAB6A|VAMP2|TO…
GO:0002274	GO Biological Process	Myeloid leukocyte activation	585	177	1.11e-33	5.15e-36	SLC2A3|STK10|VCL|MIF|MAPK1|PYGL|ATP6V1D|PYGB|PGRMC1|PSMD7|RAB3A|NAMPT|PSMA2|ALDOC|CTSC|MLEC|TMEM30A|CTSD|CAT|CD97|SNAP23|COPB1|RAP1B|ACLY|LGALS3|NOTCH2|GNS|CAB39|GGH|SDCBP|ADAM10|DNAJC13|ITGAV|HEXB|PSMD11|FAF2|PSMB1|COTL1|ERP44|VAMP7|PSMD3|ATP6V0A1|RAB10|RAB7A|IQGAP1|PFKL|PSMA5|S100A11|FTH1|IQGAP2|LAMTOR1|LPCAT1|APP|STOM|CCT8|KPNB1|PDXK|CSTB|AGL|NCSTN|APEH|FABP5|CCT2|PA2G4|GAA|GLB1|EEF2|PSMD1|PSM…
GO:0002444	GO Biological Process	Myeloid leukocyte mediated immunity	516	171	1.84e-36	6.85e-39	SLC2A3|STK10|VCL|MIF|MAPK1|PYGL|ATP6V1D|PYGB|PGRMC1|PSMD7|RAB3A|PSMA2|ALDOC|CTSC|MLEC|TMEM30A|CTSD|CAT|CD97|SNAP23|COPB1|RAP1B|ACLY|LGALS3|GNS|CAB39|GGH|SDCBP|ADAM10|DNAJC13|ITGAV|HEXB|PSMD11|FAF2|PSMB1|COTL1|ERP44|VAMP7|PSMD3|ATP6V0A1|RAB10|RAB7A|IQGAP1|PFKL|PSMA5|S100A11|FTH1|IQGAP2|LAMTOR1|LPCAT1|STOM|CCT8|KPNB1|PDXK|CSTB|AGL|NCSTN|APEH|FABP5|CCT2|PA2G4|GAA|GLB1|EEF2|PSMD1|PSMD2|RAB6A|VAMP2|TO…
GO:0019674	GO Biological Process	NAD metabolic process	45	19	2.47e-05	9.8e-07	ALDOC|GAPDH|TPI1|ENO1|NT5E|PFKL|HK2|GPD2|ADPGK|PKM|PFKM|PGAM1|PGK1|PFKP|ALDOA|GPI|ENO2|MDH1|LDHA
GO:0006734	GO Biological Process	NADH metabolic process	37	19	2.75e-06	9.29e-08	ALDOC|GAPDH|TPI1|ENO1|PFKL|HK2|GPD2|ADPGK|PKM|MDH2|PFKM|VCP|PGAM1|PGK1|PFKP|ALDOA|GPI|ENO2|MDH1
GO:0006739	GO Biological Process	NADP metabolic process	31	10	0.0244	0.002	PGLS|NNT|PRDX5|PGD|TALDO1|IDH2|G6PD|IDH1|TKT|DERA
GO:0006740	GO Biological Process	NADPH regeneration	15	8	0.0063	0.00043	PGLS|NNT|PGD|TALDO1|G6PD|IDH1|TKT|DERA
GO:0034660	GO Biological Process	ncRNA metabolic process	467	92	2.98e-08	7.68e-10	HSD17B10|TRMT6|RTCB|FBL|AIMP2|RARS|RRP9|SARS|RPS16|GRSF1|NARS|CARS2|NAT10|RPL35|C14orf166|AARS|MARS|DARS|NOP58|XPO5|EIF4A3|FARSB|PWP2|PELP1|PA2G4|RPS9|QARS|PRKDC|SENP3|METTL1|PRKRA|FARSA|GEMIN4|KARS|SMAD3|RPS7|RPL7|RPS2|PPA2|RPS21|RPS17|DDX21|HNRNPA2B1|SND1|WARS|PUS7|EPRS|ADAR|MDN1|DKC1|RPL5|RPL7A|PPA1|YARS|RPL10A|EIF6|LAS1L|TEX10|IARS|VARS|NOL9|EEF1E1|RPS6|CARS|NOP56|DDX1|GARS|TRMT61A|LARS|RPL14…
GO:0034470	GO Biological Process	ncRNA processing	381	66	0.00018	9.01e-06	HSD17B10|TRMT6|RTCB|FBL|RRP9|SARS|RPS16|GRSF1|NAT10|RPL35|C14orf166|AARS|NOP58|EIF4A3|PWP2|PELP1|PA2G4|RPS9|PRKDC|SENP3|METTL1|PRKRA|GEMIN4|KARS|SMAD3|RPS7|RPL7|RPS2|RPS21|RPS17|DDX21|HNRNPA2B1|PUS7|ADAR|MDN1|DKC1|RPL5|RPL7A|RPL10A|EIF6|LAS1L|TEX10|NOL9|RPS6|NOP56|DDX1|TRMT61A|RPL14|RPS8|DDX17|NHP2L1|RPS14|RPS24|CDKN2A|RPL35A|WDR36|SMAD1|TRMT112|TBL3|BOP1|RSL1D1|RPL27|RPS15|RPS19|WDR18|CPSF1
GO:1905907	GO Biological Process	Negative regulation of amyloid fibril formation	6	5	0.0178	0.0014	APOE|CLU|HSPG2|CRYAB|LDLR
GO:1902992	GO Biological Process	Negative regulation of amyloid precursor protein catabolic process	16	8	0.0085	0.0006	PIN1|APOE|SORL1|CLU|BIN1|PRNP|PICALM|FLOT2
GO:0016525	GO Biological Process	Negative regulation of angiogenesis	117	22	0.0408	0.0036	NGFR|SPARC|SARS|SLC12A2|NOTCH1|ROCK2|HGS|PTN|CTNNB1|ATP2B4|NF1|EPHA2|COL4A2|STAT1|AGT|PGK1|HSPG2|PDCD10|KRIT1|RHOA|BAI1|GTF2I
GO:0043066	GO Biological Process	Negative regulation of apoptotic process	893	145	7.41e-08	2.03e-09	NGFR|ASNS|MIF|CSNK2A1|PSMD10|TIMP1|EIF2AK2|MSH2|ENO1|CAT|UNG|LRP1|TRAP1|PIN1|HSPB1|SMO|DAD1|APOE|LGALS3|KRAS|LAMTOR5|NOTCH2|ITGAV|AARS|CSNK2A2|NDUFS3|YWHAE|NNT|ICAM1|NRP1|PRDX5|IGF1R|ARHGDIA|SOD1|RPS27A|EGFR|NONO|TNFRSF10B|NOTCH1|ACAA2|AKR1B1|ACTC1|PSME3|ANXA5|NAA15|NPM1|HSPA9|PRDX3|HSP90B1|PRDX2|DDB1|PA2G4|CTNNA1|ARF4|ARL6IP1|QARS|GNAI2|PRKDC|AURKB|PAK2|CLU|NOC2L|BID|NQO1|C3orf58|UBE2O|HSPA5|PSE…
GO:2001234	GO Biological Process	Negative regulation of apoptotic signaling pathway	232	51	7.8e-06	2.82e-07	MIF|CSNK2A1|PSMD10|ENO1|TRAP1|HSPB1|LGALS3|ITGAV|CSNK2A2|NDUFS3|ICAM1|NRP1|NONO|TNFRSF10B|ACAA2|PSME3|PRDX2|CTNNA1|QARS|GNAI2|CLU|NOC2L|BID|PSEN1|BAG5|CTNNB1|FYN|OPA1|ARHGEF2|PEA15|LMNA|GNAI3|GCLM|SLC25A5|PTPN1|TXNDC12|VDAC2|HDAC1|HSPA1B|DNAJA1|GSTP1|DDX3X|ITGA6|CD44|GPX1|PARK7|NDUFA13|USP47|SOD2|TPT1|HYOU1
GO:0048519	GO Biological Process	Negative regulation of biological process	5389	727	1.32e-24	8.91e-27	FKBP4|CYP51A1|ITGA3|RANBP9|GABARAPL2|PSMA4|VAMP3|PSMC4|TRIP13|NGFR|NTN1|ASNS|PSMD5|VCL|PSMD8|STX1B|MIF|MAPK1|LGALS1|TTLL12|MYH9|ST13|RBX1|PSMA3|APEX1|PSME2|CSNK2A1|ACOT8|PSMD10|TIMP1|NUTF2|PSMD7|STUB1|EIF3E|HNRNPL|SGTA|RPL18A|CADM4|NAMPT|ITGB8|AIMP2|PSMA2|RPL19|PFN1|C1QBP|DDX5|CTSC|PRPF19|GAPDH|RPS12|LAMA4|SPARC|LNPEP|SKP1|UBE3A|EIF2AK2|MSH2|NCK2|IGFBP2|MSH6|ENO1|SARS|WDR77|LEPRE1|VPS4B|PFN2|CAT|…
GO:2000181	GO Biological Process	Negative regulation of blood vessel morphogenesis	120	23	0.0289	0.0024	NGFR|SPARC|SARS|SLC12A2|NOTCH1|ROCK2|HGS|RTN4|PTN|CTNNB1|ATP2B4|NF1|EPHA2|COL4A2|STAT1|AGT|PGK1|HSPG2|PDCD10|KRIT1|RHOA|BAI1|GTF2I
GO:0090090	GO Biological Process	Negative regulation of canonical wnt signaling pathway	183	50	3.81e-08	9.99e-10	PSMA4|PSMC4|PSMD5|PSMD8|RBX1|PSMA3|PSME2|PSMD10|PSMD7|PSMA2|IGFBP2|APOE|PSMC1|PSMA6|PSMD11|PSMB1|SLC9A3R1|CUL3|PSMD3|CDH2|PSMB6|PSMA5|NOTCH1|APP|PSMB4|PSME3|PSMD1|PSMD2|PSMC5|PSMD12|PSMB5|PSMA7|PSMB2|HDAC1|LRP4|PSME1|G3BP1|CTNND1|UBAC2|PSMD14|PSMC2|PSMD13|PSMC6|PSMA1|PSMD6|CSNK1A1|PFDN5|RUVBL2|PSMC3|PSMB3
GO:0009895	GO Biological Process	Negative regulation of catabolic process	316	56	0.00045	2.4e-05	CYP51A1|GABARAPL2|CSNK2A1|TIMP1|SGTA|NAMPT|PIN1|SDCBP|SORL1|LRPPRC|USP14|CSNK2A2|STAT3|TIMP3|NPC1|EGFR|HNRNPU|UBXN1|VPS35|SF3B3|PABPC1|HNRNPD|HNRNPA0|PSEN1|SMAD3|BAG5|RPS7|USP7|ANXA2|THRAP3|FYN|ATP2B4|DHX9|DKC1|SYNCRIP|FLNA|RPL5|HSP90AB1|YBX1|OGT|BAG6|GIPC1|UBAC2|ELAVL1|SERPINE2|EIF4G1|DHX36|PARK7|CDKN2A|RPL23|BAI1|EIF4G2|SLIRP|HNRNPC|SEC22B|PHB
GO:0043086	GO Biological Process	Negative regulation of catalytic activity	807	120	6.57e-05	2.88e-06	NGFR|CSNK2A1|TIMP1|GAPDH|LRP1|PHPT1|HSPB1|TSG101|APOE|VPS25|LGALS3|SORT1|LAMTOR5|SORL1|PEBP1|IPO5|USP14|C14orf166|FAF2|TMED2|PPM1F|APLP2|YWHAE|MCM2|PRDX5|TIMP3|IGF1R|IQGAP1|PRPSAP2|IQGAP2|NOTCH1|HNRNPU|THY1|UBASH3B|UCHL1|APP|GNAQ|CD109|CSTB|UBXN1|COL6A3|ANXA5|ABCE1|NPM1|PRDX3|YWHAG|ARL6IP1|QARS|HEG1|GNAI2|PAK2|GBA|BIN1|CHMP6|ROCK2|NQO1|UBE2O|A2M|PPP2R1A|PSEN1|EIF4A2|CHP1|BAG5|RPS7|PTN|ANXA2|WARS|…
GO:0007162	GO Biological Process	Negative regulation of cell adhesion	280	42	0.0453	0.0041	LGALS1|LRP1|ACTN4|LGALS3|ADAM10|ATP5B|PPM1F|EPB41L5|TNC|ARHGDIA|NOTCH1|UBASH3B|FZD7|JAM3|PRDX2|MMP14|PLXND1|PTPN11|MAP4K4|HMGB1|DLG1|TBCD|ADAM15|SCRIB|NF1|PLXNB1|PLXNA3|RCC2|ANXA1|CASK|PODXL|PRNP|CD9|PRKAR1A|PLXNA1|ABAT|RDX|CORO1C|RHOA|PLXNB2|SERPINE2|CDKN2A
GO:0010648	GO Biological Process	Negative regulation of cell communication	1382	206	2.04e-08	5.11e-10	ITGA3|RANBP9|PSMA4|PSMC4|NGFR|NTN1|PSMD5|PSMD8|MIF|TTLL12|RBX1|PSMA3|PSME2|CSNK2A1|PSMD10|PSMD7|STUB1|CADM4|PSMA2|C1QBP|NCK2|IGFBP2|ENO1|GSTM2|LRP1|TRAP1|PHPT1|PIN1|HSPB1|RAP1B|TSG101|APOE|VPS25|LGALS3|PTPRE|SORL1|ITGAV|PSMC1|PEBP1|PSMA6|PSMD11|PSMB1|CSNK2A2|SLC9A3R1|NDUFS3|STAM2|GPC1|BCHE|CUL3|PSMD3|ICAM1|PDCD6|RAB7A|NRP1|SRI|TIMP3|IGF1R|CDH2|EIF4A3|PFKL|PSMB6|PSMA5|RPS27A|EGFR|NONO|TNFRSF10B|NO…
GO:0045786	GO Biological Process	Negative regulation of cell cycle	571	101	5.37e-07	1.64e-08	PSMA4|PSMC4|TRIP13|PSMD5|PSMD8|MIF|RBX1|PSMA3|PSME2|PSMD10|PSMD7|PSMA2|PRPF19|SKP1|MSH2|TSG101|VPS4A|LAMTOR5|NOTCH2|CDK4|CAB39|PSMC1|PSMA6|IPO5|PSMD11|RHEB|PSMB1|SLC9A3R1|PSMD3|CDK6|CDK2|PSMB6|PSMA5|EGFR|NOTCH1|LAMTOR1|PSMB4|PSME3|NPM1|RAD21|HEPACAM|MAP2K1|PSMD1|PSMD2|PSMC5|RBM14|PRKDC|AURKB|CALR|CNOT1|PRKAG1|CUL1|RPS27L|SMAD3|CBX3|PTPN11|CTNNB1|DLG1|PSMD12|SCRIB|PSMB5|PEA15|PTPRK|BUB3|PRKACB|PSM…
GO:1902750	GO Biological Process	Negative regulation of cell cycle g2/m phase transition	104	43	1.7e-11	3.14e-13	PSMA4|PSMC4|PSMD5|PSMD8|RBX1|PSMA3|PSME2|PSMD10|PSMD7|PSMA2|SKP1|VPS4A|PSMC1|PSMA6|PSMD11|PSMB1|PSMD3|PSMB6|PSMA5|PSMB4|PSME3|RAD21|PSMD1|PSMD2|PSMC5|AURKB|CUL1|PSMD12|PSMB5|PSMA7|PSMB2|PSME1|FHL1|PSMD14|PSMC2|PSMD13|PSMC6|PSMA1|PSMD6|H2AFY|USP47|PSMC3|PSMB3
GO:1901988	GO Biological Process	Negative regulation of cell cycle phase transition	235	55	5.29e-07	1.61e-08	PSMA4|PSMC4|TRIP13|PSMD5|PSMD8|RBX1|PSMA3|PSME2|PSMD10|PSMD7|PSMA2|SKP1|VPS4A|CDK4|PSMC1|PSMA6|PSMD11|PSMB1|PSMD3|CDK6|CDK2|PSMB6|PSMA5|PSMB4|PSME3|RAD21|PSMD1|PSMD2|PSMC5|PRKDC|AURKB|CNOT1|CUL1|RPS27L|PSMD12|PSMB5|BUB3|PSMA7|PSMB2|RPA2|PCNA|PSME1|FHL1|PSMD14|PSMC2|PSMD13|PSMC6|PRMT1|PSMA1|PSMD6|CDKN2A|H2AFY|USP47|PSMC3|PSMB3
GO:0010948	GO Biological Process	Negative regulation of cell cycle process	328	67	1.49e-06	4.79e-08	PSMA4|PSMC4|TRIP13|PSMD5|PSMD8|MIF|RBX1|PSMA3|PSME2|PSMD10|PSMD7|PSMA2|SKP1|VPS4A|CDK4|PSMC1|PSMA6|PSMD11|PSMB1|PSMD3|CDK6|CDK2|PSMB6|PSMA5|PSMB4|PSME3|NPM1|RAD21|PSMD1|PSMD2|PSMC5|RBM14|PRKDC|AURKB|CALR|CNOT1|CUL1|RPS27L|CBX3|PSMD12|PSMB5|BUB3|PSMA7|HSP90AB1|PSMB2|RBBP4|RPA2|PCNA|RBBP7|PSME1|PRKAR1A|FHL1|PSMD14|TMEM67|PSMC2|PSMD13|PSMC6|PRMT1|PSMA1|PSMD6|CDKN2A|RPL23|H2AFY|USP47|CHMP2A|PSMC3|PSM…
GO:0060548	GO Biological Process	Negative regulation of cell death	999	169	2.33e-10	4.81e-12	NGFR|ASNS|MIF|CSNK2A1|PSMD10|TIMP1|EIF2AK2|MSH2|ENO1|VPS4B|CAT|UNG|LRP1|TRAP1|PIN1|HSPB1|SMO|DAD1|APOE|LGALS3|KRAS|LAMTOR5|NOTCH2|SORL1|ITGAV|PSMC1|AARS|CSNK2A2|NDUFS3|YWHAE|STAT3|NNT|ICAM1|NRP1|PRDX5|IGF1R|NPC1|ARHGDIA|SOD1|RPS27A|EGFR|NONO|TNFRSF10B|NOTCH1|SLC25A4|APP|ACAA2|AKR1B1|ACTC1|PSME3|ANXA5|NAA15|NPM1|HSPA9|PRDX3|VPS35|HSP90B1|PRDX2|DDB1|PA2G4|CTNNA1|ARF4|ARL6IP1|QARS|PSMC5|GNAI2|PRKDC|…
GO:0010721	GO Biological Process	Negative regulation of cell development	330	60	0.00013	6.33e-06	FKBP4|NGFR|NTN1|STX1B|LGALS1|UBE3A|LRP1|EFNB2|THOC2|YWHAH|ATP1B2|APOE|ACTN4|SORL1|STAT3|SEMA3A|NRP1|ARHGDIA|CERS2|NOTCH1|THY1|APP|ARF6|CTNNA1|ADCY6|GAK|CALR|CRMP1|PSEN1|IDH2|RTN4|BAG5|PTN|DPYSL3|CTNNB1|NF1|NLGN3|ARHGEF2|DYNLT1|DNM3|PLXNA3|EPHB2|RCC2|EDNRB|LRP4|G6PD|PAFAH1B1|NLGN1|GDI1|CORO1C|RHOA|CDK5|EIF4E|HDAC2|VIM|B2M|LDLR|GPR56|SRGAP2|DDX6
GO:0045596	GO Biological Process	Negative regulation of cell differentiation	728	93	0.0374	0.0033	FKBP4|NGFR|NTN1|STX1B|MAPK1|LGALS1|UBE3A|LRP1|HIST1H4F|EFNB2|THOC2|YWHAH|SMO|ATP1B2|APOE|ACTN4|KRAS|SORT1|SORL1|ITGAV|STAT3|SEMA3A|NRP1|CDK6|WDR61|ARHGDIA|CERS2|EGFR|NOTCH1|HNRNPU|THY1|UBASH3B|APP|FZD7|S100B|HSPA9|ARF6|PRDX2|CTNNA1|ADCY6|GAK|PRMT5|CALR|CRMP1|PSEN1|IDH2|PTCH1|SMAD3|NME1|RTN4|BAG5|TRIO|PTPN11|PTN|DPYSL3|CTNNB1|HMGB1|PTBP1|NF1|NLGN3|DNMT1|STAT1|ARHGEF2|DYNLT1|DNM3|PLXNA3|YBX1|EPHB2|…
GO:0030336	GO Biological Process	Negative regulation of cell migration	262	51	0.00013	6.09e-06	VCL|MIF|APEX1|TIMP1|PFN2|LRP1|RAP2A|RRAS|ATP1B2|APOE|SLC9A3R1|STAT3|SEMA3A|PTPN23|CERS2|NOTCH1|GJA1|THY1|CALR|IDH2|PLCB1|RAP2C|PTN|DPYSL3|HMGB1|ADAM15|ATP2B4|NF1|DPP4|PTPRK|ENG|CLIC4|CSNK2B|STK24|MLLT4|PDCD10|JUP|KRIT1|ILK|DDT|GSTP1|STRAP|CORO1C|PTPRJ|RHOA|CD200|ROBO1|BAI1|DAG1|GPR56|SRGAP2
GO:0010771	GO Biological Process	Negative regulation of cell morphogenesis involved in differentiation	98	22	0.0073	0.00051	NGFR|NTN1|UBE3A|YWHAH|ACTN4|SEMA3A|NRP1|ARHGDIA|THY1|PSEN1|RTN4|NLGN3|DNM3|PLXNA3|EPHB2|RCC2|LRP4|NLGN1|GDI1|CORO1C|RHOA|CDK5
GO:2000146	GO Biological Process	Negative regulation of cell motility	278	53	0.00014	6.78e-06	VCL|MIF|APEX1|TIMP1|PFN2|LRP1|RAP2A|RRAS|PIN1|ATP1B2|APOE|SLC9A3R1|STAT3|SEMA3A|PTPN23|CERS2|NOTCH1|GJA1|THY1|CTNNA1|CALR|IDH2|PLCB1|RAP2C|PTN|DPYSL3|HMGB1|ADAM15|ATP2B4|NF1|DPP4|PTPRK|ENG|CLIC4|CSNK2B|STK24|MLLT4|PDCD10|JUP|KRIT1|ILK|DDT|GSTP1|STRAP|CORO1C|PTPRJ|RHOA|CD200|ROBO1|BAI1|DAG1|GPR56|SRGAP2
GO:0031345	GO Biological Process	Negative regulation of cell projection organization	181	43	1.1e-05	4.07e-07	FKBP4|ITGA3|NGFR|NTN1|STX1B|LGALS1|UBE3A|PFN2|LRP1|EFNB2|THOC2|YWHAH|APOE|SEMA3A|NRP1|ARHGDIA|CERS2|THY1|ARF6|ADCY6|GAK|CRMP1|PSEN1|RTN4|BAG5|DPYSL3|FYN|NLGN3|DNM3|PLXNA3|EPHB2|LRP4|PRNP|DNM2|PAFAH1B1|NLGN1|GDI1|RHOA|CAPZB|CDK5|HDAC2|VIM|B2M
GO:0010812	GO Biological Process	Negative regulation of cell-substrate adhesion	62	15	0.0249	0.002	LGALS1|LRP1|ACTN4|NOTCH1|FZD7|MMP14|MAP4K4|TBCD|ADAM15|NF1|RCC2|CASK|CORO1C|RHOA|CDKN2A
GO:0034249	GO Biological Process	Negative regulation of cellular amide metabolic process	154	35	0.00022	1.08e-05	EIF3E|GAPDH|EIF2AK2|PIN1|APOE|EIF2S1|IGF2BP3|SORL1|STAT3|EIF4A3|RPS3|HNRNPD|CLU|TYMS|BIN1|ROCK2|NCL|CALR|CNOT1|CAPRIN1|PUS7|FXR1|EPRS|SYNCRIP|YBX1|EIF6|HNRNPR|PRNP|RPL13A|KHSRP|DDX3X|DHX36|EIF4E|GNB2L1|UPF1
GO:0031330	GO Biological Process	Negative regulation of cellular catabolic process	258	46	0.0018	0.00011	GABARAPL2|CSNK2A1|TIMP1|SGTA|NAMPT|SDCBP|SORL1|LRPPRC|USP14|CSNK2A2|STAT3|TIMP3|NPC1|HNRNPU|UBXN1|VPS35|PABPC1|HNRNPD|HNRNPA0|PSEN1|BAG5|RPS7|USP7|ANXA2|THRAP3|ATP2B4|DHX9|DKC1|SYNCRIP|RPL5|HSP90AB1|YBX1|OGT|BAG6|GIPC1|UBAC2|ELAVL1|EIF4G1|DHX36|PARK7|CDKN2A|RPL23|EIF4G2|SLIRP|HNRNPC|SEC22B
GO:0051271	GO Biological Process	Negative regulation of cellular component movement	311	59	5.55e-05	2.4e-06	VCL|MIF|APEX1|TIMP1|PFN2|LRP1|RAP2A|RRAS|PIN1|ATP1B2|APOE|ACTN4|SLC9A3R1|STAT3|SEMA3A|NRP1|PTPN23|CERS2|NOTCH1|GJA1|THY1|CTNNA1|BIN1|CALR|IDH2|PLCB1|RAP2C|PTN|DPYSL3|HMGB1|ADAM15|ATP2B4|NF1|DPP4|PTPRK|PLXNA3|ENG|CLIC4|CSNK2B|STK24|CD9|MLLT4|PDCD10|JUP|ACTN1|KRIT1|ILK|DDT|GSTP1|STRAP|CORO1C|PTPRJ|RHOA|CD200|ROBO1|BAI1|DAG1|GPR56|SRGAP2
GO:0051129	GO Biological Process	Negative regulation of cellular component organization	713	137	1.29e-11	2.37e-13	FKBP4|ITGA3|TRIP13|NGFR|NTN1|STX1B|LGALS1|PSMD10|PFN1|UBE3A|PFN2|LRP1|EFNB2|THOC2|YWHAH|LMAN1|APOE|LGALS3|H3F3B|NAT10|SDCBP|SORL1|CAPZA1|PACSIN2|TUBB4A|MCM2|RAB7A|SEMA3A|NRP1|SLIT1|ARHGDIA|CERS2|NOTCH1|TJP1|HNRNPU|THY1|APP|ACAA2|MAP1B|NPM1|RAD21|ARF6|JAM3|VPS35|ANTXR1|TWF2|MMP14|ADCY6|RBM14|MID1|AURKB|PAK2|GAK|GBA|CLU|ROCK2|NOC2L|CRMP1|HSPA5|PSEN1|EPHA3|RTN4|BAG5|HUWE1|PTN|HNRNPA1|DPYSL3|ABCA2|HM…
GO:0031324	GO Biological Process	Negative regulation of cellular metabolic process	2630	300	0.0054	0.00037	RANBP9|GABARAPL2|NGFR|MIF|APEX1|CSNK2A1|ACOT8|PSMD10|TIMP1|EIF3E|HNRNPL|SGTA|CADM4|NAMPT|C1QBP|DDX5|GAPDH|EIF2AK2|MSH2|NCK2|MSH6|ENO1|SARS|LEPRE1|LRP1|HIST1H4F|TRAP1|PIN1|HSPB1|SMO|TSG101|APOE|TRIM28|VPS25|LGALS3|H3F3B|EIF2S1|LAMTOR5|NOTCH2|NAT10|IGF2BP3|HINT2|SDCBP|SORL1|LRPPRC|ITGAV|PEBP1|IPO5|USP14|C14orf166|CSNK2A2|SLC9A3R1|PPM1F|APLP2|DNAJC10|HAT1|YWHAE|CUL3|STAT3|NNT|SUB1|VDAC1|PRDX5|CDK6|I…
GO:0048523	GO Biological Process	Negative regulation of cellular process	4874	629	5.9e-16	6.67e-18	FKBP4|CYP51A1|ITGA3|RANBP9|GABARAPL2|PSMA4|VAMP3|PSMC4|TRIP13|NGFR|NTN1|ASNS|PSMD5|VCL|PSMD8|STX1B|MIF|MAPK1|LGALS1|TTLL12|MYH9|ST13|RBX1|PSMA3|APEX1|PSME2|CSNK2A1|ACOT8|PSMD10|TIMP1|PSMD7|STUB1|EIF3E|HNRNPL|SGTA|CADM4|NAMPT|AIMP2|PSMA2|PFN1|C1QBP|DDX5|CTSC|PRPF19|GAPDH|SPARC|SKP1|UBE3A|EIF2AK2|MSH2|NCK2|IGFBP2|MSH6|ENO1|SARS|WDR77|LEPRE1|VPS4B|PFN2|CAT|GSTM2|UNG|LRP1|PLCG1|HIST1H4F|RAP2A|EFNB2|T…
GO:1903363	GO Biological Process	Negative regulation of cellular protein catabolic process	89	22	0.0026	0.00016	GABARAPL2|CSNK2A1|SGTA|SDCBP|USP14|CSNK2A2|UBXN1|VPS35|PSEN1|BAG5|RPS7|USP7|ANXA2|RPL5|HSP90AB1|OGT|BAG6|GIPC1|UBAC2|PARK7|CDKN2A|RPL23
GO:0032269	GO Biological Process	Negative regulation of cellular protein metabolic process	1043	176	1.01e-10	2.01e-12	RANBP9|GABARAPL2|NGFR|MIF|CSNK2A1|PSMD10|TIMP1|EIF3E|SGTA|CADM4|GAPDH|EIF2AK2|NCK2|LEPRE1|LRP1|PIN1|HSPB1|TSG101|APOE|VPS25|LGALS3|EIF2S1|LAMTOR5|IGF2BP3|HINT2|SDCBP|SORL1|PEBP1|IPO5|USP14|C14orf166|CSNK2A2|SLC9A3R1|PPM1F|APLP2|DNAJC10|YWHAE|STAT3|NNT|PRDX5|IDE|TIMP3|IGF1R|EIF4A3|RPS3|THY1|UBASH3B|UCHL1|APP|GNAQ|CD109|CALM3|CSTB|UBXN1|COL6A3|NPM1|PRDX3|VPS35|YWHAG|ARL6IP1|QARS|U2AF2|HEG1|GNAI2|HN…
GO:0051093	GO Biological Process	Negative regulation of developmental process	983	126	0.0085	0.0006	FKBP4|NGFR|NTN1|STX1B|MIF|MAPK1|LGALS1|TIMP1|NAMPT|CTSC|SPARC|UBE3A|SARS|WDR77|LRP1|HIST1H4F|EFNB2|THOC2|YWHAH|SMO|ATP1B2|APOE|ACTN4|KRAS|SORT1|SORL1|ITGAV|SLC12A2|STAT3|SEMA3A|NRP1|CDK6|SLIT1|WDR61|ARHGDIA|CERS2|EGFR|NOTCH1|GJA1|HNRNPU|THY1|UBASH3B|CXADR|APP|FZD7|S100B|HSPA9|ARF6|PRDX2|CTNNA1|PRKACA|ADCY6|PRKDC|GAK|ROCK2|PRMT5|CALR|CRMP1|PSEN1|HGS|IDH2|PTCH1|SMAD3|NME1|RTN4|BAG5|TRIO|HUWE1|PTPN1…
GO:0010951	GO Biological Process	Negative regulation of endopeptidase activity	248	40	0.0206	0.0016	NGFR|CSNK2A1|TIMP1|GAPDH|LAMTOR5|SORL1|PEBP1|USP14|APLP2|YWHAE|PRDX5|TIMP3|APP|CD109|CSTB|COL6A3|PRDX3|ARL6IP1|PAK2|BIN1|UBE2O|A2M|ANXA2|AGT|DHCR24|CRB2|PRNP|RPS6KA3|PICALM|DDX3X|CD44|GPX1|SERPINE2|PARK7|POR|USP47|CRYAB|SERPINH1|PCID2|SERPINB6
GO:0042059	GO Biological Process	Negative regulation of epidermal growth factor receptor signaling pathway	48	15	0.0034	0.00022	TSG101|VPS25|STAM2|RAB7A|EGFR|CHMP6|PSEN1|HGS|ARHGEF7|STAM|GRB2|MVP|CDC42|EPS15L1|PTPRJ
GO:0010972	GO Biological Process	Negative regulation of g2/m transition of mitotic cell cycle	92	42	2.52e-12	4.29e-14	PSMA4|PSMC4|PSMD5|PSMD8|RBX1|PSMA3|PSME2|PSMD10|PSMD7|PSMA2|SKP1|VPS4A|PSMC1|PSMA6|PSMD11|PSMB1|PSMD3|PSMB6|PSMA5|PSMB4|PSME3|RAD21|PSMD1|PSMD2|PSMC5|AURKB|CUL1|PSMD12|PSMB5|PSMA7|PSMB2|PSME1|FHL1|PSMD14|PSMC2|PSMD13|PSMC6|PSMA1|PSMD6|USP47|PSMC3|PSMB3
GO:0010629	GO Biological Process	Negative regulation of gene expression	2014	251	0.00015	7.17e-06	MIF|PSMD10|NUTF2|EIF3E|HNRNPL|RPL18A|ITGB8|RPL19|C1QBP|DDX5|GAPDH|RPS12|EIF2AK2|NCK2|ENO1|SARS|HIST1H4F|PIN1|SMO|RPS16|TSG101|APOE|TRIM28|H3F3B|EIF2S1|NOTCH2|IGF2BP3|RPL35|ERP29|RPL8|PPM1F|HAT1|CUL3|STAT3|XPO5|PRDX5|CDK6|CDK2|WDR61|EIF4A3|RPS11|RPS27A|CNPY2|NONO|NOTCH1|RPS3|MTA2|SMARCA5|HNRNPU|APP|NPTN|RPS23|VPS35|COPS2|CENPV|MAP2K1|PA2G4|RPS9|QARS|U2AF2|RPL13|H2AFV|RPL15|RPL38|PSMC5|RPL4|PABPC1|…
GO:0051346	GO Biological Process	Negative regulation of hydrolase activity	450	63	0.0284	0.0024	NGFR|CSNK2A1|TIMP1|GAPDH|LRP1|LGALS3|SORT1|LAMTOR5|SORL1|PEBP1|IPO5|USP14|TMED2|APLP2|YWHAE|MCM2|PRDX5|TIMP3|IQGAP1|IQGAP2|APP|CD109|CSTB|UBXN1|COL6A3|ABCE1|PRDX3|ARL6IP1|GNAI2|PAK2|BIN1|ROCK2|UBE2O|A2M|CHP1|PTN|ANXA2|SLC39A14|AGT|CNN3|DHCR24|CRB2|RCC2|ANXA1|PRNP|RPS6KA3|PICALM|PPP2R4|DDX3X|FKBP1A|RDX|SH3BP4|CD44|GPX1|SERPINE2|PARK7|POR|USP47|CRYAB|SERPINH1|FARP1|PCID2|SERPINB6
GO:1902532	GO Biological Process	Negative regulation of intracellular signal transduction	508	75	0.0038	0.00025	ITGA3|RANBP9|MIF|PSMD10|C1QBP|ENO1|GSTM2|TRAP1|PIN1|HSPB1|APOE|SORL1|PEBP1|SLC9A3R1|NDUFS3|CUL3|PDCD6|SRI|TIMP3|IGF1R|NONO|UCHL1|CALM3|QARS|HEG1|GNAI2|GBA|CLU|NOC2L|BID|PPP2R1A|RASA3|CHP1|BAG5|DLG1|ATP2B4|NF1|EPHA2|STAT1|OPA1|ARHGEF2|AGT|EZR|EIF3A|PTPN1|TXNDC12|VDAC2|HDAC1|EPHB2|PRNP|DNAJA1|STAMBP|ITGB1|PAFAH1B1|GSTP1|DDX3X|SIRPA|SH3BP4|CD44|PTPRJ|RHOA|GPX1|SERPINE2|PPP2CA|PARK7|NDUFA13|ERBB2IP|G…
GO:2001243	GO Biological Process	Negative regulation of intrinsic apoptotic signaling pathway	99	26	0.00034	1.77e-05	MIF|ENO1|TRAP1|HSPB1|NDUFS3|NONO|CLU|NOC2L|BID|BAG5|OPA1|ARHGEF2|PTPN1|TXNDC12|VDAC2|HDAC1|DNAJA1|DDX3X|CD44|GPX1|PARK7|NDUFA13|USP47|SOD2|TPT1|HYOU1
GO:0033673	GO Biological Process	Negative regulation of kinase activity	255	44	0.0043	0.00029	HSPB1|TSG101|APOE|VPS25|SORL1|IPO5|C14orf166|PPM1F|IGF1R|HNRNPU|THY1|UBASH3B|UCHL1|GNAQ|NPM1|PRDX3|YWHAG|QARS|HEG1|PAK2|GBA|CHMP6|PPP2R1A|PSEN1|CHP1|WARS|NF1|AGT|ADAR|PTPN1|EPHB2|IPO7|DNAJA1|PRKAR1A|MVP|ILK|GSTP1|CORO1C|PTPRJ|PPP2CA|PARK7|CDKN2A|H2AFY|GNB2L1
GO:0040013	GO Biological Process	Negative regulation of locomotion	310	55	0.00051	2.75e-05	VCL|MIF|APEX1|TIMP1|PFN2|LRP1|RAP2A|RRAS|PIN1|ATP1B2|APOE|SLC9A3R1|STAT3|SEMA3A|NRP1|PTPN23|CERS2|NOTCH1|GJA1|THY1|CTNNA1|CALR|IDH2|PLCB1|RAP2C|PTN|DPYSL3|HMGB1|ADAM15|ATP2B4|NF1|DPP4|PTPRK|PLXNA3|ENG|CLIC4|CSNK2B|STK24|MLLT4|PDCD10|JUP|KRIT1|ILK|DDT|GSTP1|STRAP|CORO1C|PTPRJ|RHOA|CD200|ROBO1|BAI1|DAG1|GPR56|SRGAP2
GO:0010605	GO Biological Process	Negative regulation of macromolecule metabolic process	2875	380	1e-09	2.19e-11	CYP51A1|RANBP9|GABARAPL2|NGFR|MIF|APEX1|CSNK2A1|ACOT8|PSMD10|TIMP1|NUTF2|EIF3E|HNRNPL|SGTA|RPL18A|CADM4|ITGB8|RPL19|C1QBP|DDX5|GAPDH|RPS12|EIF2AK2|MSH2|NCK2|MSH6|ENO1|SARS|LEPRE1|LRP1|HIST1H4F|PIN1|HSPB1|SMO|RPS16|TSG101|APOE|TRIM28|VPS25|LGALS3|H3F3B|EIF2S1|LAMTOR5|NOTCH2|NAT10|IGF2BP3|RPL35|HINT2|SDCBP|SORL1|LRPPRC|ITGAV|PEBP1|IPO5|USP14|C14orf166|ERP29|CSNK2A2|RPL8|SLC9A3R1|PPM1F|APLP2|DNAJC10…
GO:0043409	GO Biological Process	Negative regulation of mapk cascade	168	29	0.0334	0.0029	RANBP9|PSMD10|PIN1|APOE|SORL1|PEBP1|SLC9A3R1|TIMP3|IGF1R|UCHL1|QARS|GBA|PPP2R1A|DLG1|NF1|AGT|EZR|EIF3A|PTPN1|EPHB2|DNAJA1|PAFAH1B1|GSTP1|SIRPA|PTPRJ|PPP2CA|DAG1|PHB|ITCH
GO:0009892	GO Biological Process	Negative regulation of metabolic process	3124	406	1.29e-09	2.87e-11	CYP51A1|RANBP9|GABARAPL2|NGFR|MIF|APEX1|CSNK2A1|ACOT8|PSMD10|TIMP1|NUTF2|EIF3E|HNRNPL|SGTA|RPL18A|CADM4|NAMPT|ITGB8|RPL19|C1QBP|DDX5|GAPDH|RPS12|LAMA4|LNPEP|EIF2AK2|MSH2|NCK2|MSH6|ENO1|SARS|LEPRE1|LRP1|HIST1H4F|TRAP1|PIN1|HSPB1|SMO|DOCK7|RPS16|TSG101|APOE|TRIM28|VPS25|LGALS3|H3F3B|EIF2S1|LAMTOR5|NOTCH2|NAT10|IGF2BP3|RPL35|HINT2|SDCBP|SORL1|LRPPRC|ITGAV|PEBP1|IPO5|USP14|C14orf166|ERP29|RHEB|CSNK2A…
GO:1905049	GO Biological Process	Negative regulation of metallopeptidase activity	7	5	0.0265	0.0022	TIMP1|LRP1|SORL1|TIMP3|PICALM
GO:0045930	GO Biological Process	Negative regulation of mitotic cell cycle	308	63	3.35e-06	1.15e-07	PSMA4|PSMC4|TRIP13|PSMD5|PSMD8|RBX1|PSMA3|PSME2|PSMD10|PSMD7|PSMA2|SKP1|MSH2|VPS4A|CDK4|PSMC1|PSMA6|PSMD11|PSMB1|SLC9A3R1|PSMD3|CDK6|CDK2|PSMB6|PSMA5|EGFR|PSMB4|PSME3|RAD21|PSMD1|PSMD2|PSMC5|PRKDC|AURKB|CNOT1|CUL1|RPS27L|SMAD3|CTNNB1|DLG1|PSMD12|SCRIB|PSMB5|BUB3|PSMA7|PSMB2|RPA2|PCNA|PSME1|FHL1|PSMD14|PSMC2|TOP2B|PSMD13|PSMC6|PRMT1|TOP2A|PSMA1|PSMD6|CDKN2A|USP47|PSMC3|PSMB3
GO:1901991	GO Biological Process	Negative regulation of mitotic cell cycle phase transition	219	54	1.65e-07	4.76e-09	PSMA4|PSMC4|TRIP13|PSMD5|PSMD8|RBX1|PSMA3|PSME2|PSMD10|PSMD7|PSMA2|SKP1|VPS4A|CDK4|PSMC1|PSMA6|PSMD11|PSMB1|PSMD3|CDK6|CDK2|PSMB6|PSMA5|PSMB4|PSME3|RAD21|PSMD1|PSMD2|PSMC5|PRKDC|AURKB|CNOT1|CUL1|RPS27L|PSMD12|PSMB5|BUB3|PSMA7|PSMB2|RPA2|PCNA|PSME1|FHL1|PSMD14|PSMC2|PSMD13|PSMC6|PRMT1|PSMA1|PSMD6|CDKN2A|USP47|PSMC3|PSMB3
GO:0044092	GO Biological Process	Negative regulation of molecular function	1163	162	4.34e-05	1.83e-06	NGFR|CSNK2A1|PSMD10|TIMP1|STUB1|GAPDH|CAT|GSTM2|LRP1|PHPT1|PIN1|HSPB1|SMO|TSG101|APOE|VPS25|LGALS3|EIF2S1|SORT1|LAMTOR5|CAB39|SORL1|PEBP1|IPO5|USP14|C14orf166|FAF2|TMED2|SLC9A3R1|PPM1F|APLP2|EPB41L5|YWHAE|MCM2|PRDX5|SRI|TIMP3|IGF1R|IQGAP1|PRPSAP2|EIF4A3|RALB|IQGAP2|NOTCH1|HNRNPU|THY1|UBASH3B|UCHL1|APP|GNAQ|CD109|MITD1|CALM3|CSTB|UBXN1|COL6A3|ANXA5|ABCE1|NPM1|PRDX3|PRDX2|YWHAG|ARL6IP1|QARS|HEG1|OX…
GO:1903312	GO Biological Process	Negative regulation of mrna metabolic process	85	19	0.0163	0.0012	HNRNPL|C1QBP|HNRNPU|U2AF2|PABPC1|HNRNPD|HNRNPA0|SRSF7|THRAP3|HNRNPA2B1|PTBP1|DHX9|SYNCRIP|YBX1|SRSF4|HNRNPK|ELAVL1|HNRNPC|RNPS1
GO:0048025	GO Biological Process	Negative regulation of mrna splicing, via spliceosome	23	9	0.0147	0.0011	HNRNPL|C1QBP|U2AF2|SRSF7|HNRNPA2B1|PTBP1|SRSF4|HNRNPK|RNPS1
GO:0051241	GO Biological Process	Negative regulation of multicellular organismal process	1231	157	0.0026	0.00016	FKBP4|CYP51A1|NGFR|NTN1|STX1B|LGALS1|TIMP1|NUTF2|C1QBP|CTSC|LAMA4|SPARC|LNPEP|UBE3A|SARS|WDR77|PFN2|LRP1|HIST1H4F|EFNB2|THOC2|PIN1|YWHAH|SMO|ATP1B2|DOCK7|APOE|CHSY1|SORL1|RHEB|SLC12A2|STAT3|SEMA3A|NRP1|PTPN23|SRI|CDK6|SLIT1|WDR61|ARHGDIA|EIF4A3|SOD1|CERS2|EGFR|NOTCH1|GJA1|THY1|UBASH3B|CXADR|APP|FZD7|NPTN|S100B|ANXA5|HSPA9|ARF6|PRDX2|CTNNA1|PRKACA|ADCY6|ADRBK1|GNAI2|GAK|GBA|BIN1|ROCK2|CALR|CRMP1|P…
GO:0051961	GO Biological Process	Negative regulation of nervous system development	313	60	3.58e-05	1.48e-06	FKBP4|NGFR|NTN1|STX1B|LGALS1|CTSC|UBE3A|LRP1|EFNB2|THOC2|YWHAH|ATP1B2|APOE|SORL1|STAT3|SEMA3A|NRP1|SLIT1|ARHGDIA|CERS2|NOTCH1|THY1|APP|ARF6|CTNNA1|PRKACA|ADCY6|GAK|CALR|CRMP1|PSEN1|IDH2|RTN4|BAG5|PTN|DPYSL3|CTNNB1|NF1|NLGN3|ARHGEF2|DYNLT1|DNM3|PLXNA3|PRKACB|EPHB2|EDNRB|LRP4|PAFAH1B1|NLGN1|GDI1|RHOA|CDK5|EIF4E|HDAC2|VIM|B2M|LDLR|GPR56|SRGAP2|DDX6
GO:0050768	GO Biological Process	Negative regulation of neurogenesis	287	56	4.81e-05	2.04e-06	FKBP4|NGFR|NTN1|STX1B|LGALS1|UBE3A|LRP1|EFNB2|THOC2|YWHAH|ATP1B2|APOE|SORL1|STAT3|SEMA3A|NRP1|ARHGDIA|CERS2|NOTCH1|THY1|APP|ARF6|CTNNA1|ADCY6|GAK|CALR|CRMP1|PSEN1|IDH2|RTN4|BAG5|PTN|DPYSL3|CTNNB1|NF1|NLGN3|ARHGEF2|DYNLT1|DNM3|PLXNA3|EPHB2|EDNRB|LRP4|PAFAH1B1|NLGN1|GDI1|RHOA|CDK5|EIF4E|HDAC2|VIM|B2M|LDLR|GPR56|SRGAP2|DDX6
GO:0043524	GO Biological Process	Negative regulation of neuron apoptotic process	148	26	0.042	0.0037	MSH2|LRP1|PIN1|APOE|KRAS|AARS|NRP1|SOD1|NONO|PSEN1|FYN|DNAJC5|KIF14|NES|GCLM|HSP90AB1|STXBP1|HSPD1|PTPRZ1|STAMBP|ILK|PPT1|RHOA|PARK7|SOD2|HYOU1
GO:1901215	GO Biological Process	Negative regulation of neuron death	211	39	0.0029	0.00019	MSH2|LRP1|PIN1|APOE|KRAS|SORL1|PSMC1|AARS|STAT3|NRP1|SOD1|NONO|APP|VPS35|GBA|PSEN1|TLDC1|CTNNB1|FYN|DNAJC5|KIF14|NES|GCLM|HSP90AB1|STXBP1|HSPD1|PTPRZ1|STAMBP|ILK|PPT1|RHOA|EIF4G1|PARK7|CDK5|CD200|GNB2L1|SOD2|HYOU1|AP2B1
GO:0045665	GO Biological Process	Negative regulation of neuron differentiation	222	43	0.00064	3.49e-05	FKBP4|NGFR|NTN1|STX1B|LGALS1|UBE3A|LRP1|EFNB2|THOC2|YWHAH|APOE|SEMA3A|NRP1|ARHGDIA|CERS2|NOTCH1|THY1|APP|ARF6|ADCY6|GAK|CALR|CRMP1|PSEN1|RTN4|BAG5|DPYSL3|NLGN3|DNM3|PLXNA3|EPHB2|EDNRB|LRP4|PAFAH1B1|NLGN1|GDI1|RHOA|CDK5|EIF4E|HDAC2|VIM|B2M|DDX6
GO:0010977	GO Biological Process	Negative regulation of neuron projection development	151	37	3.36e-05	1.37e-06	FKBP4|NGFR|NTN1|STX1B|LGALS1|UBE3A|LRP1|EFNB2|THOC2|YWHAH|APOE|SEMA3A|NRP1|ARHGDIA|CERS2|THY1|ARF6|ADCY6|GAK|CRMP1|PSEN1|RTN4|BAG5|DPYSL3|NLGN3|DNM3|PLXNA3|EPHB2|LRP4|PAFAH1B1|NLGN1|GDI1|RHOA|CDK5|HDAC2|VIM|B2M
GO:0051172	GO Biological Process	Negative regulation of nitrogen compound metabolic process	2429	286	0.0013	7.58e-05	CYP51A1|RANBP9|GABARAPL2|NGFR|MIF|APEX1|CSNK2A1|ACOT8|PSMD10|TIMP1|EIF3E|HNRNPL|SGTA|CADM4|C1QBP|DDX5|GAPDH|EIF2AK2|MSH2|NCK2|MSH6|ENO1|SARS|LEPRE1|LRP1|HIST1H4F|PIN1|HSPB1|SMO|TSG101|APOE|TRIM28|VPS25|LGALS3|H3F3B|EIF2S1|LAMTOR5|NOTCH2|NAT10|IGF2BP3|HINT2|SDCBP|SORL1|LRPPRC|ITGAV|PEBP1|IPO5|USP14|C14orf166|CSNK2A2|SLC9A3R1|PPM1F|APLP2|DNAJC10|HAT1|YWHAE|CUL3|STAT3|NNT|SUB1|PRDX5|CDK6|IDE|TIMP3|C…
GO:0010639	GO Biological Process	Negative regulation of organelle organization	395	60	0.0076	0.00053	FKBP4|TRIP13|PSMD10|PFN1|PFN2|LMAN1|H3F3B|NAT10|CAPZA1|TUBB4A|MCM2|RAB7A|TJP1|HNRNPU|APP|ACAA2|MAP1B|NPM1|RAD21|TWF2|RBM14|MID1|AURKB|PAK2|CLU|NOC2L|HUWE1|HNRNPA1|TBCD|SPTBN1|DNMT1|TFRC|OPA1|ARHGEF2|CAPZA2|FH|PARP1|LMNA|BUB3|SLC25A5|SPTAN1|MAPRE1|RAD50|DNM2|XRCC5|PRKAR1A|RDX|CTNNA2|TMEM67|CAPZB|GPX1|TOP2A|H2AFY|UBR5|OTUB1|DNM1L|TWF1|HNRNPC|SEC22B|CHMP2A
GO:1903202	GO Biological Process	Negative regulation of oxidative stress-induced cell death	47	13	0.0186	0.0014	TRAP1|HSPB1|NONO|BAG5|TLDC1|CTNNB1|FYN|TXN|PSAP|GPX1|PARK7|GNB2L1|SOD2
GO:0010466	GO Biological Process	Negative regulation of peptidase activity	256	42	0.0129	0.00094	NGFR|CSNK2A1|TIMP1|GAPDH|LRP1|LAMTOR5|SORL1|PEBP1|USP14|APLP2|YWHAE|PRDX5|TIMP3|APP|CD109|CSTB|UBXN1|COL6A3|PRDX3|ARL6IP1|PAK2|BIN1|UBE2O|A2M|ANXA2|AGT|DHCR24|CRB2|PRNP|RPS6KA3|PICALM|DDX3X|CD44|GPX1|SERPINE2|PARK7|POR|USP47|CRYAB|SERPINH1|PCID2|SERPINB6
GO:0045936	GO Biological Process	Negative regulation of phosphate metabolic process	561	89	0.00014	6.4e-06	RANBP9|PSMD10|CADM4|NCK2|PIN1|HSPB1|TSG101|APOE|VPS25|LGALS3|SORL1|PEBP1|IPO5|C14orf166|SLC9A3R1|PPM1F|DNAJC10|YWHAE|STAT3|NNT|TIMP3|IGF1R|IQGAP1|HNRNPU|LPCAT1|THY1|UBASH3B|UCHL1|GNAQ|CD109|CALM3|NPM1|PRDX3|YWHAG|QARS|HEG1|GNAI2|PRKDC|PAK2|GBA|CHMP6|ROCK2|PPP2R1A|PSEN1|CHP1|PTN|ABCA2|DLG1|WARS|NF1|KIRREL|DMD|AGT|PARP1|EZR|ADAR|EIF3A|PPAP2B|PTPN1|YWHAB|ENG|EPHB2|PRNP|IPO7|DNAJA1|DYNLL1|PRKAR1A|PPP…
GO:0042326	GO Biological Process	Negative regulation of phosphorylation	449	76	9.05e-05	4.08e-06	RANBP9|PSMD10|CADM4|NCK2|PIN1|HSPB1|TSG101|APOE|VPS25|SORL1|PEBP1|IPO5|C14orf166|SLC9A3R1|PPM1F|DNAJC10|STAT3|NNT|TIMP3|IGF1R|HNRNPU|THY1|UBASH3B|UCHL1|GNAQ|CD109|CALM3|NPM1|PRDX3|YWHAG|QARS|HEG1|PRKDC|PAK2|GBA|CHMP6|PPP2R1A|PSEN1|CHP1|DLG1|WARS|NF1|KIRREL|DMD|AGT|EZR|ADAR|EIF3A|PPAP2B|PTPN1|ENG|EPHB2|PRNP|IPO7|DNAJA1|DYNLL1|PRKAR1A|MVP|ILK|PAFAH1B1|GSTP1|SIRPA|STRAP|CORO1C|PTPRJ|RHOA|EIF4G1|PPP2…
GO:0043069	GO Biological Process	Negative regulation of programmed cell death	908	148	4.13e-08	1.09e-09	NGFR|ASNS|MIF|CSNK2A1|PSMD10|TIMP1|EIF2AK2|MSH2|ENO1|CAT|UNG|LRP1|TRAP1|PIN1|HSPB1|SMO|DAD1|APOE|LGALS3|KRAS|LAMTOR5|NOTCH2|ITGAV|AARS|CSNK2A2|NDUFS3|YWHAE|NNT|ICAM1|NRP1|PRDX5|IGF1R|ARHGDIA|SOD1|RPS27A|EGFR|NONO|TNFRSF10B|NOTCH1|SLC25A4|ACAA2|AKR1B1|ACTC1|PSME3|ANXA5|NAA15|NPM1|HSPA9|PRDX3|HSP90B1|PRDX2|DDB1|PA2G4|CTNNA1|ARF4|ARL6IP1|QARS|PSMC5|GNAI2|PRKDC|AURKB|PAK2|CLU|NOC2L|BID|NQO1|C3orf58|U…
GO:0032435	GO Biological Process	Negative regulation of proteasomal ubiquitin-dependent protein catabolic process	37	11	0.0252	0.002	SGTA|SDCBP|USP14|UBXN1|BAG5|USP7|HSP90AB1|OGT|BAG6|GIPC1|PARK7
GO:0042177	GO Biological Process	Negative regulation of protein catabolic process	135	34	5.05e-05	2.17e-06	CYP51A1|GABARAPL2|CSNK2A1|TIMP1|SGTA|PIN1|SDCBP|USP14|CSNK2A2|TIMP3|EGFR|UBXN1|VPS35|SF3B3|PSEN1|SMAD3|BAG5|RPS7|USP7|ANXA2|FYN|FLNA|RPL5|HSP90AB1|OGT|BAG6|GIPC1|UBAC2|SERPINE2|PARK7|CDKN2A|RPL23|BAI1|PHB
GO:0006469	GO Biological Process	Negative regulation of protein kinase activity	236	42	0.0034	0.00022	HSPB1|TSG101|APOE|VPS25|SORL1|IPO5|C14orf166|PPM1F|IGF1R|THY1|UBASH3B|UCHL1|GNAQ|NPM1|YWHAG|QARS|HEG1|PAK2|GBA|CHMP6|PPP2R1A|PSEN1|CHP1|WARS|NF1|AGT|ADAR|PTPN1|EPHB2|IPO7|DNAJA1|PRKAR1A|MVP|ILK|GSTP1|CORO1C|PTPRJ|PPP2CA|PARK7|CDKN2A|H2AFY|GNB2L1
GO:0051248	GO Biological Process	Negative regulation of protein metabolic process	1096	187	8.77e-12	1.57e-13	CYP51A1|RANBP9|GABARAPL2|NGFR|MIF|CSNK2A1|ACOT8|PSMD10|TIMP1|EIF3E|SGTA|CADM4|GAPDH|EIF2AK2|NCK2|LEPRE1|LRP1|PIN1|HSPB1|TSG101|APOE|VPS25|LGALS3|EIF2S1|LAMTOR5|IGF2BP3|HINT2|SDCBP|SORL1|ITGAV|PEBP1|IPO5|USP14|C14orf166|CSNK2A2|SLC9A3R1|PPM1F|APLP2|DNAJC10|YWHAE|STAT3|NNT|PRDX5|IDE|TIMP3|IGF1R|EIF4A3|EGFR|RPS3|THY1|UBASH3B|UCHL1|APP|GNAQ|CD109|CALM3|CSTB|UBXN1|COL6A3|NPM1|PRDX3|VPS35|SF3B3|YWHAG|A…
GO:1903321	GO Biological Process	Negative regulation of protein modification by small protein conjugation or removal	88	23	0.00099	5.64e-05	RPS3|UBXN1|U2AF2|PSEN1|CHP1|BAG5|RPS7|CTNNB1|FYN|RPL5|OGT|HSPA1B|VPS28|DNAJA1|SQSTM1|PLAA|PARK7|CDKN2A|CDK5|RPL23|UBR5|BAI1|OTUB1
GO:0031400	GO Biological Process	Negative regulation of protein modification process	602	107	1.68e-07	4.87e-09	RANBP9|PSMD10|CADM4|NCK2|LEPRE1|PIN1|HSPB1|TSG101|APOE|VPS25|LGALS3|HINT2|SORL1|PEBP1|IPO5|C14orf166|SLC9A3R1|PPM1F|DNAJC10|YWHAE|NNT|TIMP3|IGF1R|RPS3|THY1|UBASH3B|UCHL1|GNAQ|CD109|CALM3|UBXN1|NPM1|YWHAG|QARS|U2AF2|HEG1|GNAI2|PRKDC|PAK2|GBA|CHMP6|ROCK2|NOC2L|CRTAP|PPP2R1A|PSEN1|CHP1|BAG5|RPS7|PTN|CTNNB1|DLG1|FYN|WARS|ATP2B4|NF1|KIRREL|DNMT1|DMD|FH|AGT|EZR|ADAR|EIF3A|RPL5|PPAP2B|PTPN1|YWHAB|ENG|OG…
GO:0001933	GO Biological Process	Negative regulation of protein phosphorylation	411	71	9.89e-05	4.55e-06	RANBP9|PSMD10|CADM4|NCK2|PIN1|HSPB1|TSG101|APOE|VPS25|SORL1|PEBP1|IPO5|C14orf166|SLC9A3R1|PPM1F|DNAJC10|NNT|TIMP3|IGF1R|THY1|UBASH3B|UCHL1|GNAQ|CD109|CALM3|NPM1|YWHAG|QARS|HEG1|PRKDC|PAK2|GBA|CHMP6|PPP2R1A|PSEN1|CHP1|DLG1|WARS|NF1|KIRREL|DMD|AGT|EZR|ADAR|EIF3A|PPAP2B|PTPN1|ENG|EPHB2|PRNP|IPO7|DNAJA1|PRKAR1A|MVP|ILK|PAFAH1B1|GSTP1|SIRPA|STRAP|CORO1C|PTPRJ|EIF4G1|PPP2R5D|PPP2CA|PARK7|CDKN2A|H2AFY|G…
GO:0031397	GO Biological Process	Negative regulation of protein ubiquitination	76	22	0.00042	2.22e-05	RPS3|UBXN1|U2AF2|PSEN1|CHP1|BAG5|RPS7|FYN|RPL5|OGT|HSPA1B|VPS28|DNAJA1|SQSTM1|PLAA|PARK7|CDKN2A|CDK5|RPL23|UBR5|BAI1|OTUB1
GO:0031333	GO Biological Process	Negative regulation of protein-containing complex assembly	133	31	0.00042	2.21e-05	FKBP4|PFN1|PFN2|SORL1|CAPZA1|TUBB4A|JAM3|VPS35|TWF2|GBA|CLU|HSPA5|HMGB1|TBCD|SPTBN1|ARHGEF2|CAPZA2|KIF14|VDAC2|SPTAN1|STXBP1|MAPRE1|RPL13A|DDX3X|CDC42|RDX|CAPZB|LAMP2|PARK7|CRYAB|TWF1
GO:0045861	GO Biological Process	Negative regulation of proteolysis	356	60	0.00081	4.54e-05	GABARAPL2|NGFR|CSNK2A1|TIMP1|SGTA|GAPDH|LRP1|LAMTOR5|SDCBP|SORL1|PEBP1|USP14|CSNK2A2|APLP2|YWHAE|PRDX5|IDE|TIMP3|APP|CD109|CSTB|UBXN1|COL6A3|PRDX3|ARL6IP1|PAK2|BIN1|UBE2O|A2M|PSEN1|BAG5|RPS7|USP7|ANXA2|AGT|RPL5|DHCR24|HSP90AB1|CRB2|OGT|BAG6|PRNP|RPS6KA3|GIPC1|PICALM|DDX3X|UBAC2|CD44|GPX1|SERPINE2|PARK7|CDKN2A|CDK5|POR|RPL23|USP47|CRYAB|SERPINH1|PCID2|SERPINB6
GO:1903051	GO Biological Process	Negative regulation of proteolysis involved in cellular protein catabolic process	76	20	0.0025	0.00016	GABARAPL2|CSNK2A1|SGTA|SDCBP|USP14|CSNK2A2|UBXN1|PSEN1|BAG5|RPS7|USP7|RPL5|HSP90AB1|OGT|BAG6|GIPC1|UBAC2|PARK7|CDKN2A|RPL23
GO:1903427	GO Biological Process	Negative regulation of reactive oxygen species biosynthetic process	31	10	0.0244	0.002	TRAP1|STAT3|ROCK2|FYN|ATP2B4|HSPD1|KHSRP|SIRPA|RHOA|PARK7
GO:2000378	GO Biological Process	Negative regulation of reactive oxygen species metabolic process	57	14	0.0298	0.0025	TRAP1|STAT3|VDAC1|HK2|ROCK2|FYN|ATP2B4|HSPD1|G6PD|KHSRP|SIRPA|RHOA|PARK7|CRYAB
GO:1903573	GO Biological Process	Negative regulation of response to endoplasmic reticulum stress	47	13	0.0186	0.0014	SGTA|NCK2|USP14|UBXN1|CLU|HSPA5|OPA1|PTPN1|TXNDC12|UBAC2|PARK7|GNB2L1|HYOU1
GO:1902883	GO Biological Process	Negative regulation of response to oxidative stress	50	15	0.0047	0.00031	TRAP1|HSPB1|NONO|BAG5|GGT7|TLDC1|CTNNB1|FYN|TXN|PSAP|GPX1|PARK7|H2AFY|GNB2L1|SOD2
GO:0048585	GO Biological Process	Negative regulation of response to stimulus	1636	236	1.48e-08	3.67e-10	ITGA3|RANBP9|PSMA4|PSMC4|NGFR|NTN1|PSMD5|PSMD8|MIF|TTLL12|RBX1|PSMA3|PSME2|CSNK2A1|PSMD10|PSMD7|STUB1|SGTA|CADM4|NAMPT|PSMA2|C1QBP|NCK2|IGFBP2|ENO1|GSTM2|LRP1|TRAP1|PHPT1|PIN1|HSPB1|TSG101|APOE|VPS25|LGALS3|PTPRE|NT5E|SORL1|ITGAV|PSMC1|PEBP1|PSMA6|USP14|PSMD11|PSMB1|SLC12A2|CSNK2A2|SLC9A3R1|NDUFS3|STAM2|GPC1|CUL3|PSMD3|ICAM1|PDCD6|RAB7A|SEMA3A|NRP1|SRI|CDK6|TIMP3|IGF1R|CDH2|EIF4A3|SOD1|PSMB6|PSMA…
GO:0033119	GO Biological Process	Negative regulation of rna splicing	27	11	0.0037	0.00024	HNRNPL|C1QBP|U2AF2|SRSF7|HNRNPA2B1|RPS26|PTBP1|SRSF4|HNRNPK|RPS13|RNPS1
GO:0009968	GO Biological Process	Negative regulation of signal transduction	1271	193	2.05e-08	5.15e-10	ITGA3|RANBP9|PSMA4|PSMC4|NGFR|NTN1|PSMD5|PSMD8|MIF|TTLL12|RBX1|PSMA3|PSME2|CSNK2A1|PSMD10|PSMD7|STUB1|CADM4|PSMA2|C1QBP|NCK2|IGFBP2|ENO1|GSTM2|LRP1|TRAP1|PHPT1|PIN1|HSPB1|TSG101|APOE|VPS25|LGALS3|PTPRE|SORL1|ITGAV|PSMC1|PEBP1|PSMA6|PSMD11|PSMB1|CSNK2A2|SLC9A3R1|NDUFS3|STAM2|GPC1|CUL3|PSMD3|ICAM1|PDCD6|RAB7A|NRP1|SRI|TIMP3|IGF1R|CDH2|EIF4A3|PSMB6|PSMA5|RPS27A|EGFR|NONO|TNFRSF10B|NOTCH1|THY1|UBASH3…
GO:0023057	GO Biological Process	Negative regulation of signaling	1385	206	2.38e-08	6.02e-10	ITGA3|RANBP9|PSMA4|PSMC4|NGFR|NTN1|PSMD5|PSMD8|MIF|TTLL12|RBX1|PSMA3|PSME2|CSNK2A1|PSMD10|PSMD7|STUB1|CADM4|PSMA2|C1QBP|NCK2|IGFBP2|ENO1|GSTM2|LRP1|TRAP1|PHPT1|PIN1|HSPB1|RAP1B|TSG101|APOE|VPS25|LGALS3|PTPRE|SORL1|ITGAV|PSMC1|PEBP1|PSMA6|PSMD11|PSMB1|CSNK2A2|SLC9A3R1|NDUFS3|STAM2|GPC1|BCHE|CUL3|PSMD3|ICAM1|PDCD6|RAB7A|NRP1|SRI|TIMP3|IGF1R|CDH2|EIF4A3|PFKL|PSMB6|PSMA5|RPS27A|EGFR|NONO|TNFRSF10B|NO…
GO:1902904	GO Biological Process	Negative regulation of supramolecular fiber organization	143	26	0.0297	0.0025	FKBP4|PFN1|PFN2|APOE|CAPZA1|TUBB4A|TJP1|MAP1B|TWF2|MID1|PAK2|CLU|TBCD|SPTBN1|ARHGEF2|CAPZA2|SPTAN1|HSPG2|MAPRE1|RDX|CTNNA2|CAPZB|HSPA8|CRYAB|TWF1|LDLR
GO:1905809	GO Biological Process	Negative regulation of synapse organization	25	9	0.0222	0.0018	UBE3A|APOE|SLIT1|PTN|FYN|NLGN3|DNM3|PRNP|NLGN1
GO:0051348	GO Biological Process	Negative regulation of transferase activity	294	50	0.0025	0.00016	PHPT1|HSPB1|TSG101|APOE|VPS25|SORL1|IPO5|C14orf166|PPM1F|IGF1R|HNRNPU|THY1|UBASH3B|UCHL1|GNAQ|NPM1|PRDX3|YWHAG|QARS|HEG1|PAK2|GBA|CHMP6|PPP2R1A|PSEN1|EIF4A2|CHP1|BAG5|RPS7|WARS|NF1|AGT|ADAR|RPL5|PTPN1|EPHB2|IPO7|DNAJA1|PRKAR1A|MVP|ILK|GSTP1|CORO1C|PTPRJ|PPP2CA|PARK7|CDKN2A|RPL23|H2AFY|GNB2L1
GO:0017148	GO Biological Process	Negative regulation of translation	136	29	0.0025	0.00015	EIF3E|GAPDH|EIF2AK2|EIF2S1|IGF2BP3|STAT3|EIF4A3|RPS3|HNRNPD|TYMS|ROCK2|NCL|CALR|CNOT1|CAPRIN1|PUS7|FXR1|EPRS|SYNCRIP|YBX1|EIF6|HNRNPR|RPL13A|KHSRP|DDX3X|DHX36|EIF4E|GNB2L1|UPF1
GO:0051051	GO Biological Process	Negative regulation of transport	443	76	6.1e-05	2.65e-06	CYP51A1|VAMP3|STX1B|VPS4B|GSTM2|RAP1B|LMAN1|APOE|LGALS3|CAB39|SDCBP|ITGAV|ERP29|SLC9A3R1|PPM1F|PACSIN2|YWHAE|ICAM1|RAB7A|SRI|PFKL|ARL6IP5|NOTCH1|GJA1|ACAA2|CALM3|MAP1B|FABP5|ARF6|VPS35|ARHGAP1|OXSR1|GNAI2|BIN1|IDH2|CHP1|EPHA3|CAMK2D|ACSL4|PTPN11|ABCA2|HMGB1|ATP7A|RAC1|NF1|ATP1A2|COMT|CD47|AGT|SLC30A1|PEA15|RAP1A|STXBP3|SLC25A5|TXN|EPHB2|ANXA1|YWHAQ|PICALM|ABAT|GRB10|SIRPA|NEDD4L|UBAC2|GDI1|SERPIN…
GO:2000059	GO Biological Process	Negative regulation of ubiquitin-dependent protein catabolic process	51	18	0.00028	1.4e-05	CSNK2A1|SGTA|SDCBP|USP14|CSNK2A2|UBXN1|PSEN1|BAG5|RPS7|USP7|RPL5|HSP90AB1|OGT|BAG6|GIPC1|PARK7|CDKN2A|RPL23
GO:0051444	GO Biological Process	Negative regulation of ubiquitin-protein transferase activity	17	7	0.0362	0.0031	PSEN1|BAG5|RPS7|RPL5|PARK7|CDKN2A|RPL23
GO:1901343	GO Biological Process	Negative regulation of vasculature development	132	24	0.0403	0.0036	NGFR|SPARC|SARS|SLC12A2|NOTCH1|ROCK2|HGS|RTN4|PTN|CTNNB1|ATP2B4|NF1|EPHA2|DNMT1|COL4A2|STAT1|AGT|PGK1|HSPG2|PDCD10|KRIT1|RHOA|BAI1|GTF2I
GO:0030178	GO Biological Process	Negative regulation of wnt signaling pathway	218	53	3.29e-07	9.9e-09	PSMA4|PSMC4|PSMD5|PSMD8|RBX1|PSMA3|PSME2|PSMD10|PSMD7|PSMA2|IGFBP2|LRP1|APOE|PSMC1|PSMA6|PSMD11|PSMB1|SLC9A3R1|CUL3|PSMD3|CDH2|PSMB6|PSMA5|NOTCH1|APP|PSMB4|PSME3|PSMD1|PSMD2|PSMC5|PSMD12|PSMB5|PSMA7|PSMB2|HDAC1|LRP4|PSME1|G3BP1|GRB10|CTNND1|UBAC2|PSMD14|PSMC2|PSMD13|PSMC6|PSMA1|PSMD6|CSNK1A1|GNB2L1|PFDN5|RUVBL2|PSMC3|PSMB3
GO:0007399	GO Biological Process	Nervous system development	2371	377	2.31e-20	1.87e-22	FKBP4|RALA|ITGA3|RANBP9|NGFR|NTN1|OXCT1|EFNB1|VCL|STX1B|MAPK1|LGALS1|MTHFD1|GSS|TBCB|RAB3A|LAMB1|PLOD3|PFN1|NAGLU|PRPF19|RAB35|TMEM30A|UBE3A|GNB4|NCK2|LEPRE1|ATIC|LRP1|PLCG1|RAP2A|EFNB2|MBOAT7|THOC2|COX6B1|PIN1|YWHAH|SMO|ATP1B2|DOCK7|APOE|NCAN|ATXN10|KRAS|GSTM3|NOTCH2|SLC38A2|KIDINS220|DOCK10|IGF2BP3|TUBB2B|SORL1|ADAM10|ARL3|RAB21|HEXB|MAN2A1|AARS|RHEB|TMED2|CSNK2A2|SLC9A3R1|VAMP7|NAPA|NDUFS3|ARC…
GO:0048857	GO Biological Process	Neural nucleus development	64	22	5.36e-05	2.31e-06	GNB4|COX6B1|YWHAH|NDUFS3|YWHAE|GLUD1|CALM3|CKB|HSPA5|SEC16A|SCRIB|ACTB|ATP5F1|YWHAQ|DYNLL1|G6PD|CNP|CDC42|RHOA|SEC24B|LDHA|PLP1
GO:0022008	GO Biological Process	Neurogenesis	1657	286	4.15e-19	3.55e-21	FKBP4|ITGA3|RANBP9|NGFR|NTN1|EFNB1|VCL|STX1B|MAPK1|LGALS1|RAB3A|LAMB1|NAGLU|PRPF19|RAB35|TMEM30A|UBE3A|NCK2|LEPRE1|LRP1|PLCG1|RAP2A|EFNB2|MBOAT7|THOC2|PIN1|YWHAH|SMO|ATP1B2|DOCK7|APOE|ATXN10|KRAS|NOTCH2|KIDINS220|DOCK10|TUBB2B|SORL1|ADAM10|ARL3|RAB21|HEXB|MAN2A1|RHEB|SLC9A3R1|VAMP7|NAPA|GPC1|FARP2|YWHAE|BCHE|CNTNAP1|STAT3|RAB10|SCARB2|SLC1A3|TNC|SEMA3A|NRP1|CDK6|SLIT1|EIF2B2|IQGAP1|CDH2|ARHGDIA|S…
GO:0051402	GO Biological Process	Neuron apoptotic process	46	12	0.0376	0.0033	NGFR|GAPDH|PIGT|APP|AIFM1|NCSTN|BID|HSPA5|PSEN1|CIT|FAM162A|CDK5
GO:0070997	GO Biological Process	Neuron death	56	15	0.0117	0.00085	NGFR|NAMPT|GAPDH|PIGT|APP|AIFM1|NCSTN|BID|HSPA5|PSEN1|BAG5|DPYSL4|CIT|FAM162A|CDK5
GO:0048666	GO Biological Process	Neuron development	827	165	2.85e-15	3.49e-17	RANBP9|NGFR|NTN1|EFNB1|VCL|MAPK1|RAB3A|LAMB1|NAGLU|RAB35|NCK2|LRP1|PLCG1|EFNB2|THOC2|SMO|DOCK7|APOE|ATXN10|NOTCH2|KIDINS220|DOCK10|ARL3|SLC9A3R1|GPC1|FARP2|CNTNAP1|RAB10|SLC1A3|TNC|SEMA3A|NRP1|SLIT1|IQGAP1|SOD1|CELSR2|EGFR|NOTCH1|GPM6A|GJA1|THY1|UCHL1|APP|DPYSL5|NPTN|S100B|DBN1|SLC4A7|MAP1B|HPRT1|JAM3|RAB8A|RAC3|CTNNA1|ALCAM|ARF4|KIF5B|DPYSL2|UBA6|PAK2|USP9X|PITPNA|PLXND1|ENSP00000320295|LLGL1|CR…
GO:0030182	GO Biological Process	Neuron differentiation	1019	183	3.18e-13	4.79e-15	RANBP9|NGFR|NTN1|EFNB1|VCL|MAPK1|RAB3A|LAMB1|NAGLU|RAB35|NCK2|LRP1|PLCG1|EFNB2|THOC2|PIN1|SMO|DOCK7|APOE|ATXN10|NOTCH2|KIDINS220|DOCK10|ARL3|SLC9A3R1|NAPA|GPC1|FARP2|CNTNAP1|STAT3|RAB10|SLC1A3|TNC|SEMA3A|NRP1|SLIT1|IQGAP1|SOD1|CELSR2|EGFR|NOTCH1|PIGT|GPM6A|GJA1|THY1|UCHL1|APP|FZD7|AIFM1|DPYSL5|NPTN|S100B|GPC2|DBN1|SLC4A7|MAP1B|HPRT1|JAM3|COPS2|RAB8A|MAP2K1|RAC3|CTNNA1|ALCAM|ARF4|KIF5B|DPYSL2|UBA6…
GO:0031175	GO Biological Process	Neuron projection development	680	152	1.09e-17	1.07e-19	RANBP9|NGFR|NTN1|EFNB1|VCL|MAPK1|RAB3A|LAMB1|RAB35|NCK2|LRP1|PLCG1|EFNB2|SMO|DOCK7|APOE|ATXN10|NOTCH2|KIDINS220|DOCK10|SLC9A3R1|GPC1|CNTNAP1|RAB10|TNC|SEMA3A|NRP1|SLIT1|IQGAP1|SOD1|CELSR2|EGFR|NOTCH1|GPM6A|GJA1|UCHL1|APP|DPYSL5|NPTN|S100B|DBN1|MAP1B|HPRT1|JAM3|RAB8A|RAC3|CTNNA1|ALCAM|ARF4|KIF5B|DPYSL2|UBA6|PAK2|USP9X|PITPNA|PLXND1|ENSP00000320295|LLGL1|CRMP1|EPHB3|PTCH1|BSG|HSP90AA1|EPHA3|RTN4|TR…
GO:1990138	GO Biological Process	Neuron projection extension	64	21	0.00015	7.06e-06	VCL|SEMA3A|NRP1|SLIT1|IQGAP1|MAP1B|ALCAM|USP9X|HSP90AA1|CTNNB1|NLGN3|NRP2|PLXNA3|SLC9A6|HSP90AB1|PLXNA1|ITGB1|CDK5|DDR1|CYFIP2|CYFIP1
GO:0097485	GO Biological Process	Neuron projection guidance	276	65	2.6e-08	6.6e-10	RANBP9|NGFR|NTN1|EFNB1|MAPK1|LRP1|PLCG1|EFNB2|SMO|NOTCH2|GPC1|SEMA3A|NRP1|SLIT1|NOTCH1|APP|DPYSL5|NPTN|ALCAM|KIF5B|DPYSL2|PLXND1|ENSP00000320295|CRMP1|EPHB3|PTCH1|BSG|EPHA3|TRIO|RHOG|DPYSL4|PTPN11|FYN|RAC1|SPTBN1|EPHA2|PLXNB1|NRP2|MYH10|EZR|VANGL2|PLXNA3|L1CAM|SPTAN1|LYPLA2|EPHB2|TMEFF1|NRCAM|AGRN|PTPRA|VLDLR|LAMA1|GRB2|PLXNA1|GAP43|GRB10|KIF5C|PRKCA|PLXNB2|CDK5|ROBO1|DAG1|CYFIP2|NCAM1|CYFIP1
GO:0048812	GO Biological Process	Neuron projection morphogenesis	495	120	4.67e-16	5.2e-18	RANBP9|NGFR|NTN1|EFNB1|VCL|MAPK1|RAB3A|LRP1|PLCG1|EFNB2|SMO|DOCK7|NOTCH2|KIDINS220|DOCK10|GPC1|CNTNAP1|RAB10|SEMA3A|NRP1|SLIT1|IQGAP1|CELSR2|EGFR|NOTCH1|GPM6A|GJA1|UCHL1|APP|DPYSL5|NPTN|S100B|DBN1|MAP1B|HPRT1|RAB8A|ALCAM|KIF5B|DPYSL2|USP9X|PITPNA|PLXND1|ENSP00000320295|LLGL1|CRMP1|EPHB3|PTCH1|BSG|HSP90AA1|EPHA3|TRIO|RHOG|DPYSL4|PTPN11|PTN|MAP4K4|CTNNB1|ATP7A|FYN|MINK1|RAC1|SPTBN1|ACTB|ATL1|EPHA2|…
GO:0106027	GO Biological Process	Neuron projection organization	39	13	0.0051	0.00034	ITGA3|DOCK10|TANC1|IGF1R|APP|PSEN1|EPHB3|FYN|DCTN1|EPHB2|PRNP|CDC42|ATP1A3
GO:0008038	GO Biological Process	Neuron recognition	50	13	0.0279	0.0023	SEMA3A|NRP1|APP|NPTN|EPHB3|BSG|EPHA3|RTN4|EPHB2|NRCAM|GAP43|YWHAZ|ROBO1
GO:0099637	GO Biological Process	Neurotransmitter receptor transport	36	11	0.0215	0.0017	STX1B|VPS35|RAB8A|KIF5B|HIP1|AP3D1|SCRIB|DNM3|DNM2|KIF5C|AP2B1
GO:0007269	GO Biological Process	Neurotransmitter secretion	102	21	0.0217	0.0017	STX1B|RAB3A|SNAP23|NAPA|LIN7C|VAMP2|STX4|PSEN1|SCRIB|NF1|DNAJC5|SV2A|STXBP3|STXBP1|CASK|STX2|SEPT5|NLGN1|PPT1|CDK5|HSPA8
GO:0006836	GO Biological Process	Neurotransmitter transport	139	26	0.0221	0.0018	STX1B|RAB3A|SNAP23|NAPA|SLC1A3|LIN7C|GLUL|VAMP2|STX4|PSEN1|SCRIB|NF1|DNAJC5|ATP1A2|SV2A|STXBP3|STXBP1|CASK|STX2|SLC29A1|SEPT5|NLGN1|PPT1|PARK7|CDK5|HSPA8
GO:0043312	GO Biological Process	Neutrophil degranulation	484	167	2.61e-37	8.79e-40	SLC2A3|STK10|VCL|MIF|MAPK1|PYGL|ATP6V1D|PYGB|PGRMC1|PSMD7|RAB3A|PSMA2|ALDOC|CTSC|MLEC|TMEM30A|CTSD|CAT|CD97|SNAP23|COPB1|RAP1B|ACLY|LGALS3|GNS|CAB39|GGH|SDCBP|ADAM10|DNAJC13|ITGAV|HEXB|PSMD11|FAF2|PSMB1|COTL1|ERP44|VAMP7|PSMD3|ATP6V0A1|RAB10|RAB7A|IQGAP1|PFKL|PSMA5|S100A11|FTH1|IQGAP2|LAMTOR1|LPCAT1|STOM|CCT8|KPNB1|PDXK|CSTB|AGL|NCSTN|APEH|FABP5|CCT2|PA2G4|GAA|GLB1|EEF2|PSMD1|PSMD2|RAB6A|TOLLIP|P…
GO:0002446	GO Biological Process	Neutrophil mediated immunity	495	168	7.82e-37	2.81e-39	SLC2A3|STK10|VCL|MIF|MAPK1|PYGL|ATP6V1D|PYGB|PGRMC1|PSMD7|RAB3A|PSMA2|ALDOC|CTSC|MLEC|TMEM30A|CTSD|CAT|CD97|SNAP23|COPB1|RAP1B|ACLY|LGALS3|GNS|CAB39|GGH|SDCBP|ADAM10|DNAJC13|ITGAV|HEXB|PSMD11|FAF2|PSMB1|COTL1|ERP44|VAMP7|PSMD3|ATP6V0A1|RAB10|RAB7A|IQGAP1|PFKL|PSMA5|S100A11|FTH1|IQGAP2|LAMTOR1|LPCAT1|STOM|CCT8|KPNB1|PDXK|CSTB|AGL|NCSTN|APEH|FABP5|CCT2|PA2G4|GAA|GLB1|EEF2|PSMD1|PSMD2|RAB6A|TOLLIP|P…
GO:0006491	GO Biological Process	N-glycan processing	18	7	0.0449	0.004	MAN2A1|GANAB|MAN1A2|MAN1B1|MAN1C1|MAN2A2|PRKCSH
GO:0038061	GO Biological Process	NIK/NF-kappaB signaling	81	39	5.22e-12	9.24e-14	PSMA4|PSMC4|PSMD5|PSMD8|PSMA3|PSME2|PSMD10|PSMD7|PSMA2|SKP1|PSMC1|PSMA6|PSMD11|PSMB1|TRAF4|PSMD3|PSMB6|PSMA5|TNFRSF10B|PSMB4|PSME3|PSMD1|PSMD2|PSMC5|CUL1|COPS8|PSMD12|PSMB5|PSMA7|PSMB2|PSME1|PSMD14|PSMC2|PSMD13|PSMC6|PSMA1|PSMD6|PSMC3|PSMB3
GO:0006807	GO Biological Process	Nitrogen compound metabolic process	6852	1020	3.03e-63	3.63e-66	FKBP4|RHBDD2|RANBP9|PSMA4|RCN1|AQR|PSMC4|TRIP13|HSD17B10|NGFR|ASNS|STK10|PLOD1|TRMT6|DLD|PSMD5|NANS|PSMD8|TECR|SNRPD3|MAPK1|SLC25A1|PDXP|LGALS1|RTCB|MCM5|TTLL12|MYH9|RBX1|SUPT16H|FKBP3|PSMA3|EIF5|MTHFD1|APEX1|PSME2|GSS|EEF1A2|CSNK2A1|AHCY|ACOT8|PSMD10|PGRMC1|TIMP1|PSMD7|STUB1|EXTL3|EIF3E|GSR|HNRNPL|SGTA|FBL|RPL18A|RAB3A|LAMB1|NAMPT|ITGB8|OGDH|AIMP2|PLOD3|RPA3|PSMA2|RPL19|C1QBP|CPD|CCDC47|DDX5|NAG…
GO:0071705	GO Biological Process	Nitrogen compound transport	1823	425	1.25e-58	1.86e-61	ARF5|M6PR|GABARAPL2|VAMP3|NGFR|HSPB11|TMED1|STX1B|TIMM13|SLC25A1|MYH9|ATP6V1D|ACOT8|RP2|NUTF2|ECH1|SGTA|CDC37|RPL18A|RAB3A|FIS1|YKT6|CHMP5|RPL19|GOLT1B|RAB35|RPS12|EXOC2|TMEM30A|SLC1A4|VPS4B|CAT|LRP1|SEC61A1|RAB22A|NUP85|THOC2|CANX|HSPB1|YWHAH|SNAP23|COPB1|LMAN1|RPS16|TSG101|APOE|XPO7|ACTN4|SLC6A8|ATP6V1E1|VPS25|EXOC4|NUP210|VPS4A|AP3B1|SORT1|ARF3|SLC38A2|STX6|IGF2BP3|KDELR2|SRSF1|LRRC8A|RPL35|SD…
GO:0035567	GO Biological Process	Non-canonical wnt signaling pathway	130	55	5.69e-15	7.15e-17	PSMA4|PSMC4|PSMD5|PSMD8|PSMA3|PSME2|PSMD10|PSMD7|PSMA2|PFN1|PSMC1|PSMA6|PSMD11|PSMB1|GNAO1|PSMD3|PSMB6|PSMA5|CELSR2|FZD7|PSMB4|CALM3|AP2M1|PSME3|PSMD1|PSMD2|PSMC5|AP2A2|GNG2|PLCB1|CTNNB1|PSMD12|RAC1|AP2A1|PSMB5|VANGL2|PSMA7|PSMB2|GPC6|PSME1|CDC42|PSMD14|PSMC2|PSMD13|RHOA|PSMC6|PSMA1|PSMD6|PTK7|PLCB3|CLTC|PSMC3|GNB1|AP2B1|PSMB3
GO:0098813	GO Biological Process	Nuclear chromosome segregation	209	36	0.0135	0.001	TRIP13|CHMP5|VPS4B|TUBG1|VPS4A|KIF23|ACTR3|CUL3|POGZ|SMC2|KPNB1|RAD21|PDS5A|PDS5B|AURKB|CHMP6|SMC1A|PPP2R1A|NCAPD2|SMC4|SMC3|KIF14|BUB3|CDCA8|KIF4A|BAG6|ACTR2|PRC1|SUN1|TOP2B|RACGAP1|DCTN2|TOP2A|PHB2|RAN|CHMP2A
GO:0033260	GO Biological Process	Nuclear dna replication	43	13	0.0102	0.00073	MCM5|RPA3|RPA1|MCM4|MCM6|MCM2|MCM7|RPA2|PCNA|RFC4|RFC5|UPF1|MCM3
GO:0006998	GO Biological Process	Nuclear envelope organization	52	17	0.00094	5.35e-05	VPS4A|TOR1B|TMEM43|BANF1|NUP93|PPP2R1A|PPP2R2A|TOR1A|DCTN1|LMNA|ZMPSTE24|PAFAH1B1|SUN1|PRKCA|PPP2CA|TOR1AIP1|CHMP2A
GO:0031468	GO Biological Process	Nuclear envelope reassembly	18	7	0.0449	0.004	VPS4A|BANF1|PPP2R1A|PPP2R2A|LMNA|PPP2CA|CHMP2A
GO:0051168	GO Biological Process	Nuclear export	162	43	9.39e-07	2.94e-08	NUTF2|NUP85|THOC2|XPO7|NUP210|SRSF1|CSE1L|XPO5|EIF4A3|NUP205|ABCE1|NPM1|HSPA9|U2AF2|NUP93|CALR|SRSF7|SRRM1|XPOT|CHP1|EIF5A|HNRNPA1|HNRNPA2B1|ADAR|AHCYL1|MAGOH|SRSF3|SRSF4|EIF6|NCBP1|SEC13|SRSF2|DDX39B|XPO1|THOC5|EIF4E|RAN|RNPS1|RBM8A|RPS15|UPF1|PCID2|CPSF1
GO:0007097	GO Biological Process	Nuclear migration	25	12	0.00067	3.66e-05	NTN1|TBCB|DOCK7|SLC9A3R1|SLIT1|DYNC1H1|MYH10|DCTN1|ACTR1A|PAFAH1B1|CDC42|SUN1
GO:0051169	GO Biological Process	Nuclear transport	266	72	1.71e-11	3.17e-13	SNRPD3|NUTF2|NUP85|THOC2|XPO7|NUP210|SRSF1|IPO5|CSE1L|STAT3|XPO5|TNPO3|EIF4A3|GEMIN5|NUP205|KPNB1|ABCE1|NPM1|HSPA9|SNRPD1|U2AF2|BANF1|NUP93|CALR|GEMIN4|PRKAG1|SRSF7|SRRM1|XPOT|KPNA4|CHP1|EIF5A|TNPO1|HNRNPA1|KPNA1|IPO4|HNRNPA2B1|IPO9|AGT|LMNA|ADAR|DDX20|AHCYL1|MAGOH|KPNA6|SRSF3|SRSF4|EIF6|NCBP1|IPO7|SEC13|SRSF2|DDX39B|XPO1|ELAVL1|IPO11|SNRPE|CDK5|THOC5|RPL23|EIF4E|KPNA2|PHB2|RAN|RNPS1|TXNIP|RBM8A|…
GO:0000956	GO Biological Process	Nuclear-transcribed mrna catabolic process	194	84	1.9e-23	1.33e-25	EIF3E|RPL18A|RPL19|DDX5|RPS12|RPS16|RPL35|RPL8|WDR61|EIF4A3|RPS11|RPS27A|RPS3|RPS23|RPS9|RPL13|RPL15|RPL38|RPL4|PABPC1|RPS15A|CNOT1|RPLP2|PPP2R1A|PPP2R2A|RPS7|RPL7|RPS2|RPS21|RPL3|RPL27A|RPL21|RPLP1|RPS17|RPS3A|RPSA|RPL22|THRAP3|RPS26|TTC37|RPL12|HBS1L|RPL5|MAGOH|RPL7A|RPS4X|RPL10A|NCBP1|RPS6|RPL13A|RPL24|RPL14|RPS8|RPS14|RPS18|RPL17|GSPT1|RPL9|RPL6|RPL10|RPS24|EIF4G1|RPL32|RPL37A|PPP2CA|RPL35A|R…
GO:0000184	GO Biological Process	Nuclear-transcribed mrna catabolic process, nonsense-mediated decay	119	76	3.35e-29	1.83e-31	EIF3E|RPL18A|RPL19|RPS12|RPS16|RPL35|RPL8|EIF4A3|RPS11|RPS27A|RPS3|RPS23|RPS9|RPL13|RPL15|RPL38|RPL4|PABPC1|RPS15A|RPLP2|PPP2R1A|PPP2R2A|RPS7|RPL7|RPS2|RPS21|RPL3|RPL27A|RPL21|RPLP1|RPS17|RPS3A|RPSA|RPL22|RPS26|RPL12|RPL5|MAGOH|RPL7A|RPS4X|RPL10A|NCBP1|RPS6|RPL13A|RPL24|RPL14|RPS8|RPS14|RPS18|RPL17|GSPT1|RPL9|RPL6|RPL10|RPS24|EIF4G1|RPL32|RPL37A|PPP2CA|RPL35A|RPL23|RPL30|RPS20|RPS25|RPS13|RPL18|R…
GO:0090304	GO Biological Process	Nucleic acid metabolic process	2178	345	3.79e-18	3.46e-20	AQR|TRIP13|HSD17B10|TRMT6|SNRPD3|RTCB|MCM5|RBX1|SUPT16H|APEX1|STUB1|EIF3E|HNRNPL|FBL|RPL18A|AIMP2|RPA3|RPL19|C1QBP|DDX5|PRPF19|RPS12|RARS|RRP9|MSH2|SF3B6|MSH6|SARS|WDR77|UNG|HIST1H4F|THOC2|RALY|RPS16|TRIM28|RBM39|SNRPA1|LGALS3|RPA1|GRSF1|NOTCH2|NARS|PRPF38A|CARS2|NT5E|NAT10|CDK4|SRSF1|RPL35|C14orf166|AARS|MARS|MCM4|TCEB2|RPL8|POLR1A|MCM6|DARS|NOP58|COPS4|STAT3|MCM2|XPO5|HNRNPH3|PRPF6|CDK2|C12orf1…
GO:0046112	GO Biological Process	Nucleobase biosynthetic process	20	13	3.47e-05	1.43e-06	MTHFD1|PPAT|CAD|HPRT1|PFAS|CMPK1|PRPS1|CTPS1|APRT|GART|PAICS|CTPS2|GMPS
GO:0009112	GO Biological Process	Nucleobase metabolic process	37	16	0.00012	5.47e-06	MAPK1|MTHFD1|PPAT|CAD|HPRT1|RRM1|PFAS|TYMS|CMPK1|PRPS1|CTPS1|APRT|GART|PAICS|CTPS2|GMPS
GO:0034654	GO Biological Process	Nucleobase-containing compound biosynthetic process	995	154	3.66e-07	1.11e-08	TRIP13|DLD|NANS|TECR|SNRPD3|MAPK1|SLC25A1|SUPT16H|MTHFD1|NAMPT|RPA3|DDX5|SARS|ATIC|UNG|HIST1H4F|TRIM28|GFPT2|ACLY|RPA1|AMPD2|NOTCH2|NT5E|CDK4|COX5B|MARS|ATP5B|TCEB2|POLR1A|PPAT|STAT3|CAD|ACAT1|WDR61|PRPSAP2|RPS27A|NOTCH1|HSD17B12|SSRP1|SMARCA5|UXS1|ADK|ATP5O|ATP5J2|ADCY9|HPRT1|COPS2|NUDT21|ATP5L|RRM1|ATP5H|HINT1|FASN|DTYMK|PDHB|ADCY6|HNRNPD|PFAS|TYMS|CYC1|PRMT5|UGDH|PKM|IMPDH2|KARS|DRG1|ATP6V0C|I…
GO:0034655	GO Biological Process	Nucleobase-containing compound catabolic process	373	108	5.8e-19	5e-21	AHCY|EIF3E|RPL18A|RPL19|DDX5|RPS12|UNG|RPS16|NT5E|RPL35|RPL8|ACAT1|WDR61|EIF4A3|RPS11|RPS27A|RPS3|KPNB1|RPS23|HPRT1|RPS9|HINT1|RPL13|RPL15|RPL38|RPL4|PABPC1|HNRNPD|RPS15A|CNOT1|RPLP2|PPP2R1A|PPP2R2A|RPS7|RPL7|RPS2|KPNA1|HMGB1|RPS21|RPL3|RPL27A|RPL21|RPLP1|RPS17|RPS3A|RPSA|RPL22|THRAP3|SND1|RPS26|TTC37|VCP|PNP|RPL12|HBS1L|RPL5|MAGOH|RPL7A|PABPC4|RPS4X|RPL10A|NCBP1|HSPA1B|ACOT7|ITPA|RPS6|DUT|RPL13A…
GO:0006139	GO Biological Process	Nucleobase-containing compound metabolic process	2659	466	4.66e-35	1.94e-37	AQR|TRIP13|HSD17B10|TRMT6|DLD|NANS|TECR|SNRPD3|MAPK1|SLC25A1|RTCB|MCM5|RBX1|SUPT16H|MTHFD1|APEX1|AHCY|ACOT8|STUB1|EIF3E|GSR|HNRNPL|FBL|RPL18A|NAMPT|OGDH|AIMP2|RPA3|RPL19|C1QBP|DDX5|ALDOC|PRPF19|GAPDH|TPI1|RPS12|RARS|RRP9|MSH2|SF3B6|MSH6|ENO1|SARS|WDR77|ATIC|UNG|HIST1H4F|THOC2|RALY|RPS16|TRIM28|RBM39|GFPT2|ACLY|SNRPA1|LGALS3|RPA1|GRSF1|MACROD1|AMPD2|NOTCH2|NARS|PRPF38A|CARS2|NT5E|NAT10|CDK4|COX5B|…
GO:0015931	GO Biological Process	Nucleobase-containing compound transport	249	58	2.57e-07	7.64e-09	SLC25A1|NUTF2|NUP85|THOC2|NUP210|IGF2BP3|SRSF1|LRPPRC|C14orf166|XPO5|EIF4A3|SLC25A4|GJA1|HNRNPU|NUP205|ABCE1|NPM1|U2AF2|NUP93|SRSF7|SRRM1|XPOT|EIF5A|HNRNPA1|HNRNPA2B1|SFPQ|G3BP2|MYO1C|DHX9|MAGOH|SLC25A5|YBX1|SRSF3|SRSF4|EIF6|NCBP1|FLOT1|SLC25A6|SEC13|SRSF2|SLC35B2|SLC29A1|MVP|DDX39B|KHSRP|XPO1|KIF5C|SLC25A13|THOC5|EIF4E|CKAP5|RAN|RNPS1|RBM8A|RPS15|UPF1|PCID2|CPSF1
GO:0034404	GO Biological Process	Nucleobase-containing small molecule biosynthetic process	105	23	0.0074	0.00051	UNG|NT5E|CAD|ACAT1|ADK|HPRT1|HINT1|DTYMK|IMPDH2|NME1|VCP|PNP|ACOT7|APRT|ITPA|MTAP|DUT|NME1-NME2|CNP|GPX1|DERA|NUDT5|GMPS
GO:0015949	GO Biological Process	Nucleobase-containing small molecule interconversion	31	14	0.00028	1.43e-05	GSR|RRM1|DTYMK|TYMS|NME1|AK2|CMPK1|CTPS1|AK1|DUT|NME1-NME2|AK4|CTPS2|TXNRD1
GO:0055086	GO Biological Process	Nucleobase-containing small molecule metabolic process	508	128	2.79e-18	2.52e-20	DLD|NANS|TECR|MAPK1|SLC25A1|MTHFD1|AHCY|ACOT8|GSR|NAMPT|OGDH|ALDOC|GAPDH|TPI1|ENO1|ATIC|UNG|GFPT2|ACLY|MACROD1|AMPD2|NT5E|COX5B|UGGT1|ATP5B|PPAT|CAD|ACAT1|PRPSAP2|PFKL|HSD17B12|UXS1|ADK|ATP5O|HK2|ATP5J2|ADCY9|HPRT1|ATP5L|RRM1|ATP5H|HINT1|FASN|DTYMK|PDHB|ADCY6|ADPGK|PFAS|TYMS|CYC1|UGDH|PKM|IMPDH2|HMGCS1|KARS|ATP6V0C|IDH2|NME1|UGP2|ACSL4|DLG1|PFKM|ELOVL2|AK2|STOML2|ATP5C1|GFPT1|ACSL3|EPHA2|VCP|PNP|…
GO:0006913	GO Biological Process	Nucleocytoplasmic transport	263	71	2.75e-11	5.16e-13	SNRPD3|NUTF2|NUP85|THOC2|XPO7|NUP210|SRSF1|IPO5|CSE1L|STAT3|XPO5|TNPO3|EIF4A3|GEMIN5|NUP205|KPNB1|ABCE1|NPM1|HSPA9|SNRPD1|U2AF2|NUP93|CALR|GEMIN4|PRKAG1|SRSF7|SRRM1|XPOT|KPNA4|CHP1|EIF5A|TNPO1|HNRNPA1|KPNA1|IPO4|HNRNPA2B1|IPO9|AGT|LMNA|ADAR|DDX20|AHCYL1|MAGOH|KPNA6|SRSF3|SRSF4|EIF6|NCBP1|IPO7|SEC13|SRSF2|DDX39B|XPO1|ELAVL1|IPO11|SNRPE|CDK5|THOC5|RPL23|EIF4E|KPNA2|PHB2|RAN|RNPS1|TXNIP|RBM8A|RPS15|…
GO:0009163	GO Biological Process	Nucleoside biosynthetic process	39	11	0.0338	0.0029	NT5E|CAD|ADK|HPRT1|DTYMK|IMPDH2|NME1|APRT|MTAP|NME1-NME2|GMPS
GO:0009132	GO Biological Process	Nucleoside diphosphate metabolic process	80	28	2.26e-06	7.46e-08	OGDH|ALDOC|GAPDH|TPI1|ENO1|PFKL|HK2|DTYMK|ADPGK|PKM|NME1|DLG1|PFKM|AK2|PGAM1|PGM1|CMPK1|AK1|PGK1|CASK|PFKP|NME1-NME2|ALDOA|AK4|GPI|NUDT5|ENO2|LDHA
GO:0006165	GO Biological Process	Nucleoside diphosphate phosphorylation	58	24	1.6e-06	5.16e-08	OGDH|ALDOC|GAPDH|TPI1|ENO1|PFKL|HK2|DTYMK|ADPGK|PKM|NME1|PFKM|PGAM1|PGM1|CMPK1|AK1|PGK1|PFKP|NME1-NME2|ALDOA|AK4|GPI|ENO2|LDHA
GO:0009116	GO Biological Process	Nucleoside metabolic process	104	28	0.00012	5.79e-06	AHCY|ATIC|MACROD1|NT5E|PPAT|CAD|PRPSAP2|ADK|HPRT1|DTYMK|IMPDH2|NME1|DLG1|PNP|OPA1|GNAI3|PRPS1|CASK|APRT|MTAP|NME1-NME2|AK4|PRPS2|RHOA|DERA|RAB23|GMPS|RAN
GO:0009124	GO Biological Process	Nucleoside monophosphate biosynthetic process	43	19	1.48e-05	5.68e-07	ATIC|AMPD2|PPAT|CAD|ADK|HPRT1|PFAS|TYMS|IMPDH2|ADSS|CMPK1|PRPS1|APRT|DUT|GART|PRPS2|PAICS|GMPS|ADSL
GO:0009123	GO Biological Process	Nucleoside monophosphate metabolic process	72	27	1.27e-06	4.03e-08	ATIC|AMPD2|NT5E|PPAT|CAD|ADK|HPRT1|DTYMK|PFAS|TYMS|IMPDH2|DLG1|AK2|ADSS|CMPK1|PRPS1|AK1|CASK|APRT|RAD50|DUT|GART|AK4|PRPS2|PAICS|GMPS|ADSL
GO:0009142	GO Biological Process	Nucleoside triphosphate biosynthetic process	64	27	1.89e-07	5.53e-09	COX5B|ATP5B|CAD|ADK|ATP5O|ATP5J2|ATP5L|ATP5H|DTYMK|TYMS|CYC1|PKM|IMPDH2|ATP6V0C|NME1|STOML2|ATP5C1|ATP5F1|CMPK1|CTPS1|AK1|NME1-NME2|ALDOA|AK4|ATP5A1|SLC25A13|CTPS2
GO:0009141	GO Biological Process	Nucleoside triphosphate metabolic process	91	34	3.07e-08	7.93e-10	COX5B|ATP5B|CAD|ADK|ATP5O|ATP5J2|ATP5L|ATP5H|DTYMK|TYMS|CYC1|PKM|IMPDH2|ATP6V0C|NME1|STOML2|ATP5C1|OPA1|ATP5F1|GNAI3|CMPK1|CTPS1|AK1|ITPA|DUT|NME1-NME2|ALDOA|AK4|ATP5A1|SLC25A13|RHOA|CTPS2|RAB23|RAN
GO:0009165	GO Biological Process	Nucleotide biosynthetic process	236	73	5.37e-14	7.54e-16	DLD|TECR|MAPK1|SLC25A1|MTHFD1|NAMPT|ATIC|ACLY|AMPD2|COX5B|ATP5B|PPAT|CAD|ACAT1|PRPSAP2|HSD17B12|ADK|ATP5O|ATP5J2|ADCY9|HPRT1|ATP5L|RRM1|ATP5H|FASN|DTYMK|PDHB|ADCY6|PFAS|TYMS|CYC1|PKM|IMPDH2|KARS|ATP6V0C|IDH2|NME1|ACSL4|DLG1|ELOVL2|AK2|STOML2|ATP5C1|ACSL3|PNP|ADSS|ATP5F1|ELOVL5|CMPK1|PRPS1|CTPS1|AK1|ACOT7|CASK|APRT|RAD50|DUT|GART|GARS|NME1-NME2|SLC35B2|ALDOA|AK4|PRPS2|ATP5A1|PAICS|PPT1|SLC25A13|CT…
GO:0009117	GO Biological Process	Nucleotide metabolic process	422	111	6.27e-17	6.37e-19	DLD|TECR|MAPK1|SLC25A1|MTHFD1|ACOT8|NAMPT|OGDH|ALDOC|GAPDH|TPI1|ENO1|ATIC|UNG|ACLY|AMPD2|NT5E|COX5B|ATP5B|PPAT|CAD|ACAT1|PRPSAP2|PFKL|HSD17B12|ADK|ATP5O|HK2|ATP5J2|ADCY9|HPRT1|ATP5L|RRM1|ATP5H|HINT1|FASN|DTYMK|PDHB|ADCY6|ADPGK|PFAS|TYMS|CYC1|PKM|IMPDH2|HMGCS1|KARS|ATP6V0C|IDH2|NME1|ACSL4|DLG1|PFKM|ELOVL2|AK2|STOML2|ATP5C1|ACSL3|EPHA2|VCP|PNP|OPA1|ADSS|PMVK|ATP5F1|GNAI3|ELOVL5|PGAM1|PGM1|CMPK1|PRP…
GO:0006289	GO Biological Process	Nucleotide-excision repair	111	24	0.0067	0.00046	AQR|RBX1|RPA3|PRPF19|RPA1|COPS4|COPS3|RPS27A|COPS2|DDB1|COPS6|USP7|COPS8|COPS5|XAB2|PARP1|COPS7B|RPA2|PCNA|POLR2B|RFC4|CUL4B|RFC5|MMS19
GO:0000715	GO Biological Process	Nucleotide-excision repair, dna damage recognition	23	12	0.00037	1.94e-05	RBX1|COPS4|COPS3|RPS27A|COPS2|DDB1|COPS6|COPS8|COPS5|PARP1|COPS7B|CUL4B
GO:0006296	GO Biological Process	Nucleotide-excision repair, dna incision, 5-to lesion	37	11	0.0252	0.002	RBX1|RPA3|RPA1|RPS27A|DDB1|PARP1|RPA2|PCNA|RFC4|CUL4B|RFC5
GO:0009226	GO Biological Process	Nucleotide-sugar biosynthetic process	23	10	0.0046	0.00031	NANS|GFPT2|UXS1|UGDH|UGP2|GFPT1|UAP1|GNPDA1|PGM3|NAGK
GO:0009225	GO Biological Process	Nucleotide-sugar metabolic process	37	12	0.0098	0.00069	NANS|GFPT2|UGGT1|UXS1|UGDH|UGP2|GFPT1|UAP1|GNE|GNPDA1|PGM3|NAGK
GO:0051647	GO Biological Process	Nucleus localization	30	13	0.00073	4.04e-05	NTN1|TBCB|DOCK7|SLC9A3R1|SLIT1|BIN1|DYNC1H1|MYH10|DCTN1|ACTR1A|PAFAH1B1|CDC42|SUN1
GO:0006997	GO Biological Process	Nucleus organization	132	29	0.0017	9.9e-05	CHMP5|VPS4B|PVRL2|H3F3B|VPS4A|TOR1B|NUP205|TMEM43|BANF1|NUP93|BIN1|CHMP6|PPP2R1A|PPP2R2A|RTN4|TOR1A|DCTN1|LMNA|SERBP1|ZMPSTE24|GOLM1|NUMA1|PAFAH1B1|SUN1|PRKCA|PPP2CA|TOR1AIP1|CHMP2A|RPS19
GO:0070925	GO Biological Process	Organelle assembly	735	141	6.5e-12	1.16e-13	GABARAPL2|HSPB11|ATP6V1D|EHD4|CHMP5|C1QBP|VPS4B|MRPS7|TUBA4A|TUBG1|TSG101|PVRL2|ATXN10|LAMA5|VPS25|VPS4A|EIF2S1|KIF23|ARL3|ACTR3|EHD2|STAM2|FARP2|TUBB4A|YWHAE|SEPT11|RAB7A|PTPN23|ANLN|SQLE|CDK2|VPS37B|CELSR2|POGZ|NOTCH1|RPS3|KPNB1|ACTC1|ATP6V0D1|PWP2|RPS23|NPM1|CFL2|RAB8A|TUBA1A|VPS37C|YWHAG|GABARAP|PRKACA|RPL38|RAB1B|RBM14|PRKDC|AURKB|CHMP6|KIAA0196|SMC1A|PPP2R1A|MVB12A|PSEN1|RPS27L|HGS|PARVA|HS…
GO:1903008	GO Biological Process	Organelle disassembly	66	15	0.0385	0.0034	GABARAPL2|FIS1|CISD2|GFM2|GABARAP|KIF5B|VCP|GBF1|MCTS1|MAP1LC3A|SQSTM1|ATG9A|KLC1|CDKN2A|PHB2
GO:0048285	GO Biological Process	Organelle fission	318	51	0.0067	0.00046	TRIP13|ACOT8|FIS1|CHMP5|VPS4B|TUBG1|VPS4A|AP3B1|KIF23|ACTR3|CUL3|POGZ|SMC2|KPNB1|ACOX1|RAD21|PDS5A|PDS5B|AURKB|CHMP6|KIAA0196|SMC1A|PPP2R1A|NCAPD2|SMC4|OPA1|SMC3|KIF14|DNM3|BUB3|FLNA|CDCA8|KIF4A|BAG6|ACTR2|RAD50|DNM2|PRKAR1A|PRC1|SUN1|TOP2B|PSMD13|RHOA|RACGAP1|PRKCA|DCTN2|TOP2A|RAN|DNM1L|TUBB8|CHMP2A
GO:0048284	GO Biological Process	Organelle fusion	102	28	9.32e-05	4.24e-06	VAMP3|STX1B|FIS1|VAMP4|SNAP23|VPS4A|STX6|VAMP7|RAB7A|RAB8A|STX8|RAB8B|VAMP2|STX4|EEA1|CALR|STOML2|OPA1|RAB13|GNAI3|STX16|STXBP1|STX12|STX2|RAB34|C2CD5|ANKFY1|SEC22B
GO:0051640	GO Biological Process	Organelle localization	598	140	1.09e-17	1.06e-19	VAMP3|NTN1|STX1B|MYH9|TBCB|RAB3A|YKT6|CHMP5|CTSC|VPS4B|TFG|TUBA4A|SNAP23|LMAN1|DOCK7|TUBG1|ESYT2|PVRL2|ACTN4|EXOC4|VPS4A|AP3B1|STX6|KIF23|PREB|LRPPRC|TMED2|SLC9A3R1|VAMP7|ACTR3|NAPA|ARCN1|TUBB4A|YWHAE|CUL3|RAB10|PDCD6|RAB7A|SLIT1|ESYT1|LAMTOR1|GJA1|UCHL1|KPNB1|ABCE1|MAP1B|NPM1|RAB8A|TUBA1A|TMED10|STX8|YWHAG|SEC23A|KIF5B|PRKACA|RAB1B|RAB6A|RAB8B|BIN1|CHMP6|STX4|LLGL1|PPP2R1A|COPG1|SEC16A|PSEN1|TME…
GO:0140056	GO Biological Process	Organelle localization by membrane tethering	170	43	2.76e-06	9.36e-08	VAMP3|STX1B|RAB3A|YKT6|TUBA4A|TUBG1|ESYT2|EXOC4|STX6|TUBB4A|YWHAE|RAB10|ESYT1|RAB8A|TUBA1A|STX8|YWHAG|PRKACA|RAB8B|STX4|PPP2R1A|HSP90AA1|TUBB|TUBB4B|DYNC1H1|DCTN1|RAB13|VPS45|ACTR1A|STXBP3|STX16|RAB3B|STXBP1|STX12|MAPRE1|STX2|DYNLL1|DYNC1I2|PAFAH1B1|NSF|TMEM67|DCTN2|CKAP5
GO:0006996	GO Biological Process	Organelle organization	3450	590	7.65e-44	1.7e-46	RALA|RANBP9|GABARAPL2|VAMP3|TRIP13|HSD17B10|HSPB11|TMED1|STX1B|TIMM13|PDXP|MCM5|TTLL12|MYH9|RBX1|SUPT16H|ATP6V1D|APEX1|ACOT8|EHD4|ECH1|SGTA|FBL|TBCB|RAB3A|RPA3|FIS1|CHMP5|PFN1|C1QBP|CCDC47|NAGLU|CTSC|ARPC3|GAPDH|CAP2|SKP1|MSH2|NCK2|VAMP4|VPS4B|PFN2|TFG|CAT|SEC61A1|RAB22A|HIST1H4F|RAP2A|MRPS7|DSTN|TUBA4A|YWHAH|SNAP23|LMAN1|DOCK7|TUBG1|ESYT2|TSG101|PVRL2|APOE|ACTN4|ATXN10|LAMA5|TRIM28|ATP6V1E1|VPS2…
GO:0072384	GO Biological Process	Organelle transport along microtubule	79	17	0.0356	0.0031	AP3B1|KIF23|LRPPRC|VAMP7|UCHL1|MAP1B|KIF5B|RAB6A|COPG1|AP3D1|DYNC1H1|OPA1|ACTR1A|PAFAH1B1|CDC42|SUN1|RAB1A
GO:0006082	GO Biological Process	Organic acid metabolic process	964	199	5.43e-20	4.5e-22	SLC2A3|HSD17B10|ASNS|DLD|TECR|MIF|ACO2|MTHFD1|GSS|AHCY|ACOT8|ECH1|OGDH|AIMP2|PLOD3|ALDOC|GAPDH|TPI1|RARS|ENO1|SARS|ATIC|GSTM2|CHPF|PEPD|GOT2|NCAN|SLC6A8|GFPT2|ACLY|CHSY1|NARS|CARS2|GNS|GGH|HEXB|MSMO1|AARS|GLCE|PTPLAD1|MARS|OSBP|DARS|PPAT|CAD|SLC1A3|VDAC1|CPT1A|ACAT1|SORD|HEXA|NPC1|PFKL|PGD|ENOPH1|GLUD1|HSD17B12|AASDHPPT|FADS2|QDPR|FARSB|PLOD2|DDAH1|ACAA2|CBR1|HK2|ACOX1|ADH5|DAGLB|CKB|IDH3A|ECI1|F…
GO:1901362	GO Biological Process	Organic cyclic compound biosynthetic process	1211	187	1.23e-08	3.02e-10	CYP51A1|TRIP13|DLD|NANS|TECR|SNRPD3|MAPK1|SLC25A1|SUPT16H|MTHFD1|ACOT8|PGRMC1|NAMPT|RPA3|DDX5|SPR|SARS|ATIC|UNG|HIST1H4F|TRIM28|GFPT2|ACLY|RPA1|C14orf1|AMPD2|NOTCH2|NT5E|CDK4|COX5B|HINT2|MSMO1|SCARB1|MARS|ATP5B|TCEB2|OSBP|POLR1A|PPAT|STAT3|CAD|ABCB6|ACAT1|SQLE|WDR61|PRPSAP2|RPS27A|NOTCH1|HSD17B12|SSRP1|QDPR|SMARCA5|UXS1|ACAA2|AKR1B1|ADK|ATP5O|PDXK|ATP5J2|ADCY9|HPRT1|COPS2|NUDT21|ATP5L|RRM1|ATP5H|…
GO:1901361	GO Biological Process	Organic cyclic compound catabolic process	472	116	6.98e-16	8.01e-18	PDXP|AHCY|EIF3E|RPL18A|RPL19|DDX5|RPS12|UNG|YWHAH|RPS16|APOE|NT5E|RPL35|SCARB1|RPL8|ACAT1|WDR61|EIF4A3|RPS11|RPS27A|RPS3|QDPR|KPNB1|RPS23|HPRT1|RPS9|HINT1|RPL13|RPL15|RPL38|RPL4|PABPC1|HNRNPD|RPS15A|CNOT1|RPLP2|PPP2R1A|PPP2R2A|RPS7|RPL7|RPS2|KPNA1|HMGB1|RPS21|RPL3|RPL27A|RPL21|RPLP1|RPS17|RPS3A|RPSA|RPL22|THRAP3|SND1|RPS26|TTC37|VCP|COMT|PNP|RPL12|HBS1L|RPL5|MAGOH|RPL7A|PABPC4|RPS4X|RPL10A|NCBP1|…
GO:1901360	GO Biological Process	Organic cyclic compound metabolic process	3118	524	5.76e-36	2.27e-38	CYP51A1|AQR|TRIP13|HSD17B10|TRMT6|DLD|NANS|TECR|SNRPD3|MAPK1|SLC25A1|PDXP|RTCB|MCM5|RBX1|SUPT16H|MTHFD1|APEX1|AHCY|ACOT8|PGRMC1|STUB1|EIF3E|GSR|HNRNPL|FBL|RPL18A|NAMPT|OGDH|AIMP2|RPA3|RPL19|C1QBP|DDX5|ALDOC|PRPF19|GAPDH|TPI1|RPS12|RARS|RRP9|MSH2|SF3B6|MSH6|SPR|ENO1|SARS|WDR77|AKR7A2|ATIC|CAT|GSTM2|UNG|HIST1H4F|GOT2|THOC2|RALY|YWHAH|RPS16|APOE|TRIM28|RBM39|GFPT2|ACLY|SNRPA1|LGALS3|RPA1|GRSF1|MACRO…
GO:1901617	GO Biological Process	Organic hydroxy compound biosynthetic process	187	38	0.00072	4.01e-05	CYP51A1|ACOT8|SPR|PLCG1|ACLY|C14orf1|MSMO1|SPTLC1|OSBP|SQLE|QDPR|ACAA2|AKR1B1|PDXK|GBA|HMGCS1|PLCB1|ABCA2|DHCR7|FDPS|CYB5R3|ACAT2|PMVK|NSDHL|GOT1|DHCR24|SCP2|PSAT1|IDI1|ASAH1|G6PD|DDT|EBP|PARK7|HSD17B4|PLCB3|PLCD3|FDFT1
GO:1901615	GO Biological Process	Organic hydroxy compound metabolic process	467	76	0.00027	1.39e-05	CYP51A1|PDXP|ACO2|ACOT8|TPI1|SPR|AKR7A2|CAT|PLCG1|APOE|ACLY|C14orf1|MSMO1|SCARB1|SPTLC1|OSBP|PPAP2A|SQLE|SORD|NPC1|ERLIN2|QDPR|APP|ACAA2|AKR1B1|CALM3|PDXK|ADH5|HPRT1|IDH3A|GPD2|GBA|HMGCS1|IDH2|LIPA|PLCB1|ABCA2|ATP7A|ALDH3A2|DHCR7|FDPS|MYOF|CYB5R3|COMT|ACAT2|PMVK|NSDHL|GOT1|PPAP2B|DHCR24|SCP2|DPM1|MINPP1|AKR1A1|PSAT1|ALDH1B1|IDI1|RDH11|ASAH1|VLDLR|HDLBP|MTPN|G6PD|HAGH|TMEM55B|DDT|IDH1|ERLIN1|EBP|P…
GO:1901576	GO Biological Process	Organic substance biosynthetic process	2734	518	1.76e-48	3.21e-51	CYP51A1|TRIP13|ASNS|DLD|NANS|TECR|MIF|SNRPD3|MAPK1|SLC25A1|MCM5|SUPT16H|PYGL|EIF5|MTHFD1|GSS|EEF1A2|CSNK2A1|ACOT8|PGRMC1|EXTL3|EIF3E|RPL18A|NAMPT|AIMP2|PLOD3|RPA3|RPL19|SLC25A11|DDX5|MRPL27|ALDOC|PRPF19|GAPDH|TPI1|RPS12|RARS|EIF2AK2|MOGS|SPR|ENO1|SARS|ATIC|RPN2|GSTM2|UNG|CHPF|PLCG1|HIST1H4F|GOT2|MRPS7|MBOAT7|EIF3K|SDF2L1|MPDU1|DAD1|LMAN1|RPS16|APOE|NCAN|TRIM28|EIF2S3|GFPT2|ACLY|CHSY1|RPA1|PI4KA|C…
GO:1901575	GO Biological Process	Organic substance catabolic process	1750	365	9.94e-40	2.95e-42	RHBDD2|PSMA4|PSMC4|HSD17B10|OXCT1|DLD|PSMD5|PSMD8|PDXP|RBX1|PYGL|PSMA3|PSME2|PYGB|AHCY|ACOT8|PSMD10|PSMD7|STUB1|EIF3E|ECH1|SGTA|RPL18A|OGDH|PSMA2|RPL19|CCDC47|DDX5|NAGLU|ALDOC|CTSC|PRPF19|GAPDH|USP5|TPI1|RPS12|LNPEP|SKP1|UBE3A|ENO1|CTSD|VPS4B|UNG|LRP1|PLCG1|GOT2|SDF2L1|YWHAH|RPS16|TSG101|APOE|NCAN|VPS25|VPS4A|NT5E|GNS|UGGT1|KIAA0368|RPL35|HINT2|PSMC1|HEXB|UBE2K|PSMA6|USP14|SCARB1|PSMD11|FAF2|PSMB…
GO:0071704	GO Biological Process	Organic substance metabolic process	7755	1141	1.89e-74	1.4e-77	FKBP4|CYP51A1|RHBDD2|RANBP9|PSMA4|RCN1|SLC2A3|AQR|PSMC4|TRIP13|HSD17B10|NGFR|ASNS|STK10|PLOD1|OXCT1|TRMT6|DLD|PSMD5|NANS|PSMD8|TECR|MIF|SNRPD3|MAPK1|SLC25A1|PDXP|LGALS1|RTCB|MCM5|TTLL12|MYH9|RBX1|ACO2|SUPT16H|FKBP3|PYGL|PSMA3|EIF5|MTHFD1|APEX1|PSME2|GSS|PYGB|EEF1A2|CSNK2A1|AHCY|ACOT8|PSMD10|PGRMC1|TIMP1|PSMD7|STUB1|EXTL3|EIF3E|GSR|ECH1|HNRNPL|SGTA|FBL|RPL18A|RAB3A|LAMB1|NAMPT|ITGB8|OGDH|AIMP2|PLO…
GO:0071702	GO Biological Process	Organic substance transport	2173	459	3.3e-53	5.66e-56	ARF5|M6PR|GABARAPL2|VAMP3|SLC2A3|NGFR|HSPB11|TMED1|STX1B|TIMM13|SLC25A1|MYH9|ATP6V1D|ACOT8|RP2|NUTF2|ECH1|SGTA|CDC37|RPL18A|RAB3A|FIS1|YKT6|CHMP5|RPL19|SLC25A11|GOLT1B|RAB35|RPS12|EXOC2|TMEM30A|SLC1A4|VPS4B|CAT|LRP1|SEC61A1|RAB22A|GOT2|NUP85|THOC2|CANX|HSPB1|YWHAH|SNAP23|COPB1|LMAN1|RPS16|ESYT2|TSG101|APOE|XPO7|ACTN4|SLC6A8|ATP6V1E1|VPS25|EXOC4|NUP210|VPS4A|AP3B1|SORT1|ARF3|SLC38A2|STX6|IGF2BP3|K…
GO:1901566	GO Biological Process	Organonitrogen compound biosynthetic process	1346	344	9.08e-54	1.5e-56	ASNS|DLD|TECR|SLC25A1|EIF5|MTHFD1|GSS|EEF1A2|CSNK2A1|PGRMC1|EXTL3|EIF3E|RPL18A|NAMPT|AIMP2|PLOD3|RPL19|MRPL27|RPS12|RARS|EIF2AK2|MOGS|SPR|SARS|ATIC|RPN2|GSTM2|CHPF|GOT2|MRPS7|EIF3K|SDF2L1|MPDU1|DAD1|LMAN1|RPS16|APOE|NCAN|EIF2S3|GFPT2|ACLY|CHSY1|EIF2S1|AMPD2|GSTM3|NARS|CARS2|NT5E|COX5B|IGF2BP3|UGGT1|RPL35|MAN2A1|AARS|GLCE|PTPLAD1|MARS|ATP5B|CSNK2A2|SPTLC1|RPL8|FAM20B|GPC1|DARS|PPAT|CAD|PPAP2A|GALN…
GO:1901565	GO Biological Process	Organonitrogen compound catabolic process	1070	202	1.38e-16	1.44e-18	RHBDD2|PSMA4|PSMC4|HSD17B10|DLD|PSMD5|PSMD8|PDXP|RBX1|PSMA3|PSME2|AHCY|PSMD10|PSMD7|STUB1|SGTA|OGDH|PSMA2|CCDC47|NAGLU|CTSC|PRPF19|USP5|LNPEP|SKP1|UBE3A|CTSD|VPS4B|UNG|GOT2|SDF2L1|TSG101|APOE|NCAN|VPS25|VPS4A|NT5E|GNS|UGGT1|KIAA0368|PSMC1|HEXB|UBE2K|PSMA6|USP14|PSMD11|FAF2|PSMB1|GPC1|DNAJC10|PPAT|CUL3|PSMD3|RAB7A|PTPN23|ACAT1|IDE|GID8|CDK2|VPS37B|HEXA|COPS3|PSMB6|PSMA5|RPS27A|ERLIN2|GLUD1|QDPR|DD…
GO:1901564	GO Biological Process	Organonitrogen compound metabolic process	5244	834	4.25e-57	6.79e-60	FKBP4|RHBDD2|RANBP9|PSMA4|RCN1|PSMC4|HSD17B10|NGFR|ASNS|STK10|PLOD1|DLD|PSMD5|PSMD8|TECR|SNRPD3|MAPK1|SLC25A1|PDXP|LGALS1|TTLL12|MYH9|RBX1|FKBP3|PSMA3|EIF5|MTHFD1|PSME2|GSS|EEF1A2|CSNK2A1|AHCY|ACOT8|PSMD10|PGRMC1|TIMP1|PSMD7|STUB1|EXTL3|EIF3E|GSR|SGTA|FBL|RPL18A|RAB3A|LAMB1|NAMPT|ITGB8|OGDH|AIMP2|PLOD3|PSMA2|RPL19|C1QBP|CPD|CCDC47|NAGLU|MRPL27|ALDOC|LAP3|CTSC|PRPF19|GAPDH|USP5|TPI1|RPS12|LNPEP|SK…
GO:0090407	GO Biological Process	Organophosphate biosynthetic process	539	121	3.9e-14	5.39e-16	DLD|TECR|MAPK1|SLC25A1|PYGL|MTHFD1|CSNK2A1|NAMPT|TPI1|ATIC|PLCG1|MBOAT7|ACLY|PI4KA|AMPD2|ARF3|COX5B|EPT1|HEXB|VAC14|ATP5B|CSNK2A2|SPTLC1|PPAT|CAD|ACAT1|PIK3C2A|SORD|PRPSAP2|RAB5A|HSD17B12|PIGT|LPCAT1|ADK|ATP5O|PDXK|ATP5J2|ADCY9|FABP5|HPRT1|CKB|ATP5L|RRM1|ATP5H|FASN|DTYMK|PDHB|PIGS|ADCY6|PFAS|TYMS|CYC1|PKM|IMPDH2|HMGCS1|KARS|ATP6V0C|IDH2|NME1|PLCB1|ACSL4|PLSCR1|DLG1|ELOVL2|PGAP1|AK2|AGK|STOML2|FDP…
GO:0019637	GO Biological Process	Organophosphate metabolic process	870	182	1.07e-18	9.4e-21	DLD|TECR|MAPK1|SLC25A1|PDXP|PYGL|MTHFD1|CSNK2A1|ACOT8|NAMPT|OGDH|ALDOC|GAPDH|TPI1|ENO1|ATIC|UNG|PLCG1|MBOAT7|PGLS|GFPT2|ACLY|EFR3A|PI4KA|AMPD2|ARF3|NT5E|COX5B|EPT1|HEXB|VAC14|ATP5B|CSNK2A2|SPTLC1|PPAT|CAD|PPAP2A|ACAT1|PIK3C2A|SORD|PRPSAP2|PFKL|PGD|RAB5A|HSD17B12|PIGT|LPCAT1|ADK|ATP5O|HK2|CALM3|PDXK|ATP5J2|ADCY9|FABP5|HPRT1|CKB|ATP5L|RRM1|ATP5H|HINT1|FASN|DTYMK|PDHB|GPD2|PIGS|LPL|ADCY6|ADPGK|PFAS|…
GO:0001503	GO Biological Process	Ossification	265	50	0.0003	1.55e-05	FBL|CCDC47|SPARC|HSPE1|CAT|SMO|H3F3B|SORT1|DNAJC13|ATP5B|TNC|EGFR|HNRNPU|FASN|BMP1|MRC2|MMP14|RPL38|SNRNP200|SMAD3|PTN|TPM4|DDX21|SND1|NF1|EPHA2|PLXNB1|COL6A1|DHX9|ADAR|SYNCRIP|GNAS|MINPP1|ZMPSTE24|IARS|BCAP29|MYBBP1A|SUN1|PSMC2|CYR61|RHOA|ANO6|DHX36|HSD17B4|SMAD1|HNRNPC|RSL1D1|RPS15|PHB|CLTC
GO:0001649	GO Biological Process	Osteoblast differentiation	127	35	7.26e-06	2.62e-07	FBL|CCDC47|HSPE1|CAT|SMO|H3F3B|DNAJC13|ATP5B|TNC|HNRNPU|FASN|MRC2|SNRNP200|SMAD3|TPM4|DDX21|SND1|NF1|EPHA2|COL6A1|DHX9|ADAR|SYNCRIP|IARS|BCAP29|MYBBP1A|PSMC2|CYR61|HSD17B4|SMAD1|HNRNPC|RSL1D1|RPS15|PHB|CLTC
GO:0006107	GO Biological Process	Oxaloacetate metabolic process	8	5	0.0377	0.0033	GOT2|ACLY|MDH2|GOT1|MDH1
GO:0055114	GO Biological Process	Oxidation-reduction process	939	181	1.51e-15	1.8e-17	CYP51A1|HSD17B10|PLOD1|UQCRC1|DLD|TECR|ACO2|PYGL|MTHFD1|APEX1|PYGB|ACOT8|TXNL1|GSR|ECH1|OGDH|PLOD3|ALDOC|GAPDH|TPI1|SPR|ENO1|AKR7A2|LEPRE1|CAT|GSTM2|COX6B1|TXNDC17|PGLS|GFPT2|COX5B|MSMO1|PRDX1|P4HA1|NDUFS3|DNAJC10|AGPS|NNT|PRDX5|CPT1A|ACAT1|SQLE|SORD|UQCRC2|PFKL|SOD1|PGD|SH3BGRL3|FTH1|GLUD1|HSD17B12|FADS2|QDPR|PLOD2|ACAA2|AKR1B1|PDIA4|AIFM1|CBR1|HK2|CALM3|ACOX1|ALDH16A1|AGL|ADH5|PRDX3|IDH3A|TMX3|…
GO:0006119	GO Biological Process	Oxidative phosphorylation	118	26	0.0033	0.00021	UQCRC1|DLD|MSH2|COX6B1|COX5B|ATP5B|NDUFS3|UQCRC2|ATP5O|ATP5J2|ATP5L|ATP5H|UQCRFS1|CYCS|GBAS|CYC1|COX5A|BID|STOML2|ATP5C1|MT-CO2|ATP5F1|UQCRQ|ATP5A1|NDUFA13|UQCRB
GO:0043436	GO Biological Process	Oxoacid metabolic process	944	197	3.08e-20	2.52e-22	SLC2A3|HSD17B10|ASNS|DLD|TECR|MIF|ACO2|MTHFD1|GSS|AHCY|ACOT8|ECH1|OGDH|AIMP2|PLOD3|ALDOC|GAPDH|TPI1|RARS|ENO1|SARS|ATIC|GSTM2|CHPF|PEPD|GOT2|NCAN|SLC6A8|GFPT2|ACLY|CHSY1|NARS|CARS2|GNS|GGH|HEXB|MSMO1|AARS|GLCE|PTPLAD1|MARS|OSBP|DARS|PPAT|CAD|SLC1A3|VDAC1|CPT1A|ACAT1|SORD|HEXA|NPC1|PFKL|PGD|ENOPH1|GLUD1|HSD17B12|AASDHPPT|FADS2|QDPR|FARSB|PLOD2|DDAH1|ACAA2|CBR1|HK2|ACOX1|ADH5|DAGLB|CKB|IDH3A|ECI1|F…
GO:0021543	GO Biological Process	Pallium development	171	39	7.29e-05	3.23e-06	LAMB1|ATIC|LRP1|MBOAT7|SMO|SLC38A2|CSNK2A2|YWHAE|CDK6|CDH2|EGFR|LRP8|KIF5B|UBA6|PSEN1|NME1|RTN4|PLCB1|CTNNB1|ATP2B4|NF1|XAB2|KIF14|PLXNA3|FLNA|GNG12|HDAC1|UQCRQ|GART|PAFAH1B1|SUN1|RHOA|SLC2A1|TRA2B|CDK5|ROBO1|H2AFX|GPR56|SRGAP2
GO:0019322	GO Biological Process	Pentose biosynthetic process	4	4	0.0333	0.0028	PGD|TALDO1|G6PD|TKT
GO:0006098	GO Biological Process	Pentose-phosphate shunt	13	6	0.0447	0.004	PGLS|PGD|TALDO1|G6PD|TKT|DERA
GO:0043043	GO Biological Process	Peptide biosynthetic process	389	152	7.34e-39	2.39e-41	EIF5|GSS|EEF1A2|EIF3E|RPL18A|AIMP2|RPL19|MRPL27|RPS12|RARS|EIF2AK2|SARS|MRPS7|EIF3K|RPS16|EIF2S3|EIF2S1|NARS|CARS2|IGF2BP3|RPL35|AARS|MARS|RPL8|DARS|EIF4H|EIF2B2|RPS11|RPS27A|EGFR|RPS3|FARSB|GEMIN5|EIF5B|EIF4A1|APEH|ABCE1|RPS23|GFM2|GCN1L1|RPS9|QARS|RPL13|EEF2|RPL15|RPL38|RPL4|PABPC1|RPS15A|FARSA|RPLP2|TUFM|KARS|CNDP2|EIF4A2|DRG1|RPS27L|EEF1G|EIF3C|MRPL12|EIF5A|GGT7|EEF1A1|RPS7|RPL7|RPS2|PPA2|RPS…
GO:0006518	GO Biological Process	Peptide metabolic process	503	179	1.42e-41	3.88e-44	EIF5|GSS|EEF1A2|EIF3E|GSR|RPL18A|AIMP2|RPL19|CPD|MRPL27|RPS12|LNPEP|RARS|EIF2AK2|SARS|GSTM2|MRPS7|EIF3K|RPS16|EIF2S3|EIF2S1|GSTM3|NARS|CARS2|IGF2BP3|RPL35|ADAM10|AARS|MARS|RPL8|DARS|EIF4H|IDE|EIF2B2|SOD1|RPS11|RPS27A|DNPEP|EGFR|RPS3|FARSB|GEMIN5|EIF5B|EIF4A1|NCSTN|APEH|ABCE1|RPS23|GFM2|TPP1|GCN1L1|RPS9|QARS|RPL13|EEF2|RPL15|RPL38|RPL4|PABPC1|RPS15A|FARSA|NPEPPS|RPLP2|TUFM|KARS|CNDP2|PSEN1|EIF4A2|…
GO:0002790	GO Biological Process	Peptide secretion	152	28	0.0188	0.0015	M6PR|RAB3A|CANX|PREB|ERP29|RAB10|PDIA4|RAB8A|RAB8B|COPG1|RAB11B|SEL1L|HMGB1|WLS|AGT|RAB13|S100A13|STXBP3|GNAS|RAB3B|ANXA1|STEAP3|PSAP|PAFAH1B1|RAB1A|PARK7|SELT|MTTP
GO:0015833	GO Biological Process	Peptide transport	1518	389	4.43e-62	6.08e-65	ARF5|M6PR|GABARAPL2|VAMP3|NGFR|HSPB11|TMED1|STX1B|TIMM13|MYH9|ATP6V1D|ACOT8|RP2|NUTF2|ECH1|SGTA|CDC37|RPL18A|RAB3A|FIS1|YKT6|CHMP5|RPL19|GOLT1B|RAB35|RPS12|EXOC2|VPS4B|CAT|LRP1|SEC61A1|RAB22A|NUP85|THOC2|CANX|HSPB1|YWHAH|SNAP23|COPB1|LMAN1|RPS16|TSG101|APOE|XPO7|ACTN4|ATP6V1E1|VPS25|EXOC4|NUP210|VPS4A|AP3B1|SORT1|ARF3|STX6|KDELR2|SRSF1|RPL35|SDCBP|SORL1|PREB|ARL3|DNAJC13|RAB21|IPO5|ARL1|ERP29|FAF…
GO:0018193	GO Biological Process	Peptidyl-amino acid modification	867	114	0.0069	0.00048	FKBP4|PLOD1|MAPK1|TTLL12|FKBP3|CSNK2A1|PLOD3|GAPDH|EIF2AK2|LEPRE1|RPN2|NUP85|PIN1|DAD1|LMAN1|TRIM28|NUP210|CAB39|UGGT1|NAA25|CSNK2A2|P4HA1|HAT1|CAD|NRP1|CDK2|WDR61|IGF1R|GALNT1|EGFR|PLOD2|NUP205|STT3B|ABI2|RPN1|METAP1|ADH5|WDR82|NAA15|PRDX3|TMX3|PPIB|MAP2K1|PRKACA|NUP93|RAB6A|OXSR1|ADRBK1|PRKDC|AURKB|SENP3|PAK2|FKBP10|ROCK2|RUVBL1|PRMT5|CRTAP|BGN|P4HB|GLRX5|EPHB3|EPHA3|CAMK2D|BAZ1B|JAK1|ATP7A|FYN…
GO:0018208	GO Biological Process	Peptidyl-proline modification	60	17	0.0035	0.00023	FKBP4|FKBP3|LEPRE1|PIN1|P4HA1|PPIB|FKBP10|CRTAP|P4HB|PRDX4|PPP2R4|FKBP2|ERO1L|FKBP1A|PPIA|FKBP9|NTMT1
GO:0018210	GO Biological Process	Peptidyl-threonine modification	81	17	0.043	0.0038	MAPK1|CSNK2A1|CSNK2A2|CAD|GALNT1|MAP2K1|PRKACA|OXSR1|ADRBK1|PRKDC|ROCK2|CAMK2D|GALNT2|CSNK2B|CIT|PRKCA|CDK5
GO:0007031	GO Biological Process	Peroxisome organization	79	17	0.0356	0.0031	ACOT8|ECH1|FIS1|CAT|AGPS|IDE|RPS27A|LONP2|ACOX1|RAB8B|USP9X|ABCD3|SCP2|IDH1|HSD17B4|GSTK1|DNM1L
GO:0045851	GO Biological Process	pH reduction	51	18	0.00028	1.4e-05	ATP6V1D|ATP6V1E1|ATP6V0A1|RAB7A|ATP6V1A|ATP6V1B2|ATP6V0D2|ATP6V0D1|ATP6V0C|ATP6V0A2|ATP6V1H|ATP6AP1|ATP6V1G1|CLIC4|ATP6AP2|ATP6V1C1|PPT1|ATP6V1F
GO:0006909	GO Biological Process	Phagocytosis	210	46	2.86e-05	1.16e-06	MAPK1|MYH9|ARPC3|LRP1|PLCG1|ITGAV|SCARB1|VAMP7|ARPC1A|ACTR3|RAB7A|MFGE8|RAB5A|DOCK1|ARPC2|HSP90AA1|RHOG|HMGB1|FYN|RAC1|ACTB|MYO1C|NCKAP1|CD47|PIP5K1A|HSP90AB1|VAV2|RAB14|ANXA1|ACTR2|TXNDC5|DNM2|GRB2|ITGB1|TM9SF4|CDC42|ARPC4|ARPC1B|CORO1C|ANXA11|RAB34|BAI1|CYFIP2|LDLR|YES1|CYFIP1
GO:0090383	GO Biological Process	Phagosome acidification	28	14	0.00012	5.78e-06	ATP6V1D|ATP6V1E1|ATP6V0A1|RAB7A|ATP6V1A|ATP6V1B2|ATP6V0D2|ATP6V0D1|ATP6V0C|ATP6V0A2|ATP6V1H|ATP6V1G1|ATP6V1C1|ATP6V1F
GO:0090382	GO Biological Process	Phagosome maturation	45	17	0.00024	1.18e-05	ATP6V1D|ATP6V1E1|ATP6V0A1|RAB7A|ATP6V1A|ATP6V1B2|ATP6V0D2|ATP6V0D1|ATP6V0C|ATP6V0A2|ATP6V1H|RAB14|ATP6V1G1|ATP6V1C1|RAB34|ATP6V1F|RAB31
GO:0006796	GO Biological Process	Phosphate-containing compound metabolic process	2107	363	6.55e-25	4.34e-27	RANBP9|PSMA4|PSMC4|STK10|UQCRC1|DLD|PSMD5|PSMD8|TECR|MAPK1|SLC25A1|PDXP|RBX1|PYGL|PSMA3|MTHFD1|APEX1|PSME2|CSNK2A1|ACOT8|PSMD10|PSMD7|NAMPT|OGDH|PSMA2|ALDOC|GAPDH|TPI1|SKP1|EIF2AK2|MSH2|ENO1|ATIC|UNG|PLCG1|MBOAT7|COX6B1|PHPT1|PGLS|TRIM28|GFPT2|ACLY|EFR3A|PTPRE|PI4KA|KRAS|EIF2S1|AMPD2|ARF3|ACP2|NT5E|CDK4|CAB39|COX5B|LRRC8A|ADAM10|EPT1|ITGAV|PSMC1|PEBP1|HEXB|PSMA6|PSMD11|VAC14|PTPLAD1|ATP5B|PSMB1|C…
GO:0006644	GO Biological Process	Phospholipid metabolic process	373	53	0.0429	0.0038	CSNK2A1|PLCG1|MBOAT7|EFR3A|PI4KA|ARF3|EPT1|HEXB|VAC14|CSNK2A2|SPTLC1|PPAP2A|PIK3C2A|RAB5A|PIGT|LPCAT1|FABP5|PIGS|LPL|HMGCS1|TTC7B|PLCB1|PRDX6|PLSCR1|GPX4|PGAP1|AGK|FDPS|PMVK|PIP5K1A|PI4K2A|PPAP2B|DPM1|DOLPP1|RAB14|CSNK2B|ABHD12|PIP4K2A|HADHA|SBF1|IDI1|SACM1L|PAFAH1B1|PLAA|TMEM55B|EFR3B|FAM126A|PIGG|CDS2|PTDSS1|DBI|CPNE3|FDFT1
GO:0006793	GO Biological Process	Phosphorus metabolic process	2134	369	1.17e-25	7.64e-28	RANBP9|PSMA4|PSMC4|STK10|UQCRC1|DLD|PSMD5|NANS|PSMD8|TECR|MAPK1|SLC25A1|PDXP|RBX1|PYGL|PSMA3|MTHFD1|APEX1|PSME2|CSNK2A1|ACOT8|PSMD10|PSMD7|NAMPT|OGDH|PSMA2|ALDOC|GAPDH|TPI1|SKP1|EIF2AK2|MSH2|ENO1|ATIC|UNG|PLCG1|MBOAT7|COX6B1|PHPT1|PGLS|TRIM28|GFPT2|ACLY|EFR3A|PTPRE|PI4KA|KRAS|EIF2S1|AMPD2|ARF3|ACP2|NT5E|CDK4|CAB39|COX5B|UGGT1|LRRC8A|ADAM10|EPT1|ITGAV|PSMC1|PEBP1|HEXB|PSMA6|PSMD11|VAC14|PTPLAD1|AT…
GO:0016310	GO Biological Process	Phosphorylation	1275	217	1.16e-13	1.7e-15	RANBP9|PSMA4|PSMC4|STK10|UQCRC1|DLD|PSMD5|PSMD8|MAPK1|RBX1|PSMA3|PSME2|CSNK2A1|PSMD10|PSMD7|OGDH|PSMA2|ALDOC|GAPDH|TPI1|SKP1|EIF2AK2|MSH2|ENO1|COX6B1|TRIM28|EFR3A|PI4KA|KRAS|EIF2S1|CDK4|CAB39|COX5B|ADAM10|ITGAV|PSMC1|PEBP1|PSMA6|PSMD11|PTPLAD1|ATP5B|PSMB1|CSNK2A2|FAM20B|NDUFS3|YWHAE|CUL3|PSMD3|STAT3|CAD|NRP1|CDK6|PIK3C2A|CDK2|IGF1R|UQCRC2|PFKL|PSMB6|PSMA5|RPS27A|EGFR|THY1|APP|ADK|ATP5O|PSMB4|HK2|…
GO:0034381	GO Biological Process	Plasma lipoprotein particle clearance	40	14	0.0022	0.00013	APOE|SCARB1|NPC1|AP2M1|AP2A2|LIPA|AP2A1|VLDLR|HDLBP|NCEH1|LDLR|EHD1|CLTC|AP2B1
GO:0120031	GO Biological Process	Plasma membrane bounded cell projection assembly	433	74	8.98e-05	4.04e-06	NTN1|HSPB11|VCL|ATP6V1D|EHD4|NCK2|RAP2A|NUP85|TUBA4A|TUBG1|ATXN10|LAMA5|SDCBP|ARL3|SLC9A3R1|ACTR3|EHD2|TUBB4A|YWHAE|SEPT11|NRP1|PTPN23|CELSR2|NOTCH1|ATP6V0D1|ARF6|RAB8A|TUBA1A|YWHAG|PRKACA|CSPG4|PPP2R1A|PARVA|HSP90AA1|TNPO1|TUBB|TUBB4B|RAC1|DYNC1H1|MYH10|DCTN1|DMD|EZR|TROVE2|DNM3|VANGL2|PIP5K1A|FLNA|ACTR1A|VAV2|MAPRE1|ARHGEF7|TTYH1|ABCC4|ACTR2|FSCN1|DYNLL1|ITGB1|DYNC1I2|PAFAH1B1|SEPT7|CDC42|RDX|I…
GO:0120036	GO Biological Process	Plasma membrane bounded cell projection organization	1122	213	8.8e-18	8.35e-20	ITGA3|RANBP9|NGFR|NTN1|HSPB11|EFNB1|VCL|MAPK1|MYH9|ATP6V1D|EHD4|RAB3A|LAMB1|RAB35|NCK2|LRP1|PLCG1|RAP2A|EFNB2|NUP85|TUBA4A|SMO|ATP1B2|DOCK7|TUBG1|PVRL2|APOE|ATXN10|LAMA5|NOTCH2|KIDINS220|DOCK10|SDCBP|ARL3|SLC9A3R1|ACTR3|EHD2|TANC1|GPC1|TUBB4A|YWHAE|CNTNAP1|RAB10|SEPT11|TNC|SEMA3A|NRP1|PTPN23|SLIT1|IGF1R|IQGAP1|SOD1|CELSR2|EGFR|NOTCH1|GPM6A|GJA1|UCHL1|APP|DPYSL5|NPTN|ATP6V0D1|S100B|DBN1|MAP1B|ARF6…
GO:0007009	GO Biological Process	Plasma membrane organization	95	21	0.0111	0.0008	MYH9|RAB3A|SLC9A3R1|PACSIN2|EHD2|SOD1|CLU|BIN1|STX4|PLSCR1|ANXA6|SPTBN1|MYOF|MYH10|FLOT1|STX2|PSAP|NDRG1|ANO6|ATP2A2|PACSIN3
GO:0030168	GO Biological Process	Platelet activation	135	31	0.00052	2.83e-05	GNA11|VCL|MAPK1|MYH9|MYL12A|HSPB1|GNA12|UBASH3B|GNAQ|METAP1|TLN1|GNG2|PTPN11|FIBP|PLSCR1|FYN|ACTB|CSRP1|FLNA|STXBP3|GNAS|VAV2|STXBP1|CLIC1|ITPR2|CD9|YWHAZ|ILK|GNA13|PRKCA|GNB1
GO:0070527	GO Biological Process	Platelet aggregation	42	16	0.00037	1.95e-05	VCL|MYH9|MYL12A|HSPB1|UBASH3B|METAP1|TLN1|FIBP|ACTB|CSRP1|FLNA|STXBP3|GNAS|STXBP1|CLIC1|ILK
GO:0002576	GO Biological Process	Platelet degranulation	129	36	3.97e-06	1.37e-07	VCL|TIMP1|SPARC|TUBA4A|ACTN4|LGALS3BP|APLP2|TIMP3|SOD1|ENDOD1|OLA1|APP|CD109|CALM3|ANXA5|TMX3|CLU|TLN1|A2M|FN1|SCCPDH|TAGLN2|FLNA|STXBP1|MAGED2|ABCC4|CD9|ACTN1|PSAP|ALDOA|TF|CHID1|LAMP2|WDR1|MANF|CD63
GO:0030859	GO Biological Process	Polarized epithelial cell differentiation	20	8	0.0232	0.0019	SLC9A3R1|RAB10|SCRIB|MSN|LAMA1|CDC42|RHOA|PTK7
GO:0046931	GO Biological Process	Pore complex assembly	20	9	0.0073	0.0005	ADAM10|NUP205|CCT8|CCT3|NUP93|RTN4|MLLT4|ANO6|TSPAN33
GO:0030838	GO Biological Process	Positive regulation of actin filament polymerization	91	22	0.0033	0.00021	PFN1|ARPC3|NCK2|PFN2|ARPC1A|ACTR3|ICAM1|IQGAP2|ARPC2|ABI2|ARF6|BIN1|DLG1|KIRREL|MYO1C|NCKAP1|ACTR2|GRB2|ARPC4|ARPC1B|RHOA|CYFIP1
GO:1905908	GO Biological Process	Positive regulation of amyloid fibril formation	4	4	0.0333	0.0028	APOE|APP|CLU|PSEN1
GO:0043065	GO Biological Process	Positive regulation of apoptotic process	660	110	1.84e-06	6e-08	NGFR|EEF1A2|FIS1|C1QBP|CTSC|GAPDH|NCK2|HSPE1|CTSD|PLCG1|PIN1|YWHAH|UBE2M|EIF2S1|SORT1|NOTCH2|CDK4|ADAM10|SLC9A3R1|PPM1F|YWHAE|PDCD6|TIMP3|SOD1|RPS27A|ARL6IP5|TNFRSF10B|NOTCH1|RPS3|APP|AIFM1|S100B|NCSTN|CAPN2|PDIA3|MTCH2|CTNNA1|YWHAG|CYCS|PRKDC|PAK2|CLU|BIN1|PRKRA|BID|NQO1|PPP2R1A|PSEN1|RPS27L|SMAD3|F3|HIP1|RPS7|TRIO|CAMK2D|PTN|CTNNB1|HMGB1|IGF2R|SCRIB|SFPQ|NF1|VCP|ARHGEF2|AGT|PEA15|S100A9|DDX20|V…
GO:2001235	GO Biological Process	Positive regulation of apoptotic signaling pathway	180	35	0.0027	0.00017	NGFR|FIS1|CTSC|NCK2|YWHAH|SLC9A3R1|YWHAE|TIMP3|SOD1|RPS3|PDIA3|CTNNA1|YWHAG|PAK2|CLU|PRKRA|BID|PPP2R1A|SMAD3|RPS7|SFPQ|NF1|AGT|PEA15|S100A9|YWHAB|YWHAQ|YWHAZ|BCAP31|PARK7|FAM162A|GNB2L1|DNM1L|PDCD5|NMT1
GO:0032781	GO Biological Process	Positive regulation of atpase activity	58	21	4.71e-05	1.99e-06	GABARAPL2|RAB3A|PFN1|MSH2|MSH6|PFN2|ATP1B2|NAPA|DNAJC10|HNRNPU|ATP1B3|DNAJA2|PLSCR1|DHX9|ATP1B1|DNAJA1|DYNLL1|DYNC1I2|DNAJB11|SSBP1|TOR1AIP1
GO:0045773	GO Biological Process	Positive regulation of axon extension	45	13	0.0139	0.001	NTN1|LRP1|NRP1|DBN1|MAP1B|TWF2|FN1|MACF1|L1CAM|ILK|PAFAH1B1|GDI1|CYFIP1
GO:0050772	GO Biological Process	Positive regulation of axonogenesis	89	26	8.11e-05	3.61e-06	NGFR|NTN1|LRP1|TUBB2B|NRP1|ARHGDIA|DBN1|MAP1B|MAP2K1|TWF2|PLXND1|FN1|PLXNB1|MACF1|PLXNA3|L1CAM|PLXNA1|ILK|PAFAH1B1|GDI1|RHOA|PLXNB2|ROBO1|IST1|CYFIP1|CRABP2
GO:0051099	GO Biological Process	Positive regulation of binding	175	37	0.00045	2.42e-05	EIF3E|HNRNPL|LRP1|PIN1|APOE|TRIM28|EIF2S1|LAMTOR5|EPB41L5|NRP1|IDE|RALB|APP|CALM3|PLXND1|PSEN1|EIF3C|NME1|CTNNB1|EPB41|HMGB1|ANXA2|PARP1|DHX9|S100A10|HSP90AB1|TXN|NCBP1|MAPRE1|FLOT1|FKBP1A|EIF4G1|PPP2CA|PARK7|CDK5|RAN|B2M
GO:0048518	GO Biological Process	Positive regulation of biological process	6112	829	9.2e-31	4.67e-33	RALA|ITGA3|PSMA4|VAMP3|PSMC4|NGFR|NTN1|ASNS|STK10|OXCT1|EFNB1|PSMD5|PSMD8|STX1B|MIF|MAPK1|PDXP|LGALS1|MYH9|RBX1|SUPT16H|PSMA3|APEX1|PSME2|EEF1A2|CSNK2A1|PSMD10|TIMP1|NUTF2|PSMD7|STUB1|EHD4|EXTL3|EIF3E|HNRNPL|SGTA|PLIN3|CDC37|RAB3A|LAMB1|NAMPT|ITGB8|AIMP2|RPA3|FIS1|PSMA2|PFN1|C1QBP|DDX5|CTSC|PRPF19|PANX1|ARPC3|GAPDH|USP5|GOLT1B|TMEM30A|SPARC|SKP1|UBE3A|EIF2AK2|MSH2|NCK2|IGFBP2|HSPE1|ENO1|WDR77|LEP…
GO:0090263	GO Biological Process	Positive regulation of canonical wnt signaling pathway	148	49	2.79e-10	5.81e-12	PSMA4|PSMC4|PSMD5|PSMD8|PSMA3|PSME2|PSMD10|PSMD7|PSMA2|PIN1|PSMC1|PSMA6|PSMD11|PSMB1|PSMD3|GID8|PSMB6|PSMA5|EGFR|PSMB4|PSME3|VPS35|PSMD1|PSMD2|PSMC5|RUVBL1|SMAD3|WLS|PSMD12|VCP|CSNK1G3|PSMB5|PSMA7|PSMB2|PSME1|JUP|ILK|DDX3X|PSMD14|PSMC2|PSMD13|PSMC6|PSMA1|PSMD6|PTK7|UBR5|USP47|PSMC3|PSMB3
GO:0009896	GO Biological Process	Positive regulation of catabolic process	465	75	0.00039	2.06e-05	PSMC4|RBX1|CSNK2A1|PSMD10|STUB1|SGTA|CDC37|CTSC|USP5|ZC3HAV1|LRP1|APOE|GRSF1|SORL1|PSMC1|SPTLC1|CD81|CUL3|NNT|RAB7A|CPT1A|PIK3C2A|IDE|RALB|GJA1|LPCAT1|APP|HK2|DAGLB|VPS35|DDB1|PABPC1|HNRNPD|GBA|CLU|ROCK2|CNOT1|PSEN1|HSP90AA1|HUWE1|ABCA2|HMGB1|VCP|MSN|EZR|GNAI3|PTPN1|HNRNPR|HSPA1B|BAG6|PIP4K2A|VPS28|KHSRP|NSF|NEDD4L|CUL4B|RDX|SH3BP4|PSMC2|BCAP31|SLC4A4|DHX36|PARK7|ADAM9|CSNK1A1|NDUFA13|ANAPC4|GNB2…
GO:0043085	GO Biological Process	Positive regulation of catalytic activity	1489	240	6.57e-13	1.03e-14	GABARAPL2|NGFR|STK10|MIF|MAPK1|EIF5|PSME2|EEF1A2|PSMD10|RP2|STUB1|RAB3A|AIMP2|FIS1|PFN1|CTSC|SKP1|EIF2AK2|MSH2|HSPE1|MSH6|CTSD|PFN2|PLCG1|PIN1|ATP1B2|DAD1|DOCK7|APOE|KRAS|KIDINS220|DOCK10|CAB39|SORL1|PREB|ARL1|SCARB1|ERP29|VAC14|PTPLAD1|TRAF4|PPM1F|NAPA|CD81|DNAJC10|STAT3|ICAM1|PDCD6|NRP1|B3GAT3|IGF1R|IQGAP1|ARHGDIA|SOD1|RPS27A|RALB|ARL6IP5|EGFR|DOCK11|TNFRSF10B|RPS3|DOCK1|HNRNPU|THY1|APP|RHOC|AT…
GO:0045785	GO Biological Process	Positive regulation of cell adhesion	423	75	2.66e-05	1.06e-06	ITGA3|EFNB1|LGALS1|C1QBP|NCK2|IGFBP2|EFNB2|RRAS|AP3B1|ITGAV|PPM1F|CD81|EPB41L5|NID1|ICAM1|NRP1|PTPN23|CDK6|IQGAP1|HSD17B12|RPS3|DOCK1|TJP1|THY1|ARPC2|EDIL3|RAC3|PAK2|STX4|HSPH1|CALR|P4HB|SMAD3|PTPN11|PTN|JAK1|MAP4K4|HMGB1|FYN|FN1|AP3D1|RAC1|TFRC|DPP4|PNP|CD47|S100A10|FLNA|PPAP2B|NINJ1|ARHGEF7|FLOT1|ANXA1|RSU1|PODXL|HSPD1|DNM2|MLLT4|GRB2|JUP|FLOT2|HLA-A|ILK|SIRPA|CDC42|ITGA6|CD44|CYR61|PTPRJ|RHOA|…
GO:0010647	GO Biological Process	Positive regulation of cell communication	1823	274	9.48e-12	1.71e-13	PSMA4|PSMC4|NGFR|OXCT1|PSMD5|PSMD8|STX1B|MIF|MAPK1|LGALS1|PSMA3|PSME2|CSNK2A1|PSMD10|PSMD7|FIS1|PSMA2|C1QBP|DDX5|CTSC|GAPDH|GOLT1B|UBE3A|EIF2AK2|NCK2|TFG|CAT|GSTM2|ZC3HAV1|LRP1|PHPT1|PIN1|YWHAH|SMO|RAP1B|PVRL2|APOE|ACTN4|CHSY1|KRAS|LAMTOR5|NOTCH2|KIDINS220|SDCBP|SORL1|PSMC1|UBE2K|PSMA6|PSMD11|ERP29|PTPLAD1|RHEB|PSMB1|TRAF4|SLC9A3R1|VAMP7|CD81|YWHAE|PSMD3|STAT3|ICAM1|SLC1A3|SEMA3A|NRP1|PTPN23|SRI|…
GO:0045787	GO Biological Process	Positive regulation of cell cycle	388	59	0.0082	0.00057	ASNS|MIF|APEX1|PSMD10|VPS4B|CDK4|KIF23|CUL3|CDK2|EGFR|HNRNPU|APP|NPM1|RAD21|CENPV|PRKACA|AURKB|ROCK2|RPS15A|CALR|CNOT1|PLCB1|PTPN11|DYNC1H1|SFPQ|KIF14|PKN2|HSP90AB1|KIF20B|CCNY|RCC2|ANXA1|PCNA|MYBBP1A|PKP4|CIT|GIPC1|NUMA1|DDX39B|PAFAH1B1|DDX3X|CDC42|CUL4B|RDX|RHOA|RANBP1|RACGAP1|PRMT1|PRKCA|EIF4G1|CDKN2A|THOC5|RPL23|H2AFY|PLRG1|EIF4E|ANAPC4|PHB2|PCID2
GO:0090068	GO Biological Process	Positive regulation of cell cycle process	294	46	0.0174	0.0013	APEX1|VPS4B|CDK4|KIF23|CUL3|CDK2|EGFR|HNRNPU|APP|NPM1|RAD21|CENPV|PRKACA|AURKB|ROCK2|CNOT1|PLCB1|DYNC1H1|SFPQ|KIF14|PKN2|KIF20B|RCC2|ANXA1|PCNA|MYBBP1A|PKP4|CIT|GIPC1|NUMA1|DDX3X|CDC42|CUL4B|RDX|RHOA|RANBP1|RACGAP1|PRMT1|EIF4G1|CDKN2A|RPL23|H2AFY|PLRG1|ANAPC4|PHB2|PCID2
GO:0010942	GO Biological Process	Positive regulation of cell death	719	120	4.55e-07	1.38e-08	NGFR|EEF1A2|AIMP2|FIS1|C1QBP|CTSC|GAPDH|NCK2|HSPE1|CTSD|LRP1|PLCG1|EFNB2|PIN1|YWHAH|APOE|UBE2M|EIF2S1|SORT1|NOTCH2|CDK4|ADAM10|SLC9A3R1|PPM1F|YWHAE|PDCD6|TIMP3|SOD1|RPS27A|ARL6IP5|TNFRSF10B|NOTCH1|RPS3|APP|AIFM1|S100B|NCSTN|CAPN2|PDIA3|MTCH2|CTNNA1|YWHAG|CYCS|PRKDC|PAK2|CLU|BIN1|PRKRA|BID|NQO1|PPP2R1A|PSEN1|RPS27L|SMAD3|F3|HIP1|RPS7|TRIO|CAMK2D|PTN|CTNNB1|HMGB1|FYN|IGF2R|SCRIB|SFPQ|NF1|VCP|ARHGEF…
GO:0010720	GO Biological Process	Positive regulation of cell development	556	106	8.22e-09	1.99e-10	ITGA3|NGFR|NTN1|C1QBP|PRPF19|TMEM30A|LEPRE1|LRP1|PIN1|SMO|ATP1B2|APOE|KIDINS220|TUBB2B|RAB21|MAN2A1|RHEB|VAMP7|SCARB2|SEMA3A|NRP1|IQGAP1|ARHGDIA|NOTCH1|DOCK1|APP|NPTN|GPC2|DBN1|ARPC2|MAP1B|MAP2K1|LRP8|TWF2|RAC3|PRKDC|BIN1|PLXND1|KIAA0196|PRMT5|CALR|HSPA5|PSEN1|P4HB|NME1|EPHA3|CAPRIN1|PTN|PPP1CC|DPYSL3|CTNNB1|FYN|FN1|RAC1|PLXNB1|AP2A1|MACF1|OPA1|ARHGEF2|DMD|AGT|DYNLT1|S100A9|S100A10|PLXNA3|RAP1A|A…
GO:0045597	GO Biological Process	Positive regulation of cell differentiation	993	155	2.05e-07	6e-09	ITGA3|NGFR|NTN1|C1QBP|PRPF19|TMEM30A|LEPRE1|LRP1|EFNB2|RRAS|PIN1|SMO|ATP1B2|APOE|AP3B1|NOTCH2|KIDINS220|TUBB2B|SDCBP|RAB21|MAN2A1|RHEB|VAMP7|EHD2|GPC1|STAT3|SCARB2|SEMA3A|NRP1|IQGAP1|CDH2|ARHGDIA|NOTCH1|DOCK1|GJA1|HNRNPU|APP|NPTN|GPC2|DBN1|CAPN2|ARPC2|MAP1B|NUDT21|MAP2K1|PA2G4|LRP8|TWF2|RAC3|CTNNA1|MMP14|LPL|PRKDC|BIN1|PLXND1|KIAA0196|PRMT5|CALR|HSPA5|PSEN1|P4HB|PTCH1|ATP11C|SMAD3|NME1|EPHA3|PLCB…
GO:0030307	GO Biological Process	Positive regulation of cell growth	171	38	0.00015	7.19e-06	NTN1|CSNK2A1|PSMD10|EXTL3|LRP1|PIN1|H3F3B|SDCBP|ADAM10|NRP1|EGFR|DBN1|MAP1B|TWF2|MMP14|ACSL4|FN1|MACF1|S100A9|L1CAM|NCBP1|RPS6KA3|MTPN|DDX39B|ILK|PAFAH1B1|PLAA|DDX3X|CDC42|NEDD4L|GDI1|RHOA|EIF4G1|USP47|EIF4G2|IST1|CYFIP1|CRABP2
GO:1901890	GO Biological Process	Positive regulation of cell junction assembly	102	22	0.0111	0.0008	PPM1F|EPB41L5|NRP1|IQGAP1|THY1|IL1RAP|EPHB3|SMAD3|MAP4K4|RAC1|EPHA2|NLGN3|AGT|S100A10|EPHB2|FLOT1|AGRN|NLGN1|PTPRJ|LPHN3|BAI1|LRRC4B
GO:0030335	GO Biological Process	Positive regulation of cell migration	522	89	1.27e-05	4.77e-07	ITGA3|MAPK1|LAMB1|PFN1|C1QBP|SPARC|LRP1|PLCG1|RRAS|HSPB1|SMO|DOCK7|ACTN4|LGALS3|SDCBP|ADAM10|ITGAV|SCARB1|ATP5B|PPM1F|EPB41L5|MCAM|STAT3|ICAM1|PDCD6|SEMA3A|NRP1|PIK3C2A|IGF1R|IQGAP1|S100A11|EGFR|NOTCH1|DOCK1|TJP1|THY1|APP|RHOC|ARF6|MMP14|OXSR1|GNAI2|STX4|ROCK2|CALR|HSPA5|KARS|SMAD3|F3|RTN4|PTN|MAP4K4|HMGB1|ATP7A|FN1|RAC1|MYO1C|NRP2|ARHGEF2|AGT|FLNA|PPAP2B|KIF20B|MAPRE1|ARHGEF7|ANXA1|PODXL|CD99|PD…
GO:0010770	GO Biological Process	Positive regulation of cell morphogenesis involved in differentiation	159	48	5.65e-09	1.34e-10	NGFR|NTN1|C1QBP|LRP1|TUBB2B|RAB21|VAMP7|NRP1|ARHGDIA|DOCK1|DBN1|ARPC2|MAP1B|MAP2K1|LRP8|TWF2|RAC3|PRKDC|PLXND1|CALR|P4HB|CAPRIN1|FN1|RAC1|PLXNB1|MACF1|OPA1|S100A10|PLXNA3|FLNA|L1CAM|ARHGEF7|ACTR2|DNM2|PLXNA1|ILK|PAFAH1B1|CDC42|OBSL1|GDI1|RHOA|PLXNB2|DHX36|ROBO1|IST1|DNM1L|CYFIP1|CRABP2
GO:2000147	GO Biological Process	Positive regulation of cell motility	547	92	1.36e-05	5.17e-07	ITGA3|NTN1|MAPK1|LAMB1|PFN1|C1QBP|SPARC|LRP1|PLCG1|RRAS|PHPT1|HSPB1|SMO|DOCK7|ACTN4|LGALS3|SDCBP|ADAM10|ITGAV|SCARB1|ATP5B|PPM1F|EPB41L5|MCAM|STAT3|ICAM1|PDCD6|SEMA3A|NRP1|PIK3C2A|IGF1R|IQGAP1|S100A11|EGFR|NOTCH1|DOCK1|TJP1|THY1|APP|RHOC|ARF6|MMP14|OXSR1|GNAI2|STX4|ROCK2|CALR|HSPA5|KARS|SMAD3|F3|RTN4|PTN|MAP4K4|HMGB1|ATP7A|FN1|RAC1|MYO1C|NRP2|ARHGEF2|AGT|FLNA|PPAP2B|KIF20B|MAPRE1|ARHGEF7|ANXA1|PO…
GO:0031346	GO Biological Process	Positive regulation of cell projection organization	391	87	5.3e-10	1.14e-11	RALA|ITGA3|NGFR|NTN1|PFN1|TMEM30A|LEPRE1|LRP1|ATP1B2|APOE|KIDINS220|TUBB2B|RAB21|VAMP7|ACTR3|SCARB2|NRP1|ANLN|IQGAP1|ARHGDIA|DOCK11|GPM6A|NPTN|GPC2|DBN1|ARPC2|MAP1B|MAP2K1|LRP8|TWF2|RAB8B|PLXND1|KIAA0196|HSPA5|PSEN1|NME1|EPHA3|CAPRIN1|PTN|DPYSL3|ATP7A|FYN|FN1|RAC1|PLXNB1|AP2A1|NCKAP1|MACF1|OPA1|DMD|AGT|DYNLT1|DNM3|S100A9|PLXNA3|RAP1A|L1CAM|ARHGEF7|ACTR2|AGRN|VLDLR|FSCN1|DNM2|NME1-NME2|PLXNA1|ILK|…
GO:0001954	GO Biological Process	Positive regulation of cell-matrix adhesion	55	16	0.0041	0.00027	RRAS|PPM1F|EPB41L5|NRP1|CDK6|IQGAP1|THY1|SMAD3|MAP4K4|RAC1|S100A10|NINJ1|JUP|ILK|PTPRJ|DAG1
GO:0010811	GO Biological Process	Positive regulation of cell-substrate adhesion	124	35	4.62e-06	1.62e-07	ITGA3|C1QBP|RRAS|PPM1F|EPB41L5|NID1|NRP1|CDK6|IQGAP1|HSD17B12|DOCK1|THY1|ARPC2|EDIL3|RAC3|CALR|P4HB|SMAD3|PTN|MAP4K4|FN1|RAC1|S100A10|FLNA|NINJ1|ARHGEF7|RSU1|DNM2|JUP|ILK|CDC42|ITGA6|CYR61|PTPRJ|DAG1
GO:0034250	GO Biological Process	Positive regulation of cellular amide metabolic process	162	41	5.16e-06	1.82e-07	MAPK1|EIF3E|HNRNPL|C1QBP|NCK2|APOE|EIF2S3|NAT10|CDK4|EIF4A3|SLC2A13|APP|NPM1|RPS9|EEF2|PABPC1|HNRNPD|PRKDC|CLU|ROCK2|RPS27L|EIF3C|EIF5A|ABCA2|FXR1|DHX9|RPL5|RPS4X|EIF6|PICALM|DDX39B|DDX3X|ELAVL1|CYR61|RHOA|PLXNB2|EIF4G1|DHX36|GNB2L1|RPL30|VIM
GO:0031331	GO Biological Process	Positive regulation of cellular catabolic process	397	62	0.0035	0.00023	PSMC4|RBX1|PSMD10|STUB1|SGTA|CDC37|CTSC|USP5|ZC3HAV1|LRP1|APOE|GRSF1|PSMC1|SPTLC1|CD81|CUL3|NNT|CPT1A|PIK3C2A|RALB|APP|HK2|DAGLB|VPS35|PABPC1|HNRNPD|GBA|CLU|ROCK2|CNOT1|PSEN1|HSP90AA1|HUWE1|ABCA2|HMGB1|VCP|MSN|EZR|GNAI3|PTPN1|HNRNPR|HSPA1B|BAG6|PIP4K2A|KHSRP|RDX|SH3BP4|PSMC2|BCAP31|SLC4A4|DHX36|PARK7|ADAM9|CSNK1A1|ANAPC4|GNB2L1|PAFAH1B2|PACSIN3|PHB2|LDLR|UPF1|ITCH
GO:0044089	GO Biological Process	Positive regulation of cellular component biogenesis	542	118	5.31e-13	8.22e-15	RALA|PSMC4|RBX1|STUB1|RPA3|PFN1|ARPC3|NCK2|VPS4B|PFN2|RAP1B|TSG101|APOE|TRIM28|LGALS3|RPA1|VPS4A|SDCBP|ARPC1A|PPM1F|ACTR3|EPB41L5|ICAM1|RAB7A|NRP1|ANLN|IQGAP1|RALB|IQGAP2|DOCK11|RPS3|GPM6A|THY1|RHOC|ARPC2|ABI2|MAP1B|ARF6|DDB1|TWF2|PSMC5|IL1RAP|CLU|BIN1|ROCK2|BID|CNOT1|DRG1|HGS|EPHB3|SMAD3|HSP90AA1|MAP4K4|DPYSL3|ATP7A|DLG1|WARS|RAC1|DYNC1H1|EPHA2|NLGN3|VCP|KIRREL|DNMT1|G3BP2|MYO1C|TFRC|MSN|NCKAP1|…
GO:0051272	GO Biological Process	Positive regulation of cellular component movement	561	94	1.21e-05	4.51e-07	ITGA3|NTN1|MAPK1|LAMB1|PFN1|C1QBP|SPARC|LRP1|PLCG1|RRAS|PHPT1|HSPB1|SMO|DOCK7|ACTN4|LGALS3|TUBB2B|SDCBP|ADAM10|ITGAV|SCARB1|ATP5B|PPM1F|EPB41L5|MCAM|STAT3|ICAM1|PDCD6|SEMA3A|NRP1|PIK3C2A|IGF1R|IQGAP1|S100A11|EGFR|NOTCH1|DOCK1|TJP1|THY1|APP|RHOC|ARF6|MMP14|OXSR1|GNAI2|STX4|ROCK2|CALR|HSPA5|KARS|SMAD3|F3|RTN4|PTN|MAP4K4|HMGB1|ATP7A|FN1|RAC1|MYO1C|NRP2|ARHGEF2|AGT|FLNA|PPAP2B|KIF20B|MAPRE1|ARHGEF7|A…
GO:0051130	GO Biological Process	Positive regulation of cellular component organization	1209	264	1.93e-30	1.01e-32	RALA|ITGA3|PSMC4|NGFR|NTN1|MAPK1|PDXP|RBX1|STUB1|CDC37|RPA3|FIS1|PFN1|ARPC3|TMEM30A|NCK2|LEPRE1|VPS4B|PFN2|LRP1|DSTN|YWHAH|ATP1B2|RAP1B|LMAN1|TSG101|APOE|COLGALT1|ACTN4|TRIM28|LGALS3|RPA1|KIDINS220|CCT7|TUBB2B|SDCBP|RAB21|CSNK2A2|VAMP7|ARPC1A|PPM1F|ACTR3|EHD2|EPB41L5|YWHAE|CUL3|ICAM1|SCARB2|NRP1|PTPN23|ANLN|WDR61|IGF1R|IQGAP1|ARHGDIA|SH3GL1|RALB|KIAA1715|IQGAP2|CCT6A|DOCK11|RPS3|GPM6A|CCT5|HNRNPU…
GO:0031325	GO Biological Process	Positive regulation of cellular metabolic process	3413	402	3.84e-05	1.6e-06	VAMP3|PSMC4|NGFR|STK10|MIF|MAPK1|MYH9|RBX1|SUPT16H|APEX1|PSME2|EEF1A2|PSMD10|STUB1|EHD4|EIF3E|HNRNPL|SGTA|CDC37|NAMPT|AIMP2|FIS1|C1QBP|DDX5|CTSC|PRPF19|USP5|SKP1|UBE3A|EIF2AK2|MSH2|NCK2|HSPE1|ENO1|WDR77|CTSD|PFN2|ZC3HAV1|LRP1|RAP2A|NUP85|PIN1|YWHAH|SMO|RAP1B|DOCK7|TSG101|APOE|ACTN4|TRIM28|EIF2S3|ACLY|GRSF1|KRAS|NOTCH2|SLC38A2|KIDINS220|NAT10|CDK4|CCT7|CAB39|SDCBP|PSMC1|HEXB|UBE2K|SCARB1|C14orf166…
GO:0048522	GO Biological Process	Positive regulation of cellular process	5579	784	4.04e-33	1.92e-35	RALA|ITGA3|PSMA4|VAMP3|PSMC4|NGFR|NTN1|ASNS|STK10|OXCT1|EFNB1|PSMD5|PSMD8|STX1B|MIF|MAPK1|PDXP|LGALS1|MYH9|RBX1|SUPT16H|PSMA3|APEX1|PSME2|EEF1A2|CSNK2A1|PSMD10|TIMP1|NUTF2|PSMD7|STUB1|EHD4|EXTL3|EIF3E|HNRNPL|SGTA|CDC37|RAB3A|LAMB1|NAMPT|AIMP2|RPA3|FIS1|PSMA2|PFN1|C1QBP|DDX5|CTSC|PRPF19|ARPC3|GAPDH|USP5|GOLT1B|TMEM30A|SPARC|SKP1|UBE3A|EIF2AK2|MSH2|NCK2|IGFBP2|HSPE1|ENO1|WDR77|LEPRE1|CTSD|VPS4B|PFN…
GO:1903364	GO Biological Process	Positive regulation of cellular protein catabolic process	161	30	0.0119	0.00087	PSMC4|RBX1|PSMD10|STUB1|SGTA|CTSC|USP5|LRP1|APOE|PSMC1|CD81|CUL3|VPS35|GBA|CLU|PSEN1|HSP90AA1|ABCA2|VCP|MSN|EZR|HSPA1B|BAG6|RDX|PSMC2|BCAP31|CSNK1A1|ANAPC4|GNB2L1|LDLR
GO:1903829	GO Biological Process	Positive regulation of cellular protein localization	342	100	8.81e-18	8.4e-20	ITGA3|NGFR|MAPK1|NUTF2|FIS1|TMEM30A|LRP1|YWHAH|SMO|TSG101|TRIM28|LGALS3|LAMTOR5|CCT7|SORL1|IPO5|CSNK2A2|CD81|YWHAE|B3GAT3|IQGAP1|EGFR|CCT6A|CCT5|STOM|CCT8|ZDHHC5|NPTN|CCT3|ARF6|CCT2|YWHAG|KIF5B|PRKACA|VAMP2|TCP1|STX4|ROCK2|BID|NPEPPS|SEC16A|PSEN1|SMAD3|CHP1|PLS1|EPHA3|RTN4|EPB41L2|RHOG|HUWE1|PTN|GNAI1|TLDC1|EPB41|DLG1|FYN|SPTBN1|ACSL3|ATP2B4|EPHA2|MYO1C|TFRC|MSN|PARP1|EZR|DKC1|FLNA|HSP90AB1|KIF20…
GO:0032270	GO Biological Process	Positive regulation of cellular protein metabolic process	1635	237	9.23e-09	2.24e-10	PSMC4|NGFR|STK10|MIF|MAPK1|MYH9|RBX1|PSME2|PSMD10|STUB1|EHD4|EIF3E|HNRNPL|SGTA|AIMP2|FIS1|C1QBP|CTSC|USP5|SKP1|UBE3A|EIF2AK2|NCK2|HSPE1|ENO1|CTSD|PFN2|LRP1|RAP2A|PIN1|RAP1B|DOCK7|APOE|EIF2S3|KRAS|NOTCH2|KIDINS220|NAT10|CDK4|CAB39|SDCBP|PSMC1|UBE2K|ERP29|PTPLAD1|TRAF4|PPM1F|CD81|CUL3|STAT3|ICAM1|PDCD6|SEMA3A|NRP1|WDR61|IGF1R|IQGAP1|CDH2|EIF4A3|SOD1|RPS27A|RALB|ARL6IP5|EGFR|TNFRSF10B|NOTCH1|RPS3|LA…
GO:2001252	GO Biological Process	Positive regulation of chromosome organization	184	35	0.0037	0.00024	MAPK1|TRIM28|CCT7|CUL3|WDR61|CCT6A|CCT5|HNRNPU|APP|CCT8|CCT3|RAD21|CCT2|HNRNPD|AURKB|UBE2N|TCP1|HNRNPA1|CTNNB1|HNRNPA2B1|SFPQ|DNMT1|LMNA|DKC1|OGT|RAD50|XRCC5|NUMA1|CCT4|GNL3|DHX36|SSBP1|H2AFY|ANAPC4|RUVBL2
GO:2001056	GO Biological Process	Positive regulation of cysteine-type endopeptidase activity	153	33	0.00083	4.65e-05	NGFR|FIS1|HSPE1|CTSD|PPM1F|PDCD6|ARL6IP5|TNFRSF10B|RPS3|APP|AIFM1|CYCS|BID|RPS27L|SMAD3|F3|HIP1|HMGB1|FYN|VCP|S100A9|HSPD1|DDX3X|BCAP31|CYR61|RHOA|CDKN2A|FAM162A|ROBO1|NDUFA13|GNB2L1|CYFIP2|PDCD5
GO:0043280	GO Biological Process	Positive regulation of cysteine-type endopeptidase activity involved in apoptotic process	136	31	0.00059	3.19e-05	NGFR|FIS1|HSPE1|CTSD|PPM1F|PDCD6|ARL6IP5|TNFRSF10B|RPS3|APP|AIFM1|CYCS|BID|RPS27L|SMAD3|F3|HIP1|HMGB1|VCP|S100A9|HSPD1|DDX3X|BCAP31|CYR61|RHOA|CDKN2A|FAM162A|ROBO1|NDUFA13|GNB2L1|PDCD5
GO:0032467	GO Biological Process	Positive regulation of cytokinesis	40	13	0.0061	0.00041	KIF23|CUL3|CENPV|AURKB|KIF14|PKN2|KIF20B|PKP4|CIT|GIPC1|CDC42|RHOA|RACGAP1
GO:1903651	GO Biological Process	Positive regulation of cytoplasmic transport	13	6	0.0447	0.004	SORL1|RAB21|PTPN23|MSN|EZR|RDX
GO:0051495	GO Biological Process	Positive regulation of cytoskeleton organization	220	52	9.53e-07	3e-08	PDXP|PFN1|ARPC3|NCK2|VPS4B|PFN2|DSTN|ARPC1A|PPM1F|ACTR3|ICAM1|NRP1|IQGAP2|RPS3|RHOC|ARPC2|ABI2|MAP1B|CFL2|ARF6|BIN1|ROCK2|DRG1|SMAD3|DLG1|RAC1|DYNC1H1|KIRREL|MYO1C|NCKAP1|DCTN1|CD47|PFDN2|NES|S100A10|PLXNA3|FLNA|MAPRE1|HSPA1B|ACTR2|GRB2|NUMA1|CDC42|ARPC4|ARPC1B|RHOA|RANBP1|CDK5|WDR1|CFL1|CKAP5|CYFIP1
GO:0031349	GO Biological Process	Positive regulation of defense response	367	76	1.28e-07	3.64e-09	PSMA4|PSMC4|PSMD5|PSMD8|PSMA3|PSME2|PSMD10|PSMD7|PSMA2|CTSC|SKP1|ZC3HAV1|PVRL2|KRAS|PSMC1|UBE2K|PSMA6|PSMD11|PSMB1|VAMP7|CD81|PSMD3|STAT3|PSMB6|PSMA5|EGFR|NONO|GJA1|PSMB4|PSME3|PSMD1|PRKACA|LPL|PSMD2|PSMC5|RBM14|PRKDC|PAK2|KARS|CUL1|LAMP1|HMGB1|PLSCR1|FYN|PSMD12|SFPQ|XRCC6|MATR3|PSMB5|CD47|AGT|DHX9|S100A9|NRAS|PRKACB|PSMA7|PSMB2|KPNA6|PSME1|HSPD1|XRCC5|AP1G1|DDT|ABCC1|PSMD14|PSMC2|PSMD13|PSMC6|PV…
GO:1900006	GO Biological Process	Positive regulation of dendrite development	75	19	0.005	0.00034	APOE|RAB21|VAMP7|IQGAP1|DBN1|LRP8|PSEN1|CAPRIN1|PTN|OPA1|ACTR2|VLDLR|ILK|PAFAH1B1|OBSL1|NLGN1|DHX36|DNM1L|CYFIP1
GO:0050775	GO Biological Process	Positive regulation of dendrite morphogenesis	40	12	0.0161	0.0012	RAB21|VAMP7|DBN1|LRP8|CAPRIN1|OPA1|ACTR2|ILK|PAFAH1B1|OBSL1|DHX36|DNM1L
GO:0061003	GO Biological Process	Positive regulation of dendritic spine morphogenesis	22	8	0.035	0.003	DBN1|LRP8|CAPRIN1|OPA1|ACTR2|PAFAH1B1|DHX36|DNM1L
GO:0051094	GO Biological Process	Positive regulation of developmental process	1389	198	8.31e-07	2.59e-08	ITGA3|NGFR|NTN1|MAPK1|ITGB8|FIS1|C1QBP|PRPF19|TMEM30A|MSH2|LEPRE1|LRP1|PLCG1|EFNB2|RRAS|PIN1|HSPB1|SMO|ATP1B2|APOE|AP3B1|KRAS|NOTCH2|KIDINS220|TUBB2B|SDCBP|SORL1|RAB21|MAN2A1|RHEB|VAMP7|EHD2|GPC1|STAT3|SCARB2|PDCD6|SEMA3A|NRP1|PIK3C2A|IQGAP1|CDH2|ARHGDIA|NOTCH1|DOCK1|TJP1|GJA1|HNRNPU|DDAH1|APP|NPTN|HK2|S100B|GPC2|DBN1|CAPN2|ARPC2|MAP1B|VPS35|PPIB|NUDT21|MAP2K1|PA2G4|LRP8|TWF2|RAC3|CTNNA1|BMP1|MMP…
GO:2000573	GO Biological Process	Positive regulation of dna biosynthetic process	70	23	5.95e-05	2.58e-06	MAPK1|CCT7|CCT6A|CCT5|CCT8|CCT3|CCT2|HNRNPD|AURKB|TCP1|HSP90AA1|HNRNPA1|CTNNB1|HNRNPA2B1|DKC1|HSP90AB1|PCNA|XRCC5|RFC4|CCT4|DDX39B|RFC5|PTGES3
GO:0051054	GO Biological Process	Positive regulation of dna metabolic process	200	43	8.58e-05	3.84e-06	MAPK1|MSH2|TRIM28|CCT7|CDK2|EGFR|CCT6A|RPS3|CCT5|CCT8|CCT3|CCT2|HNRNPD|PRKDC|AURKB|UBE2N|USP9X|TCP1|HSP90AA1|HNRNPA1|USP7|CTNNB1|HMGB1|HNRNPA2B1|TFRC|FH|PARP1|DHX9|DKC1|HSP90AB1|ACTR2|RAD50|PCNA|XRCC5|RFC4|CCT4|DDX39B|GNL3|RFC5|MMS19|DHX36|H2AFX|PTGES3
GO:2000643	GO Biological Process	Positive regulation of early endosome to late endosome transport	8	5	0.0377	0.0033	RAB21|PTPN23|MSN|EZR|RDX
GO:0045807	GO Biological Process	Positive regulation of endocytosis	103	29	4.47e-05	1.89e-06	LRP1|TSG101|APOE|ACTN4|RAB21|SH3GL1|APP|CLU|HIP1|TOR1A|ANXA2|AP2A1|HNRNPK|FLOT1|VPS28|DNM2|CD151|CDC42|NEDD4L|TF|NLGN1|PPT1|ANO6|CD63|DNM1L|B2M|ANKFY1|RAB31|AP2B1
GO:0010950	GO Biological Process	Positive regulation of endopeptidase activity	176	40	6.02e-05	2.61e-06	NGFR|PSME2|FIS1|HSPE1|CTSD|PPM1F|STAT3|PDCD6|ARL6IP5|TNFRSF10B|RPS3|APP|AIFM1|PSME3|CYCS|ROCK2|BID|RPS27L|SMAD3|F3|HIP1|HMGB1|FYN|VCP|S100A9|PSME1|HSPD1|PICALM|DDX3X|PSMD14|BCAP31|CYR61|RHOA|CDKN2A|FAM162A|ROBO1|NDUFA13|GNB2L1|CYFIP2|PDCD5
GO:0010634	GO Biological Process	Positive regulation of epithelial cell migration	147	28	0.0129	0.00095	ITGA3|PFN1|SPARC|PLCG1|RRAS|HSPB1|SCARB1|ATP5B|PPM1F|EPB41L5|PDCD6|NRP1|PIK3C2A|DOCK1|ARF6|ROCK2|CALR|RTN4|MAP4K4|HMGB1|NRP2|AGT|PPAP2B|ANXA1|ATP5A1|GPI|PRKCA|ADAM9
GO:1904951	GO Biological Process	Positive regulation of establishment of protein localization	368	85	1.84e-10	3.72e-12	OXCT1|MIF|MAPK1|NUTF2|FIS1|GAPDH|TMEM30A|LRP1|PHPT1|YWHAH|SMO|TSG101|TRIM28|CCT7|SORL1|IPO5|CSNK2A2|CD81|YWHAE|B3GAT3|PTPN23|SRI|EGFR|CCT6A|GLUD1|CCT5|GJA1|APP|STOM|CCT8|CCT3|ARF6|VPS35|CCT2|YWHAG|KIF5B|GLUL|PRKACA|VAMP2|TCP1|STX4|BID|NPEPPS|SEC16A|PSEN1|SMAD3|CHP1|ACSL4|HUWE1|FYN|WLS|RAC1|ACSL3|MYO1C|MYH10|EZR|DKC1|FLNA|HSP90AB1|KIF20B|YWHAB|VPS28|PRNP|YWHAQ|PDCD10|JUP|CCT4|YWHAZ|ABAT|TM9SF4|SEC…
GO:1904851	GO Biological Process	Positive regulation of establishment of protein localization to telomere	10	9	0.00021	1.02e-05	CCT7|CCT6A|CCT5|CCT8|CCT3|CCT2|TCP1|DKC1|CCT4
GO:0045921	GO Biological Process	Positive regulation of exocytosis	92	25	0.00031	1.57e-05	RAB3A|VPS4B|TSG101|VPS4A|SDCBP|VAMP7|RAB7A|RAB5A|STX4|HGS|LAMP1|ATP6AP1|NCS1|STXBP1|STAM|SDC1|AP1G1|RAB2B|NLGN1|SLC4A8|PDCD6IP|CDK5|RAB9A|DNM1L|CHMP2A
GO:1903543	GO Biological Process	Positive regulation of exosomal secretion	15	10	0.00039	2.04e-05	VPS4B|TSG101|VPS4A|SDCBP|RAB7A|HGS|STAM|SDC1|PDCD6IP|CHMP2A
GO:0051491	GO Biological Process	Positive regulation of filopodium assembly	30	10	0.0204	0.0016	RALA|NRP1|DOCK11|GPM6A|DPYSL3|DNM3|AGRN|FSCN1|CDC42|NLGN1
GO:0051894	GO Biological Process	Positive regulation of focal adhesion assembly	25	10	0.0074	0.00052	PPM1F|EPB41L5|NRP1|IQGAP1|THY1|SMAD3|MAP4K4|RAC1|S100A10|PTPRJ
GO:0045927	GO Biological Process	Positive regulation of growth	267	49	0.00064	3.51e-05	NTN1|MAPK1|CSNK2A1|PSMD10|EXTL3|LRP1|PIN1|SMO|H3F3B|SDCBP|ADAM10|PPM1F|NRP1|EGFR|NOTCH1|DBN1|MAP1B|PPIB|TWF2|MMP14|PRKDC|PLS1|PLCB1|ACSL4|FN1|MACF1|EZR|S100A9|L1CAM|NCBP1|AGRN|RPS6KA3|MTPN|DDX39B|ILK|PAFAH1B1|PLAA|DDX3X|CDC42|NEDD4L|GDI1|RHOA|EIF4G1|USP47|EIF4G2|IST1|NACA|CYFIP1|CRABP2
GO:0051345	GO Biological Process	Positive regulation of hydrolase activity	772	132	2.62e-08	6.66e-10	GABARAPL2|NGFR|EIF5|PSME2|RP2|RAB3A|FIS1|PFN1|CTSC|MSH2|HSPE1|MSH6|CTSD|PFN2|PLCG1|PIN1|ATP1B2|DOCK7|DOCK10|PREB|ARL1|PTPLAD1|PPM1F|NAPA|DNAJC10|STAT3|ICAM1|PDCD6|NRP1|IQGAP1|ARHGDIA|ARL6IP5|EGFR|DOCK11|TNFRSF10B|RPS3|DOCK1|HNRNPU|THY1|APP|RHOC|ATP1B3|GNAQ|AIFM1|CALM3|PSME3|ANTXR1|ARF4|SEC23A|CYCS|ARHGAP1|DNAJA2|ROCK2|BID|LLGL1|KARS|RIC8A|RPS27L|SMAD3|F3|RASA3|HIP1|PLCB1|SEC23B|RHOG|RAP1GDS1|MAP4…
GO:0050778	GO Biological Process	Positive regulation of immune response	607	111	2.42e-08	6.13e-10	PSMA4|PSMC4|PSMD5|PSMD8|MIF|MAPK1|PSMA3|PSME2|PSMD10|PSMD7|PSMA2|C1QBP|ARPC3|SKP1|MSH2|PLCG1|PVRL2|KRAS|PSMC1|UBE2K|PSMA6|PSMD11|PSMB1|VAMP7|ARPC1A|ACTR3|CD81|PSMD3|EIF2B2|PSMB6|PSMA5|NONO|RPS3|DOCK1|THY1|PSMB4|PSME3|ARPC2|PSMD1|PRKACA|PSMD2|PSMC5|RBM14|PRKDC|PAK2|CLU|UBE2N|STX4|KARS|PSEN1|CUL1|LAMP1|HSP90AA1|RTN4|HMGB1|PLSCR1|DDX21|FYN|PSMD12|RAC1|STOML2|SFPQ|ACTB|XRCC6|MYO1C|TFRC|NCKAP1|MATR3|P…
GO:0002684	GO Biological Process	Positive regulation of immune system process	949	152	6.79e-08	1.85e-09	PSMA4|PSMC4|EFNB1|PSMD5|PSMD8|MIF|MAPK1|LGALS1|PSMA3|PSME2|PSMD10|PSMD7|PSMA2|C1QBP|CTSC|ARPC3|SKP1|MSH2|NCK2|IGFBP2|ZC3HAV1|PLCG1|EFNB2|PVRL2|LGALS3|AP3B1|KRAS|NOTCH2|ADAM10|PSMC1|UBE2K|PSMA6|PSMD11|PSMB1|VAMP7|ARPC1A|ACTR3|CD81|PSMD3|STAT3|ICAM1|EIF2B2|PSMB6|PSMA5|NONO|RPS3|DOCK1|THY1|APP|PSMB4|PSME3|ARPC2|NUDT21|MMP14|PSMD1|PRKACA|PSMD2|PSMC5|OXSR1|RBM14|PRKDC|PAK2|CLU|UBE2N|STX4|HSPH1|CALR|KA…
GO:0045089	GO Biological Process	Positive regulation of innate immune response	208	58	1.08e-09	2.38e-11	PSMA4|PSMC4|PSMD5|PSMD8|PSMA3|PSME2|PSMD10|PSMD7|PSMA2|SKP1|PVRL2|KRAS|PSMC1|UBE2K|PSMA6|PSMD11|PSMB1|PSMD3|PSMB6|PSMA5|NONO|PSMB4|PSME3|PSMD1|PRKACA|PSMD2|PSMC5|RBM14|PRKDC|PAK2|CUL1|LAMP1|HMGB1|PLSCR1|FYN|PSMD12|SFPQ|XRCC6|MATR3|PSMB5|DHX9|NRAS|PRKACB|PSMA7|PSMB2|PSME1|XRCC5|AP1G1|PSMD14|PSMC2|PSMD13|PSMC6|PVR|PSMA1|PSMD6|RPS19|PSMC3|PSMB3
GO:0090316	GO Biological Process	Positive regulation of intracellular protein transport	184	46	1.42e-06	4.55e-08	MAPK1|NUTF2|FIS1|TMEM30A|YWHAH|SMO|TRIM28|SORL1|IPO5|CSNK2A2|CD81|YWHAE|B3GAT3|STOM|YWHAG|KIF5B|PRKACA|VAMP2|BID|NPEPPS|SEC16A|PSEN1|SMAD3|CHP1|HUWE1|FYN|MYO1C|FLNA|HSP90AB1|KIF20B|YWHAB|PRNP|YWHAQ|PDCD10|JUP|YWHAZ|TM9SF4|CDC42|BCAP31|UBE2L3|CDK5|UBR5|C2CD5|RAN|PDCD5|NMT1
GO:1902533	GO Biological Process	Positive regulation of intracellular signal transduction	1041	145	0.00014	6.53e-06	MIF|MAPK1|LGALS1|FIS1|C1QBP|DDX5|GOLT1B|UBE3A|EIF2AK2|NCK2|TFG|CAT|GSTM2|ZC3HAV1|LRP1|RAP1B|APOE|ACTN4|KRAS|LAMTOR5|NOTCH2|KIDINS220|SDCBP|ERP29|PTPLAD1|RHEB|TRAF4|SLC9A3R1|CD81|ICAM1|SEMA3A|NRP1|IGF1R|IQGAP1|CDH2|SOD1|RPS27A|ARL6IP5|EGFR|TNFRSF10B|NOTCH1|RPS3|LAMTOR1|GJA1|APP|RHOC|FZD7|NPTN|CALM3|S100B|PRDX2|MAP2K1|HINT1|CSPG4|MID1|GNAI2|CLU|UBE2N|ROCK2|PRKRA|BID|CALR|KARS|PSEN1|F3|HSP90AA1|HIP1…
GO:0032388	GO Biological Process	Positive regulation of intracellular transport	223	59	4e-09	9.32e-11	MAPK1|NUTF2|FIS1|TMEM30A|YWHAH|SMO|TRIM28|SORL1|RAB21|IPO5|CSNK2A2|EHD2|CD81|YWHAE|B3GAT3|PTPN23|STOM|YWHAG|KIF5B|PRKACA|MLC1|VAMP2|BID|NPEPPS|SEC16A|PSEN1|SMAD3|CHP1|HUWE1|ANXA2|FYN|DYNC1H1|MYO1C|MSN|EZR|DHX9|FLNA|SCP2|HSP90AB1|KIF20B|YWHAB|PRNP|YWHAQ|PDCD10|NUMA1|JUP|YWHAZ|TM9SF4|CDC42|RDX|BCAP31|UBE2L3|CDK5|UBR5|C2CD5|RAN|PDCD5|NMT1|EHD1
GO:2001244	GO Biological Process	Positive regulation of intrinsic apoptotic signaling pathway	60	15	0.0195	0.0015	FIS1|NCK2|SLC9A3R1|SOD1|RPS3|CLU|PRKRA|BID|RPS7|SFPQ|S100A9|BCAP31|PARK7|GNB2L1|DNM1L
GO:0033674	GO Biological Process	Positive regulation of kinase activity	624	92	0.00096	5.46e-05	STK10|MIF|MAPK1|EEF1A2|PSMD10|EIF2AK2|KRAS|KIDINS220|CAB39|ERP29|VAC14|PTPLAD1|TRAF4|CD81|IGF1R|IQGAP1|SOD1|RPS27A|RALB|EGFR|TNFRSF10B|RPS3|APP|CALM3|ADCY9|GCN1L1|PRDX2|MAP2K1|LRP8|PRKACA|ADCY6|OXSR1|CSPG4|PAK2|CLU|UBE2N|C3orf58|PRKAG1|KARS|PSEN1|EPHB3|HSP90AA1|EPHA3|PTPN11|MAP4K4|DLG1|RPLP1|COPS8|FYN|MINK1|ATP2B4|EPHB4|EPHA2|XRCC6|IQGAP3|AGT|KIF14|VANGL2|PEA15|RAP1A|SLK|PRKACB|HSP90AB1|PTPN1|VAV…
GO:0010592	GO Biological Process	Positive regulation of lamellipodium assembly	25	10	0.0074	0.00052	ACTR3|ARPC2|TWF2|ATP7A|RAC1|NCKAP1|ACTR2|FSCN1|DNM2|CDC42
GO:1902745	GO Biological Process	Positive regulation of lamellipodium organization	33	12	0.0045	0.0003	ACTR3|ARPC2|TWF2|ATP7A|RAC1|NCKAP1|ARHGEF7|ACTR2|FSCN1|DNM2|CDC42|CORO1C
GO:0040017	GO Biological Process	Positive regulation of locomotion	562	94	1.28e-05	4.83e-07	ITGA3|NTN1|MAPK1|LAMB1|PFN1|C1QBP|SPARC|LRP1|PLCG1|RRAS|PHPT1|HSPB1|SMO|DOCK7|ACTN4|LGALS3|TUBB2B|SDCBP|ADAM10|ITGAV|SCARB1|ATP5B|PPM1F|EPB41L5|MCAM|STAT3|ICAM1|PDCD6|SEMA3A|NRP1|PIK3C2A|IGF1R|IQGAP1|S100A11|EGFR|NOTCH1|DOCK1|TJP1|THY1|APP|RHOC|ARF6|VPS35|MMP14|OXSR1|GNAI2|STX4|ROCK2|CALR|HSPA5|KARS|SMAD3|F3|RTN4|PTN|MAP4K4|HMGB1|ATP7A|FN1|RAC1|MYO1C|NRP2|ARHGEF2|AGT|FLNA|PPAP2B|KIF20B|MAPRE1|ARH…
GO:0010604	GO Biological Process	Positive regulation of macromolecule metabolic process	3600	418	8.07e-05	3.59e-06	ITGA3|VAMP3|PSMC4|NGFR|STK10|MIF|MAPK1|MYH9|RBX1|SUPT16H|APEX1|PSME2|CSNK2A1|PSMD10|STUB1|EHD4|EIF3E|HNRNPL|SGTA|NAMPT|ITGB8|AIMP2|FIS1|C1QBP|DDX5|CTSC|PRPF19|PANX1|GAPDH|USP5|SKP1|UBE3A|EIF2AK2|MSH2|NCK2|HSPE1|ENO1|WDR77|CTSD|PFN2|ZC3HAV1|LRP1|RAP2A|NUP85|PIN1|HSPB1|YWHAH|SMO|RAP1B|DOCK7|TSG101|APOE|ACTN4|TRIM28|EIF2S3|GRSF1|KRAS|LAMTOR5|NOTCH2|SLC38A2|KIDINS220|NAT10|CDK4|CCT7|CAB39|SDCBP|SORL1…
GO:0009893	GO Biological Process	Positive regulation of metabolic process	3893	465	1.05e-06	3.32e-08	ITGA3|VAMP3|PSMC4|NGFR|STK10|MIF|MAPK1|MYH9|RBX1|SUPT16H|APEX1|PSME2|EEF1A2|CSNK2A1|PSMD10|STUB1|EHD4|EIF3E|HNRNPL|SGTA|CDC37|NAMPT|ITGB8|AIMP2|FIS1|C1QBP|DDX5|CTSC|PRPF19|PANX1|GAPDH|USP5|SKP1|UBE3A|EIF2AK2|MSH2|NCK2|HSPE1|ENO1|WDR77|CTSD|PFN2|ZC3HAV1|LRP1|RAP2A|NUP85|PIN1|HSPB1|YWHAH|SMO|RAP1B|DOCK7|TSG101|APOE|ACTN4|TRIM28|EIF2S3|ACLY|GRSF1|KRAS|LAMTOR5|NOTCH2|SLC38A2|KIDINS220|NAT10|CDK4|CCT7…
GO:0045931	GO Biological Process	Positive regulation of mitotic cell cycle	156	29	0.0144	0.0011	ASNS|APEX1|VPS4B|CDK4|CUL3|EGFR|HNRNPU|APP|AURKB|PLCB1|PTPN11|PKN2|KIF20B|RCC2|ANXA1|NUMA1|PAFAH1B1|DDX3X|CUL4B|RDX|RANBP1|PRKCA|EIF4G1|H2AFY|PLRG1|EIF4E|ANAPC4|PHB2|PCID2
GO:0044093	GO Biological Process	Positive regulation of molecular function	1842	286	8.48e-14	1.23e-15	GABARAPL2|NGFR|STK10|MIF|MAPK1|EIF5|PSME2|EEF1A2|PSMD10|RP2|STUB1|EIF3E|HNRNPL|RAB3A|AIMP2|FIS1|PFN1|CTSC|SKP1|EIF2AK2|MSH2|HSPE1|MSH6|CTSD|PFN2|CAT|GSTM2|LRP1|PLCG1|PIN1|SMO|ATP1B2|DAD1|DOCK7|APOE|ACTN4|TRIM28|KRAS|EIF2S1|LAMTOR5|KIDINS220|DOCK10|CAB39|SORL1|PREB|PSMA6|ARL1|SCARB1|ERP29|VAC14|PTPLAD1|TRAF4|PPM1F|NAPA|CD81|EPB41L5|DNAJC10|STAT3|ICAM1|PDCD6|NRP1|B3GAT3|IDE|IGF1R|IQGAP1|ARHGDIA|SOD…
GO:1903313	GO Biological Process	Positive regulation of mrna metabolic process	81	18	0.0218	0.0017	PRPF19|ZC3HAV1|TRA2A|NUDT21|PABPC1|HNRNPD|ROCK2|NCL|CNOT1|PRDX6|THRAP3|HNRNPR|NCBP1|KHSRP|TRA2B|DHX36|HSPA8|UPF1
GO:0050685	GO Biological Process	Positive regulation of mrna processing	32	10	0.0288	0.0024	PRPF19|TRA2A|NUDT21|NCL|PRDX6|THRAP3|NCBP1|TRA2B|DHX36|HSPA8
GO:0048026	GO Biological Process	Positive regulation of mrna splicing, via spliceosome	22	8	0.035	0.003	PRPF19|TRA2A|NCL|PRDX6|THRAP3|NCBP1|TRA2B|HSPA8
GO:0051240	GO Biological Process	Positive regulation of multicellular organismal process	1770	243	3.61e-07	1.09e-08	ITGA3|NGFR|NTN1|STX1B|MIF|MAPK1|ITGB8|PFN1|C1QBP|PRPF19|PANX1|GAPDH|TMEM30A|SPARC|EIF2AK2|MSH2|ENO1|LEPRE1|ZC3HAV1|LRP1|PLCG1|EFNB2|RRAS|PIN1|HSPB1|SMO|ATP1B2|APOE|AP3B1|LAMTOR5|NOTCH2|KIDINS220|TUBB2B|SDCBP|SORL1|RAB21|MAN2A1|SCARB1|ATP5B|RHEB|VAMP7|PPM1F|CD81|EPB41L5|GPC1|STAT3|ICAM1|SCARB2|PDCD6|SEMA3A|NRP1|PIK3C2A|IGF1R|IQGAP1|ARHGDIA|SOD1|EGFR|NOTCH1|RPS3|DOCK1|TJP1|GJA1|DDAH1|APP|NPTN|HK2|S…
GO:0051962	GO Biological Process	Positive regulation of nervous system development	547	99	2.8e-07	8.37e-09	ITGA3|NGFR|NTN1|PRPF19|TMEM30A|LEPRE1|LRP1|SMO|ATP1B2|APOE|KIDINS220|TUBB2B|RAB21|MAN2A1|RHEB|VAMP7|SCARB2|SEMA3A|NRP1|IQGAP1|ARHGDIA|NOTCH1|APP|NPTN|S100B|GPC2|DBN1|MAP1B|MAP2K1|LRP8|TWF2|IL1RAP|BIN1|PLXND1|KIAA0196|PRMT5|HSPA5|PSEN1|EPHB3|NME1|EPHA3|CAPRIN1|PTN|PPP1CC|DPYSL3|CTNNB1|FYN|FN1|PLXNB1|NLGN3|AP2A1|MACF1|OPA1|ARHGEF2|DMD|AGT|DYNLT1|S100A9|PLXNA3|RAP1A|FLNA|L1CAM|KIF20B|HDAC1|EPHB2|ACT…
GO:0050769	GO Biological Process	Positive regulation of neurogenesis	479	91	1.57e-07	4.51e-09	ITGA3|NGFR|NTN1|PRPF19|TMEM30A|LEPRE1|LRP1|SMO|ATP1B2|APOE|KIDINS220|TUBB2B|RAB21|MAN2A1|RHEB|VAMP7|SCARB2|SEMA3A|NRP1|IQGAP1|ARHGDIA|NOTCH1|APP|NPTN|GPC2|DBN1|MAP1B|MAP2K1|LRP8|TWF2|BIN1|PLXND1|KIAA0196|PRMT5|HSPA5|PSEN1|NME1|EPHA3|CAPRIN1|PTN|PPP1CC|DPYSL3|CTNNB1|FYN|FN1|PLXNB1|AP2A1|MACF1|OPA1|ARHGEF2|DMD|AGT|DYNLT1|S100A9|PLXNA3|RAP1A|FLNA|L1CAM|KIF20B|HDAC1|EPHB2|ACTR2|NRCAM|VLDLR|XRCC5|NME1…
GO:1901216	GO Biological Process	Positive regulation of neuron death	98	21	0.0148	0.0011	AIMP2|FIS1|EFNB2|PIN1|APOE|UBE2M|EIF2S1|APP|AIFM1|CAPN2|CLU|NQO1|CTNNB1|FYN|NF1|PARP1|PRNP|PICALM|CDC42|RHOA|CDK5
GO:0045666	GO Biological Process	Positive regulation of neuron differentiation	377	72	4.44e-06	1.55e-07	ITGA3|NGFR|NTN1|PRPF19|TMEM30A|LEPRE1|LRP1|ATP1B2|APOE|KIDINS220|TUBB2B|RAB21|VAMP7|SCARB2|NRP1|IQGAP1|ARHGDIA|APP|NPTN|GPC2|DBN1|MAP1B|MAP2K1|LRP8|TWF2|PLXND1|KIAA0196|HSPA5|PSEN1|NME1|EPHA3|CAPRIN1|PTN|DPYSL3|FYN|FN1|PLXNB1|AP2A1|MACF1|OPA1|ARHGEF2|DMD|AGT|DYNLT1|S100A9|PLXNA3|RAP1A|L1CAM|ACTR2|NRCAM|VLDLR|NME1-NME2|PLXNA1|ILK|PAFAH1B1|PLAA|NEDD4L|OBSL1|ITGA6|NLGN1|GDI1|RHOA|PLXNB2|EIF4G1|DHX36…
GO:0010976	GO Biological Process	Positive regulation of neuron projection development	288	67	2.22e-08	5.58e-10	ITGA3|NGFR|NTN1|TMEM30A|LEPRE1|LRP1|ATP1B2|APOE|KIDINS220|TUBB2B|RAB21|VAMP7|SCARB2|NRP1|IQGAP1|ARHGDIA|NPTN|GPC2|DBN1|MAP1B|MAP2K1|LRP8|TWF2|PLXND1|KIAA0196|HSPA5|PSEN1|NME1|EPHA3|CAPRIN1|PTN|DPYSL3|FYN|FN1|PLXNB1|AP2A1|MACF1|OPA1|DMD|AGT|DYNLT1|S100A9|PLXNA3|RAP1A|L1CAM|ACTR2|VLDLR|NME1-NME2|PLXNA1|ILK|PAFAH1B1|PLAA|NEDD4L|OBSL1|ITGA6|NLGN1|GDI1|RHOA|PLXNB2|DHX36|PTK7|ROBO1|IST1|DNM1L|TWF1|CYFI…
GO:0051173	GO Biological Process	Positive regulation of nitrogen compound metabolic process	3239	374	0.00041	2.2e-05	PSMC4|NGFR|STK10|MIF|MAPK1|MYH9|RBX1|SUPT16H|APEX1|PSME2|CSNK2A1|PSMD10|STUB1|EHD4|EIF3E|HNRNPL|SGTA|NAMPT|AIMP2|FIS1|C1QBP|DDX5|CTSC|PRPF19|USP5|SKP1|UBE3A|EIF2AK2|MSH2|NCK2|HSPE1|ENO1|WDR77|CTSD|PFN2|ZC3HAV1|LRP1|RAP2A|NUP85|PIN1|YWHAH|SMO|RAP1B|DOCK7|TSG101|APOE|ACTN4|TRIM28|EIF2S3|GRSF1|KRAS|NOTCH2|SLC38A2|KIDINS220|NAT10|CDK4|CCT7|CAB39|SDCBP|SORL1|PSMC1|HEXB|UBE2K|C14orf166|ERP29|PTPLAD1|MA…
GO:0046824	GO Biological Process	Positive regulation of nucleocytoplasmic transport	67	15	0.0429	0.0038	MAPK1|NUTF2|SMO|TRIM28|IPO5|YWHAE|PRKACA|PSEN1|SMAD3|DHX9|FLNA|HSP90AB1|JUP|UBR5|RAN
GO:1902117	GO Biological Process	Positive regulation of organelle assembly	71	16	0.0321	0.0027	VPS4B|SDCBP|RALB|CNOT1|DYNC1H1|G3BP2|MSN|PIP4K2A|SDC1|FSCN1|NUMA1|G3BP1|SEPT7|SEPT9|RHOA|PDCD6IP
GO:0010638	GO Biological Process	Positive regulation of organelle organization	633	131	4.75e-13	7.3e-15	MAPK1|PDXP|CDC37|FIS1|PFN1|ARPC3|NCK2|VPS4B|PFN2|DSTN|YWHAH|LMAN1|TRIM28|CCT7|SDCBP|CSNK2A2|ARPC1A|PPM1F|ACTR3|YWHAE|CUL3|ICAM1|NRP1|WDR61|RALB|KIAA1715|IQGAP2|CCT6A|RPS3|CCT5|HNRNPU|APP|RHOC|CCT8|HK2|ARPC2|CCT3|ABI2|MAP1B|RAD21|CFL2|ARF6|VPS35|CCT2|YWHAG|KIF5B|HNRNPD|AURKB|GBA|UBE2N|BIN1|TCP1|ROCK2|BID|NPEPPS|CNOT1|DRG1|TMED9|SMAD3|PLCB1|HUWE1|HNRNPA1|CTNNB1|DLG1|ANXA2|HNRNPA2B1|RAC1|DYNC1H1|SFP…
GO:0010952	GO Biological Process	Positive regulation of peptidase activity	198	44	3.44e-05	1.41e-06	NGFR|PSME2|FIS1|CTSC|HSPE1|CTSD|PPM1F|STAT3|PDCD6|ARL6IP5|TNFRSF10B|RPS3|APP|AIFM1|PSME3|ANTXR1|CYCS|ROCK2|BID|KARS|RPS27L|SMAD3|F3|HIP1|HMGB1|FYN|FN1|VCP|S100A9|PSME1|HSPD1|PICALM|DDX3X|PSMD14|BCAP31|CYR61|RHOA|CDKN2A|FAM162A|ROBO1|NDUFA13|GNB2L1|CYFIP2|PDCD5
GO:0045937	GO Biological Process	Positive regulation of phosphate metabolic process	1164	161	6.51e-05	2.84e-06	STK10|MIF|MAPK1|EEF1A2|PSMD10|EHD4|EIF2AK2|ENO1|PFN2|LRP1|RAP2A|PIN1|RAP1B|DOCK7|APOE|KRAS|NOTCH2|KIDINS220|CAB39|SDCBP|UBE2K|ERP29|VAC14|PTPLAD1|TRAF4|CD81|STAT3|ICAM1|SEMA3A|NRP1|IGF1R|IQGAP1|CDH2|SOD1|RPS27A|RALB|ARL6IP5|EGFR|TNFRSF10B|NOTCH1|RPS3|LAMTOR1|APP|FZD7|NPTN|CALM3|ADCY9|CAPN2|GCN1L1|PRDX2|MAP2K1|LRP8|PRKACA|ADCY6|OXSR1|CSPG4|MID1|GNAI2|PAK2|GBA|CLU|UBE2N|ROCK2|C3orf58|PRKAG1|KARS|PS…
GO:0042327	GO Biological Process	Positive regulation of phosphorylation	1093	150	0.00019	9.14e-06	STK10|MIF|MAPK1|EEF1A2|PSMD10|EHD4|EIF2AK2|PFN2|LRP1|RAP2A|PIN1|RAP1B|DOCK7|APOE|KRAS|NOTCH2|KIDINS220|CAB39|SDCBP|UBE2K|ERP29|VAC14|PTPLAD1|TRAF4|CD81|STAT3|ICAM1|SEMA3A|NRP1|IGF1R|IQGAP1|CDH2|SOD1|RPS27A|RALB|ARL6IP5|EGFR|TNFRSF10B|NOTCH1|RPS3|LAMTOR1|APP|FZD7|NPTN|CALM3|ADCY9|GCN1L1|PRDX2|MAP2K1|LRP8|PRKACA|ADCY6|OXSR1|CSPG4|MID1|GNAI2|PAK2|CLU|UBE2N|ROCK2|C3orf58|PRKAG1|KARS|PSEN1|EPHB3|HSP90…
GO:0120034	GO Biological Process	Positive regulation of plasma membrane bounded cell projection assembly	104	23	0.0067	0.00046	RALA|PFN1|ACTR3|NRP1|ANLN|DOCK11|GPM6A|ARPC2|TWF2|DPYSL3|ATP7A|RAC1|NCKAP1|DNM3|ACTR2|AGRN|FSCN1|DNM2|SEPT7|CDC42|SEPT9|NLGN1|CYFIP1
GO:0032092	GO Biological Process	Positive regulation of protein binding	86	20	0.0087	0.00061	LRP1|PIN1|APOE|EPB41L5|NRP1|IDE|RALB|APP|PLXND1|PSEN1|EPB41|ANXA2|HSP90AB1|MAPRE1|FLOT1|FKBP1A|PPP2CA|CDK5|RAN|B2M
GO:0045732	GO Biological Process	Positive regulation of protein catabolic process	240	47	0.00024	1.21e-05	PSMC4|RBX1|CSNK2A1|PSMD10|STUB1|SGTA|CTSC|USP5|LRP1|APOE|SORL1|PSMC1|CD81|CUL3|RAB7A|IDE|GJA1|LPCAT1|APP|VPS35|DDB1|GBA|CLU|PSEN1|HSP90AA1|ABCA2|VCP|MSN|EZR|HSPA1B|BAG6|VPS28|NSF|NEDD4L|CUL4B|RDX|PSMC2|BCAP31|ADAM9|CSNK1A1|NDUFA13|ANAPC4|GNB2L1|PACSIN3|LDLR|SEC22B|ITCH
GO:1904591	GO Biological Process	Positive regulation of protein import	44	14	0.0045	0.0003	MAPK1|NUTF2|SMO|TRIM28|IPO5|APP|PSEN1|SMAD3|FLNA|HSP90AB1|JUP|UBR5|RAN|PDCD5
GO:0042307	GO Biological Process	Positive regulation of protein import into nucleus	41	12	0.0187	0.0015	MAPK1|NUTF2|SMO|TRIM28|IPO5|PSEN1|SMAD3|FLNA|HSP90AB1|JUP|UBR5|RAN
GO:0045860	GO Biological Process	Positive regulation of protein kinase activity	550	79	0.0054	0.00037	STK10|MIF|MAPK1|PSMD10|EIF2AK2|KRAS|KIDINS220|CAB39|ERP29|PTPLAD1|TRAF4|CD81|IQGAP1|SOD1|RPS27A|RALB|EGFR|TNFRSF10B|RPS3|APP|CALM3|ADCY9|PRDX2|MAP2K1|LRP8|PRKACA|ADCY6|OXSR1|CSPG4|PAK2|CLU|UBE2N|C3orf58|PRKAG1|KARS|PSEN1|HSP90AA1|PTPN11|MAP4K4|DLG1|RPLP1|COPS8|FYN|MINK1|ATP2B4|XRCC6|IQGAP3|AGT|KIF14|VANGL2|PEA15|RAP1A|SLK|PRKACB|HSP90AB1|PTPN1|TXN|CCNY|STK24|PRNP|VLDLR|XRCC5|PRKAR1A|PDCD10|ILK|DD…
GO:1904871	GO Biological Process	Positive regulation of protein localization to cajal body	11	9	0.00033	1.71e-05	CCT7|CCT6A|CCT5|CCT8|CCT3|CCT2|TCP1|DKC1|CCT4
GO:1904377	GO Biological Process	Positive regulation of protein localization to cell periphery	69	27	6.41e-07	1.97e-08	ITGA3|LRP1|LGALS3|EGFR|ZDHHC5|ARF6|KIF5B|STX4|PLS1|EPHA3|EPB41L2|RHOG|GNAI1|EPB41|DLG1|SPTBN1|ACSL3|ATP2B4|EPHA2|EZR|EPHB2|PRNP|SQSTM1|NUMA1|ITGB1|GNB2L1|RER1
GO:1904816	GO Biological Process	Positive regulation of protein localization to chromosome, telomeric region	13	10	0.00017	8.38e-06	CCT7|CCT6A|CCT5|CCT8|CCT3|CCT2|TCP1|DKC1|CCT4|GNL3
GO:1905668	GO Biological Process	Positive regulation of protein localization to endosome	13	6	0.0447	0.004	SORL1|ROCK2|MSN|EZR|ABHD17B|RDX
GO:1905477	GO Biological Process	Positive regulation of protein localization to membrane	129	43	4.07e-09	9.51e-11	ITGA3|FIS1|LRP1|YWHAH|LGALS3|CD81|YWHAE|EGFR|STOM|ZDHHC5|ARF6|YWHAG|KIF5B|STX4|BID|CHP1|PLS1|EPHA3|RHOG|PTN|DLG1|FYN|SPTBN1|ACSL3|ATP2B4|EPHA2|MYO1C|EZR|YWHAB|EPHB2|LRP4|PRNP|YWHAQ|SQSTM1|YWHAZ|ITGB1|CDK5|GNB2L1|C2CD5|PDCD5|NMT1|RER1|AP2B1
GO:1900182	GO Biological Process	Positive regulation of protein localization to nucleus	82	28	3.32e-06	1.14e-07	NGFR|MAPK1|NUTF2|SMO|TRIM28|LAMTOR5|CCT7|IPO5|CCT6A|CCT5|CCT8|CCT3|CCT2|TCP1|PSEN1|SMAD3|FYN|TFRC|PARP1|DKC1|FLNA|HSP90AB1|JUP|CCT4|PARK7|CDKN2A|UBR5|RAN
GO:1903078	GO Biological Process	Positive regulation of protein localization to plasma membrane	62	23	1.25e-05	4.67e-07	ITGA3|LRP1|LGALS3|EGFR|ZDHHC5|ARF6|KIF5B|STX4|PLS1|EPHA3|RHOG|DLG1|SPTBN1|ACSL3|ATP2B4|EPHA2|EZR|EPHB2|PRNP|SQSTM1|ITGB1|GNB2L1|RER1
GO:0051247	GO Biological Process	Positive regulation of protein metabolic process	1715	256	1.21e-10	2.42e-12	PSMC4|NGFR|STK10|MIF|MAPK1|MYH9|RBX1|PSME2|CSNK2A1|PSMD10|STUB1|EHD4|EIF3E|HNRNPL|SGTA|AIMP2|FIS1|C1QBP|CTSC|USP5|SKP1|UBE3A|EIF2AK2|NCK2|HSPE1|ENO1|CTSD|PFN2|LRP1|RAP2A|PIN1|RAP1B|DOCK7|APOE|EIF2S3|KRAS|NOTCH2|KIDINS220|NAT10|CDK4|CAB39|SDCBP|SORL1|PSMC1|UBE2K|ERP29|PTPLAD1|TRAF4|PPM1F|CD81|CUL3|STAT3|ICAM1|PDCD6|RAB7A|SEMA3A|NRP1|IDE|WDR61|IGF1R|IQGAP1|CDH2|EIF4A3|SOD1|RPS27A|RALB|ARL6IP5|CNPY2…
GO:0031401	GO Biological Process	Positive regulation of protein modification process	1252	164	0.00063	3.42e-05	STK10|MIF|MAPK1|RBX1|PSMD10|STUB1|EHD4|AIMP2|SKP1|UBE3A|EIF2AK2|PFN2|LRP1|RAP2A|PIN1|RAP1B|DOCK7|APOE|KRAS|NOTCH2|KIDINS220|CAB39|SDCBP|UBE2K|ERP29|PTPLAD1|TRAF4|CD81|CUL3|STAT3|ICAM1|PDCD6|SEMA3A|NRP1|WDR61|IGF1R|IQGAP1|CDH2|SOD1|RPS27A|RALB|ARL6IP5|EGFR|TNFRSF10B|NOTCH1|RPS3|LAMTOR1|APP|FZD7|NPTN|CALM3|ADCY9|PRDX2|MAP2K1|LRP8|PRKACA|ADCY6|OXSR1|CSPG4|MID1|GNAI2|PAK2|GBA|TOLLIP|CLU|UBE2N|ROCK2|C…
GO:0001934	GO Biological Process	Positive regulation of protein phosphorylation	1019	134	0.0025	0.00016	STK10|MIF|MAPK1|PSMD10|EHD4|EIF2AK2|PFN2|LRP1|RAP2A|PIN1|RAP1B|DOCK7|APOE|KRAS|NOTCH2|KIDINS220|CAB39|SDCBP|UBE2K|ERP29|PTPLAD1|TRAF4|CD81|STAT3|ICAM1|SEMA3A|NRP1|IGF1R|IQGAP1|CDH2|SOD1|RPS27A|RALB|ARL6IP5|EGFR|TNFRSF10B|NOTCH1|RPS3|LAMTOR1|APP|FZD7|NPTN|CALM3|ADCY9|PRDX2|MAP2K1|LRP8|PRKACA|ADCY6|OXSR1|CSPG4|MID1|GNAI2|PAK2|CLU|UBE2N|ROCK2|C3orf58|PRKAG1|KARS|PSEN1|HSP90AA1|PLCB1|RAP2C|PTPN11|MAP…
GO:0032273	GO Biological Process	Positive regulation of protein polymerization	128	32	0.00011	4.85e-06	PFN1|ARPC3|NCK2|PFN2|ARPC1A|ACTR3|ICAM1|IQGAP2|RPS3|ARPC2|ABI2|MAP1B|ARF6|BIN1|DRG1|HSP90AA1|DLG1|RAC1|KIRREL|MYO1C|NCKAP1|DCTN1|MAPRE1|HSPA1B|ACTR2|GRB2|NUMA1|ARPC4|ARPC1B|RHOA|CKAP5|CYFIP1
GO:0051222	GO Biological Process	Positive regulation of protein transport	352	76	2.89e-08	7.42e-10	OXCT1|MIF|MAPK1|NUTF2|FIS1|GAPDH|TMEM30A|LRP1|PHPT1|YWHAH|SMO|TSG101|TRIM28|SORL1|IPO5|CSNK2A2|CD81|YWHAE|B3GAT3|PTPN23|SRI|EGFR|GLUD1|GJA1|APP|STOM|ARF6|VPS35|YWHAG|KIF5B|GLUL|PRKACA|VAMP2|STX4|BID|NPEPPS|SEC16A|PSEN1|SMAD3|CHP1|ACSL4|HUWE1|FYN|WLS|RAC1|ACSL3|MYO1C|MYH10|EZR|FLNA|HSP90AB1|KIF20B|YWHAB|VPS28|PRNP|YWHAQ|PDCD10|JUP|YWHAZ|ABAT|TM9SF4|SEC24A|CDC42|BCAP31|UBE2L3|GPI|PPIA|ADAM9|CDK5|GN…
GO:0031334	GO Biological Process	Positive regulation of protein-containing complex assembly	249	60	5.31e-08	1.42e-09	PSMC4|RBX1|STUB1|RPA3|PFN1|ARPC3|NCK2|PFN2|RAP1B|LGALS3|RPA1|ARPC1A|ACTR3|ICAM1|IQGAP2|RPS3|RHOC|ARPC2|ABI2|MAP1B|ARF6|DDB1|PSMC5|CLU|BIN1|BID|DRG1|HSP90AA1|DLG1|WARS|RAC1|VCP|KIRREL|MYO1C|TFRC|MSN|NCKAP1|DCTN1|PARP1|RPA2|MAPRE1|HSPA1B|ACTR2|FSCN1|GRB2|NUMA1|DDX3X|CUL4B|ARPC4|ARPC1B|PSMC2|RHOA|PSMC6|EIF4G1|PARK7|GNB2L1|CKAP5|CAND1|PSMC3|CYFIP1
GO:0045862	GO Biological Process	Positive regulation of proteolysis	377	69	2.68e-05	1.07e-06	PSMC4|NGFR|MYH9|RBX1|PSME2|PSMD10|STUB1|SGTA|FIS1|CTSC|USP5|HSPE1|ENO1|CTSD|APOE|PSMC1|PPM1F|CUL3|STAT3|PDCD6|ARL6IP5|TNFRSF10B|RPS3|APP|AIFM1|PSME3|ANTXR1|CYCS|MMP14|GBA|CLU|ROCK2|BID|KARS|PSEN1|RPS27L|SMAD3|F3|HIP1|HMGB1|FYN|FN1|VCP|S100A9|OGT|HSPA1B|BAG6|PSME1|HSPD1|PICALM|DDX3X|PSMD14|PSMC2|BCAP31|CYR61|RHOA|CDKN2A|FAM162A|ADAM9|ROBO1|CSNK1A1|NDUFA13|ANAPC4|GNB2L1|HDAC2|IST1|PACSIN3|CYFIP2|PD…
GO:0002833	GO Biological Process	Positive regulation of response to biotic stimulus	247	62	7.96e-09	1.91e-10	PSMA4|PSMC4|PSMD5|PSMD8|MIF|PSMA3|PSME2|PSMD10|PSMD7|PSMA2|SKP1|ZC3HAV1|PVRL2|KRAS|PSMC1|UBE2K|PSMA6|PSMD11|PSMB1|PSMD3|PSMB6|PSMA5|NONO|PSMB4|PSME3|PSMD1|PRKACA|PSMD2|PSMC5|RBM14|PRKDC|PAK2|CUL1|LAMP1|HMGB1|PLSCR1|FYN|PSMD12|SFPQ|XRCC6|MATR3|PSMB5|DHX9|NRAS|PRKACB|PSMA7|PSMB2|PSME1|HSPD1|XRCC5|AP1G1|PSMD14|PSMC2|PSMD13|PSMC6|PVR|PRKCA|PSMA1|PSMD6|RPS19|PSMC3|PSMB3
GO:0032103	GO Biological Process	Positive regulation of response to external stimulus	511	95	1.82e-07	5.31e-09	PSMA4|PSMC4|PSMD5|PSMD8|MIF|MAPK1|PSMA3|PSME2|PSMD10|PSMD7|PSMA2|C1QBP|CTSC|SKP1|ZC3HAV1|LRP1|HSPB1|PVRL2|KRAS|TUBB2B|ADAM10|PSMC1|UBE2K|PSMA6|PSMD11|PSMB1|VAMP7|PPM1F|CD81|PSMD3|STAT3|NRP1|PSMB6|PSMA5|EGFR|NONO|APP|PSMB4|PSME3|PSMD1|PRKACA|LPL|PSMD2|PSMC5|OXSR1|RBM14|PRKDC|PAK2|STX4|CALR|KARS|CUL1|SMAD3|LAMP1|F3|PTN|HMGB1|PLSCR1|FYN|PSMD12|RAC1|SFPQ|XRCC6|MATR3|PSMB5|CD47|AGT|DHX9|S100A9|NRAS|PR…
GO:0048584	GO Biological Process	Positive regulation of response to stimulus	2257	320	4.43e-11	8.49e-13	PSMA4|PSMC4|NGFR|OXCT1|PSMD5|PSMD8|STX1B|MIF|MAPK1|LGALS1|PSMA3|PSME2|CSNK2A1|PSMD10|PSMD7|SGTA|FIS1|PSMA2|C1QBP|DDX5|CTSC|ARPC3|GOLT1B|SKP1|UBE3A|EIF2AK2|MSH2|NCK2|TFG|CAT|GSTM2|ZC3HAV1|LRP1|PLCG1|PHPT1|PIN1|HSPB1|YWHAH|SMO|RAP1B|PVRL2|APOE|ACTN4|TRIM28|CHSY1|KRAS|LAMTOR5|NOTCH2|KIDINS220|TUBB2B|SDCBP|SORL1|ADAM10|PSMC1|UBE2K|PSMA6|PSMD11|ERP29|PTPLAD1|RHEB|PSMB1|TRAF4|SLC9A3R1|VAMP7|ARPC1A|PPM1…
GO:0045899	GO Biological Process	Positive regulation of rna polymerase ii transcription preinitiation complex assembly	10	6	0.0189	0.0015	PSMC4|PSMC5|PSMC2|PSMC6|CAND1|PSMC3
GO:0051047	GO Biological Process	Positive regulation of secretion	340	60	0.00028	1.4e-05	OXCT1|STX1B|MIF|RAB3A|GAPDH|VPS4B|LRP1|PHPT1|TSG101|VPS4A|SDCBP|SORL1|SLC12A2|VAMP7|RAB7A|PTPN23|SRI|RAB5A|EGFR|GLUD1|GJA1|ARF6|VPS35|KIF5B|GLUL|ADRBK1|RAB8B|GNAI2|STX4|HGS|LAMP1|ACSL4|PTPN11|WLS|RAC1|ACSL3|MYH10|AGT|EZR|ATP6AP1|NCS1|STXBP1|EDNRB|STAM|SDC1|AP1G1|ABAT|RAB2B|SEC24A|NLGN1|GPI|SLC4A8|PDCD6IP|SELT|PPIA|ADAM9|CDK5|RAB9A|DNM1L|CHMP2A
GO:1903532	GO Biological Process	Positive regulation of secretion by cell	312	57	0.00019	9.44e-06	OXCT1|STX1B|MIF|RAB3A|GAPDH|VPS4B|LRP1|PHPT1|TSG101|VPS4A|SDCBP|SORL1|SLC12A2|VAMP7|RAB7A|PTPN23|SRI|RAB5A|EGFR|GLUD1|GJA1|ARF6|VPS35|KIF5B|GLUL|ADRBK1|RAB8B|STX4|HGS|LAMP1|ACSL4|PTPN11|WLS|RAC1|MYH10|AGT|EZR|ATP6AP1|NCS1|STXBP1|STAM|SDC1|AP1G1|ABAT|RAB2B|SEC24A|NLGN1|GPI|SLC4A8|PDCD6IP|SELT|PPIA|ADAM9|CDK5|RAB9A|DNM1L|CHMP2A
GO:0009967	GO Biological Process	Positive regulation of signal transduction	1654	251	4.55e-11	8.76e-13	PSMA4|PSMC4|NGFR|PSMD5|PSMD8|STX1B|MIF|MAPK1|LGALS1|PSMA3|PSME2|CSNK2A1|PSMD10|PSMD7|FIS1|PSMA2|C1QBP|DDX5|CTSC|GOLT1B|UBE3A|EIF2AK2|NCK2|TFG|CAT|GSTM2|ZC3HAV1|LRP1|PIN1|YWHAH|SMO|RAP1B|PVRL2|APOE|ACTN4|CHSY1|KRAS|LAMTOR5|NOTCH2|KIDINS220|SDCBP|SORL1|PSMC1|UBE2K|PSMA6|PSMD11|ERP29|PTPLAD1|RHEB|PSMB1|TRAF4|SLC9A3R1|CD81|YWHAE|PSMD3|STAT3|ICAM1|SEMA3A|NRP1|GID8|TIMP3|IGF1R|IQGAP1|CDH2|SOD1|PSMB6|PS…
GO:0023056	GO Biological Process	Positive regulation of signaling	1831	279	1.4e-12	2.28e-14	PSMA4|VAMP3|PSMC4|NGFR|OXCT1|PSMD5|PSMD8|STX1B|MIF|MAPK1|LGALS1|PSMA3|PSME2|CSNK2A1|PSMD10|PSMD7|FIS1|PSMA2|C1QBP|DDX5|CTSC|GAPDH|GOLT1B|UBE3A|EIF2AK2|NCK2|TFG|CAT|GSTM2|ZC3HAV1|LRP1|PHPT1|PIN1|YWHAH|SMO|RAP1B|PVRL2|APOE|ACTN4|CHSY1|KRAS|LAMTOR5|NOTCH2|KIDINS220|SDCBP|SORL1|PSMC1|UBE2K|PSMA6|PSMD11|ERP29|PTPLAD1|RHEB|PSMB1|TRAF4|SLC9A3R1|VAMP7|CD81|YWHAE|PSMD3|STAT3|ICAM1|SLC1A3|SEMA3A|NRP1|PTPN2…
GO:1902307	GO Biological Process	Positive regulation of sodium ion transmembrane transport	21	8	0.0287	0.0024	ATP1B2|ACTN4|ATP1B3|KIF5B|CHP1|DMD|ATP1B1|DNM2
GO:1900026	GO Biological Process	Positive regulation of substrate adhesion-dependent cell spreading	38	13	0.0042	0.00028	C1QBP|NRP1|DOCK1|ARPC2|RAC3|CALR|P4HB|RAC1|S100A10|FLNA|ARHGEF7|DNM2|CDC42
GO:1902905	GO Biological Process	Positive regulation of supramolecular fiber organization	198	51	1.3e-07	3.71e-09	PDXP|PFN1|ARPC3|NCK2|PFN2|DSTN|APOE|COLGALT1|ARPC1A|PPM1F|ACTR3|ICAM1|NRP1|IQGAP2|RPS3|APP|RHOC|ARPC2|ABI2|MAP1B|CFL2|ARF6|CLU|BIN1|ROCK2|PSEN1|DRG1|SMAD3|DLG1|RAC1|KIRREL|MYO1C|NCKAP1|DCTN1|CD47|S100A10|FLNA|MAPRE1|HSPA1B|ACTR2|GRB2|NUMA1|CDC42|ARPC4|ARPC1B|RHOA|GPX1|WDR1|CFL1|CKAP5|CYFIP1
GO:1903423	GO Biological Process	Positive regulation of synaptic vesicle recycling	9	6	0.0135	0.00099	SH3GL1|TOR1A|DNM3|PLAA|NLGN1|DNM1L
GO:0051973	GO Biological Process	Positive regulation of telomerase activity	36	13	0.0028	0.00018	MAPK1|CCT2|HNRNPD|AURKB|TCP1|HSP90AA1|CTNNB1|HNRNPA2B1|DKC1|HSP90AB1|XRCC5|CCT4|PTGES3
GO:1904874	GO Biological Process	Positive regulation of telomerase rna localization to cajal body	15	11	9.03e-05	4.06e-06	CCT7|CCT6A|CCT5|CCT8|CCT3|CCT2|TCP1|RUVBL1|DKC1|CCT4|RUVBL2
GO:0032206	GO Biological Process	Positive regulation of telomere maintenance	51	19	9.48e-05	4.33e-06	MAPK1|CCT7|CCT6A|CCT5|CCT8|CCT3|CCT2|HNRNPD|AURKB|TCP1|HNRNPA1|CTNNB1|HNRNPA2B1|DKC1|RAD50|XRCC5|CCT4|GNL3|DHX36
GO:0032212	GO Biological Process	Positive regulation of telomere maintenance via telomerase	34	14	0.00059	3.23e-05	MAPK1|CCT7|CCT6A|CCT5|CCT8|CCT3|CCT2|AURKB|TCP1|HNRNPA1|CTNNB1|DKC1|XRCC5|CCT4
GO:1904358	GO Biological Process	Positive regulation of telomere maintenance via telomere lengthening	37	16	0.00012	5.47e-06	MAPK1|CCT7|CCT6A|CCT5|CCT8|CCT3|CCT2|AURKB|TCP1|HNRNPA1|CTNNB1|HNRNPA2B1|DKC1|XRCC5|CCT4|DHX36
GO:0051347	GO Biological Process	Positive regulation of transferase activity	705	112	1.06e-05	3.9e-07	STK10|MIF|MAPK1|EEF1A2|PSMD10|STUB1|SKP1|EIF2AK2|PIN1|KRAS|KIDINS220|CAB39|SORL1|ERP29|VAC14|PTPLAD1|TRAF4|CD81|IGF1R|IQGAP1|SOD1|RPS27A|RALB|EGFR|TNFRSF10B|RPS3|APP|CALM3|ADCY9|CCT2|GCN1L1|PRDX2|MAP2K1|LRP8|PRKACA|ADCY6|OXSR1|CSPG4|HNRNPD|AURKB|PAK2|CLU|UBE2N|TCP1|C3orf58|PRKAG1|KARS|PSEN1|EPHB3|HSP90AA1|EPHA3|PTPN11|RPS2|MAP4K4|CTNNB1|DLG1|RPLP1|COPS8|FYN|HNRNPA2B1|MINK1|ATP2B4|EPHB4|EPHA2|XRCC…
GO:0045727	GO Biological Process	Positive regulation of translation	131	32	0.00015	7.29e-06	MAPK1|EIF3E|HNRNPL|C1QBP|NCK2|EIF2S3|NAT10|CDK4|EIF4A3|NPM1|RPS9|EEF2|PABPC1|HNRNPD|PRKDC|RPS27L|EIF3C|EIF5A|FXR1|DHX9|RPL5|RPS4X|EIF6|DDX39B|DDX3X|ELAVL1|RHOA|PLXNB2|EIF4G1|DHX36|RPL30|VIM
GO:0051050	GO Biological Process	Positive regulation of transport	923	176	9.98e-15	1.29e-16	OXCT1|STX1B|MIF|MAPK1|NUTF2|RAB3A|FIS1|GAPDH|TMEM30A|VPS4B|GSTM2|LRP1|PLCG1|PHPT1|YWHAH|SMO|ATP1B2|TSG101|APOE|ACTN4|TRIM28|LGALS3|VPS4A|SDCBP|SORL1|RAB21|IPO5|SLC12A2|CSNK2A2|SLC9A3R1|VAMP7|EHD2|CD81|YWHAE|RAB7A|B3GAT3|PTPN23|SRI|MFGE8|CDH2|SH3GL1|SOD1|RAB5A|EGFR|GLUD1|GJA1|THY1|APP|ATP1B3|STOM|CALM3|ARF6|VPS35|LMAN2|YWHAG|ARL6IP1|KIF5B|GLUL|PRKACA|MLC1|ADRBK1|RAB8B|GNAI2|GBAS|VAMP2|CLU|STX4|BID…
GO:0045070	GO Biological Process	Positive regulation of viral genome replication	37	13	0.0035	0.00022	PTPLAD1|NOTCH1|STOM|PPIB|DDB1|PABPC1|ADAR|PKN2|DDX3X|TOP2B|TOP2A|PPIA|HSPA8
GO:1903902	GO Biological Process	Positive regulation of viral life cycle	62	22	3.64e-05	1.51e-06	LGALS1|VPS4B|TSG101|VPS4A|PTPLAD1|VPS37B|NOTCH1|STOM|PPIB|DDB1|PABPC1|P4HB|ADAR|PKN2|KPNA6|DDX3X|TOP2B|TOP2A|PPIA|HSPA8|KPNA2|CHMP2A
GO:0048524	GO Biological Process	Positive regulation of viral process	108	29	9.15e-05	4.15e-06	LGALS1|VPS4B|TSG101|APOE|VPS4A|PTPLAD1|RAB7A|VPS37B|NOTCH1|STOM|PPIB|DDB1|PABPC1|P4HB|IGF2R|DHX9|ADAR|PKN2|KPNA6|POLR2B|DDX3X|SMARCA4|TOP2B|TOP2A|PPIA|HSPA8|CFL1|KPNA2|CHMP2A
GO:0030177	GO Biological Process	Positive regulation of wnt signaling pathway	182	54	7.61e-10	1.65e-11	PSMA4|PSMC4|PSMD5|PSMD8|PSMA3|PSME2|CSNK2A1|PSMD10|PSMD7|PSMA2|PIN1|PSMC1|PSMA6|PSMD11|PSMB1|PSMD3|GID8|PSMB6|PSMA5|EGFR|PSMB4|PSME3|VPS35|PSMD1|PSMD2|PSMC5|RUVBL1|ATP6V0C|SMAD3|WLS|PSMD12|VCP|CSNK1G3|MACF1|PSMB5|PSMA7|PSMB2|ATP6AP2|PSME1|JUP|ILK|DDX3X|PSMD14|PSMC2|SMARCA4|PSMD13|PSMC6|PSMA1|PSMD6|PTK7|UBR5|USP47|PSMC3|PSMB3
GO:0006892	GO Biological Process	post-Golgi vesicle-mediated transport	97	32	9.05e-07	2.83e-08	VAMP3|RP2|EXOC2|SNAP23|EXOC4|SORT1|SORL1|ARL3|VAMP7|RAB10|SCAMP2|VAMP5|SCAMP3|VAMP2|GAK|STX4|LLGL1|SEC16A|LAMP1|AP3D1|SPTBN1|GOLGA7|AP2A1|MACF1|GBF1|RAB14|DNM2|AP1G1|NSF|RAB34|ANKFY1|RAB31
GO:0099173	GO Biological Process	Postsynapse organization	88	25	0.00017	8.28e-06	ITGA3|APOE|DOCK10|ADAM10|TANC1|NRP1|IGF1R|CDH2|DBN1|ARF6|EPHB3|DLG1|FYN|ACTB|NLGN3|MYH10|DNM3|EPHB2|LRP4|PRNP|ACTN1|CDC42|NLGN1|NDRG1|RER1
GO:0010608	GO Biological Process	Posttranscriptional regulation of gene expression	574	168	1.83e-30	9.53e-33	PSMA4|PSMC4|PSMD5|PSMD8|MAPK1|PSMA3|EIF5|APEX1|PSME2|EEF1A2|PSMD10|PSMD7|EIF3E|HNRNPL|CDC37|PSMA2|C1QBP|GAPDH|EIF2AK2|NCK2|TRAP1|EIF3K|HSPB1|EIF2S3|EIF2S1|NAT10|CDK4|IGF2BP3|LRPPRC|PSMC1|PSMA6|PSMD11|AARS|PSMB1|EPB41L5|PSMD3|STAT3|XPO5|EIF4H|EIF2B2|EIF4A3|PSMB6|PSMA5|RPS27A|RPS3|HNRNPU|APP|GEMIN5|EIF5B|PSMB4|PSME3|EIF4A1|METAP1|NPM1|NUDT21|GCN1L1|PA2G4|RPS9|EEF2|PSMD1|RPL38|PSMD2|PSMC5|PABPC1|HNR…
GO:0043687	GO Biological Process	Post-translational protein modification	360	91	4.87e-13	7.51e-15	PSMA4|RCN1|PSMC4|PSMD5|PSMD8|LGALS1|RBX1|PSMA3|PSME2|PSMD10|TIMP1|PSMD7|RAB3A|LAMB1|PSMA2|SKP1|APOE|UBE2M|LAMC1|ADAM10|PSMC1|PSMA6|PSMD11|PSMB1|TCEB2|RAB2A|APLP2|ENSP00000263634|COPS4|CUL3|PSMD3|TNC|MFGE8|COPS3|CDH2|PSMB6|PSMA5|RAB5A|APP|PSMB4|PSME3|STT3B|COPS2|HSP90B1|RAB8A|DDB1|COPS6|PSMD1|PSMD2|RAB1B|PSMC5|CUL1|P4HB|RAB11B|ICMT|COPS8|FN1|PSMD12|COPS5|PSMB5|RAB13|PSMA7|PSMB2|COPS7B|RBBP7|PSME1|…
GO:0006267	GO Biological Process	Pre-replicative complex assembly involved in nuclear cell cycle dna replication	7	6	0.0058	0.0004	MCM5|MCM4|MCM6|MCM2|MCM7|MCM3
GO:0044238	GO Biological Process	Primary metabolic process	7332	1094	2.54e-72	2.32e-75	FKBP4|CYP51A1|RHBDD2|RANBP9|PSMA4|RCN1|SLC2A3|AQR|PSMC4|TRIP13|HSD17B10|NGFR|ASNS|STK10|PLOD1|TRMT6|DLD|PSMD5|NANS|PSMD8|TECR|MIF|SNRPD3|MAPK1|SLC25A1|PDXP|LGALS1|RTCB|MCM5|TTLL12|MYH9|RBX1|ACO2|SUPT16H|FKBP3|PYGL|PSMA3|EIF5|MTHFD1|APEX1|PSME2|GSS|PYGB|EEF1A2|CSNK2A1|AHCY|ACOT8|PSMD10|TIMP1|PSMD7|STUB1|EXTL3|EIF3E|GSR|ECH1|HNRNPL|SGTA|FBL|RPL18A|RAB3A|LAMB1|NAMPT|ITGB8|OGDH|AIMP2|PLOD3|RPA3|PSMA2…
GO:0012501	GO Biological Process	Programmed cell death	1054	136	0.0044	0.00029	NGFR|NTN1|MAPK1|LGALS1|PYGL|CSNK2A1|PSMD10|AIMP2|FIS1|C1QBP|DDX5|CTSC|GAPDH|MSH2|MSH6|CAPNS1|DAD1|SORT1|NOTCH2|HINT2|ITGAV|UBE2K|TRAF4|CSNK2A2|PPM1F|DNAJC10|CUL3|PDCD6|MCM2|VDAC1|SEMA3A|PRDX5|RALB|ARL6IP5|TNFRSF10B|NOTCH1|RPS3|PIGT|DOCK1|SLC25A4|GJA1|APP|ACAA2|AIFM1|KPNB1|HK2|PSME3|NCSTN|RAD21|ARF6|PRDX3|VPS35|HINT1|ARL6IP1|GABARAP|CYCS|PRKDC|CLPTM1L|PAK2|CLU|NOC2L|BID|PKM|HSPA5|PPP2R1A|PSEN1|CUL…
GO:0010498	GO Biological Process	Proteasomal protein catabolic process	345	81	2.85e-10	5.96e-12	RHBDD2|PSMA4|PSMC4|PSMD5|PSMD8|RBX1|PSMA3|PSME2|PSMD10|PSMD7|STUB1|SGTA|PSMA2|CCDC47|PRPF19|SKP1|SDF2L1|UGGT1|KIAA0368|PSMC1|UBE2K|PSMA6|PSMD11|FAF2|PSMB1|DNAJC10|CUL3|PSMD3|GID8|CDK2|PSMB6|PSMA5|RPS27A|ERLIN2|UCHL1|PSMB4|PSME3|UBXN1|STT3B|HSP90B1|DDB1|PSMD1|PSMD2|PSMC5|AURKB|HSPA5|CUL1|MTA1|SEL1L|UBE4B|CTNNB1|TOR1A|PSMD12|VCP|PCBP2|PSMB5|KIF14|BUB3|PSMA7|MAN1B1|PSMB2|BAG6|PSME1|CUL5|PLAA|HM13|NE…
GO:0010499	GO Biological Process	Proteasomal ubiquitin-independent protein catabolic process	22	13	7.08e-05	3.13e-06	PSMA4|PSMA3|PSMA2|PSMA6|PSMB1|PSMB6|PSMA5|PSMB4|PSMB5|PSMA7|PSMB2|PSMA1|PSMB3
GO:0043161	GO Biological Process	Proteasome-mediated ubiquitin-dependent protein catabolic process	323	76	1.11e-09	2.46e-11	RHBDD2|PSMA4|PSMC4|PSMD5|PSMD8|RBX1|PSMA3|PSME2|PSMD10|PSMD7|STUB1|SGTA|PSMA2|CCDC47|SKP1|KIAA0368|PSMC1|UBE2K|PSMA6|PSMD11|FAF2|PSMB1|DNAJC10|CUL3|PSMD3|GID8|CDK2|PSMB6|PSMA5|RPS27A|ERLIN2|UCHL1|PSMB4|PSME3|UBXN1|STT3B|HSP90B1|DDB1|PSMD1|PSMD2|PSMC5|AURKB|HSPA5|CUL1|MTA1|SEL1L|UBE4B|CTNNB1|PSMD12|VCP|PCBP2|PSMB5|KIF14|BUB3|PSMA7|MAN1B1|PSMB2|BAG6|PSME1|CUL5|PLAA|NEDD4L|CUL4B|PSMD14|TMEM67|PSMC2|…
GO:0030163	GO Biological Process	Protein catabolic process	694	143	3.9e-14	5.36e-16	RHBDD2|PSMA4|PSMC4|PSMD5|PSMD8|RBX1|PSMA3|PSME2|PSMD10|PSMD7|STUB1|SGTA|PSMA2|CCDC47|CTSC|PRPF19|USP5|LNPEP|SKP1|UBE3A|CTSD|VPS4B|SDF2L1|TSG101|APOE|VPS25|VPS4A|UGGT1|KIAA0368|PSMC1|UBE2K|PSMA6|USP14|PSMD11|FAF2|PSMB1|GPC1|DNAJC10|CUL3|PSMD3|RAB7A|PTPN23|IDE|GID8|CDK2|VPS37B|COPS3|PSMB6|PSMA5|RPS27A|ERLIN2|UCHL1|LONP2|PSMB4|AP2M1|PSME3|UBXN1|CAPN2|STT3B|TPP1|HSP90B1|DDB1|VPS37C|PSMD1|PSMD2|PSMC5|…
GO:0051259	GO Biological Process	Protein complex oligomerization	236	39	0.0165	0.0013	HSD17B10|MIF|EHD4|LRRC8A|PFKL|FARSB|APP|HPRT1|NUDT21|RRM1|MAT2A|LETM1|GLS|UGDH|FARSA|SHMT2|CHP1|PFKM|ALDH9A1|STOML2|ATL1|G3BP2|OPA1|ATL2|PRNP|PFKP|ALDOA|ATL3|ELAVL1|CRYZ|PRMT1|PDCD6IP|SLC1A5|SOD2|DNM1L|B2M|CHMP2A|EHD1|ACACA
GO:0000338	GO Biological Process	Protein deneddylation	10	8	0.001	5.71e-05	COPS4|COPS3|COPS2|COPS6|TOR1A|COPS8|COPS5|COPS7B
GO:0051261	GO Biological Process	Protein depolymerization	36	12	0.0081	0.00057	VPS4B|DSTN|VPS4A|SH3GL1|CFL2|TWF2|GAK|WDR1|HSPA8|CFL1|CKAP5|TWF1
GO:0016579	GO Biological Process	Protein deubiquitination	281	57	1.49e-05	5.73e-07	PSMA4|PSMC4|PSMD5|PSMD8|PSMA3|PSME2|PSMD10|PSMD7|PSMA2|USP5|PSMC1|PSMA6|USP14|PSMD11|PSMB1|STAM2|PSMD3|PSMB6|PSMA5|RPS27A|UCHL1|PSMB4|PSME3|PSMD1|PSMD2|PSMC5|USP9X|RUVBL1|HGS|SMAD3|SHMT2|USP7|PSMD12|ACTB|COPS5|VCP|PSMB5|PSMA7|PSMB2|OGT|STAM|PSME1|STAMBP|PSMD14|PSMC2|PSMD13|ACTL6A|RHOA|PSMC6|PSMA1|PSMD6|SMAD1|EIF3F|USP47|OTUB1|PSMC3|PSMB3
GO:0006611	GO Biological Process	Protein export from nucleus	150	42	3.89e-07	1.18e-08	NUTF2|NUP85|THOC2|XPO7|NUP210|SRSF1|CSE1L|XPO5|EIF4A3|NUP205|ABCE1|NPM1|HSPA9|U2AF2|NUP93|CALR|SRSF7|SRRM1|XPOT|CHP1|EIF5A|HNRNPA2B1|ADAR|AHCYL1|MAGOH|SRSF3|SRSF4|EIF6|NCBP1|SEC13|SRSF2|DDX39B|XPO1|THOC5|EIF4E|RAN|RNPS1|RBM8A|RPS15|UPF1|PCID2|CPSF1
GO:0006457	GO Biological Process	Protein folding	213	89	5.02e-24	3.47e-26	FKBP4|ST13|CSNK2A1|RP2|SGTA|CDC37|MLEC|GNB4|MOGS|HSPE1|LEPRE1|TRAP1|CANX|HSPB1|MPDU1|LMAN1|CCT7|UGGT1|TOR1B|PSMC1|ERP29|ERP44|GNAO1|CSNK2A2|DNAJC10|GRPEL1|CCT6A|CCT5|PDIA4|VBP1|CCT8|UBXN1|CCT3|HSPA4L|HSPA9|CCT2|HSP90B1|PPIB|PDIA3|GNB2|TBCA|GNAI2|DNAJA2|GAK|CLU|TCP1|HSPH1|NUDC|CALR|PDIA5|CRTAP|HSPA5|P4HB|GNG2|HSP90AA1|BAG5|GANAB|GNAI1|TOR1A|TBCD|VCP|DNAJC5|PFDN2|GNAI3|PFDN4|HSP90AB1|HSPA1B|CSNK2B|…
GO:0034975	GO Biological Process	Protein folding in endoplasmic reticulum	10	7	0.0045	0.0003	CANX|DNAJC10|HSP90B1|PDIA3|CALR|HSPA5|ERO1L
GO:0006486	GO Biological Process	Protein glycosylation	240	40	0.0129	0.00095	EXTL3|PLOD3|MOGS|RPN2|SDF2L1|MPDU1|DAD1|LMAN1|GFPT2|UGGT1|MAN2A1|GALNT7|B3GAT3|GALNT1|NPC1|STT3B|RPN1|B3GNT1|PSEN1|POFUT2|POMGNT2|MAN1A2|GFPT1|GALNT2|DPM1|MAN1B1|POMGNT1|DOLPP1|OGT|MAN1C1|POFUT1|B3GALT6|TMEM165|STT3A|GXYLT1|DDOST|PGM3|MAN2A2|B4GALT3|ENSP00000482396
GO:0018126	GO Biological Process	Protein hydroxylation	27	9	0.0323	0.0027	PLOD1|PLOD3|LEPRE1|P4HA1|PLOD2|CRTAP|P4HB|PRDX4|ERO1L
GO:0017038	GO Biological Process	Protein import	144	37	1.37e-05	5.21e-07	NUTF2|NUP85|APOE|IPO5|CSE1L|STAT3|GRPEL1|TNPO3|TIMM44|LONP2|AIFM1|KPNB1|HSPA4|NUP93|RAB8B|CLU|KPNA4|HSP90AA1|TNPO1|KPNA1|IPO4|IPO9|AGT|LMNA|ADAR|KPNA6|IPO7|HSPD1|ELAVL1|IPO11|LAMP2|TOMM40|RPL23|KPNA2|PHB2|RAN|TXNIP
GO:0006606	GO Biological Process	Protein import into nucleus	97	25	0.00061	3.33e-05	NUTF2|NUP85|IPO5|CSE1L|STAT3|TNPO3|KPNB1|NUP93|KPNA4|TNPO1|KPNA1|IPO4|IPO9|AGT|LMNA|ADAR|KPNA6|IPO7|ELAVL1|IPO11|RPL23|KPNA2|PHB2|RAN|TXNIP
GO:0008104	GO Biological Process	Protein localization	2139	515	1.63e-77	7.46e-81	ARF5|M6PR|FKBP4|GABARAPL2|VAMP3|NGFR|HSPB11|VCL|TMED1|STX1B|TIMM13|MYH9|ATP6V1D|ACOT8|PSMD10|RP2|NUTF2|EHD4|ECH1|SGTA|CDC37|RPL18A|RAB3A|PLOD3|FIS1|YKT6|CHMP5|RPL19|PRPF19|GOLT1B|RAB35|RPS12|EXOC2|TMEM30A|SKP1|MSH2|VPS4B|CAT|LRP1|SEC61A1|RAB22A|RAP2A|NUP85|THOC2|CANX|HSPB1|YWHAH|SMO|SNAP23|COPB1|LMAN1|RPS16|TSG101|APOE|XPO7|ACTN4|LAMA5|ATP6V1E1|VPS25|EXOC4|NUP210|EFR3A|RPA1|VPS4A|AP3B1|SORT1|LAMT…
GO:1902414	GO Biological Process	Protein localization to cell junction	82	17	0.047	0.0043	STX1B|HSPB1|ACTN4|TJP1|JAM3|VPS35|RAB8A|KIF5B|HEG1|DLG1|SCRIB|ACTB|FLNA|NLGN1|KIF5C|CDK5|LAMTOR3
GO:1990778	GO Biological Process	Protein localization to cell periphery	237	65	1.38e-10	2.77e-12	VAMP3|STX1B|EHD4|RAB3A|RAP2A|LAMA5|EFR3A|ARL3|TMED2|SLC9A3R1|VAMP7|EHD2|ENSP00000263634|CD81|RAB10|ANLN|CDH2|LIN7C|ATP1B3|VPS35|RAB8A|VAMP5|SEC23A|TSPAN5|RAB8B|VAMP2|GAK|ROCK2|SEC16A|PTCH1|BSG|TTC7B|DLG1|ANXA2|SPTBN1|SCRIB|GOLGA7|EPHA2|MACF1|EZR|ATP1B1|RAB13|S100A10|PIP5K1A|RAP1A|FLNA|SCP2|RAB3B|STXBP1|FLOT1|DPP6|MLLT4|JUP|FLOT2|NSF|EFR3B|RDX|TSPAN14|TNIK|FAM126A|RAB34|C2CD5|RAB31|EHD1|TSPAN33
GO:0070972	GO Biological Process	Protein localization to endoplasmic reticulum	140	79	1.03e-27	6.07e-30	SGTA|RPL18A|RPL19|RPS12|SEC61A1|RPS16|KDELR2|RPL35|RPL8|RAB10|RPS11|RPS27A|RPS3|GJA1|RPS23|RPS9|RPL13|RPL15|RPL38|RPL4|SRP68|RPS15A|RPLP2|HSPA5|SEC16A|SRPR|RPS7|RPL7|RPS2|RPS21|RPL3|RPL27A|RPL21|RPLP1|RPS17|RPS3A|RPSA|RPL22|RPS26|RPL12|GBF1|RPL5|RPL7A|RPS4X|RPL10A|BCAP29|RPS6|RPL13A|RPL24|RPL14|RPS8|UBAC2|RPS14|SEC61G|BCAP31|RPS18|RPL17|RPL9|RPL6|RPL10|RPS24|RPL32|RPL37A|RPL35A|RPL23|SPCS3|RPL30|…
GO:0036010	GO Biological Process	Protein localization to endosome	14	8	0.0046	0.00031	RAB35|TMEM30A|PACSIN2|NRP1|ARF6|VPS35|TOLLIP|SCRIB
GO:0061462	GO Biological Process	Protein localization to lysosome	36	16	9.15e-05	4.14e-06	M6PR|VPS4A|AP3B1|SORT1|LAMTOR5|SORL1|CD81|SCARB2|RAB7A|CLU|HGS|RTN4|AP3D1|SH3BP4|LAMP2|HSPA8
GO:0072657	GO Biological Process	Protein localization to membrane	495	168	7.82e-37	2.81e-39	VAMP3|STX1B|TIMM13|EHD4|SGTA|RPL18A|RAB3A|RPL19|RPS12|SEC61A1|RAP2A|RPS16|APOE|LAMA5|EXOC4|EFR3A|AP3B1|RPL35|SDCBP|ARL3|TMED2|RPL8|SLC9A3R1|VAMP7|EHD2|ENSP00000263634|CD81|RAB10|VPS37B|CDH2|NPC1|RPS11|RPS27A|EGFR|LIN7C|RPS3|THY1|ATP1B3|CALM3|RPS23|VPS35|RAB8A|VPS37C|RPS9|HSPA4|VAMP5|ARL6IP1|SEC23A|TSPAN5|RPL13|RPL15|RPL38|RPL4|SRP68|RAB8B|VAMP2|GAK|ROCK2|RPS15A|BID|RPLP2|HSPA5|SEC16A|SRPR|HGS|PTC…
GO:0070585	GO Biological Process	Protein localization to mitochondrion	81	23	0.00036	1.89e-05	TIMM13|FIS1|AP3B1|GRPEL1|UQCRC2|TIMM44|AIFM1|HK2|CALM3|HSPA4|MTCH2|BID|HSP90AA1|AGK|PMPCA|TOMM34|DNAJA1|SLC25A6|HSPD1|TIMM9|TOMM40|NDUFA13|DNM1L
GO:0034504	GO Biological Process	Protein localization to nucleus	165	39	3.7e-05	1.54e-06	NUTF2|SKP1|NUP85|SMO|TOR1B|IPO5|CSE1L|YWHAE|STAT3|TNPO3|HNRNPU|KPNB1|NUP93|CALR|KPNA4|TNPO1|KPNA1|TOR1A|IPO4|IPO9|AGT|LMNA|ADAR|KPNA6|TXN|IPO7|SUN1|XPO1|ELAVL1|IPO11|PARK7|CDK5|RPL23|PLRG1|TOR1AIP1|KPNA2|PHB2|RAN|TXNIP
GO:0033365	GO Biological Process	Protein localization to organelle	743	217	9.95e-40	3.01e-42	M6PR|TIMM13|ATP6V1D|ACOT8|NUTF2|ECH1|SGTA|RPL18A|FIS1|RPL19|RAB35|RPS12|TMEM30A|SKP1|MSH2|CAT|SEC61A1|NUP85|SMO|RPS16|VPS25|RPA1|VPS4A|AP3B1|SORT1|LAMTOR5|KDELR2|TOR1B|RPL35|SORL1|ARL3|IPO5|ARL1|RPL8|CSE1L|PACSIN2|CD81|AGPS|YWHAE|STAT3|RAB10|SCARB2|GRPEL1|RAB7A|NRP1|TNPO3|ANLN|IDE|VPS37B|UQCRC2|TIMM44|RPS11|RPS27A|RPS3|GJA1|HNRNPU|LONP2|AIFM1|KPNB1|HK2|CALM3|ACOX1|RPS23|RAD21|ARF6|VPS35|TPP1|VPS3…
GO:0072659	GO Biological Process	Protein localization to plasma membrane	193	61	4.71e-12	8.28e-14	VAMP3|EHD4|RAB3A|RAP2A|LAMA5|EFR3A|TMED2|SLC9A3R1|VAMP7|EHD2|ENSP00000263634|CD81|RAB10|CDH2|ATP1B3|VPS35|RAB8A|VAMP5|SEC23A|TSPAN5|RAB8B|VAMP2|GAK|ROCK2|SEC16A|PTCH1|BSG|TTC7B|DLG1|ANXA2|SPTBN1|SCRIB|GOLGA7|EPHA2|MACF1|EZR|ATP1B1|RAB13|S100A10|PIP5K1A|RAP1A|FLNA|SCP2|RAB3B|STXBP1|FLOT1|DPP6|MLLT4|JUP|FLOT2|NSF|EFR3B|RDX|TSPAN14|TNIK|FAM126A|RAB34|C2CD5|RAB31|EHD1|TSPAN33
GO:0072665	GO Biological Process	Protein localization to vacuole	59	22	1.97e-05	7.68e-07	M6PR|VPS25|VPS4A|AP3B1|SORT1|LAMTOR5|SORL1|CD81|SCARB2|RAB7A|VPS37B|VPS37C|CLU|HGS|RTN4|AP3D1|VPS28|STAM|VPS36|SH3BP4|LAMP2|HSPA8
GO:0051604	GO Biological Process	Protein maturation	225	42	0.0015	8.86e-05	STUB1|CPD|SORL1|ADAM10|NAA25|UQCRC2|LONP2|ADAMTS3|NCSTN|NAA15|BOLA2B|TSPAN5|MMP14|CALR|PSEN1|GLRX5|PTCH1|F3|STOML2|PARP1|GLRX3|DHCR24|PMPCA|ZMPSTE24|PGK1|OGT|ECE1|ATP6AP2|PRDX4|HSPD1|ERO1L|HM13|FKBP1A|FAM96B|TSPAN14|MMS19|DNAJB11|SPCS3|SERPINH1|CYFIP2|SEC11A|TSPAN33
GO:0019538	GO Biological Process	Protein metabolic process	4251	655	1.84e-36	6.82e-39	FKBP4|RHBDD2|RANBP9|PSMA4|RCN1|PSMC4|NGFR|STK10|PLOD1|DLD|PSMD5|PSMD8|SNRPD3|MAPK1|PDXP|LGALS1|TTLL12|MYH9|RBX1|FKBP3|PSMA3|EIF5|PSME2|EEF1A2|CSNK2A1|PSMD10|TIMP1|PSMD7|STUB1|EXTL3|EIF3E|SGTA|FBL|RPL18A|RAB3A|LAMB1|OGDH|AIMP2|PLOD3|PSMA2|RPL19|C1QBP|CPD|CCDC47|MRPL27|LAP3|CTSC|PRPF19|GAPDH|USP5|RPS12|LNPEP|SKP1|RARS|UBE3A|EIF2AK2|MOGS|IGFBP2|SARS|LEPRE1|CTSD|RPN2|VPS4B|CAT|ZC3HAV1|LRP1|CHPF|PEPD|…
GO:0070646	GO Biological Process	Protein modification by small protein removal	298	65	2.98e-07	8.93e-09	PSMA4|PSMC4|PSMD5|PSMD8|PSMA3|PSME2|PSMD10|PSMD7|PSMA2|USP5|PSMC1|PSMA6|USP14|PSMD11|PSMB1|STAM2|COPS4|PSMD3|COPS3|PSMB6|PSMA5|RPS27A|UCHL1|PSMB4|PSME3|COPS2|COPS6|PSMD1|PSMD2|PSMC5|SENP3|USP9X|RUVBL1|HGS|SMAD3|SHMT2|USP7|TOR1A|COPS8|PSMD12|ACTB|COPS5|VCP|PSMB5|PSMA7|PSMB2|COPS7B|OGT|STAM|PSME1|STAMBP|PSMD14|PSMC2|PSMD13|ACTL6A|RHOA|PSMC6|PSMA1|PSMD6|SMAD1|EIF3F|USP47|OTUB1|PSMC3|PSMB3
GO:0006487	GO Biological Process	Protein n-linked glycosylation	77	18	0.0142	0.0011	MOGS|RPN2|MPDU1|DAD1|LMAN1|GFPT2|UGGT1|STT3B|RPN1|GFPT1|DPM1|DOLPP1|MAN1C1|TMEM165|STT3A|DDOST|PGM3|ENSP00000482396
GO:0006468	GO Biological Process	Protein phosphorylation	952	143	5.28e-06	1.87e-07	RANBP9|PSMA4|PSMC4|STK10|PSMD5|PSMD8|MAPK1|RBX1|PSMA3|PSME2|CSNK2A1|PSMD10|PSMD7|PSMA2|SKP1|EIF2AK2|TRIM28|KRAS|EIF2S1|CDK4|CAB39|ADAM10|ITGAV|PSMC1|PEBP1|PSMA6|PSMD11|PTPLAD1|PSMB1|CSNK2A2|YWHAE|CUL3|PSMD3|CAD|NRP1|CDK6|CDK2|IGF1R|PSMB6|PSMA5|RPS27A|EGFR|THY1|APP|PSMB4|CALM3|PSME3|ABI2|COPS2|MAP2K1|PSMD1|PRKACA|PSMD2|PSMC5|OXSR1|ADRBK1|PRKDC|AURKB|PAK2|GAK|UBE2N|ROCK2|PRKRA|PRKAG1|KARS|CUL1|EPHB…
GO:0000209	GO Biological Process	Protein polyubiquitination	315	60	4.2e-05	1.77e-06	PSMA4|PSMC4|PSMD5|PSMD8|RBX1|PSMA3|PSME2|PSMD10|PSMD7|STUB1|PSMA2|PRPF19|LNPEP|SKP1|UBE3A|UBE2M|PSMC1|UBE2K|PSMA6|PSMD11|PSMB1|TRAF4|CUL3|PSMD3|PSMB6|PSMA5|RPS27A|PSMB4|PSME3|PSMD1|PSMD2|PSMC5|UBE2N|NPEPPS|UBE2O|CUL1|HUWE1|UBE4B|CTNNB1|PSMD12|PSMB5|PSMA7|PSMB2|TPP2|PSME1|NEDD4L|PSMD14|PSMC2|PSMD13|UBE2L3|PSMC6|PSMA1|PSMD6|CDKN2A|ANAPC4|UBE2V2|UBR5|ITCH|PSMC3|PSMB3
GO:0006515	GO Biological Process	Protein quality control for misfolded or incompletely synthesized proteins	28	9	0.038	0.0033	STUB1|SDF2L1|UGGT1|CUL3|LONP2|TOR1A|VCP|LONP1|BAG6
GO:0042026	GO Biological Process	Protein refolding	18	9	0.0042	0.00027	HSPA9|DNAJA2|HSPA5|HSP90AA1|HSPA1B|HSPD1|FKBP1A|HSPA8|B2M
GO:0009306	GO Biological Process	Protein secretion	129	27	0.005	0.00033	M6PR|RAB3A|CANX|PREB|ERP29|RAB10|PDIA4|RAB8A|RAB8B|COPG1|RAB11B|SEL1L|HMGB1|WLS|AGT|RAB13|S100A13|STXBP3|GNAS|RAB3B|ANXA1|STEAP3|PSAP|PAFAH1B1|PARK7|SELT|MTTP
GO:0050821	GO Biological Process	Protein stabilization	186	61	1.32e-12	2.14e-14	CDC37|PFN1|GAPDH|LEPRE1|PFN2|NCLN|PIN1|SMO|ATP1B2|CCT7|CCT6A|CCT5|ATP1B3|GNAQ|CCT8|CCT3|NAA15|CCT2|PPIB|CLU|USP9X|TCP1|PRKRA|CALR|CRTAP|NAPG|SEC16A|SMAD3|LAMP1|HSP90AA1|CHP1|HIP1|SEL1L|RTN4|BAG5|RPS7|USP7|GOLGA7|ATP1B1|FLNA|RPL5|PPAP2B|HSP90AB1|STXBP1|STX12|HSPA1B|BAG6|FLOT1|HSPD1|PDCD10|CCT4|FLOT2|CTNND1|LAMP2|PARK7|CDKN2A|RPL23|CRYAB|PHB2|PHB|PTGES3
GO:0006605	GO Biological Process	Protein targeting	356	132	8.84e-32	4.39e-34	M6PR|TIMM13|ACOT8|ECH1|SGTA|CDC37|RPL18A|FIS1|RPL19|RPS12|CAT|SEC61A1|RPS16|EXOC4|VPS4A|AP3B1|SORT1|RPL35|SDCBP|SORL1|RPL8|AGPS|YWHAE|SCARB2|GRPEL1|RAB7A|IDE|VPS37B|UQCRC2|TIMM44|RPS11|RPS27A|RPS3|LONP2|AIFM1|ACOX1|RPS23|VPS37C|RPS9|HSPA4|YWHAG|ARL6IP1|GABARAP|RPL13|RPL15|RPL38|RPL4|SRP68|RAB8B|CLU|USP9X|RPS15A|BID|RPLP2|HSPA5|SRPR|HGS|HSP90AA1|RPS7|RPL7|RPS2|ICMT|RPS21|RPL3|RPL27A|RPL21|RPLP1|RP…
GO:0045047	GO Biological Process	Protein targeting to er	110	70	8.35e-27	5.25e-29	SGTA|RPL18A|RPL19|RPS12|SEC61A1|RPS16|RPL35|RPL8|RPS11|RPS27A|RPS3|RPS23|RPS9|RPL13|RPL15|RPL38|RPL4|SRP68|RPS15A|RPLP2|HSPA5|SRPR|RPS7|RPL7|RPS2|RPS21|RPL3|RPL27A|RPL21|RPLP1|RPS17|RPS3A|RPSA|RPL22|RPS26|RPL12|RPL5|RPL7A|RPS4X|RPL10A|RPS6|RPL13A|RPL24|RPL14|RPS8|RPS14|SEC61G|RPS18|RPL17|RPL9|RPL6|RPL10|RPS24|RPL32|RPL37A|RPL35A|RPL23|SPCS3|RPL30|RPS20|RPS25|RPS13|RPL18|RPLP0|RPL36|RPL27|RPS15|RP…
GO:0006622	GO Biological Process	Protein targeting to lysosome	20	11	0.00055	2.98e-05	M6PR|VPS4A|AP3B1|SORT1|SORL1|SCARB2|RAB7A|CLU|HGS|LAMP2|HSPA8
GO:0006612	GO Biological Process	Protein targeting to membrane	165	79	3.54e-24	2.43e-26	SGTA|RPL18A|RPL19|RPS12|SEC61A1|RPS16|EXOC4|RPL35|SDCBP|RPL8|VPS37B|RPS11|RPS27A|RPS3|RPS23|VPS37C|RPS9|ARL6IP1|RPL13|RPL15|RPL38|RPL4|SRP68|RAB8B|RPS15A|RPLP2|HSPA5|SRPR|RPS7|RPL7|RPS2|ICMT|RPS21|RPL3|RPL27A|RPL21|RPLP1|RPS17|RPS3A|RPSA|RPL22|RPS26|GOLGA7|MYO1C|RPL12|RPL5|RPL7A|RPS4X|RPL10A|RPS6|RPL13A|RPL24|RPL14|RPS8|RPS14|SEC61G|RPS18|RPL17|RPL9|RPL6|RPL10|RPS24|RPL32|RPL37A|RPL35A|RPL23|RPL3…
GO:0006626	GO Biological Process	Protein targeting to mitochondrion	56	17	0.0019	0.00011	TIMM13|FIS1|GRPEL1|UQCRC2|TIMM44|AIFM1|HSPA4|BID|HSP90AA1|AGK|PMPCA|TOMM34|SLC25A6|HSPD1|TIMM9|TOMM40|NDUFA13
GO:0006623	GO Biological Process	Protein targeting to vacuole	36	14	0.00094	5.33e-05	M6PR|VPS4A|AP3B1|SORT1|SORL1|SCARB2|RAB7A|VPS37B|VPS37C|CLU|HGS|AP3D1|LAMP2|HSPA8
GO:0015031	GO Biological Process	Protein transport	1486	386	7.43e-63	9.76e-66	ARF5|M6PR|GABARAPL2|VAMP3|NGFR|HSPB11|TMED1|STX1B|TIMM13|MYH9|ATP6V1D|ACOT8|RP2|NUTF2|ECH1|SGTA|CDC37|RPL18A|RAB3A|FIS1|YKT6|CHMP5|RPL19|GOLT1B|RAB35|RPS12|EXOC2|VPS4B|CAT|LRP1|SEC61A1|RAB22A|NUP85|THOC2|CANX|HSPB1|YWHAH|SNAP23|COPB1|LMAN1|RPS16|TSG101|APOE|XPO7|ACTN4|ATP6V1E1|VPS25|EXOC4|NUP210|VPS4A|AP3B1|SORT1|ARF3|STX6|KDELR2|SRSF1|RPL35|SDCBP|SORL1|PREB|ARL3|DNAJC13|RAB21|IPO5|ARL1|ERP29|FAF…
GO:0065003	GO Biological Process	Protein-containing complex assembly	1293	266	3.59e-27	2.2e-29	FKBP4|RANBP9|VAMP3|HSD17B10|PSMD5|MIF|SNRPD3|MCM5|ST13|RBX1|EIF5|PSMD10|EHD4|EIF3E|MPP6|AIMP2|RPA3|CTSC|PRPF19|SKP1|NCK2|WDR77|VAMP4|TFG|HIST1H4F|MRPS7|EIF3K|SNAP23|LMAN1|TUBG1|APOE|EIF2S3|NUP210|RPA1|H3F3B|LAMC1|SRSF1|LRRC8A|KIAA0368|ADAM10|PREB|UBE2K|PSMD11|MCM4|TMED2|TCEB2|SLC9A3R1|VAMP7|CAPZA1|NAPA|NDUFS3|FARP2|HAT1|MCM6|DARS|CUL3|PDCD6|MCM2|ANLN|PIK3C2A|PRPF6|PFKL|POGZ|RPS27A|FARSB|SMARCA5|A…
GO:0032984	GO Biological Process	Protein-containing complex disassembly	229	40	0.0062	0.00043	GABARAPL2|SUPT16H|CHMP5|MRPL27|VPS4B|MRPS7|DSTN|TSG101|VPS4A|NAPA|SH3GL1|APEH|ABCE1|GFM2|CFL2|TWF2|GABARAP|KIF5B|GAK|MRPL12|CTNNB1|VCP|VTA1|MRPS16|MAP1LC3A|NSF|SMARCA4|GSPT1|LAMP2|KLC1|RPL23|CSNK1A1|WDR1|HSPA8|CFL1|CKAP5|TRMT112|IST1|TWF1|CHMP2A
GO:0031503	GO Biological Process	Protein-containing complex localization	257	57	1.39e-06	4.43e-08	FKBP4|HSPB11|STX1B|NUP85|THOC2|NUP210|SRSF1|ARL3|EIF4A3|HNRNPU|NUP205|ABCE1|NPM1|VPS35|RAB8A|KIF5B|U2AF2|NUP93|KIAA0196|SRSF7|SRRM1|XPOT|EIF5A|TNPO1|HIP1|DLG1|HNRNPA2B1|AP3D1|SCRIB|SFPQ|EZR|DNM3|MAGOH|SRSF3|SRSF4|EIF6|NCBP1|RCC2|SEC13|DNM2|SRSF2|DYNLL1|DDX39B|XPO1|NLGN1|KIF5C|THOC5|EIF4E|RAN|TNFAIP2|RNPS1|RBM8A|RPS15|UPF1|PCID2|AP2B1|CPSF1
GO:0043933	GO Biological Process	Protein-containing complex subunit organization	1539	302	3.84e-28	2.15e-30	FKBP4|RANBP9|GABARAPL2|VAMP3|HSD17B10|PSMD5|MIF|SNRPD3|MCM5|ST13|RBX1|SUPT16H|EIF5|PSMD10|EHD4|EIF3E|MPP6|AIMP2|RPA3|CHMP5|MRPL27|CTSC|PRPF19|SKP1|NCK2|WDR77|VAMP4|VPS4B|TFG|HIST1H4F|MRPS7|DSTN|EIF3K|SNAP23|LMAN1|TUBG1|TSG101|APOE|EIF2S3|NUP210|RPA1|H3F3B|VPS4A|LAMC1|SRSF1|LRRC8A|KIAA0368|ADAM10|PREB|UBE2K|SCARB1|PSMD11|MCM4|TMED2|TCEB2|SLC9A3R1|VAMP7|CAPZA1|NAPA|NDUFS3|FARP2|HAT1|MCM6|DARS|CUL3|…
GO:0006508	GO Biological Process	Proteolysis	1256	197	1.3e-09	2.92e-11	RHBDD2|PSMA4|PSMC4|NGFR|DLD|PSMD5|PSMD8|MYH9|RBX1|PSMA3|PSME2|PSMD10|PSMD7|STUB1|SGTA|PSMA2|CPD|CCDC47|LAP3|CTSC|PRPF19|USP5|LNPEP|SKP1|UBE3A|CTSD|VPS4B|PEPD|CAPNS1|SDF2L1|TSG101|VPS25|VPS4A|UGGT1|KIAA0368|GGH|ADAM10|PSMC1|UBE2K|PSMA6|USP14|PSMD11|FAF2|PSMB1|STAM2|DNAJC10|COPS4|CUL3|PSMD3|PTPN23|IDE|GID8|CDK2|VPS37B|UQCRC2|COPS3|PSMB6|PSMA5|RPS27A|DNPEP|ERLIN2|CAPN5|PIGT|UCHL1|LONP2|ADAMTS3|PSMB4…
GO:0051603	GO Biological Process	Proteolysis involved in cellular protein catabolic process	600	119	8.06e-11	1.58e-12	RHBDD2|PSMA4|PSMC4|PSMD5|PSMD8|RBX1|PSMA3|PSME2|PSMD10|PSMD7|STUB1|SGTA|PSMA2|CCDC47|CTSC|PRPF19|USP5|SKP1|UBE3A|VPS4B|SDF2L1|TSG101|VPS25|VPS4A|UGGT1|KIAA0368|PSMC1|UBE2K|PSMA6|USP14|PSMD11|FAF2|PSMB1|DNAJC10|CUL3|PSMD3|PTPN23|IDE|GID8|CDK2|VPS37B|COPS3|PSMB6|PSMA5|RPS27A|ERLIN2|UCHL1|LONP2|PSMB4|PSME3|UBXN1|CAPN2|STT3B|HSP90B1|DDB1|VPS37C|PSMD1|PSMD2|PSMC5|UBA6|AURKB|TOLLIP|USP9X|UBE2O|HSPA5|MV…
GO:1902600	GO Biological Process	Proton transmembrane transport	150	38	1.31e-05	4.96e-07	ATP6V1D|SLC25A3|COX6B1|ATP6V1E1|COX5B|ATP5B|ATP6V0A1|NNT|ATP6V1A|ATP6V1B2|SLC2A13|ATP6V0D2|ATP5O|ATP6V0D1|ATP5J2|ATP5L|ATP5H|LETM1|CYC1|COX5A|ATP6V0C|ATP6V0A2|STOML2|ATP5C1|ATP6V1H|ATP1A2|MT-CO2|ATP5F1|ATP6AP1|SLC9A6|ATP6V1G1|ATP6V1C1|ATP5A1|ATP6V1F|ATP2C1|ATP2A2|ATP1A3|ATP1A1
GO:0009113	GO Biological Process	Purine nucleobase biosynthetic process	12	9	0.00051	2.76e-05	MTHFD1|PPAT|HPRT1|PFAS|PRPS1|APRT|GART|PAICS|GMPS
GO:0034033	GO Biological Process	Purine nucleoside bisphosphate biosynthetic process	59	17	0.003	0.00019	DLD|TECR|SLC25A1|ACLY|ACAT1|HSD17B12|FASN|PDHB|ACSL4|ELOVL2|ACSL3|ELOVL5|ACOT7|SLC35B2|PPT1|ELOVL1|ACACA
GO:0034032	GO Biological Process	Purine nucleoside bisphosphate metabolic process	129	24	0.0325	0.0028	DLD|TECR|SLC25A1|ACOT8|OGDH|ACLY|ACAT1|HSD17B12|FASN|PDHB|HMGCS1|ACSL4|ELOVL2|ACSL3|PMVK|ELOVL5|ACOT7|AASS|SLC35B2|PPT1|HSD17B4|DBI|ELOVL1|ACACA
GO:0042278	GO Biological Process	Purine nucleoside metabolic process	61	20	0.00023	1.17e-05	AHCY|MACROD1|NT5E|ADK|HPRT1|IMPDH2|NME1|DLG1|PNP|OPA1|GNAI3|CASK|APRT|MTAP|NME1-NME2|AK4|RHOA|RAB23|GMPS|RAN
GO:0009145	GO Biological Process	Purine nucleoside triphosphate biosynthetic process	47	19	3.92e-05	1.65e-06	COX5B|ATP5B|ADK|ATP5O|ATP5J2|ATP5L|ATP5H|CYC1|PKM|IMPDH2|ATP6V0C|NME1|STOML2|ATP5C1|ATP5F1|NME1-NME2|ALDOA|ATP5A1|SLC25A13
GO:0009144	GO Biological Process	Purine nucleoside triphosphate metabolic process	69	26	2.02e-06	6.61e-08	COX5B|ATP5B|ADK|ATP5O|ATP5J2|ATP5L|ATP5H|CYC1|PKM|IMPDH2|ATP6V0C|NME1|STOML2|ATP5C1|OPA1|ATP5F1|GNAI3|ITPA|NME1-NME2|ALDOA|AK4|ATP5A1|SLC25A13|RHOA|RAB23|RAN
GO:0006164	GO Biological Process	Purine nucleotide biosynthetic process	158	56	1.11e-12	1.78e-14	DLD|TECR|SLC25A1|MTHFD1|ATIC|ACLY|AMPD2|COX5B|ATP5B|PPAT|ACAT1|PRPSAP2|HSD17B12|ADK|ATP5O|ATP5J2|ADCY9|HPRT1|ATP5L|ATP5H|FASN|PDHB|ADCY6|PFAS|CYC1|PKM|IMPDH2|ATP6V0C|NME1|ACSL4|ELOVL2|AK2|STOML2|ATP5C1|ACSL3|ADSS|ATP5F1|ELOVL5|PRPS1|AK1|ACOT7|APRT|GART|NME1-NME2|SLC35B2|ALDOA|AK4|PRPS2|ATP5A1|PAICS|PPT1|SLC25A13|GMPS|ELOVL1|ACACA|ADSL
GO:0006163	GO Biological Process	Purine nucleotide metabolic process	329	92	2.33e-15	2.8e-17	DLD|TECR|SLC25A1|MTHFD1|ACOT8|OGDH|ALDOC|GAPDH|TPI1|ENO1|ATIC|ACLY|AMPD2|NT5E|COX5B|ATP5B|PPAT|ACAT1|PRPSAP2|PFKL|HSD17B12|ADK|ATP5O|HK2|ATP5J2|ADCY9|HPRT1|ATP5L|ATP5H|HINT1|FASN|PDHB|ADCY6|ADPGK|PFAS|CYC1|PKM|IMPDH2|HMGCS1|ATP6V0C|NME1|ACSL4|DLG1|PFKM|ELOVL2|AK2|STOML2|ATP5C1|ACSL3|EPHA2|PNP|OPA1|ADSS|PMVK|ATP5F1|GNAI3|ELOVL5|PGAM1|PGM1|CMPK1|PRPS1|AK1|PGK1|ACOT7|CASK|APRT|ITPA|PFKP|GART|NME1-NM…
GO:0046129	GO Biological Process	Purine ribonucleoside biosynthetic process	23	9	0.0147	0.0011	NT5E|ADK|HPRT1|IMPDH2|NME1|APRT|MTAP|NME1-NME2|GMPS
GO:0009179	GO Biological Process	Purine ribonucleoside diphosphate metabolic process	61	23	1e-05	3.7e-07	OGDH|ALDOC|GAPDH|TPI1|ENO1|PFKL|HK2|ADPGK|PKM|DLG1|PFKM|AK2|PGAM1|PGM1|AK1|PGK1|CASK|PFKP|ALDOA|AK4|GPI|ENO2|LDHA
GO:0046128	GO Biological Process	Purine ribonucleoside metabolic process	58	19	0.00037	1.94e-05	AHCY|NT5E|ADK|HPRT1|IMPDH2|NME1|DLG1|PNP|OPA1|GNAI3|CASK|APRT|MTAP|NME1-NME2|AK4|RHOA|RAB23|GMPS|RAN
GO:0009168	GO Biological Process	Purine ribonucleoside monophosphate biosynthetic process	19	13	2.38e-05	9.4e-07	ATIC|AMPD2|PPAT|ADK|HPRT1|PFAS|IMPDH2|ADSS|APRT|GART|PAICS|GMPS|ADSL
GO:0009167	GO Biological Process	Purine ribonucleoside monophosphate metabolic process	36	19	2.04e-06	6.67e-08	ATIC|AMPD2|NT5E|PPAT|ADK|HPRT1|PFAS|IMPDH2|DLG1|AK2|ADSS|AK1|CASK|APRT|GART|AK4|PAICS|GMPS|ADSL
GO:0009206	GO Biological Process	Purine ribonucleoside triphosphate biosynthetic process	46	18	9.69e-05	4.44e-06	COX5B|ATP5B|ATP5O|ATP5J2|ATP5L|ATP5H|CYC1|PKM|IMPDH2|ATP6V0C|NME1|STOML2|ATP5C1|ATP5F1|NME1-NME2|ALDOA|ATP5A1|SLC25A13
GO:0009205	GO Biological Process	Purine ribonucleoside triphosphate metabolic process	61	25	1.01e-06	3.18e-08	COX5B|ATP5B|ATP5O|ATP5J2|ATP5L|ATP5H|CYC1|PKM|IMPDH2|ATP6V0C|NME1|STOML2|ATP5C1|OPA1|ATP5F1|GNAI3|ITPA|NME1-NME2|ALDOA|AK4|ATP5A1|SLC25A13|RHOA|RAB23|RAN
GO:0009152	GO Biological Process	Purine ribonucleotide biosynthetic process	147	52	9.02e-12	1.62e-13	DLD|TECR|SLC25A1|ATIC|ACLY|AMPD2|COX5B|ATP5B|PPAT|ACAT1|HSD17B12|ADK|ATP5O|ATP5J2|ADCY9|HPRT1|ATP5L|ATP5H|FASN|PDHB|ADCY6|PFAS|CYC1|PKM|IMPDH2|ATP6V0C|NME1|ACSL4|ELOVL2|AK2|STOML2|ATP5C1|ACSL3|ADSS|ATP5F1|ELOVL5|AK1|ACOT7|APRT|GART|NME1-NME2|SLC35B2|ALDOA|AK4|ATP5A1|PAICS|PPT1|SLC25A13|GMPS|ELOVL1|ACACA|ADSL
GO:0009150	GO Biological Process	Purine ribonucleotide metabolic process	303	85	2.91e-14	3.97e-16	DLD|TECR|SLC25A1|ACOT8|OGDH|ALDOC|GAPDH|TPI1|ENO1|ATIC|ACLY|AMPD2|NT5E|COX5B|ATP5B|PPAT|ACAT1|PFKL|HSD17B12|ADK|ATP5O|HK2|ATP5J2|ADCY9|HPRT1|ATP5L|ATP5H|HINT1|FASN|PDHB|ADCY6|ADPGK|PFAS|CYC1|PKM|IMPDH2|HMGCS1|ATP6V0C|NME1|ACSL4|DLG1|PFKM|ELOVL2|AK2|STOML2|ATP5C1|ACSL3|EPHA2|OPA1|ADSS|PMVK|ATP5F1|GNAI3|ELOVL5|PGAM1|PGM1|AK1|PGK1|ACOT7|CASK|APRT|ITPA|PFKP|GART|NME1-NME2|AASS|SLC35B2|ALDOA|AK4|ATP5A…
GO:0072522	GO Biological Process	Purine-containing compound biosynthetic process	169	59	4.02e-13	6.11e-15	DLD|TECR|SLC25A1|MTHFD1|ATIC|ACLY|AMPD2|NT5E|COX5B|ATP5B|PPAT|ACAT1|PRPSAP2|HSD17B12|ADK|ATP5O|ATP5J2|ADCY9|HPRT1|ATP5L|ATP5H|FASN|PDHB|ADCY6|PFAS|CYC1|PKM|IMPDH2|ATP6V0C|NME1|ACSL4|ELOVL2|AK2|STOML2|ATP5C1|ACSL3|PNP|ADSS|ATP5F1|ELOVL5|PRPS1|AK1|ACOT7|APRT|MTAP|GART|NME1-NME2|SLC35B2|ALDOA|AK4|PRPS2|ATP5A1|PAICS|PPT1|SLC25A13|GMPS|ELOVL1|ACACA|ADSL
GO:0072521	GO Biological Process	Purine-containing compound metabolic process	360	95	1.47e-14	1.94e-16	DLD|TECR|SLC25A1|MTHFD1|AHCY|ACOT8|OGDH|ALDOC|GAPDH|TPI1|ENO1|ATIC|ACLY|MACROD1|AMPD2|NT5E|COX5B|ATP5B|PPAT|ACAT1|PRPSAP2|PFKL|HSD17B12|ADK|ATP5O|HK2|ATP5J2|ADCY9|HPRT1|ATP5L|ATP5H|HINT1|FASN|PDHB|ADCY6|ADPGK|PFAS|CYC1|PKM|IMPDH2|HMGCS1|ATP6V0C|NME1|ACSL4|DLG1|PFKM|ELOVL2|AK2|STOML2|ATP5C1|ACSL3|EPHA2|PNP|OPA1|ADSS|PMVK|ATP5F1|GNAI3|ELOVL5|PGAM1|PGM1|CMPK1|PRPS1|AK1|PGK1|ACOT7|CASK|APRT|ITPA|MTAP…
GO:0006206	GO Biological Process	Pyrimidine nucleobase metabolic process	16	7	0.0289	0.0024	MAPK1|CAD|RRM1|TYMS|CMPK1|CTPS1|CTPS2
GO:0009147	GO Biological Process	Pyrimidine nucleoside triphosphate metabolic process	22	8	0.035	0.003	CAD|DTYMK|TYMS|NME1|CTPS1|DUT|NME1-NME2|CTPS2
GO:0006221	GO Biological Process	Pyrimidine nucleotide biosynthetic process	31	10	0.0244	0.002	CAD|DTYMK|TYMS|NME1|CMPK1|PRPS1|CTPS1|DUT|NME1-NME2|CTPS2
GO:0006090	GO Biological Process	Pyruvate metabolic process	69	27	6.41e-07	1.97e-08	DLD|OGDH|ALDOC|GAPDH|TPI1|ENO1|VDAC1|PFKL|HK2|PDHB|ADPGK|PKM|ME2|BSG|PFKM|PGAM1|PGM1|PGK1|GLO1|PFKP|ALDOA|LDHB|HAGH|GPI|ENO2|SLC16A1|LDHA
GO:0032482	GO Biological Process	Rab protein signal transduction	69	26	2.02e-06	6.61e-08	RAB3A|RAB35|RAB22A|RAB21|RAB2A|RAB10|RAB7A|RAB5A|RAB8A|RAB1B|RAB6A|RAB8B|RAB11B|RAB5B|RAB13|RAB3B|RAB14|RAB2B|RAB1A|GDI1|RAB34|RAB23|RAB9A|RAB5C|RAB31|RAB18
GO:0007265	GO Biological Process	Ras protein signal transduction	230	72	5.1e-14	7.14e-16	RALA|NGFR|NTN1|RAB3A|RAB35|RAB22A|RAP2A|RRAS|RAP1B|TRIM28|KRAS|RAB21|PTPLAD1|RAB2A|FARP2|RAB10|RAB7A|CDK2|ARHGDIA|RALB|RAB5A|GNA12|MRAS|KPNB1|ABI2|RAB8A|RAB1B|ARHGAP1|RAB6A|RAB8B|ROCK2|CTNNAL1|RAB11B|RHOG|RAP2C|RAC1|NF1|DNMT1|G3BP2|RAB5B|NCKAP1|IQGAP3|VANGL2|RAB13|SHOC2|NRAS|RAP1A|DHCR24|RAB3B|RCC1|RAB14|ARHGAP5|GRB2|G3BP1|RAB2B|CDC42|RAB1A|GDI1|RHOA|GNA13|RAB34|RAB23|PARK7|CDKN2A|RAB9A|CFL1|RAB5…
GO:0072593	GO Biological Process	Reactive oxygen species metabolic process	112	21	0.0497	0.0045	SPR|CAT|PRDX1|NDUFS3|NNT|PRDX5|SOD1|EGFR|PRDX3|PRDX2|NQO1|PRDX6|ATP7A|GBF1|PRDX4|CYR61|GPX1|PARK7|POR|NDUFA13|SOD2
GO:0043113	GO Biological Process	Receptor clustering	48	13	0.0214	0.0017	APOE|CDH2|THY1|PTN|DLG1|SCRIB|FLNA|TMEFF1|LRP4|AGRN|NLGN1|CDK5|RER1
GO:0031623	GO Biological Process	Receptor internalization	64	16	0.0145	0.0011	LRP1|CD81|RAB5A|AP2M1|ADRBK1|TFRC|EZR|DNM3|CD9|DNM2|GRB2|PICALM|ITGB1|RAB31|CLTC|AP2B1
GO:0043112	GO Biological Process	Receptor metabolic process	105	23	0.0074	0.00051	LRP1|SORL1|CD81|RAB5A|AP2M1|ADRBK1|MVB12A|AP2A2|RAB11B|AP2A1|TFRC|EZR|DNM3|VLDLR|CD9|DNM2|GRB2|PICALM|ITGB1|CDK5|RAB31|CLTC|AP2B1
GO:0006898	GO Biological Process	Receptor-mediated endocytosis	184	42	3.31e-05	1.35e-06	M6PR|SPARC|LRP1|CANX|APOE|SORL1|DNAJC13|SCARB1|CD81|SCARB2|RAB5A|AP2M1|HSP90B1|ADRBK1|GAK|HSPH1|CALR|AP2A2|HSP90AA1|AP1S1|HIP1|IGF2R|NLGN3|AP2A1|TFRC|EZR|DNM3|CAP1|HSPG2|VLDLR|CD9|DNM2|GRB2|PICALM|AP1G1|ITGB1|PPT1|LDLR|RAB31|CLTC|HYOU1|AP2B1
GO:0031099	GO Biological Process	Regeneration	157	36	0.00014	6.84e-06	ATIC|CDK4|CSNK2A2|CD81|PPAT|CAD|TNC|EGFR|NOTCH1|FZD7|MAP1B|JAM3|CTNNA1|TYMS|PRMT5|PKM|PTCH1|PTN|ADAM15|IGF2R|PTPRF|RAP1A|NINJ1|CSNK2B|ANXA1|PCNA|CD9|MTPN|PTGFRN|GAP43|GSTP1|GPX1|RPL10|RPL30|DAG1|NACA
GO:0045055	GO Biological Process	Regulated exocytosis	697	216	8.9e-43	2.13e-45	VAMP3|SLC2A3|STK10|VCL|STX1B|MIF|MAPK1|MYH9|PYGL|ATP6V1D|PYGB|PGRMC1|TIMP1|PSMD7|RAB3A|PSMA2|ALDOC|CTSC|MLEC|TMEM30A|SPARC|CTSD|CAT|CD97|TUBA4A|SNAP23|COPB1|RAP1B|ACTN4|ACLY|LGALS3|GNS|CAB39|GGH|SDCBP|ADAM10|DNAJC13|ITGAV|HEXB|PSMD11|FAF2|PSMB1|COTL1|ERP44|VAMP7|LGALS3BP|NAPA|APLP2|PSMD3|ATP6V0A1|RAB10|RAB7A|TIMP3|IQGAP1|PFKL|SOD1|PSMA5|S100A11|FTH1|IQGAP2|ENDOD1|LAMTOR1|LPCAT1|OLA1|APP|STOM|CCT8…
GO:0032956	GO Biological Process	Regulation of actin cytoskeleton organization	348	67	8.8e-06	3.21e-07	PDXP|PFN1|ARPC3|NCK2|PFN2|LRP1|DSTN|PHPT1|NOTCH2|COTL1|ARPC1A|CAPZA1|PPM1F|ACTR3|ICAM1|NRP1|IQGAP1|ARHGDIA|IQGAP2|TJP1|RHOC|DBN1|ARPC2|ABI2|CFL2|ARF6|JAM3|TWF2|RAC3|PAK2|BIN1|ROCK2|KIAA0196|SMAD3|EPHA3|RHOG|DLG1|RAC1|SPTBN1|KIRREL|MYO1C|NCKAP1|IQGAP3|CAPZA2|CD47|VANGL2|S100A10|FLNA|SPTAN1|ACTR2|FSCN1|GRB2|MTPN|ILK|CDC42|RDX|CTNNA2|ARPC4|ARPC1B|RHOA|CAPZB|CDK5|WDR1|CFL1|CYFIP2|TWF1|CYFIP1
GO:0030834	GO Biological Process	Regulation of actin filament depolymerization	51	14	0.0138	0.001	PDXP|DSTN|CAPZA1|CFL2|TWF2|SPTBN1|CAPZA2|SPTAN1|MTPN|RDX|CAPZB|WDR1|CFL1|TWF1
GO:0110053	GO Biological Process	Regulation of actin filament organization	273	53	9.46e-05	4.32e-06	PDXP|PFN1|ARPC3|NCK2|PFN2|DSTN|COTL1|ARPC1A|CAPZA1|PPM1F|ACTR3|ICAM1|NRP1|IQGAP2|TJP1|RHOC|DBN1|ARPC2|ABI2|CFL2|ARF6|TWF2|PAK2|BIN1|ROCK2|KIAA0196|SMAD3|DLG1|RAC1|SPTBN1|KIRREL|MYO1C|NCKAP1|CAPZA2|CD47|S100A10|FLNA|SPTAN1|ACTR2|GRB2|MTPN|CDC42|RDX|CTNNA2|ARPC4|ARPC1B|RHOA|CAPZB|WDR1|CFL1|CYFIP2|TWF1|CYFIP1
GO:0030833	GO Biological Process	Regulation of actin filament polymerization	173	36	0.00074	4.13e-05	PFN1|ARPC3|NCK2|PFN2|COTL1|ARPC1A|CAPZA1|ACTR3|ICAM1|IQGAP2|DBN1|ARPC2|ABI2|ARF6|TWF2|BIN1|KIAA0196|DLG1|SPTBN1|KIRREL|MYO1C|NCKAP1|CAPZA2|SPTAN1|ACTR2|GRB2|MTPN|RDX|CTNNA2|ARPC4|ARPC1B|RHOA|CAPZB|CYFIP2|TWF1|CYFIP1
GO:0032970	GO Biological Process	Regulation of actin filament-based process	390	74	3.79e-06	1.3e-07	PDXP|MYH9|PFN1|ARPC3|NCK2|PFN2|LRP1|DSTN|PHPT1|NOTCH2|COTL1|ARPC1A|CAPZA1|PPM1F|ACTR3|ICAM1|NRP1|SRI|IQGAP1|ARHGDIA|IQGAP2|TJP1|RHOC|DBN1|ARPC2|ABI2|CFL2|ARF6|JAM3|TWF2|RAC3|PAK2|BIN1|ROCK2|KIAA0196|SMAD3|EPHA3|RHOG|CAMK2D|DLG1|RAC1|SPTBN1|KIRREL|MYO1C|NCKAP1|IQGAP3|ATP1A2|CAPZA2|CD47|VANGL2|S100A10|FLNA|SPTAN1|ACTR2|FSCN1|GRB2|MTPN|JUP|ILK|CDC42|RDX|CTNNA2|ARPC4|ARPC1B|RHOA|CAPZB|CDK5|WDR1|CFL1|…
GO:0008064	GO Biological Process	Regulation of actin polymerization or depolymerization	189	41	0.00011	5.3e-06	PDXP|PFN1|ARPC3|NCK2|PFN2|DSTN|COTL1|ARPC1A|CAPZA1|ACTR3|ICAM1|IQGAP2|DBN1|ARPC2|ABI2|CFL2|ARF6|TWF2|BIN1|KIAA0196|DLG1|SPTBN1|KIRREL|MYO1C|NCKAP1|CAPZA2|SPTAN1|ACTR2|GRB2|MTPN|RDX|CTNNA2|ARPC4|ARPC1B|RHOA|CAPZB|WDR1|CFL1|CYFIP2|TWF1|CYFIP1
GO:0000381	GO Biological Process	Regulation of alternative mrna splicing, via spliceosome	73	17	0.0191	0.0015	HNRNPL|DDX5|SRSF1|HNRNPU|SRSF7|HNRNPA1|THRAP3|PTBP1|FXR1|MAGOH|SRSF3|SRSF4|SRSF2|DDX17|TRA2B|RNPS1|RBM8A
GO:0010958	GO Biological Process	Regulation of amino acid import across plasma membrane	9	6	0.0135	0.00099	ARL6IP5|ARL6IP1|PSEN1|ATP1A2|AGT|ITGB1
GO:0051955	GO Biological Process	Regulation of amino acid transport	35	10	0.0453	0.0041	SLC12A2|ARL6IP5|ARL6IP1|PSEN1|ATP1A2|AGT|SV2A|STXBP1|ITGB1|ABAT
GO:1905906	GO Biological Process	Regulation of amyloid fibril formation	9	7	0.003	0.00019	APOE|APP|CLU|PSEN1|HSPG2|CRYAB|LDLR
GO:1902991	GO Biological Process	Regulation of amyloid precursor protein catabolic process	38	14	0.0014	8.55e-05	PIN1|APOE|SORL1|SLC2A13|APP|TMED10|CLU|BIN1|ROCK2|ABCA2|PRNP|PICALM|FLOT2|FKBP1A
GO:1900221	GO Biological Process	Regulation of amyloid-beta clearance	17	7	0.0362	0.0031	CYP51A1|LRP1|APOE|APP|CLU|HDAC1|LRPAP1
GO:1902003	GO Biological Process	Regulation of amyloid-beta formation	32	12	0.0037	0.00024	PIN1|APOE|SORL1|SLC2A13|APP|TMED10|CLU|BIN1|ROCK2|ABCA2|PRNP|PICALM
GO:0022603	GO Biological Process	Regulation of anatomical structure morphogenesis	1095	215	1.97e-19	1.66e-21	PSMA4|PSMC4|NGFR|NTN1|PSMD5|PSMD8|MYH9|PSMA3|PSME2|PSMD10|PSMD7|ITGB8|FIS1|PSMA2|PFN1|C1QBP|SPARC|UBE3A|SARS|LRP1|PLCG1|RAP2A|EFNB2|RRAS|HSPB1|YWHAH|SMO|APOE|ACTN4|TUBB2B|ADAM10|RAB21|PSMC1|HEXB|PSMA6|PSMD11|PSMB1|SLC12A2|SLC9A3R1|VAMP7|EHD2|PSMD3|STAT3|ICAM1|PDCD6|SEMA3A|NRP1|PIK3C2A|CDH2|ARHGDIA|PSMB6|PSMA5|CELSR2|GNA12|NOTCH1|DOCK1|TJP1|GJA1|DDAH1|THY1|FZD7|FMNL2|PSMB4|HK2|S100B|DBN1|AP2M1|PSM…
GO:0090066	GO Biological Process	Regulation of anatomical structure size	516	101	6.41e-09	1.53e-10	NTN1|PDXP|PLOD3|PFN1|ARPC3|NCK2|CLCN6|PFN2|LRP1|RAB22A|DSTN|APOE|LAMTOR5|CDK4|LRRC8A|RAB21|COTL1|SLC12A2|SLC9A3R1|ARPC1A|CAPZA1|ACTR3|ICAM1|SEMA3A|NRP1|PIK3C2A|SOD1|RAB5A|IQGAP2|EGFR|GJA1|DBN1|AP2M1|ARPC2|ABI2|MAP1B|CFL2|ARF6|TWF2|DPYSL2|ADCY6|BIN1|ROCK2|KIAA0196|PLS1|RTN4|RAP1GDS1|ATP7A|DLG1|FN1|RAC1|SPTBN1|KIRREL|MYO1C|MSN|NCKAP1|IQGAP3|ATP1A2|MACF1|CAPZA2|AGT|EZR|PLXNA3|L1CAM|GCLM|HSP90AB1|RAB…
GO:0045765	GO Biological Process	Regulation of angiogenesis	303	47	0.0179	0.0014	NGFR|ITGB8|SPARC|SARS|PLCG1|RRAS|HSPB1|SLC12A2|STAT3|PDCD6|NRP1|PIK3C2A|NOTCH1|TJP1|DDAH1|HK2|GLUL|PLXND1|ROCK2|PKM|HGS|F3|RTN4|PTN|JAK1|CTNNB1|WARS|ATP2B4|NF1|EPHA2|COL4A2|STAT1|AGT|ENG|PGK1|HSPG2|ANXA1|PDCD10|JUP|KRIT1|ITGB1|RHOA|PRKCA|SMAD1|BAI1|RNH1|GTF2I
GO:2000027	GO Biological Process	Regulation of animal organ morphogenesis	257	62	2.85e-08	7.32e-10	PSMA4|PSMC4|NGFR|PSMD5|PSMD8|PSMA3|PSME2|PSMD10|PSMD7|PSMA2|PFN1|SMO|PSMC1|PSMA6|PSMD11|PSMB1|PSMD3|PSMB6|PSMA5|CELSR2|NOTCH1|FZD7|PSMB4|AP2M1|PSME3|PSMD1|PSMD2|PSMC5|AP2A2|RTN4|PTN|CTNNB1|PSMD12|RAC1|AP2A1|STAT1|PSMB5|AGT|VANGL2|PSMA7|ENG|PSMB2|GPC6|PSME1|CDC42|PSMD14|PSMC2|PSMD13|RHOA|PSMC6|PSMA1|PSMD6|PTK7|POR|ROBO1|SEC24B|PHB2|NACA|CLTC|PSMC3|AP2B1|PSMB3
GO:0042981	GO Biological Process	Regulation of apoptotic process	1550	247	7.76e-13	1.23e-14	NGFR|ASNS|MIF|LGALS1|APEX1|EEF1A2|CSNK2A1|PSMD10|TIMP1|FIS1|C1QBP|CTSC|GAPDH|EIF2AK2|MSH2|NCK2|HSPE1|ENO1|CTSD|CAT|UNG|LRP1|PLCG1|TRAP1|PIN1|HSPB1|SDF2L1|YWHAH|SMO|DAD1|APOE|ACTN4|UBE2M|LGALS3|KRAS|EIF2S1|SORT1|LAMTOR5|NOTCH2|CDK4|ADAM10|ITGAV|ERP29|AARS|TRAF4|CSNK2A2|SPTLC1|SLC9A3R1|PPM1F|NDUFS3|YWHAE|NNT|ICAM1|PDCD6|NRP1|PRDX5|TIMP3|IGF1R|ARHGDIA|SOD1|RPS27A|ARL6IP5|EGFR|NONO|TNFRSF10B|NOTCH1|R…
GO:2001233	GO Biological Process	Regulation of apoptotic signaling pathway	409	86	7.43e-09	1.78e-10	NGFR|MIF|CSNK2A1|PSMD10|FIS1|CTSC|NCK2|ENO1|TRAP1|HSPB1|YWHAH|LGALS3|ITGAV|ERP29|CSNK2A2|SLC9A3R1|NDUFS3|YWHAE|ICAM1|NRP1|TIMP3|SOD1|NONO|TNFRSF10B|RPS3|ACAA2|PSME3|PDIA3|PRDX2|CTNNA1|YWHAG|QARS|GNAI2|PAK2|CLU|STX4|NOC2L|PRKRA|BID|PPP2R1A|PSEN1|P4HB|SMAD3|BAG5|RPS7|CTNNB1|FYN|SFPQ|NF1|OPA1|ARHGEF2|AGT|PARP1|PEA15|LMNA|S100A9|GNAI3|GCLM|SLC25A5|PTPN1|TXNDC12|VDAC2|YWHAB|HDAC1|HSPA1B|HNRNPK|DNAJA1|…
GO:1903578	GO Biological Process	Regulation of atp metabolic process	122	24	0.0186	0.0014	ENO1|NUP85|NUP210|STAT3|APP|NUP205|NUP93|PRKAG1|PSEN1|SHMT2|ATP7A|VCP|MT-CO2|PARP1|PGAM1|PGK1|OGT|EIF6|SEC13|AK4|SLC4A4|RHOA|PARK7|DNM1L
GO:0043462	GO Biological Process	Regulation of atpase activity	82	23	0.00042	2.23e-05	GABARAPL2|RAB3A|PFN1|MSH2|MSH6|PFN2|ATP1B2|NAPA|DNAJC10|MCM2|HNRNPU|ATP1B3|DNAJA2|PLSCR1|DHX9|ATP1B1|CNN3|DNAJA1|DYNLL1|DYNC1I2|DNAJB11|SSBP1|TOR1AIP1
GO:0010506	GO Biological Process	Regulation of autophagy	340	56	0.0022	0.00014	ATP6V1D|EEF1A2|CDC37|NAMPT|GAPDH|CAPNS1|HSPB1|ATP6V1E1|EXOC4|LAMTOR5|RHEB|CSNK2A2|SPTLC1|ATP6V0A1|STAT3|VDAC1|PIK3C2A|NPC1|RALB|RAB5A|ATP6V1A|CISD2|ATP6V1B2|LAMTOR1|UCHL1|ATP6V0D2|HK2|ATP6V0D1|VPS35|RAB8A|PRKACA|RAB1B|GBA|PRKAG1|ATP6V0C|ATP6V0A2|EEF1A1|HUWE1|HMGB1|ATP6V1H|GNAI3|ZMPSTE24|ATP6V1G1|PIP4K2A|PSAP|ATP6V1C1|SH3BP4|EIF4G1|PARK7|CDK5|LAMTOR3|EIF4G2|PAFAH1B2|PHB2|DNM1L|SEC22B
GO:0030516	GO Biological Process	Regulation of axon extension	99	23	0.0039	0.00025	NTN1|LRP1|APOE|RAB21|SEMA3A|NRP1|DBN1|MAP1B|TWF2|DPYSL2|RTN4|FN1|MACF1|PLXNA3|L1CAM|NRCAM|DNM2|ILK|PAFAH1B1|GDI1|CDK5|WDR36|CYFIP1
GO:0050770	GO Biological Process	Regulation of axonogenesis	187	41	9.32e-05	4.24e-06	NGFR|NTN1|LRP1|APOE|TUBB2B|RAB21|SEMA3A|NRP1|CDH2|ARHGDIA|THY1|DBN1|MAP1B|MAP2K1|TWF2|DPYSL2|PLXND1|PSEN1|EPHB3|RTN4|FN1|PLXNB1|MACF1|PLXNA3|L1CAM|EPHB2|LRP4|NRCAM|DNM2|PLXNA1|ILK|PAFAH1B1|GDI1|RHOA|PLXNB2|CDK5|ROBO1|WDR36|IST1|CYFIP1|CRABP2
GO:0051098	GO Biological Process	Regulation of binding	373	62	0.00086	4.88e-05	STUB1|EIF3E|HNRNPL|LRP1|PIN1|SMO|APOE|TRIM28|EIF2S1|LAMTOR5|SORL1|EPB41L5|NRP1|SRI|IDE|EIF4A3|RALB|UBASH3B|APP|MITD1|CALM3|PRKACA|AURKB|PLXND1|CRMP1|PSEN1|EIF3C|SMAD3|NME1|CTNNB1|EPB41|HMGB1|ANXA2|ADAM15|ACTB|PTPRF|PARP1|DHX9|NES|S100A10|HSP90AB1|ZMPSTE24|TXN|NCBP1|MAPRE1|ARHGEF7|CSNK2B|FLOT1|FKBP1A|CDC42|EIF4G1|PPP2CA|PARK7|CDK5|CSNK1A1|LRPAP1|GNB2L1|HDAC2|ATP2A2|RAN|B2M|RUVBL2
GO:0050789	GO Biological Process	Regulation of biological process	11475	1319	9.05e-28	5.27e-30	FKBP4|CYP51A1|RALA|RHBDD2|ITGA3|RANBP9|GABARAPL2|PSMA4|VAMP3|GNA11|PSMC4|TRIP13|NGFR|NTN1|ASNS|STK10|HSPB11|OXCT1|EFNB1|DLD|PSMD5|VCL|TMED1|PSMD8|STX1B|MIF|MAPK1|PDXP|LGALS1|TTLL12|MYH9|ST13|RBX1|SUPT16H|ATP6V1D|PSMA3|EIF5|APEX1|PSME2|EEF1A2|CSNK2A1|ACOT8|TXNL1|PSMD10|TIMP1|NUTF2|PSMD7|STUB1|EHD4|EXTL3|EIF3E|GSR|HNRNPL|SGTA|PLIN3|CDC37|RPL18A|RAB3A|CADM4|LAMB1|NAMPT|ITGB8|AIMP2|RPA3|FIS1|MEST|PSM…
GO:0065008	GO Biological Process	Regulation of biological quality	4042	662	5.63e-45	1.19e-47	PSMA4|GNA11|PSMC4|NGFR|NTN1|OXCT1|DLD|PSMD5|VCL|PSMD8|STX1B|MIF|MAPK1|PDXP|LGALS1|MYH9|PYGL|ATP6V1D|PSMA3|APEX1|PSME2|TXNL1|MYL12A|PSMD10|PSMD7|STUB1|GSR|PLIN3|CDC37|RAB3A|NAMPT|PLOD3|RPA3|FIS1|MEST|PSMA2|PFN1|C1QBP|CCDC47|ARPC3|GAPDH|TMEM30A|LAMA4|SPARC|LNPEP|SKP1|UBE3A|NCK2|CLCN6|LEPRE1|PFN2|GSTM2|LRP1|PLCG1|RAB22A|HIST1H4F|GOT2|EFNB2|DSTN|NCLN|RALY|PHPT1|PIN1|HSPB1|YWHAH|SMO|SNAP23|ATP1B2|DAD1…
GO:0043535	GO Biological Process	Regulation of blood vessel endothelial cell migration	93	19	0.035	0.003	PLCG1|HSPB1|APOE|ATP5B|NRP1|PIK3C2A|NOTCH1|HMGB1|ATP2B4|NF1|EPHA2|CSNK2B|ANXA1|PDCD10|PRCP|JUP|ATP5A1|RHOA|PRKCA
GO:0050878	GO Biological Process	Regulation of body fluid levels	509	90	2.97e-06	1.01e-07	GNA11|VCL|MAPK1|MYH9|MYL12A|C1QBP|GOT2|HSPB1|LMAN1|APOE|H3F3B|AP3B1|CAPZA1|EHD2|PPAT|CAD|CELSR2|KIAA1715|RAB5A|GNA12|DOCK11|DOCK1|GJA1|UBASH3B|AKR1B1|GNAQ|HK2|ADCY9|METAP1|ANXA5|PRDX2|PRKACA|ADCY6|HEG1|GNAI2|GBA|TLN1|A2M|HIST2H3D|F3|GNG2|NME1|PTPN11|FIBP|PLSCR1|ATP7A|ANXA2|FYN|RAC1|ACTB|HIST1H3J|MT-CO2|CAPZA2|CSRP1|COPA|VPS45|FLNA|STXBP3|PRKACB|GNAS|VAV2|PABPC4|ANXA7|STXBP1|HDAC1|EPHB2|CLIC1|EDNR…
GO:0060828	GO Biological Process	Regulation of canonical wnt signaling pathway	291	70	2.87e-09	6.58e-11	PSMA4|PSMC4|PSMD5|PSMD8|RBX1|PSMA3|PSME2|PSMD10|PSMD7|PSMA2|IGFBP2|PIN1|APOE|PSMC1|PSMA6|PSMD11|PSMB1|SLC9A3R1|CUL3|PSMD3|GID8|CDH2|PSMB6|PSMA5|EGFR|NOTCH1|APP|FZD7|GNAQ|PSMB4|PSME3|VPS35|PSMD1|PSMD2|PSMC5|RUVBL1|PSEN1|SMAD3|CTNNB1|WLS|PSMD12|VCP|CSNK1G3|PSMB5|PSMA7|PSMB2|HDAC1|CCNY|LRP4|PSME1|JUP|G3BP1|ILK|CTNND1|DDX3X|UBAC2|PSMD14|PSMC2|PSMD13|PSMC6|PSMA1|PSMD6|PTK7|CSNK1A1|UBR5|USP47|PFDN5|RUV…
GO:1903779	GO Biological Process	Regulation of cardiac conduction	68	19	0.0019	0.00012	ATP1B2|SRI|CXADR|ATP1B3|CALM3|PRKACA|CAMK2D|ATP2B4|ATP2B2|ATP1A2|AGT|ATP1B1|AHCYL1|FLNA|ITPR2|ATP2B1|ATP2A2|ATP1A3|ATP1A1
GO:0010611	GO Biological Process	Regulation of cardiac muscle hypertrophy	54	14	0.0206	0.0016	PIN1|NOTCH1|ROCK2|SMAD3|CAMK2D|ATP2B4|AGT|PARP1|LMNA|GLRX3|MTPN|G6PD|DDX39B|PRKCA
GO:0009894	GO Biological Process	Regulation of catabolic process	1038	221	7.28e-24	5.07e-26	CYP51A1|GABARAPL2|PSMA4|PSMC4|PSMD5|PSMD8|RBX1|ATP6V1D|PSMA3|APEX1|PSME2|EEF1A2|CSNK2A1|PSMD10|TIMP1|PSMD7|STUB1|SGTA|CDC37|NAMPT|PSMA2|CTSC|GAPDH|USP5|UBE3A|ZC3HAV1|LRP1|NUP85|CAPNS1|PIN1|HSPB1|APOE|ATP6V1E1|EXOC4|NUP210|GRSF1|LAMTOR5|CDK4|IGF2BP3|SDCBP|SORL1|LRPPRC|PSMC1|UBE2K|PSMA6|USP14|SCARB1|PSMD11|RHEB|PSMB1|CSNK2A2|SPTLC1|CD81|CUL3|PSMD3|ATP6V0A1|STAT3|NNT|SCARB2|RAB7A|VDAC1|CPT1A|PIK3C2A…
GO:0050790	GO Biological Process	Regulation of catalytic activity	2386	368	7.52e-18	7.08e-20	GABARAPL2|NGFR|STK10|MIF|MAPK1|PSMA3|EIF5|PSME2|EEF1A2|CSNK2A1|PSMD10|RP2|TIMP1|STUB1|CDC37|RAB3A|AIMP2|FIS1|PFN1|CTSC|GAPDH|CAP2|SKP1|EIF2AK2|MSH2|NCK2|HSPE1|MSH6|SPR|CTSD|PFN2|LRP1|PLCG1|PHPT1|PIN1|HSPB1|ATP1B2|DAD1|DOCK7|TSG101|APOE|VPS25|LGALS3|KRAS|SORT1|LAMTOR5|KIDINS220|CDK4|DOCK10|CAB39|SORL1|PREB|PEBP1|IPO5|USP14|ARL1|SCARB1|C14orf166|ERP29|VAC14|PTPLAD1|FAF2|TMED2|TRAF4|SLC9A3R1|PPM1F|N…
GO:1904062	GO Biological Process	Regulation of cation transmembrane transport	337	53	0.0077	0.00054	GSTM2|PLCG1|YWHAH|ATP1B2|ACTN4|CAB39|SLC9A3R1|YWHAE|SRI|THY1|UBASH3B|APP|ATP1B3|STOM|CALM3|KIF5B|PRKACA|OXSR1|GBAS|VAMP2|BIN1|CHP1|CAMK2D|ATP7A|DLG1|FYN|MINK1|CACNA2D1|ATP2B4|NLGN3|ATP1A2|DMD|AGT|SLC30A1|ATP1B1|FLNA|EPHB2|DPP6|PRNP|DNM2|G6PD|FHL1|ITGB1|SLC30A5|DIAPH1|FKBP1A|NEDD4L|NLGN1|ANO6|PARK7|CDK5|PHB2|CD63
GO:0030155	GO Biological Process	Regulation of cell adhesion	712	127	5.86e-09	1.39e-10	ITGA3|EFNB1|VCL|LGALS1|C1QBP|LAMA4|NCK2|IGFBP2|LRP1|EFNB2|RRAS|ACTN4|LAMA5|LGALS3|AP3B1|ADAM10|ITGAV|ATP5B|PPM1F|CD81|EPB41L5|NID1|ICAM1|TNC|NRP1|PTPN23|CDK6|IQGAP1|ARHGDIA|CELSR2|NOTCH1|HSD17B12|RPS3|DOCK1|TJP1|THY1|UBASH3B|FZD7|ARPC2|EDIL3|JAM3|PRDX2|RAC3|MMP14|PAK2|PLXND1|STX4|ROCK2|HSPH1|CALR|PPP2R1A|P4HB|EPHB3|SMAD3|EPHA3|PTPN11|PTN|JAK1|MAP4K4|HMGB1|DLG1|FYN|FN1|AP3D1|MINK1|TBCD|RAC1|ADAM15…
GO:0010646	GO Biological Process	Regulation of cell communication	3514	484	8.95e-16	1.04e-17	ITGA3|RANBP9|PSMA4|PSMC4|NGFR|NTN1|OXCT1|PSMD5|PSMD8|STX1B|MIF|MAPK1|LGALS1|TTLL12|RBX1|SUPT16H|PSMA3|PSME2|CSNK2A1|PSMD10|TIMP1|PSMD7|STUB1|CDC37|RAB3A|CADM4|RPA3|FIS1|PSMA2|C1QBP|DDX5|CTSC|GAPDH|GOLT1B|UBE3A|EIF2AK2|NCK2|IGFBP2|ENO1|PFN2|TFG|CAT|GSTM2|ZC3HAV1|LRP1|PLCG1|RAP2A|NCLN|RRAS|TRAP1|PHPT1|PIN1|HSPB1|YWHAH|SMO|RAP1B|TSG101|PVRL2|APOE|ACTN4|VPS25|CHSY1|LGALS3|PTPRE|RPA1|KRAS|LAMTOR5|NOTC…
GO:0051726	GO Biological Process	Regulation of cell cycle	1230	207	1.38e-12	2.25e-14	PSMA4|PSMC4|TRIP13|ASNS|STK10|PSMD5|PSMD8|MIF|PDXP|TTLL12|RBX1|PSMA3|APEX1|PSME2|CSNK2A1|PSMD10|PSMD7|CDC37|RPA3|PSMA2|CHMP5|PRPF19|SKP1|MSH2|VPS4B|PIN1|TUBA4A|TUBG1|TSG101|VPS4A|LAMTOR5|NOTCH2|CDK4|CAB39|SDCBP|KIF23|PSMC1|PSMA6|IPO5|PSMD11|RHEB|PSMB1|CSNK2A2|SLC9A3R1|TUBB4A|YWHAE|CUL3|PSMD3|STAT3|CDK6|ANLN|CDK2|IQGAP1|PSMB6|PSMA5|EGFR|NOTCH1|LAMTOR1|HNRNPU|APP|PSMB4|CALM3|PSME3|NPM1|RAD21|HEPACA…
GO:1902749	GO Biological Process	Regulation of cell cycle g2/m phase transition	215	71	9.04e-15	1.17e-16	PSMA4|PSMC4|PSMD5|PSMD8|RBX1|PSMA3|PSME2|PSMD10|PSMD7|PSMA2|SKP1|VPS4B|TUBA4A|TUBG1|VPS4A|CDK4|PSMC1|PSMA6|PSMD11|PSMB1|TUBB4A|YWHAE|PSMD3|CDK2|PSMB6|PSMA5|APP|PSMB4|PSME3|NPM1|RAD21|TUBA1A|YWHAG|PSMD1|PRKACA|PSMD2|PSMC5|AURKB|PPP2R1A|CUL1|HSP90AA1|TUBB|TUBB4B|PSMD12|DYNC1H1|DCTN1|PSMB5|KIF14|ACTR1A|PSMA7|PSMB2|RCC2|MAPRE1|PSME1|DYNLL1|FHL1|DYNC1I2|PAFAH1B1|PSMD14|PSMC2|PSMD13|PSMC6|DCTN2|PSMA1|P…
GO:1901987	GO Biological Process	Regulation of cell cycle phase transition	452	97	2.15e-10	4.41e-12	PSMA4|PSMC4|TRIP13|PSMD5|PSMD8|RBX1|PSMA3|APEX1|PSME2|PSMD10|PSMD7|PSMA2|SKP1|VPS4B|TUBA4A|TUBG1|VPS4A|CDK4|PSMC1|PSMA6|PSMD11|PSMB1|TUBB4A|YWHAE|CUL3|PSMD3|CDK6|ANLN|CDK2|PSMB6|PSMA5|EGFR|APP|PSMB4|PSME3|NPM1|RAD21|TUBA1A|DDB1|YWHAG|PSMD1|PRKACA|PSMD2|PSMC5|PRKDC|AURKB|BID|CNOT1|PPP2R1A|CUL1|RPS27L|HSP90AA1|PLCB1|TUBB|TUBB4B|PSMD12|DYNC1H1|ATP2B4|DCTN1|PSMB5|KIF14|BUB3|ACTR1A|PSMA7|PSMB2|RPA2|RC…
GO:0010564	GO Biological Process	Regulation of cell cycle process	760	147	1.17e-12	1.89e-14	PSMA4|PSMC4|TRIP13|PSMD5|PSMD8|MIF|PDXP|RBX1|PSMA3|APEX1|PSME2|CSNK2A1|PSMD10|PSMD7|PSMA2|CHMP5|SKP1|VPS4B|PIN1|TUBA4A|TUBG1|VPS4A|CDK4|KIF23|PSMC1|PSMA6|PSMD11|PSMB1|CSNK2A2|TUBB4A|YWHAE|CUL3|PSMD3|CDK6|ANLN|CDK2|PSMB6|PSMA5|EGFR|HNRNPU|APP|PSMB4|CALM3|PSME3|NPM1|RAD21|CENPV|TUBA1A|DDB1|YWHAG|PSMD1|PRKACA|PSMD2|PSMC5|RBM14|PRKDC|AURKB|BIN1|ROCK2|BID|PRMT5|CALR|CNOT1|PPP2R1A|CUL1|DRG1|RPS27L|HSP9…
GO:0010941	GO Biological Process	Regulation of cell death	1696	274	5.51e-15	6.86e-17	NGFR|ASNS|MIF|LGALS1|APEX1|EEF1A2|CSNK2A1|PSMD10|TIMP1|AIMP2|FIS1|C1QBP|CTSC|GAPDH|EIF2AK2|MSH2|NCK2|HSPE1|ENO1|CTSD|VPS4B|CAT|UNG|LRP1|PLCG1|EFNB2|TRAP1|PIN1|HSPB1|SDF2L1|YWHAH|SMO|DAD1|APOE|ACTN4|UBE2M|LGALS3|KRAS|EIF2S1|SORT1|LAMTOR5|NOTCH2|CDK4|SORL1|ADAM10|ITGAV|PSMC1|ERP29|AARS|TRAF4|CSNK2A2|SPTLC1|SLC9A3R1|PPM1F|NDUFS3|YWHAE|STAT3|NNT|ICAM1|PDCD6|NRP1|PRDX5|TIMP3|IGF1R|NPC1|ARHGDIA|SOD1|RP…
GO:0060284	GO Biological Process	Regulation of cell development	956	165	1.08e-10	2.14e-12	FKBP4|ITGA3|NGFR|NTN1|VCL|STX1B|LGALS1|C1QBP|PRPF19|TMEM30A|UBE3A|LEPRE1|LRP1|RAP2A|EFNB2|THOC2|PIN1|YWHAH|SMO|ATP1B2|DOCK7|APOE|ACTN4|NOTCH2|KIDINS220|TUBB2B|SORL1|ADAM10|RAB21|MAN2A1|RHEB|VAMP7|STAT3|SCARB2|SEMA3A|NRP1|IQGAP1|CDH2|ARHGDIA|CERS2|NOTCH1|DOCK1|THY1|APP|NPTN|GPC2|DBN1|ARPC2|ABI2|MAP1B|ARF6|MAP2K1|LRP8|TWF2|RAC3|CTNNA1|YWHAG|DPYSL2|ADCY6|PRKDC|GAK|BIN1|PLXND1|ROCK2|KIAA0196|PRMT5|CA…
GO:0045595	GO Biological Process	Regulation of cell differentiation	1874	282	3.55e-12	6.16e-14	FKBP4|ITGA3|PSMA4|GNA11|PSMC4|NGFR|NTN1|PSMD5|VCL|PSMD8|STX1B|MAPK1|LGALS1|PSMA3|PSME2|PSMD10|PSMD7|PSMA2|C1QBP|DDX5|PRPF19|TMEM30A|UBE3A|EIF2AK2|LEPRE1|LRP1|HIST1H4F|RAP2A|EFNB2|THOC2|RRAS|PIN1|YWHAH|SMO|ATP1B2|DOCK7|APOE|ACTN4|LGALS3|H3F3B|AP3B1|KRAS|SORT1|NOTCH2|KIDINS220|TUBB2B|SDCBP|SORL1|ADAM10|ITGAV|RAB21|PSMC1|PSMA6|MAN2A1|PSMD11|RHEB|PSMB1|VAMP7|EHD2|GPC1|PSMD3|STAT3|SCARB2|SEMA3A|NRP1|C…
GO:0001558	GO Biological Process	Regulation of cell growth	423	77	8.59e-06	3.12e-07	NTN1|CSNK2A1|PSMD10|EXTL3|ENO1|LRP1|PIN1|TSG101|APOE|H3F3B|SDCBP|ADAM10|RAB21|NDUFS3|SEMA3A|NRP1|EGFR|LAMTOR1|GJA1|DBN1|MAP1B|TWF2|MMP14|DPYSL2|PPP2R1A|SMAD3|RTN4|CAMK2D|ACSL4|FN1|ADAM15|MACF1|AGT|KIF14|S100A9|PLXNA3|L1CAM|NCBP1|HSPA1B|ATAD3A|NRCAM|RPS6KA3|RBBP7|DNM2|MTPN|G6PD|FHL1|DDX39B|ILK|PAFAH1B1|PLAA|DDX3X|CDC42|NEDD4L|SH3BP4|GDI1|PPT1|SMARCA4|PTPRJ|RHOA|SERPINE2|EIF4G1|PPP2CA|CDKN2A|CDK5|W…
GO:1901888	GO Biological Process	Regulation of cell junction assembly	199	46	8.73e-06	3.18e-07	NTN1|VCL|LRP1|RAP1B|PPM1F|EPB41L5|NRP1|SLIT1|IQGAP1|TJP1|GJA1|THY1|APP|ARF6|VPS35|MMP14|PRKACA|IL1RAP|ROCK2|EPHB3|SMAD3|EPHA3|MAP4K4|RAC1|EPHA2|NLGN3|MYO1C|MACF1|AGT|S100A10|RAP1A|SLK|EPHB2|RCC2|FLOT1|GPC6|AGRN|GAP43|NLGN1|CORO1C|PTPRJ|RHOA|EIF4G1|LPHN3|BAI1|LRRC4B
GO:0030334	GO Biological Process	Regulation of cell migration	865	161	1.11e-12	1.78e-14	ITGA3|NTN1|STK10|VCL|MIF|MAPK1|APEX1|TIMP1|LAMB1|PFN1|C1QBP|LAMA4|SPARC|PFN2|LRP1|PLCG1|RAP2A|RRAS|HSPB1|SMO|ATP1B2|DOCK7|APOE|ACTN4|LAMA5|LGALS3|DOCK10|SDCBP|SORL1|ADAM10|ITGAV|SCARB1|ATP5B|SLC9A3R1|PPM1F|CD81|EPB41L5|MCAM|STAT3|ICAM1|PDCD6|SEMA3A|NRP1|PTPN23|PIK3C2A|IGF1R|IQGAP1|S100A11|CERS2|GNA12|EGFR|NOTCH1|MTA2|DOCK1|TJP1|GJA1|THY1|APP|RHOC|ARF6|JAM3|GLUL|MMP14|OXSR1|GNAI2|PLXND1|STX4|ROCK2…
GO:0022604	GO Biological Process	Regulation of cell morphogenesis	498	110	1.84e-12	3.05e-14	NGFR|NTN1|MYH9|C1QBP|SPARC|UBE3A|LRP1|RAP2A|YWHAH|APOE|ACTN4|TUBB2B|ADAM10|RAB21|HEXB|SLC9A3R1|VAMP7|ICAM1|SEMA3A|NRP1|CDH2|ARHGDIA|GNA12|DOCK1|THY1|FMNL2|S100B|DBN1|ARPC2|ABI2|MAP1B|MAP2K1|LRP8|TWF2|RAC3|DPYSL2|PRKDC|PLXND1|CALR|PSEN1|P4HB|EPHB3|PARVA|RTN4|RHOG|CAPRIN1|PTN|FERMT2|EPB41|DLG1|FYN|FN1|RAC1|PLXNB1|NLGN3|MSN|MYH10|MACF1|OPA1|EZR|DNM3|S100A13|S100A10|PLXNA3|FLNA|L1CAM|ZMPSTE24|ANXA7|E…
GO:0010769	GO Biological Process	Regulation of cell morphogenesis involved in differentiation	309	75	4.48e-10	9.52e-12	NGFR|NTN1|C1QBP|UBE3A|LRP1|RAP2A|YWHAH|APOE|ACTN4|TUBB2B|ADAM10|RAB21|VAMP7|SEMA3A|NRP1|CDH2|ARHGDIA|DOCK1|THY1|DBN1|ARPC2|ABI2|MAP1B|MAP2K1|LRP8|TWF2|RAC3|DPYSL2|PRKDC|PLXND1|CALR|PSEN1|P4HB|EPHB3|RTN4|CAPRIN1|FN1|RAC1|PLXNB1|NLGN3|MACF1|OPA1|DNM3|S100A10|PLXNA3|FLNA|L1CAM|EPHB2|RCC2|ARHGEF7|ACTR2|LRP4|NRCAM|DNM2|PLXNA1|ILK|PAFAH1B1|CDC42|NEDD4L|OBSL1|NLGN1|GDI1|CORO1C|TNIK|RHOA|PLXNB2|DHX36|CDK…
GO:2000145	GO Biological Process	Regulation of cell motility	929	168	2.45e-12	4.16e-14	ITGA3|NTN1|STK10|VCL|MIF|MAPK1|APEX1|TIMP1|CADM4|LAMB1|PFN1|C1QBP|LAMA4|SPARC|PFN2|LRP1|PLCG1|RAP2A|RRAS|PHPT1|PIN1|HSPB1|SMO|ATP1B2|DOCK7|APOE|ACTN4|LAMA5|LGALS3|DOCK10|SDCBP|SORL1|ADAM10|ITGAV|SCARB1|ATP5B|SLC9A3R1|PPM1F|CD81|EPB41L5|MCAM|STAT3|ICAM1|PDCD6|SEMA3A|NRP1|PTPN23|CDK6|PIK3C2A|IGF1R|IQGAP1|S100A11|CERS2|GNA12|EGFR|NOTCH1|MTA2|DOCK1|TJP1|GJA1|THY1|APP|RHOC|ARF6|JAM3|CTNNA1|GLUL|MMP14|…
GO:0042127	GO Biological Process	Regulation of cell population proliferation	1642	200	0.0033	0.00021	NGFR|NTN1|EFNB1|MIF|MAPK1|CSNK2A1|TIMP1|CADM4|LAMB1|NAMPT|AIMP2|RPA3|SPARC|EIF2AK2|NCK2|IGFBP2|WDR77|LEPRE1|PLCG1|EFNB2|CAPNS1|SMO|TSG101|APOE|LAMA5|LGALS3|KRAS|NOTCH2|CDK4|LAMC1|SDCBP|ADAM10|ITGAV|SLC9A3R1|CD81|BCHE|CUL3|STAT3|PPAP2A|PDCD6|TNC|NRP1|CDK6|SQLE|GID8|CDK2|IGF1R|CDH2|S100A11|CERS2|FTH1|EGFR|NOTCH1|RPS3|GJA1|HNRNPU|DDAH1|CXADR|APP|AKR1B1|FZD7|CD109|S100B|NPM1|PRDX3|MAP2K1|RPS9|CTNNA1|…
GO:0031344	GO Biological Process	Regulation of cell projection organization	696	143	4.72e-14	6.58e-16	FKBP4|RALA|ITGA3|NGFR|NTN1|STX1B|LGALS1|PFN1|TMEM30A|UBE3A|LEPRE1|PFN2|LRP1|RAP2A|EFNB2|THOC2|YWHAH|ATP1B2|APOE|KIDINS220|TUBB2B|ADAM10|RAB21|VAMP7|ACTR3|ICAM1|SCARB2|SEMA3A|NRP1|ANLN|IQGAP1|CDH2|ARHGDIA|CERS2|RAB5A|DOCK11|GPM6A|THY1|APP|NPTN|GPC2|DBN1|ARPC2|ABI2|MAP1B|ARF6|VPS35|MAP2K1|LRP8|TWF2|DPYSL2|ADCY6|RAB8B|GAK|PLXND1|KIAA0196|CRMP1|HSPA5|PSEN1|EPHB3|PLS1|NME1|EPHA3|RTN4|BAG5|RHOG|CAPRIN1…
GO:0008360	GO Biological Process	Regulation of cell shape	153	41	1.53e-06	4.91e-08	MYH9|HEXB|SLC9A3R1|ICAM1|GNA12|FMNL2|S100B|RAC3|PLXND1|PARVA|RHOG|PTN|FERMT2|EPB41|DLG1|FYN|FN1|RAC1|PLXNB1|MSN|MYH10|EZR|S100A13|PLXNA3|ZMPSTE24|ANXA7|ANXA1|PLXNA1|ALDOA|DIAPH1|SEPT7|CDC42|RDX|PRPF40A|GNA13|PLXNB2|WDR1|DAG1|ITGA7|MYH14|CYFIP1
GO:0008361	GO Biological Process	Regulation of cell size	183	43	1.38e-05	5.24e-07	NTN1|CLCN6|LRP1|APOE|LAMTOR5|CDK4|LRRC8A|RAB21|SLC12A2|SLC9A3R1|SEMA3A|NRP1|DBN1|MAP1B|TWF2|DPYSL2|RTN4|ATP7A|FN1|RAC1|MSN|IQGAP3|MACF1|PLXNA3|L1CAM|HSP90AB1|VAV2|ANXA7|NRCAM|DNM2|MTPN|LARS|ILK|PAFAH1B1|RDX|GDI1|RHOA|ANO6|CDK5|WDR36|IST1|CYFIP1|CRABP2
GO:0001952	GO Biological Process	Regulation of cell-matrix adhesion	120	32	3.68e-05	1.53e-06	VCL|LRP1|RRAS|PPM1F|EPB41L5|NRP1|CDK6|IQGAP1|THY1|MMP14|ROCK2|SMAD3|EPHA3|MAP4K4|MINK1|RAC1|ADAM15|NF1|MACF1|S100A10|SLK|RCC2|NINJ1|CASK|JUP|ILK|CORO1C|PTPRJ|RHOA|CDKN2A|DDR1|DAG1
GO:0010810	GO Biological Process	Regulation of cell-substrate adhesion	212	56	1.2e-08	2.93e-10	ITGA3|VCL|LGALS1|C1QBP|LRP1|RRAS|ACTN4|PPM1F|EPB41L5|NID1|NRP1|CDK6|IQGAP1|NOTCH1|HSD17B12|DOCK1|THY1|FZD7|ARPC2|EDIL3|RAC3|MMP14|ROCK2|CALR|P4HB|SMAD3|EPHA3|PTN|MAP4K4|FN1|MINK1|TBCD|RAC1|ADAM15|NF1|MACF1|S100A10|SLK|FLNA|RCC2|NINJ1|ARHGEF7|RSU1|CASK|DNM2|JUP|ILK|CDC42|ITGA6|CORO1C|CYR61|PTPRJ|RHOA|CDKN2A|DDR1|DAG1
GO:0034248	GO Biological Process	Regulation of cellular amide metabolic process	456	118	1.43e-17	1.41e-19	MAPK1|EIF5|EEF1A2|EIF3E|HNRNPL|C1QBP|GAPDH|EIF2AK2|NCK2|TRAP1|PIN1|EIF3K|HSPB1|APOE|EIF2S3|EIF2S1|NAT10|CDK4|IGF2BP3|SORL1|LRPPRC|AARS|STAT3|EIF4H|EIF2B2|EIF4A3|RPS3|SLC2A13|APP|GEMIN5|EIF5B|EIF4A1|METAP1|NPM1|GCN1L1|PA2G4|RPS9|TMED10|EEF2|RPL38|PABPC1|HNRNPD|PRKDC|CLU|TYMS|BIN1|ROCK2|NCL|CALR|CNOT1|TUFM|EIF4A2|RPS27L|EEF1G|EIF3C|SHMT2|EIF5A|EEF1A1|CAPRIN1|ABCA2|RPLP1|PUS7|PTBP1|FXR1|COPS5|EIF3B|…
GO:0033238	GO Biological Process	Regulation of cellular amine metabolic process	82	42	1.35e-13	1.99e-15	PSMA4|PSMC4|PSMD5|PSMD8|PSMA3|PSME2|PSMD10|PSMD7|PSMA2|PSMC1|PSMA6|PSMD11|PSMB1|PSMD3|PSMB6|PSMA5|PSMB4|PSME3|HPRT1|VPS35|PSMD1|PSMD2|PSMC5|NQO1|PSMD12|ATP2B4|COMT|PSMB5|FH|PSMA7|PSMB2|PSME1|ABAT|PSMD14|PSMC2|PSMD13|PSMC6|PSMA1|PSMD6|PARK7|PSMC3|PSMB3
GO:0006521	GO Biological Process	Regulation of cellular amino acid metabolic process	64	39	1.99e-14	2.66e-16	PSMA4|PSMC4|PSMD5|PSMD8|PSMA3|PSME2|PSMD10|PSMD7|PSMA2|PSMC1|PSMA6|PSMD11|PSMB1|PSMD3|PSMB6|PSMA5|PSMB4|PSME3|PSMD1|PSMD2|PSMC5|NQO1|PSMD12|ATP2B4|COMT|PSMB5|FH|PSMA7|PSMB2|PSME1|PSMD14|PSMC2|PSMD13|PSMC6|PSMA1|PSMD6|PARK7|PSMC3|PSMB3
GO:0031329	GO Biological Process	Regulation of cellular catabolic process	875	191	1.85e-21	1.42e-23	GABARAPL2|PSMA4|PSMC4|PSMD5|PSMD8|RBX1|ATP6V1D|PSMA3|APEX1|PSME2|EEF1A2|CSNK2A1|PSMD10|TIMP1|PSMD7|STUB1|SGTA|CDC37|NAMPT|PSMA2|CTSC|GAPDH|USP5|UBE3A|ZC3HAV1|LRP1|CAPNS1|HSPB1|APOE|ATP6V1E1|EXOC4|GRSF1|LAMTOR5|IGF2BP3|SDCBP|SORL1|LRPPRC|PSMC1|UBE2K|PSMA6|USP14|SCARB1|PSMD11|RHEB|PSMB1|CSNK2A2|SPTLC1|CD81|CUL3|PSMD3|ATP6V0A1|STAT3|NNT|SCARB2|VDAC1|CPT1A|PIK3C2A|TIMP3|NPC1|PSMB6|PSMA5|RPS27A|RALB|R…
GO:0044087	GO Biological Process	Regulation of cellular component biogenesis	971	196	9.95e-19	8.64e-21	FKBP4|RALA|PSMC4|NTN1|VCL|STX1B|RBX1|STUB1|RAB3A|RPA3|CHMP5|PFN1|ARPC3|EIF2AK2|NCK2|VPS4B|PFN2|LRP1|NCLN|RAP1B|TSG101|APOE|TRIM28|LGALS3|RPA1|H3F3B|VPS4A|SDCBP|SORL1|PREB|COTL1|ARPC1A|CAPZA1|PPM1F|ACTR3|NAPA|EPB41L5|FARP2|TUBB4A|ICAM1|RAB7A|NRP1|ANLN|SLIT1|IQGAP1|RALB|RAB5A|IQGAP2|DOCK11|NOTCH1|RPS3|GPM6A|TJP1|GJA1|HNRNPU|THY1|APP|RHOC|DBN1|ARPC2|ABI2|MAP1B|NPM1|ARF6|JAM3|VPS35|DDB1|ANTXR1|TWF2|M…
GO:0051270	GO Biological Process	Regulation of cellular component movement	1009	179	1.6e-12	2.62e-14	ITGA3|NTN1|STK10|VCL|MIF|MAPK1|APEX1|TIMP1|CADM4|LAMB1|PFN1|C1QBP|LAMA4|SPARC|PFN2|LRP1|PLCG1|RAP2A|RRAS|PHPT1|PIN1|HSPB1|SMO|ATP1B2|DOCK7|APOE|ACTN4|LAMA5|LGALS3|DOCK10|TUBB2B|SDCBP|SORL1|ADAM10|ITGAV|SCARB1|ATP5B|SLC9A3R1|PPM1F|CD81|EPB41L5|MCAM|STAT3|ICAM1|PDCD6|SEMA3A|NRP1|PTPN23|SRI|CDK6|PIK3C2A|IGF1R|IQGAP1|S100A11|CERS2|GNA12|EGFR|NOTCH1|MTA2|DOCK1|TJP1|GJA1|THY1|APP|RHOC|ARF6|JAM3|CTNNA1|…
GO:0051128	GO Biological Process	Regulation of cellular component organization	2402	448	3.18e-39	1.02e-41	FKBP4|RALA|ITGA3|PSMC4|TRIP13|NGFR|NTN1|VCL|STX1B|MAPK1|PDXP|LGALS1|MYH9|RBX1|CSNK2A1|PSMD10|STUB1|EHD4|EXTL3|CDC37|RAB3A|RPA3|FIS1|CHMP5|PFN1|ARPC3|TMEM30A|SPARC|UBE3A|EIF2AK2|NCK2|ENO1|LEPRE1|VAMP4|VPS4B|PFN2|LRP1|RAP2A|EFNB2|THOC2|DSTN|NCLN|PHPT1|PIN1|YWHAH|ATP1B2|RAP1B|LMAN1|TSG101|APOE|COLGALT1|ACTN4|TRIM28|LGALS3|RPA1|H3F3B|NOTCH2|KIDINS220|NAT10|CCT7|TUBB2B|SDCBP|SORL1|ADAM10|PREB|RAB21|CO…
GO:0032535	GO Biological Process	Regulation of cellular component size	383	85	1e-09	2.2e-11	NTN1|PDXP|PFN1|ARPC3|NCK2|CLCN6|PFN2|LRP1|RAB22A|DSTN|APOE|LAMTOR5|CDK4|LRRC8A|RAB21|COTL1|SLC12A2|SLC9A3R1|ARPC1A|CAPZA1|ACTR3|ICAM1|SEMA3A|NRP1|RAB5A|IQGAP2|DBN1|AP2M1|ARPC2|ABI2|MAP1B|CFL2|ARF6|TWF2|DPYSL2|BIN1|KIAA0196|PLS1|RTN4|ATP7A|DLG1|FN1|RAC1|SPTBN1|KIRREL|MYO1C|MSN|NCKAP1|IQGAP3|MACF1|CAPZA2|EZR|PLXNA3|L1CAM|HSP90AB1|RAB3B|VAV2|SPTAN1|ANXA7|ACTR2|NRCAM|DNM2|GRB2|MTPN|PICALM|LARS|ILK|PA…
GO:0010565	GO Biological Process	Regulation of cellular ketone metabolic process	190	48	5.77e-07	1.77e-08	PSMA4|PSMC4|PSMD5|PSMD8|PSMA3|PSME2|PSMD10|PSMD7|PSMA2|PSMC1|PSMA6|PSMD11|PSMB1|PSMD3|CPT1A|PSMB6|PSMA5|ERLIN2|LONP2|PSMB4|PSME3|FABP5|PSMD1|PSMD2|PSMC5|NQO1|PSMD12|ATP2B4|COMT|PSMB5|FH|PSMA7|ELOVL5|PSMB2|EIF6|ANXA1|PSME1|PSMD14|PSMC2|PSMD13|PSMC6|ERLIN1|PSMA1|PSMD6|PARK7|ACADVL|PSMC3|PSMB3
GO:0060341	GO Biological Process	Regulation of cellular localization	1027	222	1e-24	6.7e-27	ITGA3|NGFR|OXCT1|STX1B|MAPK1|NUTF2|RAB3A|FIS1|TMEM30A|VAMP4|PFN2|GSTM2|LRP1|PLCG1|EFNB2|THOC2|PHPT1|PIN1|YWHAH|SMO|RAP1B|LMAN1|TSG101|TRIM28|LGALS3|VPS4A|LAMTOR5|CCT7|STX6|SORL1|ADAM10|PREB|DNAJC13|RAB21|IPO5|CSNK2A2|VAMP7|PPM1F|SYP|EHD2|NAPA|CD81|POLR1A|GPC1|YWHAE|XPO5|B3GAT3|PTPN23|SRI|IQGAP1|CDH2|SH3GL1|RALB|RAB5A|EGFR|CCT6A|CCT5|HNRNPU|THY1|UBASH3B|APP|STOM|CCT8|ZDHHC5|NPTN|CALM3|GPC2|AP2M1|C…
GO:0031323	GO Biological Process	Regulation of cellular metabolic process	6239	712	4.31e-08	1.14e-09	RANBP9|GABARAPL2|PSMA4|VAMP3|PSMC4|TRIP13|NGFR|STK10|PSMD5|PSMD8|MIF|MAPK1|MYH9|RBX1|SUPT16H|ATP6V1D|PSMA3|EIF5|APEX1|PSME2|EEF1A2|CSNK2A1|ACOT8|PSMD10|TIMP1|PSMD7|STUB1|EHD4|EIF3E|HNRNPL|SGTA|CDC37|CADM4|NAMPT|AIMP2|FIS1|PSMA2|CHMP5|PFN1|C1QBP|DDX5|CTSC|PRPF19|GAPDH|USP5|SKP1|UBE3A|EIF2AK2|MSH2|NCK2|HSPE1|MSH6|ENO1|SARS|WDR77|LEPRE1|CTSD|PFN2|CAT|ZC3HAV1|LRP1|HIST1H4F|RAP2A|EFNB2|NUP85|RALY|CAPN…
GO:0030641	GO Biological Process	Regulation of cellular ph	95	29	1.27e-05	4.78e-07	MAPK1|ATP6V1D|UBE3A|ATP6V1E1|ATP5B|ATP6V0A1|RAB7A|ATP6V1A|ATP6V1B2|ATP6V0D2|ATP6V0D1|SLC4A7|ATP6V0C|ATP6V0A2|CHP1|ATP6V1H|ATP6AP1|SLC9A6|ATP6V1G1|CLIC4|ATP6AP2|TMEM165|ATP6V1C1|TM9SF4|SLC4A4|PPT1|SLC4A8|ATP6V1F|SLC4A2
GO:0050794	GO Biological Process	Regulation of cellular process	10932	1228	9.95e-19	8.64e-21	FKBP4|CYP51A1|RALA|RHBDD2|ITGA3|RANBP9|GABARAPL2|PSMA4|VAMP3|GNA11|PSMC4|TRIP13|NGFR|NTN1|ASNS|STK10|HSPB11|OXCT1|EFNB1|DLD|PSMD5|VCL|TMED1|PSMD8|STX1B|MIF|MAPK1|PDXP|LGALS1|TTLL12|MYH9|ST13|RBX1|SUPT16H|ATP6V1D|PSMA3|EIF5|APEX1|PSME2|EEF1A2|CSNK2A1|ACOT8|TXNL1|PSMD10|TIMP1|NUTF2|PSMD7|STUB1|EHD4|EXTL3|EIF3E|GSR|HNRNPL|SGTA|CDC37|RAB3A|CADM4|LAMB1|NAMPT|ITGB8|AIMP2|RPA3|FIS1|PSMA2|CHMP5|PFN1|C1QB…
GO:1903362	GO Biological Process	Regulation of cellular protein catabolic process	275	58	4.3e-06	1.49e-07	GABARAPL2|PSMC4|RBX1|PSME2|CSNK2A1|PSMD10|STUB1|SGTA|CTSC|USP5|UBE3A|LRP1|APOE|SDCBP|PSMC1|UBE2K|USP14|CSNK2A2|CD81|CUL3|GNA12|PSME3|UBXN1|VPS35|PRKACA|GBA|CLU|PSEN1|HSP90AA1|BAG5|RPS7|USP7|ABCA2|ANXA2|VCP|MSN|EZR|RPL5|HSP90AB1|OGT|HSPA1B|BAG6|PSME1|GIPC1|UBAC2|RDX|XPO1|PSMD14|PSMC2|BCAP31|GPX1|PARK7|CDKN2A|RPL23|CSNK1A1|ANAPC4|GNB2L1|LDLR
GO:1903827	GO Biological Process	Regulation of cellular protein localization	568	148	1.91e-22	1.41e-24	ITGA3|NGFR|MAPK1|NUTF2|FIS1|TMEM30A|LRP1|EFNB2|THOC2|PIN1|YWHAH|SMO|LMAN1|TSG101|TRIM28|LGALS3|VPS4A|LAMTOR5|CCT7|STX6|SORL1|ADAM10|IPO5|CSNK2A2|VAMP7|PPM1F|CD81|POLR1A|GPC1|YWHAE|XPO5|B3GAT3|IQGAP1|CDH2|RALB|EGFR|CCT6A|CCT5|APP|STOM|CCT8|ZDHHC5|NPTN|GPC2|AP2M1|CCT3|ARF6|VPS35|CCT2|STX8|YWHAG|KIF5B|GLUL|MMP14|PRKACA|VAMP2|TCP1|STX4|ROCK2|BID|NPEPPS|SEC16A|PSEN1|SMAD3|RAB11B|HSP90AA1|CHP1|PLS1|EPH…
GO:0032268	GO Biological Process	Regulation of cellular protein metabolic process	2693	413	4.98e-20	4.09e-22	RANBP9|GABARAPL2|PSMC4|NGFR|STK10|MIF|MAPK1|MYH9|RBX1|EIF5|PSME2|EEF1A2|CSNK2A1|PSMD10|TIMP1|STUB1|EHD4|EIF3E|HNRNPL|SGTA|CDC37|CADM4|AIMP2|FIS1|C1QBP|CTSC|GAPDH|USP5|SKP1|UBE3A|EIF2AK2|NCK2|HSPE1|ENO1|LEPRE1|CTSD|PFN2|LRP1|RAP2A|RRAS|TRAP1|PIN1|EIF3K|HSPB1|RAP1B|DOCK7|TSG101|APOE|EIF2S3|VPS25|LGALS3|KRAS|EIF2S1|LAMTOR5|NOTCH2|KIDINS220|NAT10|CDK4|CAB39|IGF2BP3|HINT2|SDCBP|SORL1|LRPPRC|PSMC1|PEBP…
GO:0090287	GO Biological Process	Regulation of cellular response to growth factor stimulus	280	45	0.0126	0.00092	ITGA3|NGFR|STUB1|CADM4|PIN1|NOTCH2|SDCBP|SORL1|GPC1|PDCD6|RPS27A|NOTCH1|ADAMTS3|CD109|NPTN|UBE2O|HSPA5|HGS|SMAD3|CTNNB1|ATP2B4|MYOF|MYO1C|DMD|AGT|HTRA1|GOT1|SLC9A6|HSP90AB1|PTPN1|ENG|CRB2|CASK|DNM2|GIPC1|NUMA1|ILK|GRB10|STRAP|CYR61|PEG10|ROBO1|CYFIP2|CD63|CYFIP1
GO:1900034	GO Biological Process	Regulation of cellular response to heat	79	20	0.0037	0.00024	FKBP4|MAPK1|RPA3|NUP85|NUP210|RPA1|YWHAE|NUP205|NUP93|HSPH1|HSP90AA1|BAG5|CAMK2D|HSP90AB1|RPA2|HSPA1B|SEC13|HSPA8|CRYAB|PTGES3
GO:0080135	GO Biological Process	Regulation of cellular response to stress	739	135	3.97e-10	8.39e-12	FKBP4|MIF|MAPK1|PSMD10|SGTA|NAMPT|RPA3|DDX5|EIF2AK2|NCK2|ENO1|LRP1|RAP2A|NUP85|TRAP1|HSPB1|TRIM28|NUP210|RPA1|KRAS|SLC38A2|SDCBP|USP14|ERP29|PTPLAD1|TRAF4|PRDX1|YWHAE|SEMA3A|CDK6|IGF1R|SOD1|CERS2|ARL6IP5|EGFR|NONO|RPS3|DDAH1|THY1|APP|NUP205|FZD7|UBXN1|NPM1|MAP2K1|LETM1|QARS|NUP93|MID1|PRKDC|CLU|UBE2N|ROCK2|HSPH1|BID|HSPA5|KARS|P4HB|HSP90AA1|PLCB1|BAG5|CAMK2D|PTN|TLDC1|MAP4K4|CTNNB1|HMGB1|DLG1|FYN…
GO:0045540	GO Biological Process	Regulation of cholesterol biosynthetic process	43	17	0.00015	7.29e-06	CYP51A1|APOE|SQLE|SOD1|ERLIN2|KPNB1|FASN|HMGCS1|DHCR7|FDPS|PMVK|IDI1|ERLIN1|POR|RAN|FDFT1|ACACA
GO:0090181	GO Biological Process	Regulation of cholesterol metabolic process	58	19	0.00037	1.94e-05	CYP51A1|APOE|SQLE|SOD1|ERLIN2|KPNB1|FASN|HMGCS1|DHCR7|FDPS|PMVK|IDI1|ERLIN1|POR|ACADVL|RAN|LDLR|FDFT1|ACACA
GO:0033044	GO Biological Process	Regulation of chromosome organization	359	55	0.0103	0.00074	TRIP13|MAPK1|TRIM28|H3F3B|NAT10|CCT7|CUL3|MCM2|WDR61|CCT6A|SSRP1|CCT5|HNRNPU|APP|CCT8|CCT3|RAD21|CCT2|CENPV|HNRNPD|AURKB|UBE2N|TCP1|NOC2L|CAMK2D|HNRNPA1|USP7|CTNNB1|HNRNPA2B1|SFPQ|DNMT1|FH|PARP1|LMNA|BUB3|DKC1|ZMPSTE24|OGT|RAD50|XRCC5|NUMA1|CCT4|GNL3|TOP2A|DHX36|PARK7|SSBP1|H2AFY|ANAPC4|UBR5|OTUB1|HNRNPC|UPF1|RUVBL2|PCID2
GO:2000116	GO Biological Process	Regulation of cysteine-type endopeptidase activity	240	49	6.76e-05	2.97e-06	NGFR|CSNK2A1|FIS1|HSPE1|CTSD|LAMTOR5|PPM1F|YWHAE|PDCD6|PRDX5|ARL6IP5|TNFRSF10B|RPS3|APP|AIFM1|PRDX3|ARL6IP1|CYCS|PAK2|BID|RPS27L|SMAD3|F3|HIP1|HMGB1|FYN|VCP|S100A9|DHCR24|RPS6KA3|HSPD1|DDX3X|BCAP31|CD44|CYR61|RHOA|GPX1|PARK7|CDKN2A|FAM162A|POR|ROBO1|NDUFA13|GNB2L1|USP47|CRYAB|CYFIP2|PDCD5|PCID2
GO:0043281	GO Biological Process	Regulation of cysteine-type endopeptidase activity involved in apoptotic process	216	46	5.21e-05	2.24e-06	NGFR|CSNK2A1|FIS1|HSPE1|CTSD|LAMTOR5|PPM1F|YWHAE|PDCD6|PRDX5|ARL6IP5|TNFRSF10B|RPS3|APP|AIFM1|PRDX3|ARL6IP1|CYCS|PAK2|BID|RPS27L|SMAD3|F3|HIP1|HMGB1|VCP|S100A9|DHCR24|RPS6KA3|HSPD1|DDX3X|BCAP31|CD44|CYR61|RHOA|GPX1|PARK7|CDKN2A|FAM162A|POR|ROBO1|NDUFA13|GNB2L1|USP47|CRYAB|PDCD5
GO:0032465	GO Biological Process	Regulation of cytokinesis	89	20	0.0121	0.00088	PDXP|PIN1|VPS4A|KIF23|CUL3|CALM3|CENPV|AURKB|KIF14|PKN2|KIF20B|PKP4|CIT|GIPC1|PRC1|KIF20A|CDC42|PRPF40A|RHOA|RACGAP1
GO:1903649	GO Biological Process	Regulation of cytoplasmic transport	27	9	0.0323	0.0027	MAPK1|SORL1|DNAJC13|RAB21|PTPN23|MAP2K1|MSN|EZR|RDX
GO:0051493	GO Biological Process	Regulation of cytoskeleton organization	546	106	3.47e-09	8.04e-11	FKBP4|MAPK1|PDXP|CHMP5|PFN1|ARPC3|NCK2|VPS4B|PFN2|LRP1|DSTN|PHPT1|NOTCH2|COTL1|ARPC1A|CAPZA1|PPM1F|ACTR3|TUBB4A|ICAM1|NRP1|IQGAP1|ARHGDIA|IQGAP2|RPS3|TJP1|HNRNPU|RHOC|DBN1|CAPN2|ARPC2|ABI2|MAP1B|NPM1|CFL2|ARF6|JAM3|TWF2|RAC3|RBM14|MID1|PAK2|BIN1|ROCK2|KIAA0196|DRG1|SMAD3|EPHA3|RHOG|GNAI1|CTNNB1|DLG1|TBCD|RAC1|DYNC1H1|SPTBN1|PLXNB1|KIRREL|MYO1C|NCKAP1|IQGAP3|DCTN1|ARHGEF2|CAPZA2|CD47|DYNLT1|PFDN2|…
GO:0031347	GO Biological Process	Regulation of defense response	674	110	4.41e-06	1.54e-07	PSMA4|PSMC4|PSMD5|PSMD8|TTLL12|PSMA3|PSME2|PSMD10|PSMD7|CDC37|PSMA2|C1QBP|CTSC|SKP1|ZC3HAV1|PVRL2|APOE|KRAS|NT5E|PSMC1|UBE2K|PSMA6|PSMD11|PSMB1|VAMP7|CD81|PSMD3|STAT3|SOD1|PSMB6|PSMA5|EGFR|NONO|GJA1|PSMB4|PSME3|ABCE1|DAGLB|VPS35|LRP8|PSMD1|PRKACA|LPL|PSMD2|PSMC5|RBM14|PRKDC|PAK2|GBA|A2M|ZYX|KARS|CUL1|SMAD3|LAMP1|PTPN11|JAK1|HMGB1|PLSCR1|GPX4|FYN|PSMD12|SFPQ|XRCC6|PCBP2|MATR3|STAT1|PSMB5|CD47|AGT|…
GO:0050690	GO Biological Process	Regulation of defense response to virus by virus	29	15	4.6e-05	1.95e-06	EIF2AK2|AP2M1|PAK2|AP2A2|AP1S1|FYN|RAC1|SCRIB|AP1B1|AP2A1|ATP6V1H|AP1G1|AP1M1|B2M|AP2B1
GO:0050773	GO Biological Process	Regulation of dendrite development	156	33	0.0011	6.45e-05	UBE3A|RAP2A|YWHAH|APOE|ADAM10|RAB21|VAMP7|IQGAP1|DBN1|ABI2|ARF6|LRP8|PSEN1|CAPRIN1|PTN|NLGN3|OPA1|DNM3|ACTR2|VLDLR|ILK|PAFAH1B1|NEDD4L|OBSL1|NLGN1|TNIK|RHOA|DHX36|CDK5|HDAC2|CFL1|DNM1L|CYFIP1
GO:0048814	GO Biological Process	Regulation of dendrite morphogenesis	95	24	0.0011	6.2e-05	UBE3A|RAP2A|YWHAH|ADAM10|RAB21|VAMP7|DBN1|ABI2|LRP8|CAPRIN1|NLGN3|OPA1|DNM3|ACTR2|ILK|PAFAH1B1|NEDD4L|OBSL1|NLGN1|TNIK|DHX36|CDK5|CFL1|DNM1L
GO:0060998	GO Biological Process	Regulation of dendritic spine development	78	20	0.0033	0.00021	UBE3A|APOE|ADAM10|DBN1|ABI2|ARF6|LRP8|PSEN1|CAPRIN1|NLGN3|OPA1|DNM3|ACTR2|PAFAH1B1|NLGN1|DHX36|CDK5|HDAC2|CFL1|DNM1L
GO:1902950	GO Biological Process	Regulation of dendritic spine maintenance	12	6	0.0344	0.0029	APOE|APP|VPS35|FYN|ABHD17B|PRNP
GO:0061001	GO Biological Process	Regulation of dendritic spine morphogenesis	48	16	0.0012	7.29e-05	UBE3A|ADAM10|DBN1|ABI2|LRP8|CAPRIN1|NLGN3|OPA1|DNM3|ACTR2|PAFAH1B1|NLGN1|DHX36|CDK5|CFL1|DNM1L
GO:0048638	GO Biological Process	Regulation of developmental growth	333	50	0.0228	0.0018	NTN1|MAPK1|LRP1|PIN1|SMO|APOE|CDK4|RAB21|STAT3|SEMA3A|NRP1|SOD1|NOTCH1|GJA1|CXADR|APP|DBN1|MAP1B|PPIB|TWF2|DPYSL2|PRKDC|PTCH1|PLS1|RTN4|PLCB1|FN1|MACF1|EZR|PLXNA3|L1CAM|GNAS|ZMPSTE24|NRCAM|AGRN|DNM2|G6PD|DDX39B|ILK|PAFAH1B1|PLAA|NEDD4L|GDI1|CDK5|POR|WDR36|IST1|NACA|CYFIP1|CRABP2
GO:0050793	GO Biological Process	Regulation of developmental process	2648	389	6.34e-16	7.2e-18	FKBP4|ITGA3|PSMA4|GNA11|PSMC4|NGFR|NTN1|PSMD5|VCL|PSMD8|STX1B|MIF|MAPK1|LGALS1|MYH9|PSMA3|PSME2|PSMD10|TIMP1|PSMD7|NAMPT|ITGB8|FIS1|PSMA2|PFN1|C1QBP|DDX5|CTSC|PRPF19|TMEM30A|LAMA4|SPARC|UBE3A|EIF2AK2|MSH2|SARS|WDR77|LEPRE1|LRP1|PLCG1|HIST1H4F|RAP2A|EFNB2|THOC2|RRAS|PIN1|HSPB1|YWHAH|SMO|ATP1B2|DOCK7|APOE|ACTN4|LAMA5|LGALS3|H3F3B|AP3B1|KRAS|SORT1|NOTCH2|KIDINS220|CDK4|TUBB2B|SDCBP|SORL1|ADAM10|ITGA…
GO:2000278	GO Biological Process	Regulation of dna biosynthetic process	114	27	0.001	5.77e-05	MAPK1|NAT10|CCT7|CCT6A|CCT5|GJA1|HNRNPU|CCT8|CCT3|CCT2|HNRNPD|AURKB|TCP1|HSP90AA1|HNRNPA1|CTNNB1|HNRNPA2B1|DKC1|HSP90AB1|PCNA|XRCC5|RFC4|CCT4|DDX39B|RFC5|HNRNPC|PTGES3
GO:0051052	GO Biological Process	Regulation of dna metabolic process	360	64	0.00013	5.96e-06	MAPK1|MSH2|MSH6|TRIM28|NAT10|CCT7|SUB1|CDK2|EGFR|CCT6A|RPS3|CCT5|GJA1|HNRNPU|CCT8|AIFM1|CCT3|NPM1|CCT2|HNRNPD|PRKDC|AURKB|UBE2N|USP9X|TCP1|PRMT5|HSP90AA1|HNRNPA1|USP7|KPNA1|CTNNB1|HMGB1|HNRNPA2B1|TFRC|FH|PARP1|DHX9|LMNA|DKC1|HSP90AB1|ZMPSTE24|RPA2|ACTR2|RAD50|PCNA|XRCC5|RFC4|CCT4|DDX39B|DEK|GNL3|RFC5|MMS19|DHX36|CDKN2A|UBE2V2|UBR5|H2AFX|KPNA2|OTUB1|HNRNPC|UPF1|WDR18|PTGES3
GO:0043620	GO Biological Process	Regulation of dna-templated transcription in response to stress	124	44	5.07e-10	1.08e-11	PSMA4|PSMC4|PSMD5|PSMD8|RBX1|PSMA3|PSME2|PSMD10|PSMD7|PSMA2|NCK2|PSMC1|PSMA6|PSMD11|PSMB1|TCEB2|PSMD3|PSMB6|PSMA5|RPS27A|NOTCH1|PSMB4|PSME3|GCN1L1|PSMD1|PSMD2|PSMC5|HSPA5|PSMD12|PSMB5|PSMA7|PSMB2|RPS6KA3|PSME1|PSMD14|PSMC2|PSMD13|PSMC6|PSMA1|PSMD6|CUL2|TCEB1|PSMC3|PSMB3
GO:2000641	GO Biological Process	Regulation of early endosome to late endosome transport	19	8	0.0185	0.0014	MAPK1|DNAJC13|RAB21|PTPN23|MAP2K1|MSN|EZR|RDX
GO:0030100	GO Biological Process	Regulation of endocytosis	205	49	1.71e-06	5.54e-08	STX1B|EHD4|VAMP4|LRP1|EFNB2|TSG101|APOE|ACTN4|LGALS3|SDCBP|RAB21|PACSIN2|SH3GL1|APP|CALM3|ARF6|CLU|BIN1|SLC2A4|HIP1|EPHA3|ABCA2|TOR1A|ANXA2|RAC1|SCRIB|AP2A1|RAB5B|PTPN1|HNRNPK|FLOT1|VPS28|DNM2|PICALM|CD151|CDC42|NEDD4L|TF|NLGN1|PPT1|ANO6|LRPAP1|PACSIN3|CD63|DNM1L|B2M|ANKFY1|RAB31|AP2B1
GO:0052548	GO Biological Process	Regulation of endopeptidase activity	418	79	1.75e-06	5.7e-08	NGFR|PSMA3|PSME2|CSNK2A1|TIMP1|FIS1|GAPDH|HSPE1|CTSD|LAMTOR5|SORL1|PEBP1|USP14|PPM1F|APLP2|YWHAE|STAT3|PDCD6|PRDX5|TIMP3|ARL6IP5|TNFRSF10B|RPS3|APP|CD109|AIFM1|CSTB|PSME3|COL6A3|PRDX3|ARL6IP1|CYCS|PAK2|BIN1|ROCK2|BID|UBE2O|A2M|RPS27L|SMAD3|F3|HIP1|ABCA2|HMGB1|ANXA2|FYN|VCP|AGT|S100A9|DHCR24|HDAC1|CRB2|PRNP|RPS6KA3|PSME1|HSPD1|PICALM|DDX3X|PSMD14|BCAP31|CD44|CYR61|RHOA|GPX1|SERPINE2|PARK7|CDKN2A|F…
GO:0010594	GO Biological Process	Regulation of endothelial cell migration	164	33	0.0024	0.00015	SPARC|PLCG1|RRAS|HSPB1|APOE|SCARB1|ATP5B|PDCD6|NRP1|PIK3C2A|NOTCH1|GLUL|ROCK2|CALR|PTN|HMGB1|ATP2B4|NF1|EPHA2|NRP2|AGT|PPAP2B|CSNK2B|ANXA1|PDCD10|PRCP|JUP|KRIT1|ATP5A1|RHOA|GPI|PRKCA|BAI1
GO:0042058	GO Biological Process	Regulation of epidermal growth factor receptor signaling pathway	87	21	0.0045	0.0003	NCK2|TSG101|VPS25|STAM2|RAB7A|EGFR|APP|CHMP6|MVB12A|PSEN1|HGS|HIP1|MVB12B|AGT|ARHGEF7|STAM|GRB2|MVP|CDC42|EPS15L1|PTPRJ
GO:0010632	GO Biological Process	Regulation of epithelial cell migration	227	48	3.86e-05	1.62e-06	ITGA3|PFN1|SPARC|PFN2|PLCG1|RRAS|HSPB1|APOE|SCARB1|ATP5B|PPM1F|EPB41L5|PDCD6|SEMA3A|NRP1|PTPN23|PIK3C2A|NOTCH1|DOCK1|ARF6|GLUL|ROCK2|CALR|RTN4|PTN|MAP4K4|HMGB1|ATP2B4|NF1|EPHA2|NRP2|MACF1|AGT|PPAP2B|CSNK2B|ANXA1|PDCD10|PRCP|JUP|KRIT1|ATP5A1|STRAP|CORO1C|RHOA|GPI|PRKCA|ADAM9|BAI1
GO:0050678	GO Biological Process	Regulation of epithelial cell proliferation	339	52	0.0135	0.001	NGFR|LAMB1|SPARC|WDR77|PLCG1|EFNB2|SMO|APOE|NOTCH2|LAMC1|STAT3|PDCD6|NRP1|CDK6|EGFR|NOTCH1|GJA1|FZD7|CD109|GLUL|PRKDC|PTCH1|SMAD3|F3|NME1|RTN4|PTN|CTNNB1|HMGB1|ATP7A|DLG1|NF1|NRP2|STAT1|IQGAP3|PTPRK|HTRA1|NRAS|ENG|EDNRB|CASK|PDCD10|NME1-NME2|KRIT1|ATP5A1|CDC42|STRAP|GPX1|PRKCA|ROBO1|PHB2|B2M
GO:1901184	GO Biological Process	Regulation of erbb signaling pathway	94	22	0.0047	0.00031	NCK2|TSG101|VPS25|STAM2|RAB7A|EGFR|APP|CHMP6|MVB12A|PSEN1|HGS|HIP1|RTN4|MVB12B|AGT|ARHGEF7|STAM|GRB2|MVP|CDC42|EPS15L1|PTPRJ
GO:0090175	GO Biological Process	Regulation of establishment of planar polarity	111	49	6.62e-14	9.37e-16	PSMA4|PSMC4|PSMD5|PSMD8|PSMA3|PSME2|PSMD10|PSMD7|PSMA2|PFN1|PSMC1|PSMA6|PSMD11|PSMB1|PSMD3|PSMB6|PSMA5|CELSR2|FZD7|PSMB4|AP2M1|PSME3|PSMD1|PSMD2|PSMC5|AP2A2|PSMD12|RAC1|AP2A1|PSMB5|VANGL2|PSMA7|PSMB2|GPC6|PSME1|CDC42|PSMD14|PSMC2|PSMD13|RHOA|PSMC6|PSMA1|PSMD6|PTK7|SEC24B|CLTC|PSMC3|AP2B1|PSMB3
GO:0070201	GO Biological Process	Regulation of establishment of protein localization	642	130	2.25e-12	3.77e-14	CYP51A1|OXCT1|MIF|MAPK1|NUTF2|FIS1|GAPDH|TMEM30A|LEPRE1|CTSD|LRP1|EFNB2|THOC2|PHPT1|YWHAH|SMO|LMAN1|TSG101|APOE|TRIM28|CCT7|SORL1|IPO5|ERP29|SLC12A2|CSNK2A2|VAMP7|PPM1F|CD81|EPB41L5|YWHAE|XPO5|B3GAT3|PTPN23|CPT1A|SRI|PFKL|EGFR|CCT6A|GLUD1|CCT5|SLC25A4|GJA1|APP|STOM|CCT8|CCT3|ARF6|VPS35|CCT2|RAB8A|YWHAG|KIF5B|GLUL|PRKACA|VAMP2|TCP1|STX4|BID|NPEPPS|LLGL1|SEC16A|PSEN1|IDH2|SMAD3|CHP1|ACSL4|HUWE1|PTP…
GO:0017157	GO Biological Process	Regulation of exocytosis	222	50	5.51e-06	1.96e-07	RALA|STX1B|RAB3A|VPS4B|PFN2|RAP1B|TSG101|VPS4A|SDCBP|RAB21|VAMP7|SYP|NAPA|RAB10|RAB7A|RALB|RAB5A|NOTCH1|CALM3|RAB8A|RAB8B|GNAI2|VAMP2|STX4|HGS|LAMP1|RAB13|RAP1A|ATP6AP1|STXBP3|RAB3B|NCS1|STXBP1|ANXA1|STAM|CASK|SDC1|GIPC1|AP1G1|RAB2B|NSF|SEPT5|NLGN1|SLC4A8|PDCD6IP|CDK5|RAB9A|ATP2A2|DNM1L|CHMP2A
GO:0061387	GO Biological Process	Regulation of extent of cell growth	113	25	0.004	0.00026	NTN1|LRP1|APOE|RAB21|SEMA3A|NRP1|DBN1|MAP1B|TWF2|DPYSL2|RTN4|FN1|MACF1|PLXNA3|L1CAM|NRCAM|DNM2|ILK|PAFAH1B1|GDI1|CDK5|WDR36|IST1|CYFIP1|CRABP2
GO:1903551	GO Biological Process	Regulation of extracellular exosome assembly	6	5	0.0178	0.0014	TSG101|SDCBP|STAM|SDC1|PDCD6IP
GO:0051489	GO Biological Process	Regulation of filopodium assembly	47	15	0.0029	0.00018	RALA|NRP1|RAB5A|DOCK11|GPM6A|ARF6|DPYSL3|FXR1|DNM3|AGRN|FSCN1|GAP43|CDC42|NLGN1|CAPZB
GO:0051893	GO Biological Process	Regulation of focal adhesion assembly	63	20	0.00033	1.73e-05	VCL|LRP1|PPM1F|EPB41L5|NRP1|IQGAP1|THY1|MMP14|ROCK2|SMAD3|EPHA3|MAP4K4|RAC1|MACF1|S100A10|SLK|RCC2|CORO1C|PTPRJ|RHOA
GO:0010389	GO Biological Process	Regulation of g2/m transition of mitotic cell cycle	198	69	2.72e-15	3.31e-17	PSMA4|PSMC4|PSMD5|PSMD8|RBX1|PSMA3|PSME2|PSMD10|PSMD7|PSMA2|SKP1|VPS4B|TUBA4A|TUBG1|VPS4A|CDK4|PSMC1|PSMA6|PSMD11|PSMB1|TUBB4A|YWHAE|PSMD3|CDK2|PSMB6|PSMA5|APP|PSMB4|PSME3|RAD21|TUBA1A|YWHAG|PSMD1|PRKACA|PSMD2|PSMC5|AURKB|PPP2R1A|CUL1|HSP90AA1|TUBB|TUBB4B|PSMD12|DYNC1H1|DCTN1|PSMB5|KIF14|ACTR1A|PSMA7|PSMB2|RCC2|MAPRE1|PSME1|DYNLL1|FHL1|DYNC1I2|PAFAH1B1|PSMD14|PSMC2|PSMD13|PSMC6|DCTN2|PSMA1|PSMD6|…
GO:0010468	GO Biological Process	Regulation of gene expression	4813	536	0.00018	8.64e-06	ITGA3|PSMA4|PSMC4|NGFR|PSMD5|PSMD8|STX1B|MIF|MAPK1|MYH9|RBX1|SUPT16H|PSMA3|EIF5|APEX1|PSME2|EEF1A2|PSMD10|NUTF2|PSMD7|EIF3E|HNRNPL|CDC37|RPL18A|NAMPT|ITGB8|PSMA2|RPL19|PFN1|C1QBP|DDX5|PRPF19|PANX1|GAPDH|RPS12|UBE3A|EIF2AK2|NCK2|ENO1|SARS|WDR77|CAT|ZC3HAV1|LRP1|HIST1H4F|NUP85|THOC2|TRAP1|PIN1|EIF3K|HSPB1|YWHAH|SMO|RPS16|TSG101|APOE|TRIM28|EIF2S3|RBM39|NUP210|GRSF1|H3F3B|KRAS|EIF2S1|SORT1|LAMTOR5|N…
GO:0040008	GO Biological Process	Regulation of growth	676	107	2.11e-05	8.28e-07	NTN1|MAPK1|CSNK2A1|PSMD10|EXTL3|IGFBP2|ENO1|LRP1|PIN1|SMO|TSG101|APOE|H3F3B|NOTCH2|CDK4|SDCBP|ADAM10|RAB21|PPM1F|NDUFS3|STAT3|SEMA3A|NRP1|SOD1|EGFR|NOTCH1|LAMTOR1|GJA1|CXADR|APP|DBN1|MAP1B|HEPACAM|PPIB|TWF2|MMP14|DPYSL2|PRKDC|PAK2|RUVBL1|PPP2R1A|PTCH1|SMAD3|PLS1|RTN4|PLCB1|CAMK2D|ACSL4|FN1|ADAM15|MACF1|AGT|EZR|KIF14|S100A9|PLXNA3|L1CAM|GNAS|MCTS1|ZMPSTE24|NCBP1|HSPA1B|ATAD3A|NRCAM|AGRN|RPS6KA3|RB…
GO:0043087	GO Biological Process	Regulation of gtpase activity	480	70	0.0076	0.00053	EIF5|RP2|PIN1|DOCK7|DOCK10|PREB|IPO5|PTPLAD1|TMED2|ICAM1|NRP1|IQGAP1|ARHGDIA|SOD1|IQGAP2|DOCK11|DOCK1|THY1|GNAQ|SEC23A|ARHGAP1|PLXND1|LLGL1|RIC8A|EPHB3|RASA3|EPHA3|PLCB1|SEC23B|RHOG|RAP1GDS1|MAP4K4|TBCD|SCRIB|NF1|EPHA2|PLXNB1|IQGAP3|DYNLT1|S100A10|PIP5K1A|PLXNA3|RAP1A|GNAS|VAV2|RCC2|ARHGEF7|RSU1|AGRN|GDI2|SBF1|ARHGAP5|PKP4|MLLT4|PICALM|PLXNA1|LARS|ITGB1|PAFAH1B1|RDX|SH3BP4|ITGA6|GDI1|CORO1C|RANBP…
GO:1901532	GO Biological Process	Regulation of hematopoietic progenitor cell differentiation	87	43	1.64e-13	2.45e-15	PSMA4|PSMC4|PSMD5|PSMD8|PSMA3|PSME2|PSMD10|PSMD7|PSMA2|EIF2AK2|PSMC1|PSMA6|PSMD11|PSMB1|PSMD3|CDK6|PSMB6|PSMA5|NOTCH1|PSMB4|PSME3|HSPA9|NUDT21|PSMD1|PSMD2|PSMC5|PRKDC|PSMD12|PUS7|PSMB5|PSMA7|PSMB2|PSME1|PSMD14|PSMC2|PSMD13|PSMC6|PSMA1|DHX36|PSMD6|ITCH|PSMC3|PSMB3
GO:1902036	GO Biological Process	Regulation of hematopoietic stem cell differentiation	74	40	1.58e-13	2.34e-15	PSMA4|PSMC4|PSMD5|PSMD8|PSMA3|PSME2|PSMD10|PSMD7|PSMA2|EIF2AK2|PSMC1|PSMA6|PSMD11|PSMB1|PSMD3|CDK6|PSMB6|PSMA5|PSMB4|PSME3|HSPA9|PSMD1|PSMD2|PSMC5|PRKDC|PSMD12|PUS7|PSMB5|PSMA7|PSMB2|PSME1|PSMD14|PSMC2|PSMD13|PSMC6|PSMA1|PSMD6|ITCH|PSMC3|PSMB3
GO:1903706	GO Biological Process	Regulation of hemopoiesis	493	80	0.00019	9.11e-06	PSMA4|PSMC4|PSMD5|PSMD8|PSMA3|PSME2|PSMD10|PSMD7|PSMA2|EIF2AK2|HIST1H4F|LGALS3|H3F3B|AP3B1|NOTCH2|PSMC1|PSMA6|PSMD11|PSMB1|PSMD3|STAT3|CDK6|WDR61|SOD1|PSMB6|PSMA5|NOTCH1|UBASH3B|PSMB4|PSME3|HSPA9|NUDT21|PRDX2|MMP14|PSMD1|PSMD2|PSMC5|PRKDC|ATP11C|HIST2H3D|NME1|PTN|CTNNB1|HMGB1|AP3D1|PSMD12|PUS7|NF1|HIST1H3J|XRCC6|STAT1|PNP|PSMB5|ATP6AP1|PSMA7|GNAS|PSMB2|HDAC1|EIF6|HSPA1B|ANXA1|PSME1|NME1-NME2|PSMD…
GO:0051336	GO Biological Process	Regulation of hydrolase activity	1284	214	1.15e-12	1.85e-14	GABARAPL2|NGFR|PSMA3|EIF5|PSME2|CSNK2A1|RP2|TIMP1|RAB3A|FIS1|PFN1|CTSC|GAPDH|EIF2AK2|MSH2|HSPE1|MSH6|CTSD|PFN2|LRP1|PLCG1|PIN1|ATP1B2|DOCK7|LGALS3|SORT1|LAMTOR5|DOCK10|SORL1|PREB|PEBP1|IPO5|USP14|ARL1|PTPLAD1|TMED2|PPM1F|NAPA|APLP2|DNAJC10|YWHAE|STAT3|ICAM1|SCARB2|PDCD6|MCM2|NRP1|PRDX5|B3GAT3|TIMP3|IQGAP1|ARHGDIA|SOD1|ARL6IP5|IQGAP2|EGFR|DOCK11|TNFRSF10B|RPS3|DOCK1|HNRNPU|THY1|APP|RHOC|ATP1B3|GNA…
GO:0050776	GO Biological Process	Regulation of immune response	896	138	2.57e-06	8.63e-08	PSMA4|PSMC4|PSMD5|PSMD8|MIF|MAPK1|TTLL12|PSMA3|PSME2|PSMD10|PSMD7|CDC37|PSMA2|C1QBP|ARPC3|SKP1|MSH2|PLCG1|PHPT1|PVRL2|APOE|LGALS3|KRAS|PSMC1|UBE2K|PSMA6|PSMD11|PSMB1|VAMP7|ARPC1A|ACTR3|CD81|PSMD3|ICAM1|EIF2B2|PSMB6|PSMA5|NONO|RPS3|DOCK1|THY1|CXADR|PSMB4|CALM3|PSME3|ARPC2|ABCE1|LRP8|PSMD1|PRKACA|PSMD2|PSMC5|RBM14|PRKDC|PAK2|CLU|UBE2N|STX4|A2M|KARS|PSEN1|CUL1|SMAD3|LAMP1|HSP90AA1|RTN4|PTPN11|JAK1|H…
GO:0002682	GO Biological Process	Regulation of immune system process	1514	209	2.75e-06	9.3e-08	PSMA4|PSMC4|STK10|EFNB1|PSMD5|PSMD8|MIF|MAPK1|LGALS1|TTLL12|PSMA3|PSME2|PSMD10|PSMD7|CDC37|PSMA2|C1QBP|CTSC|ARPC3|SKP1|EIF2AK2|MSH2|NCK2|IGFBP2|ZC3HAV1|PLCG1|HIST1H4F|EFNB2|PHPT1|PVRL2|APOE|LGALS3|H3F3B|AP3B1|KRAS|NOTCH2|ADAM10|PSMC1|UBE2K|PSMA6|PSMD11|PSMB1|VAMP7|ARPC1A|ACTR3|CD81|PSMD3|STAT3|ICAM1|CDK6|EIF2B2|WDR61|SOD1|PSMB6|PSMA5|NONO|NOTCH1|RPS3|DOCK1|THY1|UBASH3B|CXADR|APP|PSMB4|CALM3|PSME3…
GO:0090083	GO Biological Process	Regulation of inclusion body assembly	17	7	0.0362	0.0031	APOE|SORL1|PSMC5|CLU|BAG5|HSPA1B|SACS
GO:0045088	GO Biological Process	Regulation of innate immune response	301	71	4.33e-09	1.01e-10	PSMA4|PSMC4|PSMD5|PSMD8|TTLL12|PSMA3|PSME2|PSMD10|PSMD7|CDC37|PSMA2|SKP1|PVRL2|APOE|KRAS|PSMC1|UBE2K|PSMA6|PSMD11|PSMB1|PSMD3|PSMB6|PSMA5|NONO|PSMB4|PSME3|ABCE1|LRP8|PSMD1|PRKACA|PSMD2|PSMC5|RBM14|PRKDC|PAK2|A2M|CUL1|LAMP1|PTPN11|JAK1|HMGB1|PLSCR1|FYN|PSMD12|SFPQ|XRCC6|MATR3|STAT1|PSMB5|DHX9|ADAR|NRAS|PRKACB|PSMA7|HSP90AB1|PTPN1|PSMB2|PSME1|XRCC5|AP1G1|HLA-A|PSMD14|PSMC2|PSMD13|PSMC6|PVR|PSMA1|PS…
GO:0051453	GO Biological Process	Regulation of intracellular ph	88	27	2.69e-05	1.08e-06	ATP6V1D|UBE3A|ATP6V1E1|ATP5B|ATP6V0A1|RAB7A|ATP6V1A|ATP6V1B2|ATP6V0D2|ATP6V0D1|SLC4A7|ATP6V0C|ATP6V0A2|CHP1|ATP6V1H|SLC9A6|ATP6V1G1|CLIC4|ATP6AP2|TMEM165|ATP6V1C1|TM9SF4|SLC4A4|PPT1|SLC4A8|ATP6V1F|SLC4A2
GO:0033157	GO Biological Process	Regulation of intracellular protein transport	268	62	1.05e-07	2.93e-09	MAPK1|NUTF2|FIS1|TMEM30A|THOC2|YWHAH|SMO|LMAN1|TRIM28|SORL1|IPO5|CSNK2A2|VAMP7|CD81|YWHAE|XPO5|B3GAT3|STOM|YWHAG|KIF5B|PRKACA|VAMP2|BID|NPEPPS|SEC16A|PSEN1|SMAD3|CHP1|HUWE1|PTPN11|FYN|NF1|MYO1C|FLNA|HSP90AB1|PTPN1|KIF20B|YWHAB|TXN|SEPT8|PRNP|YWHAQ|PDCD10|JUP|YWHAZ|TM9SF4|CDC42|UBAC2|XPO1|NUCB1|BCAP31|GDI1|UBE2L3|RAB23|PARK7|CDKN2A|CDK5|UBR5|C2CD5|RAN|PDCD5|NMT1
GO:1902531	GO Biological Process	Regulation of intracellular signal transduction	1807	269	4.11e-11	7.83e-13	ITGA3|RANBP9|MIF|MAPK1|LGALS1|SUPT16H|CSNK2A1|PSMD10|CADM4|RPA3|FIS1|C1QBP|DDX5|GOLT1B|UBE3A|EIF2AK2|NCK2|ENO1|TFG|CAT|GSTM2|ZC3HAV1|LRP1|RAP2A|RRAS|TRAP1|PIN1|HSPB1|RAP1B|TSG101|APOE|ACTN4|RPA1|KRAS|LAMTOR5|NOTCH2|KIDINS220|SDCBP|SORL1|PEBP1|ERP29|PTPLAD1|RHEB|TRAF4|CSNK2A2|SLC9A3R1|PRDX1|CD81|NDUFS3|CUL3|ICAM1|PDCD6|SEMA3A|NRP1|SRI|TIMP3|CDK2|IGF1R|IQGAP1|CDH2|ARHGDIA|SOD1|RPS27A|ARL6IP5|GNA12|…
GO:0032386	GO Biological Process	Regulation of intracellular transport	360	86	3.14e-11	5.92e-13	MAPK1|NUTF2|FIS1|TMEM30A|THOC2|YWHAH|SMO|LMAN1|TRIM28|SORL1|PREB|DNAJC13|RAB21|IPO5|CSNK2A2|VAMP7|EHD2|CD81|YWHAE|XPO5|B3GAT3|PTPN23|STOM|MAP1B|MAP2K1|YWHAG|KIF5B|PRKACA|MLC1|ARHGAP1|VAMP2|BID|NPEPPS|SEC16A|PSEN1|SMAD3|LAMP1|RAB11B|CHP1|HUWE1|PTPN11|PPP1CC|ABCA2|ANXA2|FYN|DYNC1H1|NF1|MYO1C|MSN|EZR|DHX9|FLNA|SCP2|HSP90AB1|PTPN1|KIF20B|YWHAB|TXN|SEPT8|PRNP|YWHAQ|PDCD10|NUMA1|JUP|YWHAZ|TM9SF4|CDC42|…
GO:2001242	GO Biological Process	Regulation of intrinsic apoptotic signaling pathway	164	42	2.9e-06	9.85e-08	MIF|FIS1|NCK2|ENO1|TRAP1|HSPB1|ERP29|SLC9A3R1|NDUFS3|SOD1|NONO|RPS3|CLU|NOC2L|PRKRA|BID|P4HB|BAG5|RPS7|SFPQ|OPA1|ARHGEF2|PARP1|S100A9|PTPN1|TXNDC12|VDAC2|HDAC1|HNRNPK|DNAJA1|DDX3X|BCAP31|CD44|GPX1|PARK7|NDUFA13|GNB2L1|USP47|SOD2|DNM1L|TPT1|HYOU1
GO:0043269	GO Biological Process	Regulation of ion transport	696	90	0.0326	0.0028	MIF|RAB3A|GSTM2|PLCG1|YWHAH|ATP1B2|APOE|ACTN4|LGALS3|CAB39|SLC12A2|SLC9A3R1|VAMP7|YWHAE|ICAM1|SRI|ARL6IP5|GJA1|THY1|UBASH3B|APP|ATP1B3|STOM|CALM3|ARL6IP1|KIF5B|PRKACA|OXSR1|GNAI2|GBAS|VAMP2|BIN1|PSEN1|RAB11B|CHP1|CAMK2D|ACSL4|CTNNB1|EPB41|TOR1A|ATP7A|DLG1|FYN|MINK1|CACNA2D1|ATP2B4|NLGN3|ATP1A2|DMD|AGT|EPRS|SLC30A1|ATP1B1|SV2A|AHCYL1|FLNA|RAB3B|ZMPSTE24|STXBP1|CLIC4|EPHB2|CLIC1|DPP6|CASK|PRNP|YWHA…
GO:0043549	GO Biological Process	Regulation of kinase activity	918	135	2.87e-05	1.16e-06	STK10|MIF|MAPK1|EEF1A2|PSMD10|CDC37|EIF2AK2|NCK2|HSPB1|TSG101|APOE|VPS25|KRAS|KIDINS220|CDK4|CAB39|SORL1|IPO5|C14orf166|ERP29|VAC14|PTPLAD1|TRAF4|SLC9A3R1|PPM1F|CD81|IGF1R|IQGAP1|SOD1|RPS27A|RALB|EGFR|TNFRSF10B|RPS3|HNRNPU|THY1|UBASH3B|UCHL1|APP|GNAQ|CALM3|ADCY9|NPM1|PRDX3|GCN1L1|PRDX2|MAP2K1|LRP8|YWHAG|QARS|PRKACA|ADCY6|HEG1|OXSR1|CSPG4|PAK2|GBA|CLU|UBE2N|CHMP6|C3orf58|PRKAG1|PPP2R1A|KARS|PSEN1|…
GO:0010591	GO Biological Process	Regulation of lamellipodium assembly	35	13	0.0023	0.00014	ACTR3|ARPC2|TWF2|ATP7A|RAC1|EPHA2|NCKAP1|ACTR2|FSCN1|DNM2|CDC42|CAPZB|TWF1
GO:1902743	GO Biological Process	Regulation of lamellipodium organization	47	16	0.001	5.93e-05	ACTR3|ARPC2|TWF2|ATP7A|RAC1|EPHA2|NCKAP1|ARHGEF7|ACTR2|FSCN1|DNM2|CDC42|CORO1C|CD44|CAPZB|TWF1
GO:0002036	GO Biological Process	Regulation of l-glutamate import across plasma membrane	6	5	0.0178	0.0014	ARL6IP5|ARL6IP1|PSEN1|ATP1A2|ITGB1
GO:0046890	GO Biological Process	Regulation of lipid biosynthetic process	197	36	0.0057	0.00039	CYP51A1|APOE|CDK4|SCARB1|SQLE|SOD1|ERLIN2|LPCAT1|APP|KPNB1|CAPN2|FABP5|FASN|HMGCS1|ABCA2|DHCR7|FDPS|ACSL3|PMVK|DDX20|ELOVL5|EIF6|ANXA1|IDI1|ASAH1|IDH1|CYR61|ERLIN1|POR|GNB2L1|ACADVL|ATP1A1|RAN|LDLR|FDFT1|ACACA
GO:0032879	GO Biological Process	Regulation of localization	2740	450	7.38e-28	4.26e-30	CYP51A1|RALA|ITGA3|VAMP3|NGFR|NTN1|STK10|OXCT1|VCL|STX1B|MIF|MAPK1|APEX1|TIMP1|NUTF2|EHD4|PLIN3|RAB3A|CADM4|LAMB1|FIS1|MEST|PFN1|C1QBP|GAPDH|TMEM30A|LAMA4|SPARC|LEPRE1|VAMP4|CTSD|VPS4B|PFN2|GSTM2|LRP1|PLCG1|RAP2A|EFNB2|THOC2|RRAS|PHPT1|PIN1|HSPB1|YWHAH|SMO|ATP1B2|RAP1B|LMAN1|DOCK7|TSG101|APOE|ACTN4|LAMA5|TRIM28|LGALS3|VPS4A|LAMTOR5|CCT7|STX6|DOCK10|CAB39|TUBB2B|SDCBP|SORL1|ADAM10|PREB|DNAJC13|ITG…
GO:0040012	GO Biological Process	Regulation of locomotion	969	172	4.79e-12	8.45e-14	ITGA3|NTN1|STK10|VCL|MIF|MAPK1|APEX1|TIMP1|CADM4|LAMB1|PFN1|C1QBP|LAMA4|SPARC|PFN2|LRP1|PLCG1|RAP2A|EFNB2|RRAS|PHPT1|PIN1|HSPB1|SMO|ATP1B2|DOCK7|APOE|ACTN4|LAMA5|LGALS3|DOCK10|TUBB2B|SDCBP|SORL1|ADAM10|ITGAV|USP14|SCARB1|ATP5B|SLC9A3R1|PPM1F|CD81|EPB41L5|MCAM|STAT3|ICAM1|PDCD6|SEMA3A|NRP1|PTPN23|CDK6|PIK3C2A|IGF1R|IQGAP1|S100A11|CERS2|GNA12|EGFR|NOTCH1|MTA2|DOCK1|TJP1|GJA1|THY1|APP|RHOC|ARF6|JAM3…
GO:0048169	GO Biological Process	Regulation of long-term neuronal synaptic plasticity	24	9	0.0182	0.0014	KRAS|SYP|RAB5A|APP|NPTN|RAB8A|NF1|AGT|EPHB2
GO:0016241	GO Biological Process	Regulation of macroautophagy	174	36	0.00081	4.58e-05	ATP6V1D|CDC37|GAPDH|CAPNS1|ATP6V1E1|EXOC4|LAMTOR5|RHEB|SPTLC1|ATP6V0A1|NPC1|RALB|RAB5A|ATP6V1A|ATP6V1B2|LAMTOR1|UCHL1|ATP6V0D2|ATP6V0D1|VPS35|PRKACA|RAB1B|GBA|PRKAG1|ATP6V0C|ATP6V0A2|HUWE1|ATP6V1H|GNAI3|ATP6V1G1|PIP4K2A|ATP6V1C1|CDK5|LAMTOR3|PAFAH1B2|SEC22B
GO:0060255	GO Biological Process	Regulation of macromolecule metabolic process	6407	751	6.08e-11	1.18e-12	CYP51A1|ITGA3|RANBP9|GABARAPL2|PSMA4|VAMP3|PSMC4|TRIP13|NGFR|STK10|PSMD5|PSMD8|STX1B|MIF|MAPK1|MYH9|RBX1|SUPT16H|PSMA3|EIF5|APEX1|PSME2|EEF1A2|CSNK2A1|ACOT8|PSMD10|TIMP1|NUTF2|PSMD7|STUB1|EHD4|EIF3E|HNRNPL|SGTA|CDC37|RPL18A|CADM4|NAMPT|ITGB8|AIMP2|FIS1|PSMA2|CHMP5|RPL19|PFN1|C1QBP|DDX5|CTSC|PRPF19|PANX1|GAPDH|USP5|RPS12|SKP1|UBE3A|EIF2AK2|MSH2|NCK2|HSPE1|MSH6|ENO1|SARS|WDR77|LEPRE1|CTSD|PFN2|CAT|…
GO:0043408	GO Biological Process	Regulation of mapk cascade	725	106	0.00039	2.06e-05	RANBP9|MIF|MAPK1|PSMD10|EIF2AK2|LRP1|RAP2A|RRAS|PIN1|RAP1B|TSG101|APOE|KRAS|NOTCH2|KIDINS220|SDCBP|SORL1|PEBP1|ERP29|PTPLAD1|TRAF4|SLC9A3R1|PRDX1|CD81|ICAM1|SEMA3A|NRP1|TIMP3|IGF1R|IQGAP1|CDH2|SOD1|RPS27A|ARL6IP5|EGFR|NOTCH1|RPS3|LAMTOR1|UCHL1|APP|FZD7|NPTN|PRDX2|MAP2K1|QARS|CSPG4|MID1|GNAI2|GBA|UBE2N|ROCK2|PRMT5|PPP2R1A|KARS|PSEN1|HGS|PLCB1|PTPN11|MAP4K4|CTNNB1|HMGB1|DLG1|FN1|MINK1|COPS5|NF1|EPH…
GO:0042391	GO Biological Process	Regulation of membrane potential	440	63	0.0188	0.0015	GNA11|DLD|STX1B|YWHAH|ATP1B2|YWHAE|CNTNAP1|NNT|SRI|EIF4A3|SH3GL1|SOD1|ARL6IP5|GJA1|CXADR|APP|ATP1B3|GNAQ|PRDX3|KIF5B|GBA|BIN1|BID|PSEN1|CAMK2D|PTN|PPA2|DLG1|STOML2|CACNA2D1|NLGN3|VCP|ATP1A2|DMD|AGT|PARP1|ATP1B1|FLNA|GCLM|GOT1|ZMPSTE24|GRIK3|CLIC1|NRCAM|SLC29A1|JUP|FHL1|ABAT|NEDD4L|NLGN1|SLC4A4|SLC4A8|GJC1|PARK7|CDKN2A|CDK5|GNB2L1|WDR1|ATP2A2|ATP1A3|ATP1A1|B2M|MYH14
GO:0019222	GO Biological Process	Regulation of metabolic process	6948	832	5.14e-15	6.37e-17	CYP51A1|ITGA3|RANBP9|GABARAPL2|PSMA4|VAMP3|PSMC4|TRIP13|NGFR|STK10|PSMD5|PSMD8|STX1B|MIF|MAPK1|MYH9|RBX1|SUPT16H|ATP6V1D|PSMA3|EIF5|APEX1|PSME2|EEF1A2|CSNK2A1|ACOT8|PSMD10|TIMP1|NUTF2|PSMD7|STUB1|EHD4|EIF3E|HNRNPL|SGTA|CDC37|RPL18A|CADM4|NAMPT|ITGB8|AIMP2|FIS1|PSMA2|CHMP5|RPL19|PFN1|C1QBP|DDX5|CTSC|PRPF19|PANX1|GAPDH|USP5|RPS12|LAMA4|LNPEP|SKP1|UBE3A|EIF2AK2|MSH2|NCK2|HSPE1|MSH6|SPR|ENO1|SARS|WDR…
GO:0010959	GO Biological Process	Regulation of metal ion transport	391	60	0.0062	0.00042	GSTM2|PLCG1|YWHAH|ATP1B2|ACTN4|LGALS3|CAB39|SLC9A3R1|YWHAE|ICAM1|SRI|GJA1|THY1|UBASH3B|ATP1B3|STOM|CALM3|KIF5B|PRKACA|OXSR1|GNAI2|GBAS|VAMP2|BIN1|CHP1|CAMK2D|CTNNB1|EPB41|ATP7A|DLG1|FYN|CACNA2D1|ATP2B4|ATP1A2|DMD|AGT|SLC30A1|ATP1B1|AHCYL1|FLNA|DPP6|CASK|PRNP|DNM2|G6PD|FHL1|ITGB1|DIAPH1|FKBP1A|NEDD4L|TF|ATP2B1|RHOA|ANO6|SERPINE2|CDK5|PACSIN3|ATP1A1|CD63|B2M
GO:1905048	GO Biological Process	Regulation of metallopeptidase activity	17	8	0.0113	0.00082	TIMP1|LRP1|SORL1|STAT3|TIMP3|ANTXR1|KARS|PICALM
GO:0070507	GO Biological Process	Regulation of microtubule cytoskeleton organization	192	33	0.0206	0.0016	FKBP4|CHMP5|VPS4B|TUBB4A|RPS3|HNRNPU|MAP1B|NPM1|RBM14|MID1|ROCK2|DRG1|EPHA3|GNAI1|CTNNB1|TBCD|RAC1|DYNC1H1|DCTN1|ARHGEF2|RCC1|MAPRE1|HSPA1B|NUMA1|PAFAH1B1|XPO1|TMEM67|RHOA|RANBP1|PDCD6IP|CKAP5|CHMP2A|CLTC
GO:0010821	GO Biological Process	Regulation of mitochondrion organization	196	35	0.0094	0.00067	PSMD10|CDC37|FIS1|YWHAH|LMAN1|CSNK2A2|YWHAE|VDAC1|APP|ACAA2|HK2|VPS35|YWHAG|GBA|CLU|BID|NPEPPS|HUWE1|TFRC|OPA1|LMNA|SLC25A5|YWHAB|YWHAQ|SQSTM1|INF2|YWHAZ|UBE2L3|GPX1|PARK7|CDKN2A|FAM162A|DNM1L|PDCD5|NMT1
GO:0007346	GO Biological Process	Regulation of mitotic cell cycle	676	140	5.51e-14	7.78e-16	PSMA4|PSMC4|TRIP13|ASNS|STK10|PSMD5|PSMD8|PDXP|TTLL12|RBX1|PSMA3|APEX1|PSME2|PSMD10|PSMD7|RPA3|PSMA2|CHMP5|SKP1|MSH2|VPS4B|PIN1|TUBA4A|TUBG1|VPS4A|CDK4|SDCBP|PSMC1|PSMA6|PSMD11|PSMB1|SLC9A3R1|TUBB4A|YWHAE|CUL3|PSMD3|CDK6|ANLN|CDK2|IQGAP1|PSMB6|PSMA5|EGFR|HNRNPU|APP|PSMB4|PSME3|RAD21|TUBA1A|DDB1|MAP2K1|YWHAG|PSMD1|PRKACA|PSMD2|PSMC5|OXSR1|PRKDC|AURKB|PAK2|BID|PRMT5|CNOT1|PPP2R1A|CUL1|DRG1|RPS27L|P…
GO:1901990	GO Biological Process	Regulation of mitotic cell cycle phase transition	416	94	4.11e-11	7.82e-13	PSMA4|PSMC4|TRIP13|PSMD5|PSMD8|RBX1|PSMA3|APEX1|PSME2|PSMD10|PSMD7|PSMA2|SKP1|VPS4B|TUBA4A|TUBG1|VPS4A|CDK4|PSMC1|PSMA6|PSMD11|PSMB1|TUBB4A|YWHAE|CUL3|PSMD3|CDK6|ANLN|CDK2|PSMB6|PSMA5|EGFR|APP|PSMB4|PSME3|RAD21|TUBA1A|DDB1|YWHAG|PSMD1|PRKACA|PSMD2|PSMC5|PRKDC|AURKB|BID|CNOT1|PPP2R1A|CUL1|RPS27L|HSP90AA1|PLCB1|TUBB|TUBB4B|PSMD12|DYNC1H1|DCTN1|PSMB5|KIF14|BUB3|ACTR1A|PSMA7|PSMB2|RPA2|RCC2|MAPRE1|AN…
GO:1901673	GO Biological Process	Regulation of mitotic spindle assembly	18	7	0.0449	0.004	CHMP5|VPS4B|HNRNPU|DRG1|RCC1|HSPA1B|CHMP2A
GO:0060236	GO Biological Process	Regulation of mitotic spindle organization	35	12	0.0067	0.00046	CHMP5|VPS4B|HNRNPU|DRG1|GNAI1|DYNC1H1|DCTN1|RCC1|HSPA1B|NUMA1|CHMP2A|CLTC
GO:1905330	GO Biological Process	Regulation of morphogenesis of an epithelium	180	55	2.04e-10	4.15e-12	PSMA4|PSMC4|PSMD5|PSMD8|PSMA3|PSME2|PSMD10|PSMD7|PSMA2|PFN1|SMO|PSMC1|PSMA6|PSMD11|PSMB1|PSMD3|PSMB6|PSMA5|CELSR2|GJA1|FZD7|PSMB4|AP2M1|PSME3|PSMD1|PSMD2|PSMC5|AP2A2|CTNNB1|PSMD12|RAC1|AP2A1|STAT1|PSMB5|AGT|VANGL2|PSMA7|PSMB2|GPC6|PSME1|CDC42|PSMD14|PSMC2|PSMD13|RHOA|PSMC6|PSMA1|PSMD6|PTK7|SEC24B|PHB2|CLTC|PSMC3|AP2B1|PSMB3
GO:0061013	GO Biological Process	Regulation of mrna catabolic process	205	69	1.09e-14	1.42e-16	PSMA4|PSMC4|PSMD5|PSMD8|PSMA3|APEX1|PSME2|PSMD10|PSMD7|PSMA2|ZC3HAV1|HSPB1|IGF2BP3|PSMC1|PSMA6|PSMD11|PSMB1|PSMD3|PSMB6|PSMA5|RPS27A|HNRNPU|PSMB4|PSME3|NPM1|PSMD1|PSMD2|PSMC5|PABPC1|HNRNPD|HNRNPA0|ROCK2|CNOT1|HNRNPM|TNPO1|THRAP3|PSMD12|FXR1|PSMB5|DHX9|SYNCRIP|PSMA7|SERBP1|YBX1|YWHAB|PABPC4|PSMB2|HNRNPR|PSME1|YWHAZ|KHSRP|XPO1|ELAVL1|PSMD14|PSMC2|PSMD13|PSMC6|PRKCA|PSMA1|EIF4G1|DHX36|PSMD6|HSPA8|VI…
GO:1903311	GO Biological Process	Regulation of mrna metabolic process	338	95	5.67e-16	6.35e-18	PSMA4|PSMC4|PSMD5|PSMD8|PSMA3|APEX1|PSME2|PSMD10|PSMD7|HNRNPL|PSMA2|C1QBP|DDX5|PRPF19|ZC3HAV1|HSPB1|RBM39|IGF2BP3|SRSF1|PSMC1|PSMA6|PSMD11|PSMB1|PSMD3|PSMB6|PSMA5|RPS27A|HNRNPU|PSMB4|PSME3|NPM1|TRA2A|NUDT21|U2AF2|PSMD1|PSMD2|PSMC5|PABPC1|HNRNPD|HNRNPA0|ROCK2|NCL|CNOT1|HNRNPM|SRSF7|TNPO1|HNRNPA1|PRDX6|THRAP3|HNRNPA2B1|PSMD12|PTBP1|FXR1|PSMB5|DHX9|SYNCRIP|AHCYL1|PSMA7|SERBP1|MAGOH|YBX1|YWHAB|PABPC4…
GO:0050684	GO Biological Process	Regulation of mrna processing	149	32	0.0011	6.45e-05	HNRNPL|C1QBP|DDX5|PRPF19|RBM39|SRSF1|HNRNPU|TRA2A|NUDT21|U2AF2|NCL|SRSF7|HNRNPA1|PRDX6|THRAP3|HNRNPA2B1|PTBP1|FXR1|DHX9|AHCYL1|MAGOH|SRSF3|SRSF4|NCBP1|HNRNPK|SRSF2|DDX17|TRA2B|DHX36|HSPA8|RNPS1|RBM8A
GO:0048024	GO Biological Process	Regulation of mrna splicing, via spliceosome	110	28	0.00028	1.4e-05	HNRNPL|C1QBP|DDX5|PRPF19|RBM39|SRSF1|HNRNPU|TRA2A|U2AF2|NCL|SRSF7|HNRNPA1|PRDX6|THRAP3|HNRNPA2B1|PTBP1|FXR1|MAGOH|SRSF3|SRSF4|NCBP1|HNRNPK|SRSF2|DDX17|TRA2B|HSPA8|RNPS1|RBM8A
GO:0043488	GO Biological Process	Regulation of mrna stability	183	67	1.06e-15	1.25e-17	PSMA4|PSMC4|PSMD5|PSMD8|PSMA3|APEX1|PSME2|PSMD10|PSMD7|PSMA2|HSPB1|IGF2BP3|PSMC1|PSMA6|PSMD11|PSMB1|PSMD3|PSMB6|PSMA5|RPS27A|HNRNPU|PSMB4|PSME3|NPM1|PSMD1|PSMD2|PSMC5|PABPC1|HNRNPD|HNRNPA0|ROCK2|HNRNPM|TNPO1|THRAP3|PSMD12|FXR1|PSMB5|DHX9|SYNCRIP|PSMA7|SERBP1|YBX1|YWHAB|PABPC4|PSMB2|HNRNPR|PSME1|YWHAZ|KHSRP|XPO1|ELAVL1|PSMD14|PSMC2|PSMD13|PSMC6|PRKCA|PSMA1|EIF4G1|DHX36|PSMD6|HSPA8|VIM|HNRNPC|UPF1|…
GO:2000026	GO Biological Process	Regulation of multicellular organismal development	2096	322	3.79e-15	4.67e-17	FKBP4|ITGA3|PSMA4|PSMC4|NGFR|NTN1|PSMD5|VCL|PSMD8|STX1B|MAPK1|LGALS1|PSMA3|PSME2|PSMD10|TIMP1|PSMD7|ITGB8|PSMA2|PFN1|C1QBP|DDX5|CTSC|PRPF19|TMEM30A|LAMA4|SPARC|UBE3A|EIF2AK2|MSH2|SARS|WDR77|LEPRE1|LRP1|PLCG1|HIST1H4F|RAP2A|EFNB2|THOC2|RRAS|PIN1|HSPB1|YWHAH|SMO|ATP1B2|DOCK7|APOE|LAMA5|LGALS3|H3F3B|AP3B1|NOTCH2|KIDINS220|TUBB2B|SDCBP|SORL1|ADAM10|RAB21|PSMC1|PSMA6|MAN2A1|PSMD11|RHEB|PSMB1|SLC12A2|V…
GO:0051239	GO Biological Process	Regulation of multicellular organismal process	3227	445	2.49e-14	3.37e-16	FKBP4|CYP51A1|ITGA3|PSMA4|PSMC4|NGFR|NTN1|PSMD5|VCL|PSMD8|STX1B|MIF|MAPK1|LGALS1|PSMA3|PSME2|PSMD10|TIMP1|NUTF2|PSMD7|ITGB8|PSMA2|PFN1|C1QBP|DDX5|CTSC|PRPF19|PANX1|GAPDH|TMEM30A|LAMA4|SPARC|LNPEP|UBE3A|EIF2AK2|MSH2|ENO1|SARS|WDR77|LEPRE1|PFN2|GSTM2|ZC3HAV1|LRP1|PLCG1|HIST1H4F|RAP2A|EFNB2|THOC2|RRAS|PIN1|HSPB1|YWHAH|SMO|ATP1B2|DOCK7|APOE|LAMA5|CHSY1|LGALS3|H3F3B|AP3B1|LAMTOR5|NOTCH2|KIDINS220|CDK4…
GO:0090257	GO Biological Process	Regulation of muscle system process	231	36	0.0485	0.0044	ENO1|GSTM2|PIN1|ENSP00000263634|SRI|SOD1|NOTCH1|CALM3|PRKACA|ADRBK1|BIN1|ROCK2|SMAD3|CAMK2D|DLG1|ANXA6|ATP2B4|ATP1A2|DMD|AGT|PARP1|ATP1B1|LMNA|GLRX3|FLNA|MTPN|G6PD|JUP|DDX39B|ABAT|ATP2B1|RHOA|PRKCA|ATP2A2|DAG1|ATP1A1
GO:0051960	GO Biological Process	Regulation of nervous system development	942	160	6.59e-10	1.42e-11	FKBP4|ITGA3|NGFR|NTN1|STX1B|LGALS1|CTSC|PRPF19|TMEM30A|UBE3A|LEPRE1|LRP1|RAP2A|EFNB2|THOC2|YWHAH|SMO|ATP1B2|DOCK7|APOE|KIDINS220|TUBB2B|SORL1|ADAM10|RAB21|MAN2A1|RHEB|VAMP7|STAT3|SCARB2|SEMA3A|NRP1|SLIT1|IQGAP1|CDH2|ARHGDIA|CERS2|NOTCH1|THY1|APP|NPTN|S100B|GPC2|DBN1|ABI2|MAP1B|ARF6|VPS35|MAP2K1|LRP8|TWF2|RAC3|CTNNA1|YWHAG|DPYSL2|PRKACA|ADCY6|GAK|IL1RAP|BIN1|PLXND1|KIAA0196|PRMT5|CALR|CRMP1|HSPA5|…
GO:0050767	GO Biological Process	Regulation of neurogenesis	828	142	5.13e-09	1.21e-10	FKBP4|ITGA3|NGFR|NTN1|STX1B|LGALS1|PRPF19|TMEM30A|UBE3A|LEPRE1|LRP1|RAP2A|EFNB2|THOC2|YWHAH|SMO|ATP1B2|DOCK7|APOE|KIDINS220|TUBB2B|SORL1|ADAM10|RAB21|MAN2A1|RHEB|VAMP7|STAT3|SCARB2|SEMA3A|NRP1|IQGAP1|CDH2|ARHGDIA|CERS2|NOTCH1|THY1|APP|NPTN|GPC2|DBN1|ABI2|MAP1B|ARF6|MAP2K1|LRP8|TWF2|RAC3|CTNNA1|YWHAG|DPYSL2|ADCY6|GAK|BIN1|PLXND1|KIAA0196|PRMT5|CALR|CRMP1|HSPA5|PSEN1|IDH2|EPHB3|NME1|EPHA3|RTN4|BAG5…
GO:0043523	GO Biological Process	Regulation of neuron apoptotic process	212	39	0.0032	0.0002	FIS1|MSH2|LRP1|PIN1|APOE|UBE2M|KRAS|AARS|NRP1|SOD1|NONO|APP|AIFM1|NQO1|PSEN1|CTNNB1|FYN|NF1|DNAJC5|PARP1|KIF14|NES|GCLM|HSP90AB1|STXBP1|PRNP|HSPD1|PTPRZ1|G6PD|STAMBP|ILK|CDC42|LANCL1|PPT1|RHOA|PARK7|CDK5|SOD2|HYOU1
GO:1901214	GO Biological Process	Regulation of neuron death	317	57	0.00028	1.42e-05	AIMP2|FIS1|MSH2|LRP1|EFNB2|PIN1|APOE|UBE2M|KRAS|EIF2S1|SORL1|PSMC1|AARS|STAT3|NRP1|SOD1|NONO|APP|AIFM1|CAPN2|VPS35|GBA|CLU|NQO1|PSEN1|CHP1|TLDC1|CTNNB1|FYN|NF1|DNAJC5|PARP1|KIF14|NES|GCLM|DHCR24|HSP90AB1|STXBP1|PRNP|HSPD1|PICALM|PTPRZ1|G6PD|STAMBP|ILK|CDC42|LANCL1|PPT1|RHOA|EIF4G1|PARK7|CDK5|CD200|GNB2L1|SOD2|HYOU1|AP2B1
GO:0045664	GO Biological Process	Regulation of neuron differentiation	665	118	3.24e-08	8.43e-10	FKBP4|ITGA3|NGFR|NTN1|STX1B|LGALS1|PRPF19|TMEM30A|UBE3A|LEPRE1|LRP1|RAP2A|EFNB2|THOC2|YWHAH|ATP1B2|APOE|KIDINS220|TUBB2B|ADAM10|RAB21|VAMP7|SCARB2|SEMA3A|NRP1|IQGAP1|CDH2|ARHGDIA|CERS2|NOTCH1|THY1|APP|NPTN|GPC2|DBN1|ABI2|MAP1B|ARF6|MAP2K1|LRP8|TWF2|RAC3|YWHAG|DPYSL2|ADCY6|GAK|BIN1|PLXND1|KIAA0196|CALR|CRMP1|HSPA5|PSEN1|EPHB3|NME1|EPHA3|RTN4|BAG5|CAPRIN1|PTN|DPYSL3|FYN|FN1|PLXNB1|NLGN3|AP2A1|PTPRF…
GO:0010975	GO Biological Process	Regulation of neuron projection development	510	106	1.2e-10	2.4e-12	FKBP4|ITGA3|NGFR|NTN1|STX1B|LGALS1|TMEM30A|UBE3A|LEPRE1|LRP1|RAP2A|EFNB2|THOC2|YWHAH|ATP1B2|APOE|KIDINS220|TUBB2B|ADAM10|RAB21|VAMP7|SCARB2|SEMA3A|NRP1|IQGAP1|CDH2|ARHGDIA|CERS2|THY1|NPTN|GPC2|DBN1|ABI2|MAP1B|ARF6|MAP2K1|LRP8|TWF2|DPYSL2|ADCY6|GAK|PLXND1|KIAA0196|CRMP1|HSPA5|PSEN1|EPHB3|NME1|EPHA3|RTN4|BAG5|CAPRIN1|PTN|DPYSL3|FYN|FN1|PLXNB1|NLGN3|AP2A1|PTPRF|MACF1|OPA1|DMD|AGT|DYNLT1|DNM3|S100A9|…
GO:0048168	GO Biological Process	Regulation of neuronal synaptic plasticity	52	13	0.0357	0.0031	RAB3A|APOE|KRAS|SYP|RAB5A|APP|NPTN|S100B|DBN1|RAB8A|NF1|AGT|EPHB2
GO:0001505	GO Biological Process	Regulation of neurotransmitter levels	231	47	0.00011	5.08e-06	STX1B|RAB3A|PFN2|SNAP23|RAP1B|SYP|NAPA|SLC1A3|RAB5A|ARL6IP5|LIN7C|CALM3|DAGLB|GLUL|VAMP2|STX4|PSEN1|TOR1A|ALDH9A1|SCRIB|NF1|DNAJC5|ATP1A2|COMT|SLC30A1|SV2A|RAP1A|STXBP3|RAB3B|NCS1|STXBP1|FLOT1|CASK|STX2|GIPC1|SLC29A1|ITGB1|ABAT|SEPT5|NLGN1|PPT1|SLC4A8|PARK7|CDK5|HSPA8|ATP2A2|DNM1L
GO:0046928	GO Biological Process	Regulation of neurotransmitter secretion	106	21	0.0307	0.0026	STX1B|RAB3A|PFN2|RAP1B|SYP|NAPA|RAB5A|CALM3|NF1|SLC30A1|RAP1A|NCS1|STXBP1|CASK|GIPC1|SEPT5|NLGN1|SLC4A8|CDK5|ATP2A2|DNM1L
GO:0051588	GO Biological Process	Regulation of neurotransmitter transport	120	27	0.002	0.00012	STX1B|RAB3A|PFN2|RAP1B|SYP|NAPA|RAB5A|ARL6IP5|CALM3|TOR1A|NF1|ATP1A2|SLC30A1|RAP1A|RAB3B|NCS1|STXBP1|FLOT1|CASK|GIPC1|ITGB1|SEPT5|NLGN1|SLC4A8|CDK5|ATP2A2|DNM1L
GO:0045428	GO Biological Process	Regulation of nitric oxide biosynthetic process	61	15	0.0221	0.0018	ICAM1|DDAH1|APP|CLU|ROCK2|SMAD3|HSP90AA1|RAC1|ATP2B4|CD47|AGT|HSP90AB1|DNM2|KHSRP|SIRPA
[truncated: 690 more rows]

## Sheet: U373-sEVs
Table S6. Functional enrichment of the proteins identified in CSC-sEVs, U373-sEVs and U87-sEVs*
term name	category	description	# background genes	# genes	FDR value	p-value	genes
[truncated: 1,970 more rows]

## Sheet: U87-sEVs
Table S6. Functional enrichment of the proteins identified in CSC-sEVs, U373-sEVs and U87-sEVs*
[truncated: 1,810 more rows]
