# Supplementary material for: miRNome and Proteome Profiling of Small Extracellular Vesicles Secreted by Human Glioblastoma Cell Lines and Primary Cancer Stem Cells
Source: Biomedicines. 2022 Aug 4;10(8):1886. doi: 10.3390/biomedicines10081886 (PMC9405730; doi:10.3390/biomedicines10081886)
Supplement: Supplementary file 1 [file biomedicines-10-01886-s001.zip › supplementasy materials/Table_S7.xlsx]

## Sheet: Prot in Path-Cluster_1-7-8
Table S7. List of proteins present in the cluster 1-7-8 selected pathways used to represent the network graph (see Figure 6A and B) and GOterm functional enrichment*
#cluster	Pathways	display name	Gene Name	Accession	Description	Degree (node size)	Betweenness Centrality	Presence in Samples (node color)	Significant CSC-Ulines	Difference CSC-Ulines (node borse size and color)	-LOG(P-value) CSC-U(lines)	ANOVA Significant	t-test Significant CSC-U373	t-test Significant CSC-U87	t-test Significant U87-U373	Top100_EV #reports	Previous published gioblastoma EVs proteome	stringdb::description
8	adhesion, migration	CDH2	CADH2	P19022	Cadherin-2 OS=Homo sapiens OX=9606 GN=CDH2 PE=1 SV=4	36	0.00209388	CSC,U373,U87	+	1.48563	3.19312	+	+	+				Cadherin 2, type 1, N-cadherin (neuronal); Cadherins are calcium-dependent cell adhesion proteins. They preferentially interact with themselves in a homophilic manner in connecting cells; cadherins may thus contribute to the sorting of heterogeneous cell types. Acts as a regulator of neural stem cells quiescence by mediating anchorage of neural stem cells to ependymocytes in the adult subependyma…
1	adhesion, migration	TNC	TENA	P24821	Tenascin OS=Homo sapiens OX=9606 GN=TNC PE=1 SV=3	12	4.03571e-05	CSC,U373,U87	+	-5.61568	4.13456	+	+	+				Glioma-associated-extracellular matrix antigen; Extracellular matrix protein implicated in guidance of migrating neurons as well as axons during development, synaptic plasticity as well as neuronal regeneration. Promotes neurite outgrowth from cortical neurons grown on a monolayer of astrocytes. Ligand for integrins alpha-8/beta-1, alpha-9/beta-1, alpha-V/beta-3 and alpha-V/beta-6. In tumors, sti…
1	adhesion, migration - mem dock, signaling	AKT2	AKT2	P31751	RAC-beta serine/threonine-protein kinase OS=Homo sapiens OX=9606 GN=AKT2 PE=1 SV=2	29	0.00046814	U373		0								V-akt murine thymoma viral oncogene homolog 2; AKT2 is one of 3 closely related serine/threonine- protein kinases (AKT1, AKT2 and AKT3) called the AKT kinase, and which regulate many processes including metabolism, proliferation, cell survival, growth and angiogenesis. This is mediated through serine and/or threonine phosphorylation of a range of downstream substrates. Over 100 substrate candidat…
8	adhesion, migration - mem dock, signaling	MTOR	MTOR	P42345	Serine/threonine-protein kinase mTOR OS=Homo sapiens OX=9606 GN=MTOR PE=1 SV=1	60	0.00664079	U373		0								FK506-binding protein 12-rapamycin complex-associated protein 1; Serine/threonine protein kinase which is a central regulator of cellular metabolism, growth and survival in response to hormones, growth factors, nutrients, energy and stress signals. MTOR directly or indirectly regulates the phosphorylation of at least 800 proteins. Functions as part of 2 structurally and functionally distinct sign…
8	adhesion, migration	NOTCH1	NOTC1	P46531	Neurogenic locus notch homolog protein 1 OS=Homo sapiens OX=9606 GN=NOTCH1 PE=1 SV=4	39	0.0068291	CSC		0								Translocation-associated notch protein TAN-1; Functions as a receptor for membrane-bound ligands Jagged1, Jagged2 and Delta1 to regulate cell-fate determination. Upon ligand activation through the released notch intracellular domain (NICD) it forms a transcriptional activator complex with RBPJ/RBPSUH and activates genes of the enhancer of split locus. Affects the implementation of differentiation…
8	RNA processing	ADAR	ADAR	P55265	Double-stranded RNA-specific adenosine deaminase OS=Homo sapiens OX=9606 GN=ADAR PE=1 SV=4	15	0.000526714	CSC		0								Double-stranded RNA-specific adenosine deaminase; Catalyzes the hydrolytic deamination of adenosine to inosine in double-stranded RNA (dsRNA) referred to as A-to-I RNA editing. This may affect gene expression and function in a number of ways that include mRNA translation by changing codons and hence the amino acid sequence of proteins; pre-mRNA splicing by altering splice site recognition sequenc…
8	memb dock, signaling, communication	CDK6	CDK6	Q00534	Cyclin-dependent kinase 6 OS=Homo sapiens OX=9606 GN=CDK6 PE=1 SV=1	18	0.000173553	CSC		0								Serine/threonine-protein kinase PLSTIRE; Serine/threonine-protein kinase involved in the control of the cell cycle and differentiation; promotes G1/S transition. Phosphorylates pRB/RB1 and NPM1. Interacts with D-type G1 cyclins during interphase at G1 to form a pRB/RB1 kinase and controls the entrance into the cell cycle. Involved in initiation and maintenance of cell cycle exit during cell diffe…
1	adhesion, migration	MAP2K1	MP2K1	Q02750	Dual specificity mitogen-activated protein kinase kinase 1 OS=Homo sapiens OX=9606 GN=MAP2K1 PE=1 SV=2	46	0.00140098	CSC,U373,U87		0								Dual specificity mitogen-activated protein kinase kinase 1; Dual specificity protein kinase which acts as an essential component of the MAP kinase signal transduction pathway. Binding of extracellular ligands such as growth factors, cytokines and hormones to their cell-surface receptors activates RAS and this initiates RAF1 activation. RAF1 then further activates the dual-specificity protein kina…
1	adhesion, migration	RSU1	RSU1	Q15404	Ras suppressor protein 1 OS=Homo sapiens OX=9606 GN=RSU1 PE=1 SV=3	4	0	CSC,U373,U87	+	-2.7495	3.93798	+	+	+			+	Ras suppressor protein 1; Potentially plays a role in the Ras signal transduction pathway. Capable of suppressing v-Ras transformation in vitro.
1	adhesion, migration	CD109	CD109	Q6YHK3	CD109 antigen OS=Homo sapiens OX=9606 GN=CD109 PE=1 SV=2	1	0	CSC,U373,U87	+	-4.23915	2.72057	+	+	+	+		+	C3 and PZP-like alpha-2-macroglobulin domain-containing protein 7; Modulates negatively TGFB1 signaling in keratinocytes; Belongs to the protease inhibitor I39 (alpha-2- macroglobulin) family.
7	RNA processing	PUS7	PUS7	Q96PZ0	Pseudouridylate synthase 7 homolog OS=Homo sapiens OX=9606 GN=PUS7 PE=1 SV=2	12	3.49322e-06	CSC		0								Pseudouridylate synthase 7
7	RNA processing	NAT10	NAT10	Q9H0A0	RNA cytidine acetyltransferase OS=Homo sapiens OX=9606 GN=NAT10 PE=1 SV=2	58	0.00227594	CSC		0								N-acetyltransferase 10 (GCN5-related); RNA cytidine acetyltransferase with specificity toward both 18S rRNA and tRNAs. Catalyzes the formation of N(4)-acetylcytidine (ac4C) at positions 1337 and 1842 in 18S rRNA (By similarity). Required for early nucleolar cleavages of precursor rRNA at sites A0, A1 and A2 during 18S rRNA synthesis. Catalyzes the formation of ac4C in serine and leucine tRNAs (By…
7	RNA processing	TRMT112	TR112	Q9UI30	Multifunctional methyltransferase subunit TRM112-like protein OS=Homo sapiens OX=9606 GN=TRMT112 PE=1 SV=1	28	0.000231641	CSC		0								Multifunctional methyltransferase subunit TRM112-like protein; Acts as an activator of both rRNA/tRNA and protein methyltransferases. Together with methyltransferase BUD23, methylates the N(7) position of a guanine in 18S rRNA. The heterodimer with HEMK2/N6AMT1 catalyzes N5-methylation of ETF1 on 'Gln-185', using S-adenosyl L- methionine as methyl donor. The heterodimer with ALKBH8 catalyzes the …
8	RNA processing	TRMT6	TRM6	Q9UJA5	tRNA (adenine(58)-N(1))-methyltransferase non-catalytic subunit TRM6 OS=Homo sapiens OX=9606 GN=TRMT6 PE=1 SV=1	25	5.10502e-05	CSC		0								mRNA methyladenosine-N(1)-methyltransferase non-catalytic subunit TRM6; Substrate-binding subunit of tRNA (adenine-N(1)-)- methyltransferase, which catalyzes the formation of N(1)- methyladenine at position 58 (m1A58) in initiator methionyl-tRNA. Together with the TRMT61A catalytic subunit, part of a mRNA N(1)-methyltransferase complex that mediates methylation of adenosine residues at the N(1) p…
7		ESYT2	ESYT2	A0FGR8	Extended synaptotagmin-2 OS=Homo sapiens OX=9606 GN=ESYT2 PE=1 SV=1	1	0	CSC		0								Extended synaptotagmin-like protein 2; Tethers the endoplasmic reticulum to the cell membrane and promotes the formation of appositions between the endoplasmic reticulum and the cell membrane. Binds glycerophospholipids in a barrel-like domain and may play a role in cellular lipid transport. Plays a role in FGF signaling via its role in the rapid internalization of FGFR1 that has been activated b…
1	stem cell diff	MYO1C	MYO1C	O00159	Unconventional myosin-Ic OS=Homo sapiens OX=9606 GN=MYO1C PE=1 SV=4	41	0.00222686	CSC,U373,U87	+	-1.95613	3.22373	+	+	+			+	Unconventional myosin-Ic; Myosins are actin-based motor molecules with ATPase activity. Unconventional myosins serve in intracellular movements. Their highly divergent tails are presumed to bind to membranous compartments, which would be moved relative to actin filaments. Involved in glucose transporter recycling in response to insulin by regulating movement of intracellular GLUT4-containing vesi…
8	adhesion, migration	ARVCF	ARVC	O00192	Armadillo repeat protein deleted in velo-cardio-facial syndrome OS=Homo sapiens OX=9606 GN=ARVCF PE=1 SV=1	5	0.000344701	CSC		0								Armadillo repeat protein deleted in velo-cardio-facial syndrome; Involved in protein-protein interactions at adherens junctions; Belongs to the beta-catenin family.
7	stem cell diff	PSMD12	PSD12	O00232	26S proteasome non-ATPase regulatory subunit 12 OS=Homo sapiens OX=9606 GN=PSMD12 PE=1 SV=3	63	0.000374754	CSC,U373,U87		0								Proteasome (prosome, macropain) 26S subunit, non-ATPase, 12; Component of the 26S proteasome, a multiprotein complex involved in the ATP-dependent degradation of ubiquitinated proteins. This complex plays a key role in the maintenance of protein homeostasis by removing misfolded or damaged proteins, which could impair cellular functions, and by removing proteins whose functions are no longer requ…
8	memb dock, signaling, communication	KRIT1	KRIT1	O00522	Krev interaction trapped protein 1 OS=Homo sapiens OX=9606 GN=KRIT1 PE=1 SV=2	9	0.000183849	CSC		0								Cerebral cavernous malformations 1 protein; Component of the CCM signaling pathway which is a crucial regulator of heart and vessel formation and integrity (By similarity). Negative regulator of angiogenesis. Inhibits endothelial proliferation, apoptosis, migration, lumen formation and sprouting angiogenesis in primary endothelial cells. Promotes AKT phosphorylation in a NOTCH-dependent and indep…
1	adhesion, migration	SDCBP	SDCB1	O00560	Syntenin-1 OS=Homo sapiens OX=9606 GN=SDCBP PE=1 SV=1	21	0.00162326	CSC,U373,U87		0						277		Pro-TGF-alpha cytoplasmic domain-interacting protein 18; Multifunctional adapter protein involved in diverse array of functions including trafficking of transmembrane proteins, neuro and immunomodulation, exosome biogenesis, and tumorigenesis. Positively regulates TGFB1- mediated SMAD2/3 activation and TGFB1-induced epithelial-to- mesenchymal transition (EMT) and cell migration in various cell ty…
7	RNA processing	NOP56	NOP56	O00567	Nucleolar protein 56 OS=Homo sapiens OX=9606 GN=NOP56 PE=1 SV=4	79	0.000910557	CSC		0								NOP56 ribonucleoprotein; Involved in the early to middle stages of 60S ribosomal subunit biogenesis. Core component of box C/D small nucleolar ribonucleoprotein (snoRNP) particles. Required for the biogenesis of box C/D snoRNAs such U3, U8 and U14 snoRNAs; Belongs to the NOP5/NOP56 family.
7	adhesion, migration	PODXL	PODXL	O00592	Podocalyxin OS=Homo sapiens OX=9606 GN=PODXL PE=1 SV=2	5	1.60737e-05	CSC		0							+	Podocalyxin-like protein 1; Involved in the regulation of both adhesion and cell morphology and cancer progression. Function as an anti-adhesive molecule that maintains an open filtration pathway between neighboring foot processes in the podocyte by charge repulsion. Acts as a pro-adhesive molecule, enhancing the adherence of cells to immobilized ligands, increasing the rate of migration and cell…
7	memb dock, signaling, communication	CYR61	CCN1	O00622	CCN family member 1 OS=Homo sapiens OX=9606 GN=CCN1 PE=1 SV=1	6	8.38685e-05	CSC		0								Insulin-like growth factor-binding protein 10; Promotes cell proliferation, chemotaxis, angiogenesis and cell adhesion. Appears to play a role in wound healing by up- regulating, in skin fibroblasts, the expression of a number of genes involved in angiogenesis, inflammation and matrix remodeling including VEGA-A, VEGA-C, MMP1, MMP3, TIMP1, uPA, PAI-1 and integrins alpha-3 and alpha-5. CYR61-media…
1	adhesion, migration	PPAP2A	PLPP1	O14494	Phospholipid phosphatase 1 OS=Homo sapiens OX=9606 GN=PLPP1 PE=1 SV=1	2	0.000559248	CSC		0								Phosphatidic acid phosphatase type 2A
7	adhesion, migration	ADAM10	ADA10	O14672	Disintegrin and metalloproteinase domain-containing protein 10 OS=Homo sapiens OX=9606 GN=ADAM10 PE=1 SV=1	32	0.00259317	CSC,U373,U87		0								Disintegrin and metalloproteinase domain-containing protein 10; Cleaves the membrane-bound precursor of TNF-alpha at '76-Ala-|-Val-77' to its mature soluble form. Responsible for the proteolytical release of soluble JAM3 from endothelial cells surface. Responsible for the proteolytic release of several other cell-surface proteins, including heparin-binding epidermal growth-like factor, ephrin-A2,…
1	stem cell diff	PSMA7	PSA7	O14818	Proteasome subunit alpha type-7 OS=Homo sapiens OX=9606 GN=PSMA7 PE=1 SV=1	92	0.00361282	CSC,U373,U87		0		+	+					Proteasome (prosome, macropain) subunit, alpha type, 7; Component of the 20S core proteasome complex involved in the proteolytic degradation of most intracellular proteins. This complex plays numerous essential roles within the cell by associating with different regulatory particles. Associated with two 19S regulatory particles, forms the 26S proteasome and thus participates in the ATP-dependent …
1	adhesion, migration	TAX1BP3	TX1B3	O14907	Tax1-binding protein 3 OS=Homo sapiens OX=9606 GN=TAX1BP3 PE=1 SV=2	5	8.36821e-05	U373		0								Tax1 (human T-cell leukemia virus type I) binding protein 3; May regulate a number of protein-protein interactions by competing for PDZ domain binding sites. Binds CTNNB1 and may thereby act as an inhibitor of the Wnt signaling pathway. Competes with LIN7A for KCNJ4 binding, and thereby promotes KCNJ4 internalization. May play a role in the Rho signaling pathway. May play a role in activation of …
8	memb dock, signaling, communication	HGS	HGS	O14964	Hepatocyte growth factor-regulated tyrosine kinase substrate OS=Homo sapiens OX=9606 GN=HGS PE=1 SV=1	40	0.00228931	CSC,U373,U87	+	2.72035	2.47449	+	+				+	Hepatocyte growth factor-regulated tyrosine kinase substrate; Involved in intracellular signal transduction mediated by cytokines and growth factors. When associated with STAM, it suppresses DNA signaling upon stimulation by IL-2 and GM-CSF. Could be a direct effector of PI3-kinase in vesicular pathway via early endosomes and may regulate trafficking to early and late endosomes by recruiting clat…
1	adhesion, migration	ARPC2	ARPC2	O15144	Actin-related protein 2/3 complex subunit 2 OS=Homo sapiens OX=9606 GN=ARPC2 PE=1 SV=1	25	0.00028273	CSC,U373,U87		0							+	Actin related protein 2/3 complex, subunit 2, 34kDa; Functions as actin-binding component of the Arp2/3 complex which is involved in regulation of actin polymerization and together with an activating nucleation-promoting factor (NPF) mediates the formation of branched actin networks. Seems to contact the mother actin filament; Belongs to the ARPC2 family.
7	adhesion, migration	RER1	RER1	O15258	Protein RER1 OS=Homo sapiens OX=9606 GN=RER1 PE=1 SV=1	15	0.0016458	CSC		0							+	Retention in endoplasmic reticulum sorting receptor 1; Involved in the retrieval of endoplasmic reticulum membrane proteins from the early Golgi compartment.
1	memb dock, signaling, communication	STX7	STX7	O15400	Syntaxin-7 OS=Homo sapiens OX=9606 GN=STX7 PE=1 SV=4	19	0.000961728	U373,U87		0							+	Syntaxin 7; May be involved in protein trafficking from the plasma membrane to the early endosome (EE) as well as in homotypic fusion of endocytic organelles. Mediates the endocytic trafficking from early endosomes to late endosomes and lysosomes; Belongs to the syntaxin family.
7	memb dock, signaling, communication	ABCC4	MRP4	O15439	Multidrug resistance-associated protein 4 OS=Homo sapiens OX=9606 GN=ABCC4 PE=1 SV=3	2	0.000267065	CSC,U373,U87		0								ATP-binding cassette, sub-family C (CFTR/MRP), member 4; May be an organic anion pump relevant to cellular detoxification; ATP binding cassette subfamily C
1	memb dock, signaling, communication	YKT6	YKT6	O15498	Synaptobrevin homolog YKT6 OS=Homo sapiens OX=9606 GN=YKT6 PE=1 SV=1	44	0.00341106	CSC,U373,U87		0								YKT6 v-SNARE homolog (S. cerevisiae); Vesicular soluble NSF attachment protein receptor (v- SNARE) mediating vesicle docking and fusion to a specific acceptor cellular compartment. Functions in endoplasmic reticulum to Golgi transport; as part of a SNARE complex composed of GOSR1, GOSR2 and STX5. Functions in early/recycling endosome to TGN transport; as part of a SNARE complex composed of BET1L,…
8	adhesion, migration	FABP7	FABP7	O15540	Fatty acid-binding protein, brain OS=Homo sapiens OX=9606 GN=FABP7 PE=1 SV=3	5	0.000106577	CSC		0								Mammary-derived growth inhibitor related; B-FABP could be involved in the transport of a so far unknown hydrophobic ligand with potential morphogenic activity during CNS development. It is required for the establishment of the radial glial fiber system in developing brain, a system that is necessary for the migration of immature neurons to establish cortical layers (By similarity); Fatty acid bin…
7	adhesion, migration	PLXNB1	PLXB1	O43157	Plexin-B1 OS=Homo sapiens OX=9606 GN=PLXNB1 PE=1 SV=3	14	0.000432468	CSC,U373		0								Semaphorin receptor SEP; Receptor for SEMA4D. Plays a role in RHOA activation and subsequent changes of the actin cytoskeleton. Plays a role in axon guidance, invasive growth and cell migration; Belongs to the plexin family.
7	adhesion, migration	NCK2	NCK2	O43639	Cytoplasmic protein NCK2 OS=Homo sapiens OX=9606 GN=NCK2 PE=1 SV=2	40	0.000615439	CSC		0								Growth factor receptor-bound protein 4; Adapter protein which associates with tyrosine- phosphorylated growth factor receptors or their cellular substrates. Maintains low levels of EIF2S1 phosphorylation by promoting its dephosphorylation by PP1. Plays a role in ELK1- dependent transcriptional activation in response to activated Ras signaling; SH2 domain containing
7	RNA processing	PLRG1	PLRG1	O43660	Pleiotropic regulator 1 OS=Homo sapiens OX=9606 GN=PLRG1 PE=1 SV=1	25	0.000266262	CSC		0								Pleiotropic regulator 1; Component of the PRP19-CDC5L complex that forms an integral part of the spliceosome and is required for activating pre-mRNA splicing.
7	adhesion, migration	STX6	STX6	O43752	Syntaxin-6 OS=Homo sapiens OX=9606 GN=STX6 PE=1 SV=1	26	0.000367651	CSC		0								Syntaxin 6; Involved in intracellular vesicle trafficking; Syntaxins
7	RNA processing	RRP9	U3IP2	O43818	U3 small nucleolar RNA-interacting protein 2 OS=Homo sapiens OX=9606 GN=RRP9 PE=1 SV=1	46	0.00046925	CSC		0								Ribosomal RNA processing 9, small subunit (SSU) processome component, homolog (yeast); Component of a nucleolar small nuclear ribonucleoprotein particle (snoRNP) thought to participate in the processing and modification of pre-ribosomal RNA; Belongs to the WD repeat RRP9 family.
7	RNA processing	AQR	AQR	O60306	RNA helicase aquarius OS=Homo sapiens OX=9606 GN=AQR PE=1 SV=4	21	1.0269e-05	CSC		0								Aquarius intron-binding spliceosomal factor; Intron-binding spliceosomal protein required to link pre-mRNA splicing and snoRNP (small nucleolar ribonucleoprotein) biogenesis. Plays a key role in position-dependent assembly of intron-encoded box C/D small snoRNP, splicing being required for snoRNP assembly. May act by helping the folding of the snoRNA sequence. Binds to intron of pre-mRNAs in a se…
1	memb dock, signaling, communication	NRP2	NRP2	O60462	Neuropilin-2 OS=Homo sapiens OX=9606 GN=NRP2 PE=1 SV=3	10	2.21116e-05	CSC,U373,U87	+	-3.32458	1.99503	+					+	Vascular endothelial cell growth factor 165 receptor 2; High affinity receptor for semaphorins 3C, 3F, VEGF-165 and VEGF-145 isoforms of VEGF, and the PLGF-2 isoform of PGF.
8	adhesion, migration - mem dock, signaling	SRGAP2	SRGP2	O75044	SLIT-ROBO Rho GTPase-activating protein 2 OS=Homo sapiens OX=9606 GN=SRGAP2 PE=1 SV=3	5	0.000194069	CSC		0								SLIT-ROBO Rho GTPase activating protein 2; RAC1 GTPase activating protein (GAP) that binds and deforms membranes, and regulates actin dynamics to regulate cell migration and differentiation. Plays an important role in different aspects of neuronal morphogenesis and migration mainly during development of the cerebral cortex. This includes the biogenesis of neurites, where it is required for both a…
1	adhesion, migration	WDR1	WDR1	O75083	WD repeat-containing protein 1 OS=Homo sapiens OX=9606 GN=WDR1 PE=1 SV=4	22	0.000357239	CSC,U373,U87		0							+	WD repeat-containing protein 1; Induces disassembly of actin filaments in conjunction with ADF/cofilin family proteins. Enhances cofilin-mediated actin severing (By similarity). Involved in cytokinesis. Involved in chemotactic cell migration by restricting lamellipodial membrane protrusions. Involved in myocardium sarcomere organization. Required for cardiomyocyte growth and maintenance (By simil…
7	adhesion, migration	FZD7	FZD7	O75084	Frizzled-7 OS=Homo sapiens OX=9606 GN=FZD7 PE=1 SV=2	11	0.000348046	CSC		0								Frizzled class receptor 7; Receptor for Wnt proteins. Most of frizzled receptors are coupled to the beta-catenin canonical signaling pathway, which leads to the activation of disheveled proteins, inhibition of GSK- 3 kinase, nuclear accumulation of beta-catenin and activation of Wnt target genes. A second signaling pathway involving PKC and calcium fluxes has been seen for some family members, bu…
8	adhesion, migration	SLIT1	SLIT1	O75093	Slit homolog 1 protein OS=Homo sapiens OX=9606 GN=SLIT1 PE=1 SV=4	8	1.09869e-05	CSC,U373	+	10.6493	4.0584	+	+					Multiple epidermal growth factor-like domains protein 4; Thought to act as molecular guidance cue in cellular migration, and function appears to be mediated by interaction with roundabout homolog receptors. During neural development involved in axonal navigation at the ventral midline of the neural tube and projection of axons to different regions (By similarity). SLIT1 and SLIT2 together seem to…
7	adhesion, migration	LRP4	LRP4	O75096	Low-density lipoprotein receptor-related protein 4 OS=Homo sapiens OX=9606 GN=LRP4 PE=1 SV=4	1	0	CSC		0							+	Low density lipoprotein receptor-related protein 4; Mediates SOST-dependent inhibition of bone formation. Functions as a specific facilitator of SOST-mediated inhibition of Wnt signaling. Plays a key role in the formation and the maintenance of the neuromuscular junction (NMJ), the synapse between motor neuron and skeletal muscle. Directly binds AGRIN and recruits it to the MUSK signaling complex…
8	RNA processing	CPNE3	CPNE3	O75131	Copine-3 OS=Homo sapiens OX=9606 GN=CPNE3 PE=1 SV=1	1	0	CSC,U373,U87	+	1.52882	3.93688	+	+	+			+	Copine III; Calcium-dependent phospholipid-binding protein that plays a role in ERBB2-mediated tumor cell migration in response to growth factor heregulin stimulation; Belongs to the copine family.
7	RNA processing	PRPF40A	PR40A	O75400	Pre-mRNA-processing factor 40 homolog A OS=Homo sapiens OX=9606 GN=PRPF40A PE=1 SV=2	22	0.000126098	CSC		0								PRP40 pre-mRNA processing factor 40 homolog A (S. cerevisiae); Binds to WASL/N-WASP and suppresses its translocation from the nucleus to the cytoplasm, thereby inhibiting its cytoplasmic function (By similarity). Plays a role in the regulation of cell morphology and cytoskeletal organization. Required in the control of cell shape and migration. May play a role in cytokinesis. May be involved in p…
7	RNA processing	SF3B1	SF3B1	O75533	Splicing factor 3B subunit 1 OS=Homo sapiens OX=9606 GN=SF3B1 PE=1 SV=3	54	0.00351239	CSC		0								Pre-mRNA-splicing factor SF3b 155 kDa subunit; Involved in pre-mRNA splicing as a component of the splicing factor SF3B complex. SF3B complex is required for 'A' complex assembly formed by the stable binding of U2 snRNP to the branchpoint sequence (BPS) in pre-mRNA. Sequence independent binding of SF3A/SF3B complex upstream of the branch site is essential, it may anchor U2 snRNP to the pre-mRNA. …
7	RNA processing	SNRNP200	U520	O75643	U5 small nuclear ribonucleoprotein 200 kDa helicase OS=Homo sapiens OX=9606 GN=SNRNP200 PE=1 SV=2	39	0.00038712	CSC,U373	+	4.78823	1.56303							Activating signal cointegrator 1 complex subunit 3-like 1; RNA helicase that plays an essential role in pre-mRNA splicing as component of the U5 snRNP and U4/U6-U5 tri-snRNP complexes. Involved in spliceosome assembly, activation and disassembly. Mediates changes in the dynamic network of RNA-RNA interactions in the spliceosome. Catalyzes the ATP-dependent unwinding of U4/U6 RNA duplices, an esse…
7	RNA processing	RSL1D1	RL1D1	O76021	Ribosomal L1 domain-containing protein 1 OS=Homo sapiens OX=9606 GN=RSL1D1 PE=1 SV=3	45	0.000100334	CSC		0								Cellular senescence-inhibited gene protein; Regulates cellular senescence through inhibition of PTEN translation. Acts as a pro-apoptotic regulator in response to DNA damage; Belongs to the universal ribosomal protein uL1 family. Highly divergent.
7	adhesion, migration	MTA2	MTA2	O94776	Metastasis-associated protein MTA2 OS=Homo sapiens OX=9606 GN=MTA2 PE=1 SV=1	14	7.26615e-06	CSC		0								P53 target protein in deacetylase complex; May be involved in the regulation of gene expression as repressor and activator. The repression might be related to covalent modification of histone proteins; GATA zinc finger domain containing
7	RNA processing	PRPF6	PRP6	O94906	Pre-mRNA-processing factor 6 OS=Homo sapiens OX=9606 GN=PRPF6 PE=1 SV=1	20	4.44085e-05	CSC		0								Androgen receptor N-terminal domain-transactivating protein 1; Involved in pre-mRNA splicing as component of the U4/U6- U5 tri-snRNP complex, one of the building blocks of the spliceosome. Enhances dihydrotestosterone-induced transactivation activity of AR, as well as dexamethasone-induced transactivation activity of NR3C1, but does not affect estrogen-induced transactivation; U5 small nucleolar …
1	RNA processing	ELP1	ELP1	O95163	Elongator complex protein 1 OS=Homo sapiens OX=9606 GN=ELP1 PE=1 SV=3	2	1.22623e-06	U373		0								Inhibitor of kappa light polypeptide gene enhancer in B-cells, kinase complex-associated protein; May act as a scaffold protein that may assemble active IKK-MAP3K14 complexes (IKKA, IKKB and MAP3K14/NIK); Belongs to the ELP1/IKA1 family.
7	adhesion, migration	NTN1	NET1	O95631	Netrin-1 OS=Homo sapiens OX=9606 GN=NTN1 PE=1 SV=2	19	0.000407915	CSC		0								Epididymis tissue protein Li 131P; Netrins control guidance of CNS commissural axons and peripheral motor axons. Its association with either DCC or some UNC5 receptors will lead to axon attraction or repulsion, respectively. It also serve as a survival factor via its association with its receptors which prevent the initiation of apoptosis. Involved in tumorigenesis by regulating apoptosis.
1	memb dock, signaling, communication	OXSR1	OXSR1	O95747	Serine/threonine-protein kinase OSR1 OS=Homo sapiens OX=9606 GN=OXSR1 PE=1 SV=1	3	0.000898439	CSC,U373,U87		0							+	Oxidative stress-responsive 1 protein; Regulates downstream kinases in response to environmental stress. May also have a function in regulating the actin cytoskeleton; Belongs to the protein kinase superfamily. STE Ser/Thr protein kinase family. STE20 subfamily.
8	adhesion, migration	MAP4K4	M4K4	O95819	Mitogen-activated protein kinase kinase kinase kinase 4 OS=Homo sapiens OX=9606 GN=MAP4K4 PE=1 SV=2	7	8.73062e-05	CSC,U373,U87	+	5.31737	4.39988	+	+	+				Mitogen-activated protein kinase kinase kinase kinase 4; Serine/threonine kinase that may play a role in the response to environmental stress and cytokines such as TNF-alpha. Appears to act upstream of the JUN N-terminal pathway. Phosphorylates SMAD1 on Thr-322; Belongs to the protein kinase superfamily. STE Ser/Thr protein kinase family. STE20 subfamily.
1	adhesion, migration	F10	FA10	P00742	Coagulation factor X OS=Homo sapiens OX=9606 GN=F10 PE=1 SV=2	5	0.000135168	U373,U87		0		+						Coagulation factor X; Factor Xa is a vitamin K-dependent glycoprotein that converts prothrombin to thrombin in the presence of factor Va, calcium and phospholipid during blood clotting; Gla domain containing
1	stem cell diff	ASS1	ASSY	P00966	Argininosuccinate synthase OS=Homo sapiens OX=9606 GN=ASS1 PE=1 SV=2	15	0.000956925	U373,U87		0								Argininosuccinate synthase 1; One of the enzymes of the urea cycle, the metabolic pathway transforming neurotoxic amonia produced by protein catabolism into inocuous urea in the liver of ureotelic animals. Catalyzes the formation of arginosuccinate from aspartate, citrulline and ATP and together with ASL it is responsible for the biosynthesis of arginine in most body tissues; Belongs to the argin…
8	memb dock, signaling, communication	AGT	ANGT	P01019	Angiotensinogen OS=Homo sapiens OX=9606 GN=AGT PE=1 SV=1	26	0.000932149	CSC		0								Angiotensinogen (serpin peptidase inhibitor, clade A, member 8); Essential component of the renin-angiotensin system (RAS), a potent regulator of blood pressure, body fluid and electrolyte homeostasis; Endogenous ligands
8	adhesion, migration - mem dock, signaling	TIMP1	TIMP1	P01033	Metalloproteinase inhibitor 1 OS=Homo sapiens OX=9606 GN=TIMP1 PE=1 SV=1	15	0.000114899	CSC		0								Tissue inhibitor of metalloproteinases 1; Metalloproteinase inhibitor that functions by forming one to one complexes with target metalloproteinases, such as collagenases, and irreversibly inactivates them by binding to their catalytic zinc cofactor. Acts on MMP1, MMP2, MMP3, MMP7, MMP8, MMP9, MMP10, MMP11, MMP12, MMP13 and MMP16. Does not act on MMP14. Also functions as a growth factor that regul…
8	memb dock, signaling, communication	KRAS	RASK	P01116	GTPase KRas OS=Homo sapiens OX=9606 GN=KRAS PE=1 SV=1	87	0.010407	CSC		0								Kirsten rat sarcoma viral oncogene homolog; Ras proteins bind GDP/GTP and possess intrinsic GTPase activity. Plays an important role in the regulation of cell proliferation. Plays a role in promoting oncogenic events by inducing transcriptional silencing of tumor suppressor genes (TSGs) in colorectal cancer (CRC) cells in a ZNF304-dependent manner; Belongs to the small GTPase superfamily. Ras fam…
1	memb dock, signaling, communication	HLA-DRB1	DRB	P01911	HLA class II histocompatibility antigen, DRB1 beta chain OS=Homo sapiens OX=9606 GN=HLA-DRB1 PE=1 SV=2	23	0.000407865	U373,U87		0								HLA class II histocompatibility antigen, DRB1-15 beta chain; Binds peptides derived from antigens that access the endocytic route of antigen presenting cells (APC) and presents them on the cell surface for recognition by the CD4 T-cells. The peptide binding cleft accommodates peptides of 10-30 residues. The peptides presented by MHC class II molecules are generated mostly by degradation of protei…
7	memb dock, signaling, communication	FTH1	FRIH	P02794	Ferritin heavy chain OS=Homo sapiens OX=9606 GN=FTH1 PE=1 SV=2	20	0.00146584	CSC,U373,U87		0								Cell proliferation-inducing gene 15 protein; Stores iron in a soluble, non-toxic, readily available form. Important for iron homeostasis. Has ferroxidase activity. Iron is taken up in the ferrous form and deposited as ferric hydroxides after oxidation. Also plays a role in delivery of iron to cells. Mediates iron uptake in capsule cells of the developing kidney (By similarity); Belongs to the fer…
1	adhesion, migration	ANXA1	ANXA1	P04083	Annexin A1 OS=Homo sapiens OX=9606 GN=ANXA1 PE=1 SV=2	12	0.000363234	CSC,U373,U87	+	-2.18058	1.90173	+	+			251	+	Phospholipase A2 inhibitory protein; Plays important roles in the innate immune response as effector of glucocorticoid-mediated responses and regulator of the inflammatory process. Has anti-inflammatory activity. Plays a role in glucocorticoid-mediated down- regulation of the early phase of the inflammatory response (By similarity). Promotes resolution of inflammation and wound healing. Functions…
7	adhesion, migration	PRNP	PRIO	P04156	Major prion protein OS=Homo sapiens OX=9606 GN=PRNP PE=1 SV=1	36	0.00493619	CSC,U87		0								Major prion protein; Its primary physiological function is unclear. May play a role in neuronal development and synaptic plasticity. May be required for neuronal myelin sheath maintenance. May promote myelin homeostasis through acting as a agonist for ADGRG6 receptor. May play a role in iron uptake and iron homeostasis. Soluble oligomers are toxic to cultured neuroblastoma cells and induce apopto…
7	memb dock, signaling, communication	SOD2	SODM	P04179	Superoxide dismutase [Mn], mitochondrial OS=Homo sapiens OX=9606 GN=SOD2 PE=1 SV=3	37	0.00253503	CSC,U87		0								Superoxide dismutase [Mn], mitochondrial; Destroys superoxide anion radicals which are normally produced within the cells and which are toxic to biological systems.
7	memb dock, signaling, communication	S100B	S100B	P04271	Protein S100-B OS=Homo sapiens OX=9606 GN=S100B PE=1 SV=2	17	0.00126051	CSC		0							+	S100 calcium binding protein B; Weakly binds calcium but binds zinc very tightly- distinct binding sites with different affinities exist for both ions on each monomer. Physiological concentrations of potassium ion antagonize the binding of both divalent cations, especially affecting high-affinity calcium-binding sites. Binds to and initiates the activation of STK38 by releasing autoinhibitory int…
1	adhesion, migration	ITGB3	ITB3	P05106	Integrin beta-3 OS=Homo sapiens OX=9606 GN=ITGB3 PE=1 SV=2	92	0.00760178	U373,U87		0								Integrin, beta 3 (platelet glycoprotein IIIa, antigen CD61); Integrin alpha-V/beta-3 (ITGAV:ITGB3) is a receptor for cytotactin, fibronectin, laminin, matrix metalloproteinase-2, osteopontin, osteomodulin, prothrombin, thrombospondin, vitronectin and von Willebrand factor. Integrin alpha-IIb/beta-3 (ITGA2B:ITGB3) is a receptor for fibronectin, fibrinogen, plasminogen, prothrombin, thrombospondin …
8	adhesion, migration	BCHE	CHLE	P06276	Cholinesterase OS=Homo sapiens OX=9606 GN=BCHE PE=1 SV=1	2	0	CSC		0								Acylcholine acylhydrolase; Esterase with broad substrate specificity. Contributes to the inactivation of the neurotransmitter acetylcholine. Can degrade neurotoxic organophosphate esters; Belongs to the type-B carboxylesterase/lipase family.
1	memb dock, signaling, communication	GSN	GELS	P06396	Gelsolin OS=Homo sapiens OX=9606 GN=GSN PE=1 SV=1	22	0.000888074	U373,U87		0		+			+	225		Actin-depolymerizing factor; Calcium-regulated, actin-modulating protein that binds to the plus (or barbed) ends of actin monomers or filaments, preventing monomer exchange (end-blocking or capping). It can promote the assembly of monomers into filaments (nucleation) as well as sever filaments already formed. Plays a role in ciliogenesis; Gelsolin/villins
1	adhesion, migration - mem dock, signaling	S100A6	S10A6	P06703	Protein S100-A6 OS=Homo sapiens OX=9606 GN=S100A6 PE=1 SV=1	7	0.000321439	U373,U87		0								Prolactin receptor-associated protein; May function as calcium sensor and modulator, contributing to cellular calcium signaling. May function by interacting with other proteins, such as TPR-containing proteins, and indirectly play a role in many physiological processes such as the reorganization of the actin cytoskeleton and in cell motility. Binds 2 calcium ions. Calcium binding is cooperative; …
8	memb dock, signaling, communication	GPI	G6PI	P06744	Glucose-6-phosphate isomerase OS=Homo sapiens OX=9606 GN=GPI PE=1 SV=4	41	0.00114916	CSC,U373,U87	+	1.95467	2.59961	+	+			214		Glucose-6-phosphate isomerase; Besides it's role as a glycolytic enzyme, mammalian GPI can function as a tumor-secreted cytokine and an angiogenic factor (AMF) that stimulates endothelial cell motility. GPI is also a neurotrophic factor (Neuroleukin) for spinal and sensory neurons.
1	stem cell diff	NPM1	NPM	P06748	Nucleophosmin OS=Homo sapiens OX=9606 GN=NPM1 PE=1 SV=2	54	0.00527141	CSC,U373,U87	+	-1.7755	2.16438	+	+					Nucleophosmin (nucleolar phosphoprotein B23, numatrin); Involved in diverse cellular processes such as ribosome biogenesis, centrosome duplication, protein chaperoning, histone assembly, cell proliferation, and regulation of tumor suppressors p53/TP53 and ARF. Binds ribosome presumably to drive ribosome nuclear export. Associated with nucleolar ribonucleoprotein structures and bind single-strande…
1	adhesion, migration	GPX1	GPX1	P07203	Glutathione peroxidase 1 OS=Homo sapiens OX=9606 GN=GPX1 PE=1 SV=4	21	0.000750878	CSC,U373,U87	+	-1.08321	1.87605	+						Cellular glutathione peroxidase; Protects the hemoglobin in erythrocytes from oxidative breakdown; Belongs to the glutathione peroxidase family.
1	memb dock, signaling, communication	ANXA2	ANXA2	P07355	Annexin A2 OS=Homo sapiens OX=9606 GN=ANXA2 PE=1 SV=2	27	0.00242914	CSC,U373,U87	+	-1.82785	1.80064	+				337	+	Placental anticoagulant protein IV; Calcium-regulated membrane-binding protein whose affinity for calcium is greatly enhanced by anionic phospholipids. It binds two calcium ions with high affinity. May be involved in heat-stress response. Inhibits PCSK9-enhanced LDLR degradation, probably reduces PCSK9 protein levels via a translational mechanism but also competes with LDLR for binding with PCSK9…
8	adhesion, migration	YES1	YES	P07947	Tyrosine-protein kinase Yes OS=Homo sapiens OX=9606 GN=YES1 PE=1 SV=3	48	0.00088874	CSC,U373,U87	+	1.25573	2.25903	+	+					YES proto-oncogene 1, Src family tyrosine kinase; Non-receptor protein tyrosine kinase that is involved in the regulation of cell growth and survival, apoptosis, cell-cell adhesion, cytoskeleton remodeling, and differentiation. Stimulation by receptor tyrosine kinases (RTKs) including EGRF, PDGFR, CSF1R and FGFR leads to recruitment of YES1 to the phosphorylated receptor, and activation and phosp…
7	adhesion, migration	IGF1R	IGF1R	P08069	Insulin-like growth factor 1 receptor OS=Homo sapiens OX=9606 GN=IGF1R PE=1 SV=1	47	0.00230379	CSC		0								Insulin-like growth factor 1 receptor; Receptor tyrosine kinase which mediates actions of insulin-like growth factor 1 (IGF1). Binds IGF1 with high affinity and IGF2 and insulin (INS) with a lower affinity. The activated IGF1R is involved in cell growth and survival control. IGF1R is crucial for tumor transformation and survival of malignant cell. Ligand binding activates the receptor kinase, lea…
8	adhesion, migration	NGFR	TNR16	P08138	Tumor necrosis factor receptor superfamily member 16 OS=Homo sapiens OX=9606 GN=NGFR PE=1 SV=1	22	0.00176817	CSC		0								Tumor necrosis factor receptor superfamily member 16; Plays a role in the regulation of the translocation of GLUT4 to the cell surface in adipocytes and skeletal muscle cells in response to insulin, probably by regulating RAB31 activity, and thereby contributes to the regulation of insulin-dependent glucose uptake (By similarity). Low affinity receptor which can bind to NGF, BDNF, NT-3, and NT-4.…
1	memb dock, signaling, communication	PLEK	PLEK	P08567	Pleckstrin OS=Homo sapiens OX=9606 GN=PLEK PE=1 SV=3	22	0.000590762	U373,U87		0								Platelet 47 kDa protein; Major protein kinase C substrate of platelets; Pleckstrin homology domain containing
7	memb dock, signaling, communication	COL4A2	CO4A2	P08572	Collagen alpha-2(IV) chain OS=Homo sapiens OX=9606 GN=COL4A2 PE=1 SV=4	35	0.00201007	CSC		0								Collagen alpha-2(IV) chain; Type IV collagen is the major structural component of glomerular basement membranes (GBM), forming a 'chicken-wire' meshwork together with laminins, proteoglycans and entactin/nidogen.
1	adhesion, migration	VIM	VIME	P08670	Vimentin OS=Homo sapiens OX=9606 GN=VIM PE=1 SV=4	14	0.000374733	CSC,U373,U87		0								Vimentin; Vimentins are class-III intermediate filaments found in various non-epithelial cells, especially mesenchymal cells. Vimentin is attached to the nucleus, endoplasmic reticulum, and mitochondria, either laterally or terminally.
8	adhesion, migration	CD63	CD63	P08962	CD63 antigen OS=Homo sapiens OX=9606 GN=CD63 PE=1 SV=2	20	0.0013122	CSC,U87		0						306		Lysosomal-associated membrane protein 3; Functions as cell surface receptor for TIMP1 and plays a role in the activation of cellular signaling cascades. Plays a role in the activation of ITGB1 and integrin signaling, leading to the activation of AKT, FAK/PTK2 and MAP kinases. Promotes cell survival, reorganization of the actin cytoskeleton, cell adhesion, spreading and migration, via its role in …
7	adhesion, migration	HMGB1	HMGB1	P09429	High mobility group protein B1 OS=Homo sapiens OX=9606 GN=HMGB1 PE=1 SV=3	23	0.00167488	CSC,U373,U87		0								High mobility group protein B1; Multifunctional redox sensitive protein with various roles in different cellular compartments. In the nucleus is one of the major chromatin-associated non-histone proteins and acts as a DNA chaperone involved in replication, transcription, chromatin remodeling, V(D)J recombination, DNA repair and genome stability. Proposed to be an universal biosensor for nucleic a…
7	memb dock, signaling, communication	CNP	CN37	P09543	2,3-cyclic-nucleotide 3-phosphodiesterase OS=Homo sapiens OX=9606 GN=CNP PE=1 SV=2	1	0	CSC,U373,U87		0								2',3'-cyclic nucleotide 3' phosphodiesterase; May participate in RNA metabolism in the myelinating cell, CNP is the third most abundant protein in central nervous system myelin.
7	RNA processing	SNRPA1	RU2A	P09661	U2 small nuclear ribonucleoprotein A OS=Homo sapiens OX=9606 GN=SNRPA1 PE=1 SV=2	35	0.000145877	CSC		0								Small nuclear ribonucleoprotein polypeptide A; This protein is associated with sn-RNP U2. It helps the A' protein to bind stem loop IV of U2 snRNA; Belongs to the U2 small nuclear ribonucleoprotein A family.
7	adhesion, migration - mem dock, signaling	RAP2A	RAP2A	P10114	Ras-related protein Rap-2a OS=Homo sapiens OX=9606 GN=RAP2A PE=1 SV=1	8	0.00012139	CSC,U87		0		+					+	RAP2A, member of RAS oncogene family; Small GTP-binding protein which cycles between a GDP- bound inactive and a GTP-bound active form. In its active form interacts with and regulates several effectors including MAP4K4, MINK1 and TNIK. Part of a signaling complex composed of NEDD4, RAP2A and TNIK which regulates neuronal dendrite extension and arborization during development. More generally, it i…
1	memb dock, signaling, communication	RRAS	RRAS	P10301	Ras-related protein R-Ras OS=Homo sapiens OX=9606 GN=RRAS PE=1 SV=1	23	0.000729131	CSC,U373,U87		0		+		+			+	Related RAS viral (r-ras) oncogene homolog; Regulates the organization of the actin cytoskeleton. With OSPBL3, modulates integrin beta-1 (ITGB1) activity; Belongs to the small GTPase superfamily. Ras family.
8	RNA processing	PTPRF	PTPRF	P10586	Receptor-type tyrosine-protein phosphatase F OS=Homo sapiens OX=9606 GN=PTPRF PE=1 SV=2	7	0.000668814	CSC		0							+	Protein tyrosine phosphatase, receptor type, F; Possible cell adhesion receptor. It possesses an intrinsic protein tyrosine phosphatase activity (PTPase) and dephosphorylates EPHA2 regulating its activity; Fibronectin type III domain containing
8	adhesion, migration	LAMC1	LAMC1	P11047	Laminin subunit gamma-1 OS=Homo sapiens OX=9606 GN=LAMC1 PE=1 SV=3	35	0.00124208	CSC,U373,U87	+	1.46142	2.51762	+	+				+	Laminin, gamma 1 (formerly LAMB2); Binding to cells via a high affinity receptor, laminin is thought to mediate the attachment, migration and organization of cells into tissues during embryonic development by interacting with other extracellular matrix components.
8	reg gene express	HSPA8	HSP7C	P11142	Heat shock cognate 71 kDa protein OS=Homo sapiens OX=9606 GN=HSPA8 PE=1 SV=1	122	0.0281437	CSC,U373,U87		0						363		Lipopolysaccharide-associated protein 1; Molecular chaperone implicated in a wide variety of cellular processes, including protection of the proteome from stress, folding and transport of newly synthesized polypeptides, activation of proteolysis of misfolded proteins and the formation and dissociation of protein complexes. Plays a pivotal role in the protein quality control system, ensuring the c…
1	adhesion, migration	ACE	ACE	P12821	Angiotensin-converting enzyme OS=Homo sapiens OX=9606 GN=ACE PE=1 SV=1	9	0.000507431	U373,U87		0							+	Angiotensin I converting enzyme; Converts angiotensin I to angiotensin II by release of the terminal His-Leu, this results in an increase of the vasoconstrictor activity of angiotensin. Also able to inactivate bradykinin, a potent vasodilator. Has also a glycosidase activity which releases GPI-anchored proteins from the membrane by cleaving the mannose linkage in the GPI moiety; CD molecules
1	adhesion, migration	F3	TF	P13726	Tissue factor OS=Homo sapiens OX=9606 GN=F3 PE=1 SV=1	11	0.000380573	CSC,U373,U87		0							+	Coagulation factor III (thromboplastin, tissue factor); Initiates blood coagulation by forming a complex with circulating factor VII or VIIa. The [TF:VIIa] complex activates factors IX or X by specific limited protolysis. TF plays a role in normal hemostasis by initiating the cell-surface assembly and propagation of the coagulation protease cascade.
7	adhesion, migration - memb dock, signaling	CD99	CD99	P14209	CD99 antigen OS=Homo sapiens OX=9606 GN=CD99 PE=1 SV=1	4	0.000903908	CSC,U373,U87		0								T-cell surface glycoprotein E2; Involved in T-cell adhesion processes and in spontaneous rosette formation with erythrocytes. Plays a role in a late step of leukocyte extravasation helping leukocytes to overcome the endothelial basement membrane. Acts at the same site as, but independently of, PECAM1. Involved in T-cell adhesion processes (By similarity); Blood group antigens
8	RNA processing	ATP1B2	AT1B2	P14415	Sodium/potassium-transporting ATPase subunit beta-2 OS=Homo sapiens OX=9606 GN=ATP1B2 PE=1 SV=3	11	0.000123645	CSC		0								Sodium/potassium-transporting ATPase subunit beta-2; This is the non-catalytic component of the active enzyme, which catalyzes the hydrolysis of ATP coupled with the exchange of Na(+) and K(+) ions across the plasma membrane. The exact function of the beta-2 subunit is not known; ATPase Na+/K+ transporting subunits
8	memb dock, signaling, communication	GLUL	GLNA	P15104	Glutamine synthetase OS=Homo sapiens OX=9606 GN=GLUL PE=1 SV=4	28	0.00245679	CSC		0								Glutamate--ammonia ligase; This enzyme has 2 functions: it catalyzes the production of glutamine and 4-aminobutanoate (gamma-aminobutyric acid, GABA), the latter in a pyridoxal phosphate-independent manner (By similarity). Essential for proliferation of fetal skin fibroblasts; Belongs to the glutamine synthetase family.
7	RNA processing	PVR	PVR	P15151	Poliovirus receptor OS=Homo sapiens OX=9606 GN=PVR PE=1 SV=2	5	7.33778e-05	CSC,U373		0								Nectin-like protein 5; Mediates NK cell adhesion and triggers NK cell effector functions. Binds two different NK cell receptors: CD96 and CD226. These interactions accumulates at the cell-cell contact site, leading to the formation of a mature immunological synapse between NK cell and target cell. This may trigger adhesion and secretion of lytic granules and IFN-gamma and activate cytoxicity of a…
1	adhesion, migration - mem dock, signaling	RAC2	RAC2	P15153	Ras-related C3 botulinum toxin substrate 2 OS=Homo sapiens OX=9606 GN=RAC2 PE=1 SV=1	47	0.00145532	U373,U87		0		+					+	Ras-related C3 botulinum toxin substrate 2 (rho family, small GTP binding protein Rac2); Plasma membrane-associated small GTPase which cycles between an active GTP-bound and inactive GDP-bound state. In active state binds to a variety of effector proteins to regulate cellular responses, such as secretory processes, phagocytose of apoptotic cells and epithelial cell polarization. Augments the prod…
8	adhesion, migration	POR	NCPR	P16435	NADPH--cytochrome P450 reductase OS=Homo sapiens OX=9606 GN=POR PE=1 SV=2	5	0.00279613	CSC		0								NADPH--cytochrome P450 reductase; This enzyme is required for electron transfer from NADP to cytochrome P450 in microsomes. It can also provide electron transfer to heme oxygenase and cytochrome B5; Belongs to the NADPH--cytochrome P450 reductase family.
1	adhesion, migration	ITGA2	ITA2	P17301	Integrin alpha-2 OS=Homo sapiens OX=9606 GN=ITGA2 PE=1 SV=1	40	0.000735115	U373,U87		0								Integrin, alpha 2 (CD49B, alpha 2 subunit of VLA-2 receptor); Integrin alpha-2/beta-1 is a receptor for laminin, collagen, collagen C-propeptides, fibronectin and E-cadherin. It recognizes the proline-hydroxylated sequence G-F-P-G-E-R in collagen. It is responsible for adhesion of platelets and other cells to collagens, modulation of collagen and collagenase gene expression, force generation and …
1	adhesion, migration	LGALS3	LEG3	P17931	Galectin-3 OS=Homo sapiens OX=9606 GN=LGALS3 PE=1 SV=5	26	0.00285986	CSC,U373,U87		0			+					Lectin, galactoside-binding, soluble, 3; Galactose-specific lectin which binds IgE. May mediate with the alpha-3, beta-1 integrin the stimulation by CSPG4 of endothelial cells migration. Together with DMBT1, required for terminal differentiation of columnar epithelial cells during early embryogenesis (By similarity). In the nucleus: acts as a pre-mRNA splicing factor. Involved in acute inflammato…
7	adhesion, migration	IGFBP2	IBP2	P18065	Insulin-like growth factor-binding protein 2 OS=Homo sapiens OX=9606 GN=IGFBP2 PE=1 SV=2	3	8.28156e-06	CSC		0								Insulin-like growth factor binding protein 2, 36kDa; Inhibits IGF-mediated growth and developmental rates. IGF-binding proteins prolong the half-life of the IGFs and have been shown to either inhibit or stimulate the growth promoting effects of the IGFs on cell culture. They alter the interaction of IGFs with their cell surface receptors.
7	RNA processing	RPL35A	RL35A	P18077	60S ribosomal protein L35a OS=Homo sapiens OX=9606 GN=RPL35A PE=1 SV=2	108	0.000238613	CSC		0								Cell growth-inhibiting gene 33 protein; Required for the proliferation and viability of hematopoietic cells. Plays a role in 60S ribosomal subunit formation. The protein was found to bind to both initiator and elongator tRNAs and consequently was assigned to the P site or P and A site.
1	adhesion, migration	VCL	VINC	P18206	Vinculin OS=Homo sapiens OX=9606 GN=VCL PE=1 SV=4	77	0.00478338	CSC,U373,U87	+	-2.11845	1.57451							Metavinculin; Actin filament (F-actin)-binding protein involved in cell-matrix adhesion and cell-cell adhesion. Regulates cell- surface E-cadherin expression and potentiates mechanosensing by the E-cadherin complex. May also play important roles in cell morphology and locomotion; Belongs to the vinculin/alpha-catenin family.
8	adhesion, migration	EIF2AK2	E2AK2	P19525	Interferon-induced, double-stranded RNA-activated protein kinase OS=Homo sapiens OX=9606 GN=EIF2AK2 PE=1 SV=2	10	0.000528568	CSC		0								Interferon-induced, double-stranded RNA-activated protein kinase; IFN-induced dsRNA-dependent serine/threonine-protein kinase which plays a key role in the innate immune response to viral infection and is also involved in the regulation of signal transduction, apoptosis, cell proliferation and differentiation. Exerts its antiviral activity on a wide range of DNA and RNA viruses including hepatiti…
1	memb dock, signaling, communication	HLA-DPA1	DPA1	P20036	HLA class II histocompatibility antigen, DP alpha 1 chain OS=Homo sapiens OX=9606 GN=HLA-DPA1 PE=1 SV=1	15	0.000164974	U373,U87		0								HLA class II histocompatibility antigen, DP alpha 1 chain; Binds peptides derived from antigens that access the endocytic route of antigen presenting cells (APC) and presents them on the cell surface for recognition by the CD4 T-cells. The peptide binding cleft accommodates peptides of 10-30 residues. The peptides presented by MHC class II molecules are generated mostly by degradation of proteins…
7	adhesion, migration - mem dock, signaling	RAB3A	RAB3A	P20336	Ras-related protein Rab-3A OS=Homo sapiens OX=9606 GN=RAB3A PE=1 SV=1	13	0.00123124	CSC		0							+	RAB3A, member RAS oncogene family; Involved in exocytosis by regulating a late step in synaptic vesicle fusion. Could play a role in neurotransmitter release by regulating membrane flow in the nerve terminal; RAB, member RAS oncogene GTPases
7	adhesion, migration - mem dock, signaling	RAB3B	RAB3B	P20337	Ras-related protein Rab-3B OS=Homo sapiens OX=9606 GN=RAB3B PE=1 SV=2	1	0	CSC		0							+	RAB3B, member RAS oncogene family; Protein transport. Probably involved in vesicular traffic (By similarity); RAB, member RAS oncogene GTPases
1	stem cell diff	PSMB1	PSB1	P20618	Proteasome subunit beta type-1 OS=Homo sapiens OX=9606 GN=PSMB1 PE=1 SV=2	52	0.000735105	CSC,U373,U87	+	-0.96065	2.70571	+	+					Proteasome (prosome, macropain) subunit, beta type, 1; Component of the 20S core proteasome complex involved in the proteolytic degradation of most intracellular proteins. This complex plays numerous essential roles within the cell by associating with different regulatory particles. Associated with two 19S regulatory particles, forms the 26S proteasome and thus participates in the ATP-dependent d…
1	adhesion, migration	OGN	MIME	P20774	Mimecan OS=Homo sapiens OX=9606 GN=OGN PE=1 SV=1	6	4.97165e-05	U373,U87		0								Osteoinductive factor; Induces bone formation in conjunction with TGF-beta-1 or TGF-beta-2; Small leucine rich repeat proteoglycans
7	adhesion, migration - mem dock, signaling	PTN	PTN	P21246	Pleiotrophin OS=Homo sapiens OX=9606 GN=PTN PE=1 SV=1	5	0.00127462	CSC		0								Heparin-binding neurite outgrowth-promoting factor 1; Secreted growth factor that induces neurite outgrowth and which is mitogenic for fibroblasts, epithelial, and endothelial cells. Binds anaplastic lymphoma kinase (ALK) which induces MAPK pathway activation, an important step in the anti-apoptotic signaling of PTN and regulation of cell proliferation. Binds to cell-surface target proteins via t…
1	memb dock, signaling, communication	NF1	NF1	P21359	Neurofibromin OS=Homo sapiens OX=9606 GN=NF1 PE=1 SV=2	62	0.00451277	CSC		0							+	Neurofibromatosis-related protein NF-1; Stimulates the GTPase activity of Ras. NF1 shows greater affinity for Ras GAP, but lower specific activity. May be a regulator of Ras activity; Armadillo-like helical domain containing
7	adhesion, migration	CD9	CD9	P21926	CD9 antigen OS=Homo sapiens OX=9606 GN=CD9 PE=1 SV=4	34	0.00369605	CSC,U373,U87		0						328	+	Cell growth-inhibiting gene 2 protein; Involved in platelet activation and aggregation. Regulates paranodal junction formation. Involved in cell adhesion, cell motility and tumor metastasis. Required for sperm-egg fusion; Belongs to the tetraspanin (TM4SF) family.
1	adhesion, migration	ACHE	ACES	P22303	Acetylcholinesterase OS=Homo sapiens OX=9606 GN=ACHE PE=1 SV=1	5	5.62254e-05	U373,U87		0								Acetylcholinesterase (Yt blood group); Terminates signal transduction at the neuromuscular junction by rapid hydrolysis of the acetylcholine released into the synaptic cleft. Role in neuronal apoptosis; Belongs to the type-B carboxylesterase/lipase family.
8	adhesion, migration - mem dock, signaling	PTPRZ1	PTPRZ	P23471	Receptor-type tyrosine-protein phosphatase zeta OS=Homo sapiens OX=9606 GN=PTPRZ1 PE=1 SV=4	8	0.000178363	CSC		0								Protein tyrosine phosphatase, receptor-type, Z polypeptide 1; Protein tyrosine phosphatase that negatively regulates oligodendrocyte precursor proliferation in the embryonic spinal cord. Required for normal differentiation of the precursor cells into mature, fully myelinating oligodendrocytes. May play a role in protecting oligondendrocytes against apoptosis. May play a role in the establishment …
1	adhesion, migration	LAMA2	LAMA2	P24043	Laminin subunit alpha-2 OS=Homo sapiens OX=9606 GN=LAMA2 PE=1 SV=4	32	0.000308432	U373,U87		0							+	Laminin-12 subunit alpha; Binding to cells via a high affinity receptor, laminin is thought to mediate the attachment, migration and organization of cells into tissues during embryonic development by interacting with other extracellular matrix components.
7	adhesion, migration	EDNRB	EDNRB	P24530	Endothelin receptor type B OS=Homo sapiens OX=9606 GN=EDNRB PE=1 SV=1	15	0.00102439	CSC		0							+	Endothelin receptor non-selective type; Non-specific receptor for endothelin 1, 2, and 3. Mediates its action by association with G proteins that activate a phosphatidylinositol-calcium second messenger system; Belongs to the G-protein coupled receptor 1 family. Endothelin receptor subfamily. EDNRB sub-subfamily.
8	adhesion, migration - mem dock, signaling	LAMA1	LAMA1	P25391	Laminin subunit alpha-1 OS=Homo sapiens OX=9606 GN=LAMA1 PE=1 SV=2	42	0.000789038	CSC		0							+	Laminin subunit alpha-1; Binding to cells via a high affinity receptor, laminin is thought to mediate the attachment, migration and organization of cells into tissues during embryonic development by interacting with other extracellular matrix components.
1	stem cell diff	PSMA2	PSA2	P25787	Proteasome subunit alpha type-2 OS=Homo sapiens OX=9606 GN=PSMA2 PE=1 SV=2	77	0.0020966	CSC,U373,U87		0								Proteasome (prosome, macropain) subunit, alpha type, 2; Component of the 20S core proteasome complex involved in the proteolytic degradation of most intracellular proteins. This complex plays numerous essential roles within the cell by associating with different regulatory particles. Associated with two 19S regulatory particles, forms the 26S proteasome and thus participates in the ATP-dependent …
8	adhesion, migration	CTNNA2	CTNA2	P26232	Catenin alpha-2 OS=Homo sapiens OX=9606 GN=CTNNA2 PE=1 SV=5	17	0.000235554	CSC,U87		0								Catenin (cadherin-associated protein), alpha 2; May function as a linker between cadherin adhesion receptors and the cytoskeleton to regulate cell-cell adhesion and differentiation in the nervous system. Regulates morphological plasticity of synapses and cerebellar and hippocampal lamination during development. Functions in the control of startle modulation; Alpha catenins
7	memb dock, signaling, communication	DNMT1	DNMT1	P26358	DNA (cytosine-5)-methyltransferase 1 OS=Homo sapiens OX=9606 GN=DNMT1 PE=1 SV=2	33	0.00260666	CSC		0								DNA (cytosine-5-)-methyltransferase 1; Methylates CpG residues. Preferentially methylates hemimethylated DNA. Associates with DNA replication sites in S phase maintaining the methylation pattern in the newly synthesized strand, that is essential for epigenetic inheritance. Associates with chromatin during G2 and M phases to maintain DNA methylation independently of replication. It is responsible …
1	stem cell diff	PSMA5	PSA5	P28066	Proteasome subunit alpha type-5 OS=Homo sapiens OX=9606 GN=PSMA5 PE=1 SV=3		0.00133023	CSC,U373,U87	+	-0.724967	2.17789	+						Proteasome (prosome, macropain) subunit, alpha type, 5; Component of the 20S core proteasome complex involved in the proteolytic degradation of most intracellular proteins. This complex plays numerous essential roles within the cell by associating with different regulatory particles. Associated with two 19S regulatory particles, forms the 26S proteasome and thus participates in the ATP-dependent …
1	stem cell diff	PSMB4	PSB4	P28070	Proteasome subunit beta type-4 OS=Homo sapiens OX=9606 GN=PSMB4 PE=1 SV=4	54	0.000814372	CSC,U373,U87		0								Proteasome (prosome, macropain) subunit, beta type, 4; Component of the 20S core proteasome complex involved in the proteolytic degradation of most intracellular proteins. This complex plays numerous essential roles within the cell by associating with different regulatory particles. Associated with two 19S regulatory particles, forms the 26S proteasome and thus participates in the ATP-dependent d…
1	adhesion, migration - mem dock, signaling	MAPK1	MK01	P28482	Mitogen-activated protein kinase 1 OS=Homo sapiens OX=9606 GN=MAPK1 PE=1 SV=3	98	0.00668714	CSC,U373,U87		0								Extracellular signal-regulated kinase 2; Serine/threonine kinase which acts as an essential component of the MAP kinase signal transduction pathway. MAPK1/ERK2 and MAPK3/ERK1 are the 2 MAPKs which play an important role in the MAPK/ERK cascade. They participate also in a signaling cascade initiated by activated KIT and KITLG/SCF. Depending on the cellular context, the MAPK/ERK cascade mediates di…
8	adhesion, migration	EPHA3	EPHA3	P29320	Ephrin type-A receptor 3 OS=Homo sapiens OX=9606 GN=EPHA3 PE=1 SV=2	11	2.37115e-05	CSC		0								Tyrosine-protein kinase receptor ETK1; Receptor tyrosine kinase which binds promiscuously membrane-bound ephrin family ligands residing on adjacent cells, leading to contact-dependent bidirectional signaling into neighboring cells. The signaling pathway downstream of the receptor is referred to as forward signaling while the signaling pathway downstream of the ephrin ligand is referred to as reve…
7	adhesion, migration	EPHB2	EPHB2	P29323	Ephrin type-B receptor 2 OS=Homo sapiens OX=9606 GN=EPHB2 PE=1 SV=5	22	0.000587119	CSC,U87		0							+	Developmentally-regulated Eph-related tyrosine kinase; Receptor tyrosine kinase which binds promiscuously transmembrane ephrin-B family ligands residing on adjacent cells, leading to contact-dependent bidirectional signaling into neighboring cells. The signaling pathway downstream of the receptor is referred to as forward signaling while the signaling pathway downstream of the ephrin ligand is re…
8	RNA processing	POLR2B	RPB2	P30876	DNA-directed RNA polymerase II subunit RPB2 OS=Homo sapiens OX=9606 GN=POLR2B PE=1 SV=1	39	0.00105936	CSC,U373		0								Polymerase (RNA) II (DNA directed) polypeptide B, 140kDa; DNA-dependent RNA polymerase catalyzes the transcription of DNA into RNA using the four ribonucleoside triphosphates as substrates. Second largest component of RNA polymerase II which synthesizes mRNA precursors and many functional non-coding RNAs. Proposed to contribute to the polymerase catalytic activity and forms the polymerase active …
8	adhesion, migration	L1CAM	L1CAM	P32004	Neural cell adhesion molecule L1 OS=Homo sapiens OX=9606 GN=L1CAM PE=1 SV=2	21	0.000784725	CSC		0								Neural cell adhesion molecule L1; Neural cell adhesion molecule involved in the dynamics of cell adhesion and in the generation of transmembrane signals at tyrosine kinase receptors. During brain development, critical in multiple processes, including neuronal migration, axonal growth and fasciculation, and synaptogenesis. In the mature brain, plays a role in the dynamics of neuronal structure and…
7	adhesion, migration	PFN2	PROF2	P35080	Profilin-2 OS=Homo sapiens OX=9606 GN=PFN2 PE=1 SV=3	15	0.000101958	CSC		0								Profilin II; Binds to actin and affects the structure of the cytoskeleton. At high concentrations, profilin prevents the polymerization of actin, whereas it enhances it at low concentrations. By binding to PIP2, it inhibits the formation of IP3 and DG.
8	adhesion, migration	CTNNB1	CTNB1	P35222	Catenin beta-1 OS=Homo sapiens OX=9606 GN=CTNNB1 PE=1 SV=1	152	0.0312767	CSC,U373,U87		0		+	+					Catenin (cadherin-associated protein), beta 1, 88kDa; Key downstream component of the canonical Wnt signaling pathway. In the absence of Wnt, forms a complex with AXIN1, AXIN2, APC, CSNK1A1 and GSK3B that promotes phosphorylation on N-terminal Ser and Thr residues and ubiquitination of CTNNB1 via BTRC and its subsequent degradation by the proteasome. In the presence of Wnt ligand, CTNNB1 is not u…
1	adhesion, migration	THBS4	TSP4	P35443	Thrombospondin-4 OS=Homo sapiens OX=9606 GN=THBS4 PE=1 SV=2	5	6.24729e-07	U373,U87		0								Thrombospondin 4; Adhesive glycoprotein that mediates cell-to-cell and cell-to-matrix interactions and is involved in various processes including cellular proliferation, migration, adhesion and attachment, inflammatory response to CNS injury, regulation of vascular inflammation and adaptive responses of the heart to pressure overload and in myocardial function and remodeling. Binds to structural …
7	adhesion, migration	GJC1	CXG1	P36383	Gap junction gamma-1 protein OS=Homo sapiens OX=9606 GN=GJC1 PE=1 SV=2	2	4.40093e-06	CSC		0								Gap junction protein, gamma 1, 45kDa; One gap junction consists of a cluster of closely packed pairs of transmembrane channels, the connexons, through which materials of low MW diffuse from one cell to a neighboring cell; Belongs to the connexin family. Gamma-type subfamily.
8	RNA processing	EIF4A3	IF4A3	P38919	Eukaryotic initiation factor 4A-III OS=Homo sapiens OX=9606 GN=EIF4A3 PE=1 SV=4	58	0.000966611	CSC		0								Eukaryotic translation initiation factor 4A isoform 3; ATP-dependent RNA helicase. Core component of the splicing-dependent multiprotein exon junction complex (EJC) deposited at splice junctions on mRNAs. The EJC is a dynamic structure consisting of core proteins and several peripheral nuclear and cytoplasmic associated factors that join the complex only transiently either during EJC assembly or …
7	adhesion, migration	CD200	OX2G	P41217	OX-2 membrane glycoprotein OS=Homo sapiens OX=9606 GN=CD200 PE=1 SV=4	1	0	CSC		0								OX-2 membrane glycoprotein; Costimulates T-cell proliferation. May regulate myeloid cell activity in a variety of tissues; CD molecules
8	RNA processing	PRCP	PCP	P42785	Lysosomal Pro-X carboxypeptidase OS=Homo sapiens OX=9606 GN=PRCP PE=1 SV=1	6	0.000335556	CSC		0								Prolylcarboxypeptidase (angiotensinase C); Cleaves C-terminal amino acids linked to proline in peptides such as angiotensin II, III and des-Arg9-bradykinin. This cleavage occurs at acidic pH, but enzymatic activity is retained with some substrates at neutral pH; M14 carboxypeptidases
7	adhesion, migration	PAFAH1B1	LIS1	P43034	Platelet-activating factor acetylhydrolase IB subunit alpha OS=Homo sapiens OX=9606 GN=PAFAH1B1 PE=1 SV=2	36	0.00276771	CSC,U373,U87	+	2.17793	1.62587							Platelet-activating factor acetylhydrolase 1b, regulatory subunit 1 (45kDa); Required for proper activation of Rho GTPases and actin polymerization at the leading edge of locomoting cerebellar neurons and postmigratory hippocampal neurons in response to calcium influx triggered via NMDA receptors. Non-catalytic subunit of an acetylhydrolase complex which inactivates platelet- activating factor (P…
7	adhesion, migration	MCAM	MUC18	P43121	Cell surface glycoprotein MUC18 OS=Homo sapiens OX=9606 GN=MCAM PE=1 SV=2	16	0.00012587	CSC,U373,U87		0								S-endo 1 endothelial-associated antigen; Plays a role in cell adhesion, and in cohesion of the endothelial monolayer at intercellular junctions in vascular tissue. Its expression may allow melanoma cells to interact with cellular elements of the vascular system, thereby enhancing hematogeneous tumor spread. Could be an adhesion molecule active in neural crest cells during embryonic development. A…
1	adhesion, migration	CRK	CRK	P46108	Adapter molecule crk OS=Homo sapiens OX=9606 GN=CRK PE=1 SV=2	32	0.000469433	U373,U87		0							+	V-crk avian sarcoma virus CT10 oncogene homolog; Isoform Crk-II: Regulates cell adhesion, spreading and migration. Mediates attachment-induced MAPK8 activation, membrane ruffling and cell motility in a Rac-dependent manner. Involved in phagocytosis of apoptotic cells and cell motility via its interaction with DOCK1 and DOCK4. May regulate the EFNA5-EPHA3 signaling.
8	RNA processing	RPS9	RS9	P46781	40S ribosomal protein S9 OS=Homo sapiens OX=9606 GN=RPS9 PE=1 SV=3	136	0.000595631	CSC,U373,U87	+	2.05932	3.01677	+	+	+				Small ribosomal subunit protein uS4; Ribosomal protein S9
1	adhesion, migration	LIMS1	LIMS1	P48059	LIM and senescent cell antigen-like-containing domain protein 1 OS=Homo sapiens OX=9606 GN=LIMS1 PE=1 SV=4	12	9.13987e-05	U373,U87		0								LIM and senescent cell antigen-like-containing domain protein 1; Adapter protein in a cytoplasmic complex linking beta- integrins to the actin cytoskeleton, bridges the complex to cell surface receptor tyrosine kinases and growth factor receptors. Involved in the regulation of cell survival, cell proliferation and cell differentiation; LIM domain containing
7	memb dock, signaling, communication	MARCKSL1	MRP	P49006	MARCKS-related protein OS=Homo sapiens OX=9606 GN=MARCKSL1 PE=1 SV=2	2	6.74084e-06	CSC,U373		0		+						Macrophage myristoylated alanine-rich C kinase substrate; Controls cell movement by regulating actin cytoskeleton homeostasis and filopodium and lamellipodium formation. When unphosphorylated, induces cell migration. When phosphorylated by MAPK8, induces actin bundles formation and stabilization, thereby reducing actin plasticity, hence restricting cell movement, including neuronal migration. May…
1	stem cell diff	PSMB3	PSB3	P49720	Proteasome subunit beta type-3 OS=Homo sapiens OX=9606 GN=PSMB3 PE=1 SV=2	56	0.00110258	CSC,U373,U87		0		+						Proteasome (prosome, macropain) subunit, beta type, 3; Component of the 20S core proteasome complex involved in the proteolytic degradation of most intracellular proteins. This complex plays numerous essential roles within the cell by associating with different regulatory particles. Associated with two 19S regulatory particles, forms the 26S proteasome and thus participates in the ATP-dependent d…
1	stem cell diff	PSMB2	PSB2	P49721	Proteasome subunit beta type-2 OS=Homo sapiens OX=9606 GN=PSMB2 PE=1 SV=1	55	0.00125847	CSC,U373,U87		0								Proteasome (prosome, macropain) subunit, beta type, 2; Component of the 20S core proteasome complex involved in the proteolytic degradation of most intracellular proteins. This complex plays numerous essential roles within the cell by associating with different regulatory particles. Associated with two 19S regulatory particles, forms the 26S proteasome and thus participates in the ATP-dependent d…
1	memb dock, signaling, communication	RAB7A	RAB7A	P51149	Ras-related protein Rab-7a OS=Homo sapiens OX=9606 GN=RAB7A PE=1 SV=1	52	0.00450958	CSC,U373,U87		0		+	+			217	+	RAB7A, member RAS oncogene family; Key regulator in endo-lysosomal trafficking. Governs early-to-late endosomal maturation, microtubule minus-end as well as plus-end directed endosomal migration and positioning, and endosome-lysosome transport through different protein-protein interaction cascades. Plays a central role, not only in endosomal traffic, but also in many other cellular and physiologi…
8	adhesion, migration	GPM6A	GPM6A	P51674	Neuronal membrane glycoprotein M6-a OS=Homo sapiens OX=9606 GN=GPM6A PE=1 SV=2	1	0	CSC		0							+	Neuronal membrane glycoprotein M6-a; Involved in neuronal differentiation, including differentiation and migration of neuronal stem cells. Plays a role in neuronal plasticity and is involved in neurite and filopodia outgrowth, filopodia motility and probably synapse formation. GPM6A-induced filopodia formation involves mitogen-activated protein kinase (MAPK) and Src signaling pathways. May be inv…
8	adhesion, migration	VAV2	VAV2	P52735	Guanine nucleotide exchange factor VAV2 OS=Homo sapiens OX=9606 GN=VAV2 PE=1 SV=2	22	0.000138125	CSC		0								Vav 2 guanine nucleotide exchange factor; Guanine nucleotide exchange factor for the Rho family of Ras-related GTPases. Plays an important role in angiogenesis. Its recruitment by phosphorylated EPHA2 is critical for EFNA1-induced RAC1 GTPase activation and vascular endothelial cell migration and assembly (By similarity); Pleckstrin homology domain containing
7	adhesion, migration	EFNB2	EFNB2	P52799	Ephrin-B2 OS=Homo sapiens OX=9606 GN=EFNB2 PE=1 SV=1	21	0.000101242	CSC		0								EPH-related receptor tyrosine kinase ligand 5; Cell surface transmembrane ligand for Eph receptors, a family of receptor tyrosine kinases which are crucial for migration, repulsion and adhesion during neuronal, vascular and epithelial development. Binds promiscuously Eph receptors residing on adjacent cells, leading to contact-dependent bidirectional signaling into neighboring cells. The signalin…
1	adhesion, migration	CAPZA1	CAZA1	P52907	F-actin-capping protein subunit alpha-1 OS=Homo sapiens OX=9606 GN=CAPZA1 PE=1 SV=3	31	0.00126726	CSC,U373,U87		0								Capping protein (actin filament) muscle Z-line, alpha 1; F-actin-capping proteins bind in a Ca(2+)-independent manner to the fast growing ends of actin filaments (barbed end) thereby blocking the exchange of subunits at these ends. Unlike other capping proteins (such as gelsolin and severin), these proteins do not sever actin filaments. May play a role in the formation of epithelial cell junction…
7	memb dock, signaling, communication	EPHB3	EPHB3	P54753	Ephrin type-B receptor 3 OS=Homo sapiens OX=9606 GN=EPHB3 PE=1 SV=2	12	0.000112032	CSC,U87	+	5.18073	1.89079	+					+	Tyrosine-protein kinase TYRO6; Receptor tyrosine kinase which binds promiscuously transmembrane ephrin-B family ligands residing on adjacent cells, leading to contact-dependent bidirectional signaling into neighboring cells. The signaling pathway downstream of the receptor is referred to as forward signaling while the signaling pathway downstream of the ephrin ligand is referred to as reverse sig…
8	memb dock, signaling, communication	EPHB4	EPHB4	P54760	Ephrin type-B receptor 4 OS=Homo sapiens OX=9606 GN=EPHB4 PE=1 SV=2	8	2.02825e-05	CSC		0							+	Tyrosine-protein kinase TYRO11; Receptor tyrosine kinase which binds promiscuously transmembrane ephrin-B family ligands residing on adjacent cells, leading to contact-dependent bidirectional signaling into neighboring cells. The signaling pathway downstream of the receptor is referred to as forward signaling while the signaling pathway downstream of the ephrin ligand is referred to as reverse si…
8	adhesion, migration	MLLT4	AFAD	P55196	Afadin OS=Homo sapiens OX=9606 GN=AFDN PE=1 SV=3	30	0.00127227	CSC,U373		0								Myeloid/lymphoid or mixed-lineage leukemia (trithorax homolog, Drosophila); translocated to, 4; Belongs to an adhesion system, probably together with the E-cadherin-catenin system, which plays a role in the organization of homotypic, interneuronal and heterotypic cell-cell adherens junctions (AJs). Nectin- and actin-filament-binding protein that connects nectin to the actin cytoskeleton.
1	RNA processing	CDH11	CAD11	P55287	Cadherin-11 OS=Homo sapiens OX=9606 GN=CDH11 PE=1 SV=2	10	0.000105946	U373		0								Cadherin 11, type 2, OB-cadherin (osteoblast); Cadherins are calcium-dependent cell adhesion proteins. They preferentially interact with themselves in a homophilic manner in connecting cells; cadherins may thus contribute to the sorting of heterogeneous cell types.
1	memb dock, signaling, communication	CDH13	CAD13	P55290	Cadherin-13 OS=Homo sapiens OX=9606 GN=CDH13 PE=1 SV=1	5	1.44877e-05	U373,U87		0		+						Truncated cadherin; Cadherins are calcium-dependent cell adhesion proteins. They preferentially interact with themselves in a homophilic manner in connecting cells; cadherins may thus contribute to the sorting of heterogeneous cell types. May act as a negative regulator of neural cell growth.
7	RNA processing	NHP2L1	NH2L1	P55769	NHP2-like protein 1 OS=Homo sapiens OX=9606 GN=SNU13 PE=1 SV=3	98	0.00190797	CSC		0								NHP2 non-histone chromosome protein 2-like 1 (S. cerevisiae); Binds to the 5'-stem-loop of U4 snRNA and may play a role in the late stage of spliceosome assembly. The protein undergoes a conformational change upon RNA-binding.
1	RNA processing	HNRNPH2	HNRH2	P55795	Heterogeneous nuclear ribonucleoprotein H2 OS=Homo sapiens OX=9606 GN=HNRNPH2 PE=1 SV=1	23	6.62993e-05	CSC		0								Heterogeneous nuclear ribonucleoprotein H2 (H'); This protein is a component of the heterogeneous nuclear ribonucleoprotein (hnRNP) complexes which provide the substrate for the processing events that pre-mRNAs undergo before becoming functional, translatable mRNAs in the cytoplasm. Binds poly(RG); RNA binding motif containing
1	RNA processing	EIF6	IF6	P56537	Eukaryotic translation initiation factor 6 OS=Homo sapiens OX=9606 GN=EIF6 PE=1 SV=1		0.00208368	CSC,U373,U87										Eukaryotic translation initiation factor 6; Binds to the 60S ribosomal subunit and prevents its association with the 40S ribosomal subunit to form the 80S initiation complex in the cytoplasm. Behaves as a stimulatory translation initiation factor downstream insulin/growth factors. Is also involved in ribosome biogenesis. Associates with pre-60S subunits in the nucleus and is involved in its nucle…
7	memb dock, signaling, communication	GEMIN4	GEMI4	P57678	Gem-associated protein 4 OS=Homo sapiens OX=9606 GN=GEMIN4 PE=1 SV=2	15	0.000138191	CSC		0								Gem (nuclear organelle) associated protein 4; The SMN complex plays a catalyst role in the assembly of small nuclear ribonucleoproteins (snRNPs), the building blocks of the spliceosome. Thereby, plays an important role in the splicing of cellular pre-mRNAs. Most spliceosomal snRNPs contain a common set of Sm proteins SNRPB, SNRPD1, SNRPD2, SNRPD3, SNRPE, SNRPF and SNRPG that assemble in a heptame…
7	memb dock, signaling, communication	PLP1	MYPR	P60201	Myelin proteolipid protein OS=Homo sapiens OX=9606 GN=PLP1 PE=1 SV=2	4	0.00180617	CSC		0								Myelin proteolipid protein; This is the major myelin protein from the central nervous system. It plays an important role in the formation or maintenance of the multilamellar structure of myelin; Belongs to the myelin proteolipid protein family.
1	stem cell diff	PSMA6	PSA6	P60900	Proteasome subunit alpha type-6 OS=Homo sapiens OX=9606 GN=PSMA6 PE=1 SV=1	67	0.000476438	CSC,U373,U87		0		+						Proteasome (prosome, macropain) subunit, alpha type, 6; Component of the 20S core proteasome complex involved in the proteolytic degradation of most intracellular proteins. This complex plays numerous essential roles within the cell by associating with different regulatory particles. Associated with two 19S regulatory particles, forms the 26S proteasome and thus participates in the ATP-dependent …
7	stem cell diff	RAB10	RAB10	P61026	Ras-related protein Rab-10 OS=Homo sapiens OX=9606 GN=RAB10 PE=1 SV=1	21	0.000356872	CSC,U373,U87		0						236	+	RAB10, member RAS oncogene family; The small GTPases Rab are key regulators of intracellular membrane trafficking, from the formation of transport vesicles to their fusion with membranes. Rabs cycle between an inactive GDP-bound form and an active GTP-bound form that is able to recruit to membranes different set of downstream effectors directly responsible for vesicle formation, movement, tetheri…
8	memb dock, signaling, communication	YWHAG	1433G	P61981	14-3-3 protein gamma OS=Homo sapiens OX=9606 GN=YWHAG PE=1 SV=2	33	0.000429121	CSC,U373,U87	+	1.374	2.19113	+	+			240		Tyrosine 3-monooxygenase/tryptophan 5-monooxygenase activation protein, gamma; Adapter protein implicated in the regulation of a large spectrum of both general and specialized signaling pathways. Binds to a large number of partners, usually by recognition of a phosphoserine or phosphothreonine motif. Binding generally results in the modulation of the activity of the binding partner; Belongs to th…
1	adhesion, migration	RRAS2	RRAS2	P62070	Ras-related protein R-Ras2 OS=Homo sapiens OX=9606 GN=RRAS2 PE=1 SV=1		0.000286276	U373,U87									+	Related RAS viral (r-ras) oncogene homolog 2; It is a plasma membrane-associated GTP-binding protein with GTPase activity. Might transduce growth inhibitory signals across the cell membrane, exerting its effect through an effector shared with the Ras proteins but in an antagonistic fashion.
7	RNA processing	SNRPD1	SMD1	P62314	Small nuclear ribonucleoprotein Sm D1 OS=Homo sapiens OX=9606 GN=SNRPD1 PE=1 SV=1	69	0.00132518	CSC,U373,U87		0								Small nuclear ribonucleoprotein D1 polypeptide 16kDa; Core component of the spliceosomal U1, U2, U4 and U5 small nuclear ribonucleoproteins (snRNPs), the building blocks of the spliceosome. Thereby, plays an important role in the splicing of cellular pre-mRNAs. Most spliceosomal snRNPs contain a common set of Sm proteins SNRPB, SNRPD1, SNRPD2, SNRPD3, SNRPE, SNRPF and SNRPG that assemble in a hep…
7	RNA processing	SNRPD3	SMD3	P62318	Small nuclear ribonucleoprotein Sm D3 OS=Homo sapiens OX=9606 GN=SNRPD3 PE=1 SV=1	81	0.00222316	CSC,U373,U87		0								Small nuclear ribonucleoprotein D3 polypeptide 18kDa; Core component of the spliceosomal U1, U2, U4 and U5 small nuclear ribonucleoproteins (snRNPs), the building blocks of the spliceosome. Thereby, plays an important role in the splicing of cellular pre-mRNAs. Most spliceosomal snRNPs contain a common set of Sm proteins SNRPB, SNRPD1, SNRPD2, SNRPD3, SNRPE, SNRPF and SNRPG that assemble in a hep…
1	adhesion, migration	ARF6	ARF6	P62330	ADP-ribosylation factor 6 OS=Homo sapiens OX=9606 GN=ARF6 PE=1 SV=2	58	0.00633369	CSC,U373,U87		0							+	ADP-ribosylation factor 6; GTP-binding protein involved in protein trafficking that regulates endocytic recycling and cytoskeleton remodeling. Required for normal completion of mitotic cytokinesis. Plays a role in the reorganization of the actin cytoskeleton and the formation of stress fibers. May also modulate vesicle budding and uncoating within the Golgi apparatus. Involved in the regulation o…
1	adhesion, migration - mem dock, signaling	RAB11A	RB11A	P62491	Ras-related protein Rab-11A OS=Homo sapiens OX=9606 GN=RAB11A PE=1 SV=3	34	0.0017576	U373,U87		0		+						RAB11A, member RAS oncogene family; The small GTPases Rab are key regulators of intracellular membrane trafficking, from the formation of transport vesicles to their fusion with membranes. Rabs cycle between an inactive GDP-bound form and an active GTP-bound form that is able to recruit to membranes different set of downstream effectors directly responsible for vesicle formation, movement, tether…
1	adhesion, migration	RAB1A	RAB1A	P62820	Ras-related protein Rab-1A OS=Homo sapiens OX=9606 GN=RAB1A PE=1 SV=3	42	0.0018223	CSC,U373,U87		0							+	RAB1A, member RAS oncogene family; The small GTPases Rab are key regulators of intracellular membrane trafficking, from the formation of transport vesicles to their fusion with membranes. Rabs cycle between an inactive GDP-bound form and an active GTP-bound form that is able to recruit to membranes different sets of downstream effectors directly responsible for vesicle formation, movement, tether…
8	reg gene express	RPL23	RL23	P62829	60S ribosomal protein L23 OS=Homo sapiens OX=9606 GN=RPL23 PE=1 SV=1	129	0.0012566	CSC,U373,U87		0								Large ribosomal subunit protein uL14; Ribosomal protein L23
8	RNA processing	RPS15	RS15	P62841	40S ribosomal protein S15 OS=Homo sapiens OX=9606 GN=RPS15 PE=1 SV=2	123	0.000480802	CSC,U373,U87		0								Small ribosomal subunit protein uS19; Ribosomal protein S15
7	RNA processing	RPL10A	RL10A	P62906	60S ribosomal protein L10a OS=Homo sapiens OX=9606 GN=RPL10A PE=1 SV=2	112	0.000390794	CSC,U373,U87	+	2.65715	1.67091							Neural precursor cell expressed developmentally down-regulated protein 6; Component of the large ribosomal subunit.
8	reg gene express	RPS27A	RS27A	P62979	Ubiquitin-40S ribosomal protein S27a OS=Homo sapiens OX=9606 GN=RPS27A PE=1 SV=2	246	0.045395	CSC,U373,U87	+	1.74748	2.32597	+	+					Ubiquitin carboxyl extension protein 80; Ubiquitin: Exists either covalently attached to another protein, or free (unanchored). When covalently bound, it is conjugated to target proteins via an isopeptide bond either as a monomer (monoubiquitin), a polymer linked via different Lys residues of the ubiquitin (polyubiquitin chains) or a linear polymer linked via the initiator Met of the ubiquitin (l…
7	RNA processing	TRA2B	TRA2B	P62995	Transformer-2 protein homolog beta OS=Homo sapiens OX=9606 GN=TRA2B PE=1 SV=1	40	7.11357e-05	CSC		0								Splicing factor, arginine/serine-rich 10; Sequence-specific RNA-binding protein which participates in the control of pre-mRNA splicing. Can either activate or suppress exon inclusion. Acts additively with RBMX to promote exon 7 inclusion of the survival motor neuron SMN2. Activates the splicing of MAPT/Tau exon 10. Alters pre-mRNA splicing patterns by antagonizing the effects of splicing regulato…
7	memb dock, signaling, communication	DYNLL1	DYL1	P63167	Dynein light chain 1, cytoplasmic OS=Homo sapiens OX=9606 GN=DYNLL1 PE=1 SV=1	20	0.000656344	CSC,U87		0								Protein inhibitor of neuronal nitric oxide synthase; Acts as one of several non-catalytic accessory components of the cytoplasmic dynein 1 complex that are thought to be involved in linking dynein to cargos and to adapter proteins that regulate dynein function. Cytoplasmic dynein 1 acts as a motor for the intracellular retrograde motility of vesicles and organelles along microtubules. May play a …
8	RNA processing	RPS21	RS21	P63220	40S ribosomal protein S21 OS=Homo sapiens OX=9606 GN=RPS21 PE=1 SV=1	111	0.000198654	CSC		0								Small ribosomal subunit protein eS21; Ribosomal protein S21; Belongs to the eukaryotic ribosomal protein eS21 family.
1	stem cell diff	EIF5A	IF5A1	P63241	Eukaryotic translation initiation factor 5A-1 OS=Homo sapiens OX=9606 GN=EIF5A PE=1 SV=2	62	0.000251488	CSC,U373,U87		0								Eukaryotic translation initiation factor 5A-1; mRNA-binding protein involved in translation elongation. Has an important function at the level of mRNA turnover, probably acting downstream of decapping. Involved in actin dynamics and cell cycle progression, mRNA decay and probably in a pathway involved in stress response and maintenance of cell wall integrity. With syntenin SDCBP, functions as a r…
1	adhesion, migration	ACTG1	ACTG	P63261	Actin, cytoplasmic 2 OS=Homo sapiens OX=9606 GN=ACTG1 PE=1 SV=1	88	0.00769569	U373,U87		0								Actin, cytoplasmic 2; Actins are highly conserved proteins that are involved in various types of cell motility and are ubiquitously expressed in all eukaryotic cells; Belongs to the actin family.
1	RNA processing	PPP2CA	PP2AA	P67775	Serine/threonine-protein phosphatase 2A catalytic subunit alpha isoform OS=Homo sapiens OX=9606 GN=PPP2CA PE=1 SV=1	57	0.00267047	CSC,U373,U87		0								Serine/threonine-protein phosphatase 2A catalytic subunit alpha isoform; PP2A is the major phosphatase for microtubule-associated proteins (MAPs). PP2A can modulate the activity of phosphorylase B kinase casein kinase 2, mitogen-stimulated S6 kinase, and MAP-2 kinase. Cooperates with SGO2 to protect centromeric cohesin from separase-mediated cleavage in oocytes specifically during meiosis I (By s…
8	RNA processing	YBX1	YBOX1	P67809	Y-box-binding protein 1 OS=Homo sapiens OX=9606 GN=YBX1 PE=1 SV=3	49	0.00226218	CSC,U373,U87		0								CCAAT-binding transcription factor I subunit A; Mediates pre-mRNA alternative splicing regulation. Binds to splice sites in pre-mRNA and regulates splice site selection. Binds and stabilizes cytoplasmic mRNA. Contributes to the regulation of translation by modulating the interaction between the mRNA and eukaryotic initiation factors (By similarity). Regulates the transcription of numerous genes. …
1	memb dock, signaling, communication	TUBA4A	TBA4A	P68366	Tubulin alpha-4A chain OS=Homo sapiens OX=9606 GN=TUBA4A PE=1 SV=1	45	0.00266162	CSC,U373,U87	+	-2.23818	2.21778	+	+			216		Testis-specific alpha-tubulin; Tubulin is the major constituent of microtubules. It binds two moles of GTP, one at an exchangeable site on the beta chain and one at a non-exchangeable site on the alpha chain; Tubulins
8	adhesion, migration	SIRPA	SHPS1	P78324	Tyrosine-protein phosphatase non-receptor type substrate 1 OS=Homo sapiens OX=9606 GN=SIRPA PE=1 SV=2	5	0.000924186	CSC		0								Brain Ig-like molecule with tyrosine-based activation motifs; Immunoglobulin-like cell surface receptor for CD47. Acts as docking protein and induces translocation of PTPN6, PTPN11 and other binding partners from the cytosol to the plasma membrane. Supports adhesion of cerebellar neurons, neurite outgrowth and glial cell attachment. May play a key role in intracellular signaling during synaptogen…
1	adhesion, migration	RELN	RELN	P78509	Reelin OS=Homo sapiens OX=9606 GN=RELN PE=1 SV=3	19	0.000533272	U373,U87		0							+	Reelin; Extracellular matrix serine protease that plays a role in layering of neurons in the cerebral cortex and cerebellum. Regulates microtubule function in neurons and neuronal migration. Affects migration of sympathetic preganglionic neurons in the spinal cord, where it seems to act as a barrier to neuronal migration. Enzymatic activity is important for the modulation of cell adhesion. Bindin…
8	memb dock, signaling, communication	ABAT	GABT	P80404	4-aminobutyrate aminotransferase, mitochondrial OS=Homo sapiens OX=9606 GN=ABAT PE=1 SV=3	25	0.001173	CSC		0								4-aminobutyrate aminotransferase, mitochondrial; Catalyzes the conversion of gamma-aminobutyrate and L- beta-aminoisobutyrate to succinate semialdehyde and methylmalonate semialdehyde, respectively. Can also convert delta-aminovalerate and beta-alanine; Belongs to the class-III pyridoxal-phosphate-dependent aminotransferase family.
8	adhesion, migration	SMAD3	SMAD3	P84022	Mothers against decapentaplegic homolog 3 OS=Homo sapiens OX=9606 GN=SMAD3 PE=1 SV=1	44	0.00306365	CSC		0								Mothers against decapentaplegic homolog 3; Receptor-regulated SMAD (R-SMAD) that is an intracellular signal transducer and transcriptional modulator activated by TGF-beta (transforming growth factor) and activin type 1 receptor kinases. Binds the TRE element in the promoter region of many genes that are regulated by TGF-beta and, on formation of the SMAD3/SMAD4 complex, activates transcription. A…
1	adhesion, migration	RHOG	RHOG	P84095	Rho-related GTP-binding protein RhoG OS=Homo sapiens OX=9606 GN=RHOG PE=1 SV=1	9	4.45434e-05	CSC,U373,U87		0							+	Rho-related GTP-binding protein RhoG; Required for the formation of membrane ruffles during macropinocytosis. Plays a role in cell migration and is required for the formation of cup-like structures during trans-endothelial migration of leukocytes. In case of Salmonella enterica infection, activated by SopB and ARHGEF26/SGEF, which induces cytoskeleton rearrangements and promotes bacterial entry; …
7	RNA processing	SRSF2	SRSF2	Q01130	Serine/arginine-rich splicing factor 2 OS=Homo sapiens OX=9606 GN=SRSF2 PE=1 SV=4	42	0.000959609	CSC		0								Splicing factor, arginine/serine-rich 2; Necessary for the splicing of pre-mRNA. It is required for formation of the earliest ATP-dependent splicing complex and interacts with spliceosomal components bound to both the 5'- and 3'-splice sites during spliceosome assembly. It also is required for ATP-dependent interactions of both U1 and U2 snRNPs with pre- mRNA. Interacts with other spliceosomal co…
1	adhesion, migration	AKAP12	AKA12	Q02952	A-kinase anchor protein 12 OS=Homo sapiens OX=9606 GN=AKAP12 PE=1 SV=4	4	9.00091e-06	CSC,U373,U87		0								A kinase (PRKA) anchor protein 12; Anchoring protein that mediates the subcellular compartmentation of protein kinase A (PKA) and protein kinase C (PKC); A-kinase anchoring proteins
1	adhesion, migration	CAV1	CAV1	Q03135	Caveolin-1 OS=Homo sapiens OX=9606 GN=CAV1 PE=1 SV=4	66	0.0152801	U373,U87		0								Caveolin 1, caveolae protein, 22kDa; May act as a scaffolding protein within caveolar membranes. Interacts directly with G-protein alpha subunits and can functionally regulate their activity (By similarity). Involved in the costimulatory signal essential for T-cell receptor (TCR)- mediated T-cell activation. Its binding to DPP4 induces T-cell proliferation and NF-kappa-B activation in a T-cell re…
1	adhesion, migration	PLAUR	UPAR	Q03405	Urokinase plasminogen activator surface receptor OS=Homo sapiens OX=9606 GN=PLAUR PE=1 SV=1	30	0.00521499	U373,U87		0								Urokinase plasminogen activator surface receptor; Acts as a receptor for urokinase plasminogen activator. Plays a role in localizing and promoting plasmin formation. Mediates the proteolysis-independent signal transduction activation effects of U-PA. It is subject to negative-feedback regulation by U-PA which cleaves it into an inactive form; CD molecules
7	RNA processing	SRSF1	SRSF1	Q07955	Serine/arginine-rich splicing factor 1 OS=Homo sapiens OX=9606 GN=SRSF1 PE=1 SV=2	76	0.00251122	CSC		0								pre-mRNA-splicing factor SF2, P33 subunit; Plays a role in preventing exon skipping, ensuring the accuracy of splicing and regulating alternative splicing. Interacts with other spliceosomal components, via the RS domains, to form a bridge between the 5'- and 3'-splice site binding components, U1 snRNP and U2AF. Can stimulate binding of U1 snRNP to a 5'-splice site-containing pre-mRNA. Binds to pu…
7	RNA processing	SRSF4	SRSF4	Q08170	Serine/arginine-rich splicing factor 4 OS=Homo sapiens OX=9606 GN=SRSF4 PE=1 SV=2	18	1.49085e-05	CSC		0								Splicing factor, arginine/serine-rich 4; Plays a role in alternative splice site selection during pre-mRNA splicing. Represses the splicing of MAPT/Tau exon 10; RNA binding motif containing
8	adhesion, migration	DDR1	DDR1	Q08345	Epithelial discoidin domain-containing receptor 1 OS=Homo sapiens OX=9606 GN=DDR1 PE=1 SV=1	2	5.17277e-07	CSC		0							+	Epithelial discoidin domain-containing receptor 1; Tyrosine kinase that functions as cell surface receptor for fibrillar collagen and regulates cell attachment to the extracellular matrix, remodeling of the extracellular matrix, cell migration, differentiation, survival and cell proliferation. Collagen binding triggers a signaling pathway that involves SRC and leads to the activation of MAP kinas…
8	adhesion, migration	CD47	CD47	Q08722	Leukocyte surface antigen CD47 OS=Homo sapiens OX=9606 GN=CD47 PE=1 SV=1	12	0.000431379	CSC		0							+	Antigenic surface determinant protein OA3; Has a role in both cell adhesion by acting as an adhesion receptor for THBS1 on platelets, and in the modulation of integrins. Plays an important role in memory formation and synaptic plasticity in the hippocampus (By similarity). Receptor for SIRPA, binding to which prevents maturation of immature dendritic cells and inhibits cytokine production by matu…
8	RNA processing	NCBP1	NCBP1	Q09161	Nuclear cap-binding protein subunit 1 OS=Homo sapiens OX=9606 GN=NCBP1 PE=1 SV=1	67	0.00186041	CSC		0								Nuclear cap binding protein subunit 1, 80kDa; Component of the cap-binding complex (CBC), which binds cotranscriptionally to the 5'-cap of pre-mRNAs and is involved in various processes such as pre-mRNA splicing, translation regulation, nonsense-mediated mRNA decay, RNA-mediated gene silencing (RNAi) by microRNAs (miRNAs) and mRNA export. The CBC complex is involved in mRNA export from the nucleu…
7	RNA processing	CPSF1	CPSF1	Q10570	Cleavage and polyadenylation specificity factor subunit 1 OS=Homo sapiens OX=9606 GN=CPSF1 PE=1 SV=2	24	0.000793094	CSC		0								Cleavage and polyadenylation specificity factor 160 kDa subunit; Component of the cleavage and polyadenylation specificity factor (CPSF) complex that plays a key role in pre- mRNA 3'-end formation, recognizing the AAUAAA signal sequence and interacting with poly(A) polymerase and other factors to bring about cleavage and poly(A) addition. This subunit is involved in the RNA recognition step of th…
7	RNA processing	TBL3	TBL3	Q12788	Transducin beta-like protein 3 OS=Homo sapiens OX=9606 GN=TBL3 PE=1 SV=2	46	0.00101129	CSC		0								WD repeat-containing protein SAZD; WD repeat domain containing; UTPb subcomplex
1	memb dock, signaling, communication	STX4	STX4	Q12846	Syntaxin-4 OS=Homo sapiens OX=9606 GN=STX4 PE=1 SV=2	40	0.00272441	CSC,U373,U87		0							+	Renal carcinoma antigen NY-REN-31; Plasma membrane t-SNARE that mediates docking of transport vesicles. Necessary for the translocation of SLC2A4 from intracellular vesicles to the plasma membrane. Together with STXB3 and VAMP2, may also play a role in docking/fusion of intracellular GLUT4-containing vesicles with the cell surface in adipocytes (By similarity). May also play a role in docking of …
8	RNA processing	GRSF1	GRSF1	Q12849	G-rich sequence factor 1 OS=Homo sapiens OX=9606 GN=GRSF1 PE=1 SV=3	5	0.000140266	CSC		0								G-rich RNA sequence binding factor 1; Regulator of post-transcriptional mitochondrial gene expression, required for assembly of the mitochondrial ribosome and for recruitment of mRNA and lncRNA. Binds RNAs containing the 14 base G-rich element. Preferentially binds RNAs transcribed from three contiguous genes on the light strand of mtDNA, the ND6 mRNA, and the long non-coding RNAs for MT-CYB and …
1	RNA processing	PTPRS	PTPRS	Q13332	Receptor-type tyrosine-protein phosphatase S OS=Homo sapiens OX=9606 GN=PTPRS PE=1 SV=3	12	0.000545501	U373,U87		0							+	Receptor-type tyrosine-protein phosphatase sigma; Cell surface receptor that binds to glycosaminoglycans, including chondroitin sulfate proteoglycans and heparan sulfate proteoglycan. Binding to chondroitin sulfate and heparan sulfate proteoglycans has opposite effects on PTPRS oligomerization and regulation of neurite outgrowth. Contributes to the inhibition of neurite and axonal outgrowth by ch…
8	memb dock, signaling, communication	DYNC1I2	DC1I2	Q13409	Cytoplasmic dynein 1 intermediate chain 2 OS=Homo sapiens OX=9606 GN=DYNC1I2 PE=1 SV=3	23	0.000281344	CSC		0								Dynein, cytoplasmic 1, intermediate chain 2; Acts as one of several non-catalytic accessory components of the cytoplasmic dynein 1 complex that are thought to be involved in linking dynein to cargos and to adapter proteins that regulate dynein function. Cytoplasmic dynein 1 acts as a motor for the intracellular retrograde motility of vesicles and organelles along microtubules. The intermediate ch…
1	adhesion, migration	ILK	ILK	Q13418	Integrin-linked protein kinase OS=Homo sapiens OX=9606 GN=ILK PE=1 SV=2	44	0.00230186	CSC,U373,U87	+	-3.07925	3.36436	+	+	+			+	59 kDa serine/threonine-protein kinase; Receptor-proximal protein kinase regulating integrin- mediated signal transduction. May act as a mediator of inside-out integrin signaling. Focal adhesion protein part of the complex ILK-PINCH. This complex is considered to be one of the convergence points of integrin- and growth factor-signaling pathway. Could be implicated in mediating cell architecture, …
7	adhesion, migration - mem dock, signaling	ADAM9	ADAM9	Q13443	Disintegrin and metalloproteinase domain-containing protein 9 OS=Homo sapiens OX=9606 GN=ADAM9 PE=1 SV=1	2	2.10872e-06	CSC		0							+	Disintegrin and metalloproteinase domain-containing protein 9; Cleaves and releases a number of molecules with important roles in tumorigenesis and angiogenesis, such as TEK, KDR, EPHB4, CD40, VCAM1 and CDH5. May mediate cell-cell, cell- matrix interactions and regulate the motility of cells via interactions with integrins; ADAM metallopeptidase domain containing
8	memb dock, signaling, communication	ADAM15	ADA15	Q13444	Disintegrin and metalloproteinase domain-containing protein 15 OS=Homo sapiens OX=9606 GN=ADAM15 PE=1 SV=4	6	0.000274194	CSC		0								Metalloproteinase-like, disintegrin-like, and cysteine-rich protein 15; Active metalloproteinase with gelatinolytic and collagenolytic activity. Plays a role in the wound healing process. Mediates both heterotypic intraepithelial cell/T-cell interactions and homotypic T-cell aggregation. Inhibits beta-1 integrin-mediated cell adhesion and migration of airway smooth muscle cells. Suppresses cell m…
7	memb dock, signaling, communication	HDAC1	HDAC1	Q13547	Histone deacetylase 1 OS=Homo sapiens OX=9606 GN=HDAC1 PE=1 SV=1	64	0.00596559	CSC		0								Histone deacetylase 1; Responsible for the deacetylation of lysine residues on the N-terminal part of the core histones (H2A, H2B, H3 and H4). Histone deacetylation gives a tag for epigenetic repression and plays an important role in transcriptional regulation, cell cycle progression and developmental events. Histone deacetylases act via the formation of large multiprotein complexes. Deacetylates…
8	memb dock, signaling, communication	CUL4A	CUL4A	Q13619	Cullin-4A OS=Homo sapiens OX=9606 GN=CUL4A PE=1 SV=3	32	0.000554182	U87		0								Cullin 4A; Core component of multiple cullin-RING-based E3 ubiquitin-protein ligase complexes which mediate the ubiquitination of target proteins. As a scaffold protein may contribute to catalysis through positioning of the substrate and the ubiquitin-conjugating enzyme. The E3 ubiquitin-protein ligase activity of the complex is dependent on the neddylation of the cullin subunit and is inhibited …
7	RNA processing	THOC5	THOC5	Q13769	THO complex subunit 5 homolog OS=Homo sapiens OX=9606 GN=THOC5 PE=1 SV=2	14	0.000908149	CSC		0								Functional spliceosome-associated protein 79; Acts as component of the THO subcomplex of the TREX complex which is thought to couple mRNA transcription, processing and nuclear export, and which specifically associates with spliced mRNA and not with unspliced pre-mRNA. TREX is recruited to spliced mRNAs by a transcription-independent mechanism, binds to mRNA upstream of the exon-junction complex (…
8	memb dock, signaling, communication	CKAP5	CKAP5	Q14008	Cytoskeleton-associated protein 5 OS=Homo sapiens OX=9606 GN=CKAP5 PE=1 SV=3	18	0.000540646	CSC		0								Colonic and hepatic tumor overexpressed gene protein; Binds to the plus end of microtubules and regulates microtubule dynamics and microtubule organization. Acts as processive microtubule polymerase. Promotes cytoplasmic microtubule nucleation and elongation. Plays a major role in organizing spindle poles. In spindle formation protects kinetochore microtubules from depolymerization by KIF2C and h…
7	RNA processing	BOP1	BOP1	Q14137	Ribosome biogenesis protein BOP1 OS=Homo sapiens OX=9606 GN=BOP1 PE=1 SV=2	52	0.000883387	CSC		0								Block of proliferation 1 protein; Component of the PeBoW complex, which is required for maturation of 28S and 5.8S ribosomal RNAs and formation of the 60S ribosome; Belongs to the WD repeat BOP1/ERB1 family.
8	adhesion, migration - mem dock, signaling	SCRIB	SCRIB	Q14160	Protein scribble homolog OS=Homo sapiens OX=9606 GN=SCRIB PE=1 SV=4	13	0.000886778	CSC,U373,U87	+	2.16958	1.98161	+	+				+	Scribbled planar cell polarity protein; Scaffold protein involved in different aspects of polarized cells differentiation regulating epithelial and neuronal morphogenesis. Most probably functions in the establishment of apico-basal cell polarity. May function in cell proliferation regulating progression from G1 to S phase and as a positive regulator of apoptosis for instance during acinar morphog…
8	adhesion, migration	DOCK1	DOCK1	Q14185	Dedicator of cytokinesis protein 1 OS=Homo sapiens OX=9606 GN=DOCK1 PE=1 SV=2	18	0.00108117	CSC		0								Dedicator of cytokinesis protein 1; Involved in cytoskeletal rearrangements required for phagocytosis of apoptotic cells and cell motility. Along with DOCK1, mediates CRK/CRKL regulation of epithelial and endothelial cell spreading and migration on type IV collagen. Functions as a guanine nucleotide exchange factor (GEF), which activates Rac Rho small GTPases by exchanging bound GDP for free GTP.…
8	adhesion, migration	DPYSL3	DPYL3	Q14195	Dihydropyrimidinase-related protein 3 OS=Homo sapiens OX=9606 GN=DPYSL3 PE=1 SV=1	12	0.000147828	CSC		0								Collapsin response mediator protein 4; Necessary for signaling by class 3 semaphorins and subsequent remodeling of the cytoskeleton. Plays a role in axon guidance, neuronal growth cone collapse and cell migration (By similarity).
1	memb dock, signaling, communication	GNA13	GNA13	Q14344	Guanine nucleotide-binding protein subunit alpha-13 OS=Homo sapiens OX=9606 GN=GNA13 PE=1 SV=2	24	0.000398172	CSC,U373,U87		0							+	Guanine nucleotide binding protein (G protein), alpha 13; Guanine nucleotide-binding proteins (G proteins) are involved as modulators or transducers in various transmembrane signaling systems. Activates effector molecule RhoA by binding and activating RhoGEFs (ARHGEF1/p115RhoGEF, ARHGEF11/PDZ-RhoGEF and ARHGEF12/LARG). GNA13-dependent Rho signaling subsequently regulates transcription factor AP-1…
8	RNA processing	RBM39	RBM39	Q14498	RNA-binding protein 39 OS=Homo sapiens OX=9606 GN=RBM39 PE=1 SV=2	13	0.000159479	CSC		0								RNA-binding region-containing protein 2; Transcriptional coactivator for steroid nuclear receptors ESR1/ER-alpha and ESR2/ER-beta, and JUN/AP-1 (By similarity). May be involved in pre-mRNA splicing process; RNA binding motif containing
8	adhesion, migration	SEMA3A	SEM3A	Q14563	Semaphorin-3A OS=Homo sapiens OX=9606 GN=SEMA3A PE=1 SV=1	23	0.000574376	CSC		0								Sema domain, immunoglobulin domain (Ig), short basic domain, secreted, (semaphorin) 3A; Involved in the development of the olfactory system and in neuronal control of puberty. Induces the collapse and paralysis of neuronal growth cones. Could serve as a ligand that guides specific growth cones by a motility-inhibiting mechanism. Binds to the complex neuropilin-1/plexin-1; Immunoglobulin like doma…
8	RNA processing	EFTUD2	U5S1	Q15029	116 kDa U5 small nuclear ribonucleoprotein component OS=Homo sapiens OX=9606 GN=EFTUD2 PE=1 SV=1	78	0.00350615	CSC,U373,U87	+	5.42983	3.47286	+	+	+				Elongation factor Tu GTP-binding domain-containing protein 2; Component of the U5 snRNP and the U4/U6-U5 tri-snRNP complex required for pre-mRNA splicing. Binds GTP; Belongs to the TRAFAC class translation factor GTPase superfamily. Classic translation factor GTPase family. EF-G/EF-2 subfamily.
8	memb dock, signaling, communication	KIF14	KIF14	Q15058	Kinesin-like protein KIF14 OS=Homo sapiens OX=9606 GN=KIF14 PE=1 SV=1	16	8.71378e-05	CSC,U373	+	2.10672	1.87574	+	+					Kinesin-like protein KIF14; Microtubule motor protein that binds to microtubules with high affinity through each tubulin heterodimer and has an ATPase activity (By similarity). Plays a role in many processes like cell division, cytokinesis and also in cell proliferation and apoptosis. During cytokinesis, targets to central spindle and midbody through its interaction with PRC1 and CIT respectively…
7	adhesion, migration	PTPRK	PTPRK	Q15262	Receptor-type tyrosine-protein phosphatase kappa OS=Homo sapiens OX=9606 GN=PTPRK PE=1 SV=2	3	1.47998e-06	CSC		0							+	Receptor-type tyrosine-protein phosphatase kappa; Regulation of processes involving cell contact and adhesion such as growth control, tumor invasion, and metastasis. Negative regulator of EGFR signaling pathway. Forms complexes with beta-catenin and gamma-catenin/plakoglobin. Beta-catenin may be a substrate for the catalytic activity of PTPRK/PTP-kappa; Fibronectin type III domain containing
7	RNA processing	PWP2	PWP2	Q15269	Periodic tryptophan protein 2 homolog OS=Homo sapiens OX=9606 GN=PWP2 PE=2 SV=2	41	0.000352493	CSC		0								PWP2 periodic tryptophan protein homolog (yeast); PWP2, small subunit processome component; UTPb subcomplex
7	RNA processing	RNPS1	RNPS1	Q15287	RNA-binding protein with serine-rich domain 1 OS=Homo sapiens OX=9606 GN=RNPS1 PE=1 SV=1	24	0.000126773	CSC		0								RNA-binding protein with serine-rich domain 1; Part of pre- and post-splicing multiprotein mRNP complexes. Auxiliary component of the splicing-dependent multiprotein exon junction complex (EJC) deposited at splice junction on mRNAs. The EJC is a dynamic structure consisting of core proteins and several peripheral nuclear and cytoplasmic associated factors that join the complex only transiently ei…
8	adhesion, migration	DHCR24	DHC24	Q15392	Delta(24)-sterol reductase OS=Homo sapiens OX=9606 GN=DHCR24 PE=1 SV=2	11	0.000239969	CSC		0								3-beta-hydroxysterol delta-24-reductase; Catalyzes the reduction of the delta-24 double bond of sterol intermediates. Protects cells from oxidative stress by reducing caspase 3 activity during apoptosis induced by oxidative stress. Also protects against amyloid-beta peptide-induced apoptosis; Belongs to the FAD-binding oxidoreductase/transferase type 4 family.
8	RNA processing	SF3B3	SF3B3	Q15393	Splicing factor 3B subunit 3 OS=Homo sapiens OX=9606 GN=SF3B3 PE=1 SV=4	39	0.00102158	CSC,U373	+	3.2223	2.73127	+	+					Pre-mRNA-splicing factor SF3b 130 kDa subunit; Involved in pre-mRNA splicing as a component of the splicing factor SF3B complex. SF3B complex is required for 'A' complex assembly formed by the stable binding of U2 snRNP to the branchpoint sequence (BPS) in pre-mRNA. Sequence independent binding of SF3A/SF3B complex upstream of the branch site is essential, it may anchor U2 snRNP to the pre-mRNA. …
1	memb dock, signaling, communication	RGN	RGN	Q15493	Regucalcin OS=Homo sapiens OX=9606 GN=RGN PE=1 SV=1	1	0	U373,U87		0							+	Senescence marker protein 30; Gluconolactonase with low activity towards other sugar lactones, including gulonolactone and galactonolactone. Can also hydrolyze diisopropyl phosphorofluoridate and phenylacetate (in vitro). Calcium-binding protein. Modulates Ca(2+) signaling, and Ca(2+)-dependent cellular processes and enzyme activities (By similarity).
1	adhesion, migration	MAPRE2	MARE2	Q15555	Microtubule-associated protein RP/EB family member 2 OS=Homo sapiens OX=9606 GN=MAPRE2 PE=1 SV=1	10	9.22332e-05	U373,U87		0								Microtubule-associated protein, RP/EB family, member 2; May be involved in microtubule polymerization, and spindle function by stabilizing microtubules and anchoring them at centrosomes. May play a role in cell migration (By similarity); Belongs to the MAPRE family.
8	adhesion, migration	SMAD1	SMAD1	Q15797	Mothers against decapentaplegic homolog 1 OS=Homo sapiens OX=9606 GN=SMAD1 PE=1 SV=1	10	7.46625e-05	CSC		0								Transforming growth factor-beta-signaling protein 1; Transcriptional modulator activated by BMP (bone morphogenetic proteins) type 1 receptor kinase. SMAD1 is a receptor-regulated SMAD (R-SMAD). SMAD1/OAZ1/PSMB4 complex mediates the degradation of the CREBBP/EP300 repressor SNIP1. May act synergistically with SMAD4 and YY1 in bone morphogenetic protein (BMP)-mediated cardiac-specific gene express…
1	memb dock, signaling, communication	VAMP3	VAMP3	Q15836	Vesicle-associated membrane protein 3 OS=Homo sapiens OX=9606 GN=VAMP3 PE=1 SV=3	32	0.000776679	CSC,U373,U87		0			+				+	Vesicle-associated membrane protein 3; SNARE involved in vesicular transport from the late endosomes to the trans-Golgi network; Belongs to the synaptobrevin family.
8	adhesion, migration	ZYX	ZYX	Q15942	Zyxin OS=Homo sapiens OX=9606 GN=ZYX PE=1 SV=1	26	0.000950523	CSC		0								Zyxin-2; Adhesion plaque protein. Binds alpha-actinin and the CRP protein. Important for targeting TES and ENA/VASP family members to focal adhesions and for the formation of actin-rich structures. May be a component of a signal transduction pathway that mediates adhesion-stimulated changes in gene expression (By similarity).
1	stem cell diff	PSMD5	PSMD5	Q16401	26S proteasome non-ATPase regulatory subunit 5 OS=Homo sapiens OX=9606 GN=PSMD5 PE=1 SV=3	43	0.000179645	CSC,U373,U87	+	-1.36373	3.1916	+	+	+			+	Proteasome (prosome, macropain) 26S subunit, non-ATPase, 5; Acts as a chaperone during the assembly of the 26S proteasome, specifically of the base subcomplex of the PA700/19S regulatory complex (RC). In the initial step of the base subcomplex assembly is part of an intermediate PSMD5:PSMC2:PSMC1:PSMD2 module which probably assembles with a PSMD10:PSMC4:PSMC5:PAAF1 module followed by dissociation…
8	adhesion, migration	PKN2	PKN2	Q16513	Serine/threonine-protein kinase N2 OS=Homo sapiens OX=9606 GN=PKN2 PE=1 SV=1	4	2.2929e-06	CSC,U373	+	3.035	2.71002	+	+				+	Serine/threonine-protein kinase N2; PKC-related serine/threonine-protein kinase and Rho/Rac effector protein that participates in specific signal transduction responses in the cell. Plays a role in the regulation of cell cycle progression, actin cytoskeleton assembly, cell migration, cell adhesion, tumor cell invasion and transcription activation signaling processes. Phosphorylates CTTN in hyalur…
1	adhesion, migration	ACTBL2	ACTBL	Q562R1	Beta-actin-like protein 2 OS=Homo sapiens OX=9606 GN=ACTBL2 PE=1 SV=2	4	6.23067e-07	U373		0								Beta-actin-like protein 2; Actins are highly conserved proteins that are involved in various types of cell motility and are ubiquitously expressed in all eukaryotic cells.
7	adhesion, migration	TMEM67	MKS3	Q5HYA8	Meckelin OS=Homo sapiens OX=9606 GN=TMEM67 PE=1 SV=2	1	0	CSC		0								Meckel syndrome type 3 protein; Required for ciliary structure and function. Part of the tectonic-like complex which is required for tissue-specific ciliogenesis and may regulate ciliary membrane composition (By similarity). Involved in centrosome migration to the apical cell surface during early ciliogenesis. Involved in the regulation of cilia length and appropriate number through the control o…
7	adhesion, migration	PCID2	PCID2	Q5JVF3	PCI domain-containing protein 2 OS=Homo sapiens OX=9606 GN=PCID2 PE=1 SV=2	3	2.61818e-07	CSC		0								PCI domain containing 2; Transcription and export complex 2
7	RNA processing	NOL9	NOL9	Q5SY16	Polynucleotide 5-hydroxyl-kinase NOL9 OS=Homo sapiens OX=9606 GN=NOL9 PE=1 SV=1	9	8.93646e-06	CSC		0								Polynucleotide 5'-hydroxyl-kinase NOL9; Polynucleotide 5'-kinase involved in rRNA processing. The kinase activity is required for the processing of the 32S precursor into 5.8S and 28S rRNAs, more specifically for the generation of the major 5.8S(S) form. In vitro, has both DNA and RNA 5'-kinase activities. Probably binds RNA; Belongs to the Clp1 family. NOL9/GRC3 subfamily.
7	RNA processing	PRPF8	PRP8	Q6P2Q9	Pre-mRNA-processing-splicing factor 8 OS=Homo sapiens OX=9606 GN=PRPF8 PE=1 SV=2	40	0.000448975	CSC,U373,U87	+	5.86947	2.49047	+		+				Pre-mRNA-processing-splicing factor 8; Functions as a scaffold that mediates the ordered assembly of spliceosomal proteins and snRNAs. Required for the assembly of the U4/U6-U5 tri-snRNP complex. Functions as scaffold that positions spliceosomal U2, U5 and U6 snRNAs at splice sites on pre-mRNA substrates, so that splicing can occur. Interacts with both the 5' and the 3' splice site.
7	adhesion, migration	CSPG4	CSPG4	Q6UVK1	Chondroitin sulfate proteoglycan 4 OS=Homo sapiens OX=9606 GN=CSPG4 PE=1 SV=2	19	0.000764594	CSC,U373,U87		0					+		+	Melanoma-associated chondroitin sulfate proteoglycan; Proteoglycan playing a role in cell proliferation and migration which stimulates endothelial cells motility during microvascular morphogenesis. May also inhibit neurite outgrowth and growth cone collapse during axon regeneration. Cell surface receptor for collagen alpha 2(VI) which may confer cells ability to migrate on that substrate. Binds t…
1	adhesion, migration	ADAMTS13	ATS13	Q76LX8	A disintegrin and metalloproteinase with thrombospondin motifs 13 OS=Homo sapiens OX=9606 GN=ADAMTS13 PE=1 SV=1	4	0	U373,U87		0								A disintegrin and metalloproteinase with thrombospondin motifs 13; Cleaves the vWF multimers in plasma into smaller forms thereby controlling vWF-mediated platelet thrombus formation; ADAM metallopeptidases with thrombospondin type 1 motif
7	adhesion, migration	SND1	SND1	Q7KZF4	Staphylococcal nuclease domain-containing protein 1 OS=Homo sapiens OX=9606 GN=SND1 PE=1 SV=1	5	6.9063e-05	CSC,U373,U87		0			+				+	Staphylococcal nuclease and tudor domain containing 1; Functions as a bridging factor between STAT6 and the basal transcription factor. Plays a role in PIM1 regulation of MYB activity. Functions as a transcriptional coactivator for the Epstein-Barr virus nuclear antigen 2 (EBNA2); Tudor domain containing
1	adhesion, migration	FERMT3	URP2	Q86UX7	Fermitin family homolog 3 OS=Homo sapiens OX=9606 GN=FERMT3 PE=1 SV=1	8	3.47758e-05	U373,U87		0								Fermitin family homolog 3; Plays a central role in cell adhesion in hematopoietic cells. Acts by activating the integrin beta-1-3 (ITGB1, ITGB2 and ITGB3) (By similarity). Required for integrin-mediated platelet adhesion and leukocyte adhesion to endothelial cells. Required for activation of integrin beta-2 (ITGB2) in polymorphonuclear granulocytes (PMNs) (By similarity); Belongs to the kindlin f…
7	RNA processing	SUGP2	SUGP2	Q8IX01	SURP and G-patch domain-containing protein 2 OS=Homo sapiens OX=9606 GN=SUGP2 PE=1 SV=2	2	0	CSC		0								SURP and G-patch domain-containing protein 2; May play a role in mRNA splicing; G-patch domain containing
7	RNA processing	SRRM1	SRRM1	Q8IYB3	Serine/arginine repetitive matrix protein 1 OS=Homo sapiens OX=9606 GN=SRRM1 PE=1 SV=2	32	6.99321e-05	CSC		0								SR-related nuclear matrix protein of 160 kDa; Part of pre- and post-splicing multiprotein mRNP complexes. Involved in numerous pre-mRNA processing events. Promotes constitutive and exonic splicing enhancer (ESE)-dependent splicing activation by bridging together sequence-specific (SR family proteins, SFRS4, SFRS5 and TRA2B/SFRS10) and basal snRNP (SNRP70 and SNRPA1) factors of the spliceosome. St…
8		TMEFF1	TEFF1	Q8IYR6	Tomoregulin-1 OS=Homo sapiens OX=9606 GN=TMEFF1 PE=1 SV=1	1	0	CSC		0								Transmembrane protein with EGF-like and two follistatin-like domains 1; May inhibit NODAL and BMP signaling during neural patterning (By similarity). May be a tumor suppressor in brain cancers.
7	RNA processing	PELP1	PELP1	Q8IZL8	Proline-, glutamic acid- and leucine-rich protein 1 OS=Homo sapiens OX=9606 GN=PELP1 PE=1 SV=2	18	0.000768162	CSC,U373	+	4.3463	2.87761	+	+					Modulator of non-genomic activity of estrogen receptor; Coactivator of estrogen receptor-mediated transcription and a corepressor of other nuclear hormone receptors and sequence- specific transcription factors. Plays a role in estrogen receptor (ER) genomic activity when present in the nuclear compartment by activating the ER target genes in a hormonal stimulation dependent manner. Can facilitate…
1	adhesion, migration	ABI1	ABI1	Q8IZP0	Abl interactor 1 OS=Homo sapiens OX=9606 GN=ABI1 PE=1 SV=4	23	0.000264581	U373,U87		0		+			+		+	Spectrin SH3 domain-binding protein 1; May act in negative regulation of cell growth and transformation by interacting with nonreceptor tyrosine kinases ABL1 and/or ABL2. May play a role in regulation of EGF-induced Erk pathway activation. Involved in cytoskeletal reorganization and EGFR signaling. Together with EPS8 participates in transduction of signals from Ras to Rac. In vitro, a trimeric co…
8	memb dock, signaling, communication	PLCD3	PLCD3	Q8N3E9	1-phosphatidylinositol 4,5-bisphosphate phosphodiesterase delta-3 OS=Homo sapiens OX=9606 GN=PLCD3 PE=1 SV=3	10	7.1816e-05	CSC		0								1-phosphatidylinositol 4,5-bisphosphate phosphodiesterase delta-3; Hydrolyzes the phosphatidylinositol 4,5-bisphosphate (PIP2) to generate 2 second messenger molecules diacylglycerol (DAG) and inositol 1,4,5-trisphosphate (IP3). DAG mediates the activation of protein kinase C (PKC), while IP3 releases Ca(2+) from intracellular stores. Essential for trophoblast and placental development. May parti…
8	adhesion, migration	MINK1	MINK1	Q8N4C8	Misshapen-like kinase 1 OS=Homo sapiens OX=9606 GN=MINK1 PE=1 SV=2	6	2.40245e-05	CSC		0							+	Mitogen-activated protein kinase kinase kinase kinase 6; Serine/threonine kinase which acts as a negative regulator of Ras-related Rap2-mediated signal transduction to control neuronal structure and AMPA receptor trafficking. Required for normal synaptic density, dendrite complexity, as well as surface AMPA receptor expression in hippocampal neurons. Can activate the JNK and MAPK14/p38 pathways a…
7	RNA processing	PRPF38A	PR38A	Q8NAV1	Pre-mRNA-splicing factor 38A OS=Homo sapiens OX=9606 GN=PRPF38A PE=1 SV=1	21	0.000693034	CSC		0								pre-mRNA processing factor 38A; May be required for pre-mRNA splicing; Belongs to the PRP38 family.
8	memb dock, signaling, communication	CADM4	CADM4	Q8NFZ8	Cell adhesion molecule 4 OS=Homo sapiens OX=9606 GN=CADM4 PE=1 SV=1	1	0	CSC		0								Immunoglobulin superfamily member 4C; Involved in the cell-cell adhesion. Has calcium- and magnesium-independent cell-cell adhesion activity. May have tumor- suppressor activity; C2-set domain containing
7	RNA processing	THOC2	THOC2	Q8NI27	THO complex subunit 2 OS=Homo sapiens OX=9606 GN=THOC2 PE=1 SV=2	14	4.89212e-06	CSC		0								THO complex subunit 2; Required for efficient export of polyadenylated RNA and spliced mRNA. Acts as component of the THO subcomplex of the TREX complex which is thought to couple mRNA transcription, processing and nuclear export, and which specifically associates with spliced mRNA and not with unspliced pre-mRNA. TREX is recruited to spliced mRNAs by a transcription-independent mechanism, binds …
7	RNA processing	WDR36	WDR36	Q8NI36	WD repeat-containing protein 36 OS=Homo sapiens OX=9606 GN=WDR36 PE=1 SV=1	46	0.000225782	CSC		0								T-cell activation WD repeat-containing protein; Involved in the nucleolar processing of SSU 18S rRNA. Involved in T-cell activation and highly coregulated with IL2; UTPb subcomplex
7	RNA processing	CD99L2	C99L2	Q8TCZ2	CD99 antigen-like protein 2 OS=Homo sapiens OX=9606 GN=CD99L2 PE=1 SV=1	1	0	CSC		0								CD99 antigen-like protein 2; Plays a role in a late step of leukocyte extravasation helping cells to overcome the endothelial basement membrane. Acts at the same site as, but independently of, PECAM1 (By similarity). Homophilic adhesion molecule, but these interactions may not be required for cell aggregation (By similarity); Belongs to the CD99 family.
7	adhesion, migration	GEMIN5	GEMI5	Q8TEQ6	Gem-associated protein 5 OS=Homo sapiens OX=9606 GN=GEMIN5 PE=1 SV=3	16	4.32403e-05	CSC		0								Gem (nuclear organelle) associated protein 5; Required for the assembly of the SMN complex that plays a catalyst role in the assembly of small nuclear ribonucleoproteins (snRNPs), the building blocks of the spliceosome. Thereby, plays an important role in the splicing of cellular pre- mRNAs. Most spliceosomal snRNPs contain a common set of Sm proteins SNRPB, SNRPD1, SNRPD2, SNRPD3, SNRPE, SNRPF a…
8	RNA processing	UBASH3B	UBS3B	Q8TF42	Ubiquitin-associated and SH3 domain-containing protein B OS=Homo sapiens OX=9606 GN=UBASH3B PE=1 SV=2	4	6.60717e-05	CSC		0								Ubiquitin-associated and SH3 domain-containing protein B; Interferes with CBL-mediated down-regulation and degradation of receptor-type tyrosine kinases. Promotes accumulation of activated target receptors, such as T-cell receptors and EGFR, on the cell surface. Exhibits tyrosine phosphatase activity toward several substrates including EGFR, FAK, SYK, and ZAP70. Down-regulates proteins that are d…
8	adhesion, migration	PDCD6IP	PDC6I	Q8WUM4	Programmed cell death 6-interacting protein OS=Homo sapiens OX=9606 GN=PDCD6IP PE=1 SV=1	27	0.00246707	CSC,U373,U87	+	2.15518	3.94605	+	+	+		399		Programmed cell death 6 interacting protein; Multifunctional protein involved in endocytosis, multivesicular body biogenesis, membrane repair, cytokinesis, apoptosis and maintenance of tight junction integrity. Class E VPS protein involved in concentration and sorting of cargo proteins of the multivesicular body (MVB) for incorporation into intralumenal vesicles (ILVs) that are generated by invag…
8	RNA processing	DDX1	DDX1	Q92499	ATP-dependent RNA helicase DDX1 OS=Homo sapiens OX=9606 GN=DDX1 PE=1 SV=2	15	0.000773608	CSC,U373,U87	+	7.79628	4.41071	+	+	+				DEAD (Asp-Glu-Ala-Asp) box helicase 1; Acts as an ATP-dependent RNA helicase, able to unwind both RNA-RNA and RNA-DNA duplexes. Possesses 5' single-stranded RNA overhang nuclease activity. Possesses ATPase activity on various RNA, but not DNA polynucleotides. May play a role in RNA clearance at DNA double-strand breaks (DSBs), thereby facilitating the template-guided repair of transcriptionally a…
7	adhesion, migration	SLC9A6	SL9A6	Q92581	Sodium/hydrogen exchanger 6 OS=Homo sapiens OX=9606 GN=SLC9A6 PE=1 SV=2	2	0.000101544	CSC		0								Solute carrier family 9, subfamily A (NHE6, cation proton antiporter 6), member 6; Electroneutral exchange of protons for Na(+) and K(+) across the early and recycling endosome membranes. Contributes to calcium homeostasis; Solute carriers
8	adhesion, migration	SORL1	SORL	Q92673	Sortilin-related receptor OS=Homo sapiens OX=9606 GN=SORL1 PE=1 SV=2	12	0.000247691	CSC		0								Low-density lipoprotein receptor relative with 11 ligand-binding repeats; Likely to be a multifunctional endocytic receptor, that may be implicated in the uptake of lipoproteins and of proteases. Binds LDL, the major cholesterol-carrying lipoprotein of plasma, and transports it into cells by endocytosis. Binds the receptor- associated protein (RAP). Could play a role in cell-cell interaction. Inv…
7	memb dock, signaling, communication	HDAC2	HDAC2	Q92769	Histone deacetylase 2 OS=Homo sapiens OX=9606 GN=HDAC2 PE=1 SV=2	36	0.00129943	CSC,U373	+	3.4701	1.59426	+	+					Histone deacetylase 2; Responsible for the deacetylation of lysine residues on the N-terminal part of the core histones (H2A, H2B, H3 and H4). Histone deacetylation gives a tag for epigenetic repression and plays an important role in transcriptional regulation, cell cycle progression and developmental events. Histone deacetylases act via the formation of large multiprotein complexes. Forms transc…
8	RNA processing	KHSRP	FUBP2	Q92945	Far upstream element-binding protein 2 OS=Homo sapiens OX=9606 GN=KHSRP PE=1 SV=4	23	0.000468899	CSC		0								Far upstream element-binding protein 2; Binds to the dendritic targeting element and may play a role in mRNA trafficking (By similarity). Part of a ternary complex that binds to the downstream control sequence (DCS) of the pre-mRNA. Mediates exon inclusion in transcripts that are subject to tissue-specific alternative splicing. May interact with single- stranded DNA from the far-upstream element …
8	adhesion, migration	NINJ1	NINJ1	Q92982	Ninjurin-1 OS=Homo sapiens OX=9606 GN=NINJ1 PE=1 SV=2	1	0	CSC		0								Nerve injury-induced protein 1; Homophilic cell adhesion molecule that promotes axonal growth. May play a role in nerve regeneration and in the formation and function of other tissues. Cell adhesion requires divalent cations.
1	memb dock, signaling, communication	HIST1H2AC	H2A1C	Q93077	Histone H2A type 1-C OS=Homo sapiens OX=9606 GN=H2AC6 PE=1 SV=3	31	0.000781619	CSC,U373,U87	+	-3.38795	2.94033	+	+	+				Histone cluster 1, H2ac; Core component of nucleosome. Nucleosomes wrap and compact DNA into chromatin, limiting DNA accessibility to the cellular machineries which require DNA as a template. Histones thereby play a central role in transcription regulation, DNA repair, DNA replication and chromosomal stability. DNA accessibility is regulated via a complex set of post-translational modifications o…
8	adhesion, migration - mem dock, signaling	CERS2	CERS2	Q96G23	Ceramide synthase 2 OS=Homo sapiens OX=9606 GN=CERS2 PE=1 SV=1	7	0.000345225	CSC		0								Tumor metastasis-suppressor gene 1 protein; Suppresses the growth of cancer cells. May be involved in sphingolipid synthesis; CERS class homeoboxes
7	adhesion, migration	KIF20B	KI20B	Q96Q89	Kinesin-like protein KIF20B OS=Homo sapiens OX=9606 GN=KIF20B PE=1 SV=3	15	2.39385e-06	CSC		0								Kinesin-related motor interacting with PIN1; Plus-end-directed motor enzyme that is required for completion of cytokinesis. Required for proper midbody organization and abscission in polarized cortical stem cells. Plays a role in the regulation of neuronal polarization by mediating the transport of specific cargos. Participates in the mobilization of SHTN1 and in the accumulation of PIP3 in the g…
7	RNA processing	PKP4	PKP4	Q99569	Plakophilin-4 OS=Homo sapiens OX=9606 GN=PKP4 PE=1 SV=2	8	4.00913e-05	CSC		0								Plakophilin 4; Plays a role as a regulator of Rho activity during cytokinesis. May play a role in junctional plaques; Armadillo repeat containing
7	memb dock, signaling, communication	TSG101	TS101	Q99816	Tumor susceptibility gene 101 protein OS=Homo sapiens OX=9606 GN=TSG101 PE=1 SV=2	48	0.00512061	CSC,U373,U87	+	1.73727	1.8466	+				255		Tumor susceptibility gene 101 protein; Component of the ESCRT-I complex, a regulator of vesicular trafficking process. Binds to ubiquitinated cargo proteins and is required for the sorting of endocytic ubiquitinated cargos into multivesicular bodies (MVBs). Mediates the association between the ESCRT-0 and ESCRT-I complex. Required for completion of cytokinesis; the function requires CEP55. May be…
7	RNA processing	WDR18	WDR18	Q9BV38	WD repeat-containing protein 18 OS=Homo sapiens OX=9606 GN=WDR18 PE=1 SV=2	24	8.80553e-05	CSC		0								WD repeat-containing protein 18; Functions as a component of the Five Friends of Methylated CHTOP (5FMC) complex; the 5FMC complex is recruited to ZNF148 by methylated CHTOP, leading to desumoylation of ZNF148 and subsequent transactivation of ZNF148 target genes. Component of the PELP1 complex involved in the nucleolar steps of 28S rRNA maturation and the subsequent nucleoplasmic transit of the …
7	RNA processing	GNL3	GNL3	Q9BVP2	Guanine nucleotide-binding protein-like 3 OS=Homo sapiens OX=9606 GN=GNL3 PE=1 SV=2	51	0.000508059	CSC		0								Guanine nucleotide binding protein-like 3 (nucleolar); May be required to maintain the proliferative capacity of stem cells. Stabilizes MDM2 by preventing its ubiquitination, and hence proteasomal degradation (By similarity); Belongs to the TRAFAC class YlqF/YawG GTPase family.
7	RNA processing	SF3B5	SF3B5	Q9BWJ5	Splicing factor 3B subunit 5 OS=Homo sapiens OX=9606 GN=SF3B5 PE=1 SV=1	31	0.000329443	CSC		0								Pre-mRNA-splicing factor SF3b 10 kDa subunit; Involved in pre-mRNA splicing as a component of the splicing factor SF3B complex. SF3B complex is required for 'A' complex assembly formed by the stable binding of U2 snRNP to the branchpoint sequence (BPS) in pre-mRNA. Sequence independent binding of SF3A/SF3B complex upstream of the branch site is essential, it may anchor U2 snRNP to the pre-mRNA.
7	adhesion, migration	JAM3	JAM3	Q9BX67	Junctional adhesion molecule C OS=Homo sapiens OX=9606 GN=JAM3 PE=1 SV=1	17	9.60538e-05	CSC,U87	+	4.03263	1.96754	+		+				Junctional adhesion molecule 3; Participates in cell-cell adhesion. It is a counter- receptor for ITGAM, mediating leukocyte-platelet interactions and is involved in the regulation of transepithelial migration of polymorphonuclear neutrophils (PMN). The soluble form is a mediator of angiogenesis; Belongs to the immunoglobulin superfamily.
8	RNA processing	TANC1	TANC1	Q9C0D5	Protein TANC1 OS=Homo sapiens OX=9606 GN=TANC1 PE=1 SV=3	2	1.08177e-06	CSC		0								Tetratricopeptide repeat, ankyrin repeat and coiled-coil domain-containing protein 1; May be a scaffold component in the postsynaptic density; Ankyrin repeat domain containing
8	adhesion, migration	DHX36	DHX36	Q9H2U1	ATP-dependent DNA/RNA helicase DHX36 OS=Homo sapiens OX=9606 GN=DHX36 PE=1 SV=2	6	5.72491e-06	CSC		0								RNA helicase associated with AU-rich element ARE; Proposed to have a global role in regulating mRNA expression including transcriptional regulation and mRNA stability. Binds with high affinity to and resolves tetramolecular RNA and DNA quadruplex structures. Unwinds intramolecular quadruplexes derived from the ZIC1 and the MYC promoters. Binds to quadruplex structures in the promoters of YY1 and …
8	adhesion, migration	TTYH1	TTYH1	Q9H313	Protein tweety homolog 1 OS=Homo sapiens OX=9606 GN=TTYH1 PE=1 SV=1	1	0	CSC		0								Protein tweety homolog 1; Probable chloride channel. May be involved in cell adhesion (By similarity).
7	adhesion, migration	TXNIP	TXNIP	Q9H3M7	Thioredoxin-interacting protein OS=Homo sapiens OX=9606 GN=TXNIP PE=1 SV=1	9	6.62263e-05	CSC		0							+	Vitamin D3 up-regulated protein 1; May act as an oxidative stress mediator by inhibiting thioredoxin activity or by limiting its bioavailability. Interacts with COPS5 and restores COPS5-induced suppression of CDKN1B stability, blocking the COPS5-mediated translocation of CDKN1B from the nucleus to the cytoplasm. Functions as a transcriptional repressor, possibly by acting as a bridge molecule bet…
8	adhesion, migration	PTPN23	PTN23	Q9H3S7	Tyrosine-protein phosphatase non-receptor type 23 OS=Homo sapiens OX=9606 GN=PTPN23 PE=1 SV=1	14	0.000172031	CSC	+	3.59307	2.85406							His domain-containing protein tyrosine phosphatase; Plays a role in sorting of endocytic ubiquitinated cargos into multivesicular bodies (MVBs) via its interaction with the ESCRT-I complex (endosomal sorting complex required for transport I), and possibly also other ESCRT complexes. May act as a negative regulator of Ras-mediated mitogenic activity. Plays a role in ciliogenesis; Protein tyrosine …
7	RNA processing	SENP3	SENP3	Q9H4L4	Sentrin-specific protease 3 OS=Homo sapiens OX=9606 GN=SENP3 PE=1 SV=2	16	0.000139038	CSC		0								SUMO1/sentrin/SMT3 specific peptidase 3; Protease that releases SUMO2 and SUMO3 monomers from sumoylated substrates, but has only weak activity against SUMO1 conjugates. Deconjugates SUMO2 from MEF2D, which increases its transcriptional activation capability. Deconjugates SUMO2 and SUMO3 from CDCA8. Redox sensor that, when redistributed into nucleoplasm, can act as an effector to enhance HIF1A tr…
8	memb dock, signaling, communication	ANTXR1	ANTR1	Q9H6X2	Anthrax toxin receptor 1 OS=Homo sapiens OX=9606 GN=ANTXR1 PE=1 SV=2	1	0	CSC,U373,U87		0								Tumor endothelial marker 8; Plays a role in cell attachment and migration. Interacts with extracellular matrix proteins and with the actin cytoskeleton. Mediates adhesion of cells to type 1 collagen and gelatin, reorganization of the actin cytoskeleton and promotes cell spreading. Plays a role in the angiogenic response of cultured umbilical vein endothelial cells.
1	adhesion, migration	CARS2	SYCM	Q9HA77	Probable cysteine--tRNA ligase, mitochondrial OS=Homo sapiens OX=9606 GN=CARS2 PE=1 SV=1	16	1.34689e-06	CSC		0								cysteinyl-tRNA synthetase 2, mitochondrial; Belongs to the class-I aminoacyl-tRNA synthetase family.
8	RNA processing	LPHN3	AGRL3	Q9HAR2	Adhesion G protein-coupled receptor L3 OS=Homo sapiens OX=9606 GN=ADGRL3 PE=1 SV=2	2	0.001607	CSC		0								Calcium-independent alpha-latrotoxin receptor 3; Plays a role in cell-cell adhesion and neuron guidance via its interactions with FLRT2 and FLRT3 that are expressed at the surface of adjacent cells. Plays a role in the development of glutamatergic synapses in the cortex. Important in determining the connectivity rates between the principal neurons in the cortex; Belongs to the G-protein coupled r…
8	RNA processing	XPO5	XPO5	Q9HAV4	Exportin-5 OS=Homo sapiens OX=9606 GN=XPO5 PE=1 SV=1	17	0.00108895	CSC		0								Ran-binding protein 21; Mediates the nuclear export of proteins bearing a double-stranded RNA binding domain (dsRBD) and double-stranded RNAs (cargos). XPO5 in the nucleus binds cooperatively to the RNA and to the GTPase Ran in its active GTP-bound form. Proteins containing dsRBDs can associate with this trimeric complex through the RNA. Docking of this complex to the nuclear pore complex (NPC) i…
1	adhesion, migration	PARVB	PARVB	Q9HBI1	Beta-parvin OS=Homo sapiens OX=9606 GN=PARVB PE=1 SV=1	17	0.000249732	U373,U87		0								Parvin, beta; Adapter protein that plays a role in integrin signaling via ILK and in activation of the GTPases CDC42 and RAC1 by guanine exchange factors, such as ARHGEF6. Is involved in the reorganization of the actin cytoskeleton and formation of lamellipodia. Plays a role in cell adhesion, cell spreading, establishment or maintenance of cell polarity, and cell migration; Belongs to the parvin …
8	adhesion, migration	EPB41L5	E41L5	Q9HCM4	Band 4.1-like protein 5 OS=Homo sapiens OX=9606 GN=EPB41L5 PE=1 SV=3	3	2.95775e-05	CSC		0								Erythrocyte membrane protein band 4.1 like 5; May contribute to the correct positioning of tight junctions during the establishment of polarity in epithelial cells; FERM domain containing
8	RNA processing	XAB2	SYF1	Q9HCS7	Pre-mRNA-splicing factor SYF1 OS=Homo sapiens OX=9606 GN=XAB2 PE=1 SV=2	31	0.000465143	CSC		0								Pre-mRNA-splicing factor SYF1; Involved in transcription-coupled repair (TCR), transcription and pre-mRNA splicing; Belongs to the crooked-neck family.
8	adhesion, migration	CELSR2	CELR2	Q9HCU4	Cadherin EGF LAG seven-pass G-type receptor 2 OS=Homo sapiens OX=9606 GN=CELSR2 PE=1 SV=1	3	5.66769e-05	CSC		0								Multiple epidermal growth factor-like domains protein 3; Receptor that may have an important role in cell/cell signaling during nervous system formation; Belongs to the G-protein coupled receptor 2 family. LN-TM7 subfamily.
7	memb dock, signaling, communication	RTN4	RTN4	Q9NQC3	Reticulon-4 OS=Homo sapiens OX=9606 GN=RTN4 PE=1 SV=2	9	0.00518885	CSC,U373,U87	+	3.23992	2.14477	+	+				+	Neuroendocrine-specific protein C homolog; Developmental neurite growth regulatory factor with a role as a negative regulator of axon-axon adhesion and growth, and as a facilitator of neurite branching. Regulates neurite fasciculation, branching and extension in the developing nervous system. Involved in down-regulation of growth, stabilization of wiring and restriction of plasticity in the adult…
7	adhesion, migration	PVRL3	NECT3	Q9NQS3	Nectin-3 OS=Homo sapiens OX=9606 GN=NECTIN3 PE=1 SV=1	5	1.37946e-05	U87		0								Poliovirus receptor-related protein 3; Plays a role in cell-cell adhesion through heterophilic trans-interactions with nectin-like proteins or nectins, such as trans-interaction with NECTIN2 at Sertoli-spermatid junctions. Trans-interaction with PVR induces activation of CDC42 and RAC small G proteins through common signaling molecules such as SRC and RAP1. Also involved in the formation of cell-…
7	RNA processing	DDX21	DDX21	Q9NR30	Nucleolar RNA helicase 2 OS=Homo sapiens OX=9606 GN=DDX21 PE=1 SV=5	33	0.00100741	CSC		0							+	DEAD (Asp-Glu-Ala-Asp) box helicase 21; RNA helicase that acts as a sensor of the transcriptional status of both RNA polymerase (Pol) I and II: promotes ribosomal RNA (rRNA) processing and transcription from polymerase II (Pol II). Binds various RNAs, such as rRNAs, snoRNAs, 7SK and, at lower extent, mRNAs. In the nucleolus, localizes to rDNA locus, where it directly binds rRNAs and snoRNAs, and …
8	adhesion, migration	VPS45	VPS45	Q9NRW7	Vacuolar protein sorting-associated protein 45 OS=Homo sapiens OX=9606 GN=VPS45 PE=1 SV=1	12	0.000101182	CSC		0							+	Vacuolar protein sorting 45 homolog (S. cerevisiae); May play a role in vesicle-mediated protein trafficking from the Golgi stack through the trans-Golgi network.
7	adhesion, migration	LRRC4B	LRC4B	Q9NT99	Leucine-rich repeat-containing protein 4B OS=Homo sapiens OX=9606 GN=LRRC4B PE=2 SV=3	3	1.25196e-05	CSC		0								Leucine-rich repeat-containing protein 4B; Synaptic adhesion protein. Regulates the formation of excitatory synapses. The trans-synaptic adhesion between LRRC4B and PTPRF regulates the formation of excitatory synapses in a bidirectional manner (By similarity); Endogenous ligands
7	adhesion, migration	PDS5B	PDS5B	Q9NTI5	Sister chromatid cohesion protein PDS5 homolog B OS=Homo sapiens OX=9606 GN=PDS5B PE=1 SV=1	9	1.32993e-07	CSC		0								Androgen-induced prostate proliferative shutoff-associated protein AS3; Regulator of sister chromatid cohesion in mitosis which may stabilize cohesin complex association with chromatin. May couple sister chromatid cohesion during mitosis to DNA replication. Cohesion ensures that chromosome partitioning is accurate in both meiotic and mitotic cells and plays an important role in DNA repair. Plays …
7	RNA processing	MDN1	MDN1	Q9NU22	Midasin OS=Homo sapiens OX=9606 GN=MDN1 PE=1 SV=2	12	1.1344e-05	CSC		0							+	Dynein-related AAA-ATPase MDN1; Nuclear chaperone required for maturation and nuclear export of pre-60S ribosome subunits. Functions at successive maturation steps to remove ribosomal factors at critical transition points, first driving the exit of early pre- 60S particles from the nucleolus and then driving late pre-60S particles from the nucleus (By similarity). At an early stage in 60S maturat…
1	adhesion, migration	PARVA	PARVA	Q9NVD7	Alpha-parvin OS=Homo sapiens OX=9606 GN=PARVA PE=1 SV=1	20	0.000336168	CSC,U373,U87	+	-0.8761	3.19329	+	+				+	Calponin-like integrin-linked kinase-binding protein; Plays a role in sarcomere organization and in smooth muscle cell contraction. Required for normal development of the embryonic cardiovascular system, and for normal septation of the heart outflow tract. Plays a role in sprouting angiogenesis and is required for normal adhesion of vascular smooth muscle cells to endothelial cells during blood v…
7	RNA processing	TEX10	TEX10	Q9NXF1	Testis-expressed protein 10 OS=Homo sapiens OX=9606 GN=TEX10 PE=1 SV=2	20	5.0418e-05	CSC		0								Testis-expressed protein 10; Functions as a component of the Five Friends of Methylated CHTOP (5FMC) complex; the 5FMC complex is recruited to ZNF148 by methylated CHTOP, leading to desumoylation of ZNF148 and subsequent transactivation of ZNF148 target genes. Component of the PELP1 complex involved in the nucleolar steps of 28S rRNA maturation and the subsequent nucleoplasmic transit of the pre-…
7	adhesion, migration	NLGN3	NLGN3	Q9NZ94	Neuroligin-3 OS=Homo sapiens OX=9606 GN=NLGN3 PE=1 SV=2	2	0	CSC		0							+	Gliotactin homolog; Cell surface protein involved in cell-cell-interactions via its interactions with neurexin family members. Plays a role in synapse function and synaptic signal transmission, and may mediate its effects by clustering other synaptic proteins. May promote the initial formation of synapses, but is not essential for this. May also play a role in glia-glia or glia-neuron interaction…
8	memb dock, signaling, communication	SH3BP4	SH3B4	Q9P0V3	SH3 domain-binding protein 4 OS=Homo sapiens OX=9606 GN=SH3BP4 PE=1 SV=1	14	1.28775e-05	CSC,U87		0								Transferrin receptor-trafficking protein; May function in transferrin receptor internalization at the plasma membrane through a cargo-specific control of clathrin- mediated endocytosis. Alternatively, may act as a negative regulator of the amino acid-induced TOR signaling by inhibiting the formation of active Rag GTPase complexes. Preferentially binds inactive Rag GTPase complexes and prevents th…
7	adhesion, migration	RCC2	RCC2	Q9P258	Protein RCC2 OS=Homo sapiens OX=9606 GN=RCC2 PE=1 SV=2	4	0.000125753	CSC		0							+	Regulator of chromosome condensation 2; Required for completion of mitosis and cytokinesis. May function as a guanine nucleotide exchange factor for the small GTPase RAC1.
7	adhesion, migration	DHCR7	DHCR7	Q9UBM7	7-dehydrocholesterol reductase OS=Homo sapiens OX=9606 GN=DHCR7 PE=1 SV=1	13	0.000445518	CSC		0							+	7-dehydrocholesterol reductase; Production of cholesterol by reduction of C7-C8 double bond of 7-dehydrocholesterol (7-DHC); Belongs to the ERG4/ERG24 family.
1	memb dock, signaling, communication	PLXNA1	PLXA1	Q9UIW2	Plexin-A1 OS=Homo sapiens OX=9606 GN=PLXNA1 PE=1 SV=3	17	0.000381871	CSC,U373,U87		0								Semaphorin receptor NOV; Coreceptor for SEMA3A, SEMA3C, SEMA3F and SEMA6D. Necessary for signaling by class 3 semaphorins and subsequent remodeling of the cytoskeleton. Plays a role in axon guidance, invasive growth and cell migration. Class 3 semaphorins bind to a complex composed of a neuropilin and a plexin. The plexin modulates the affinity of the complex for specific semaphorins, and its cyt…
7	memb dock, signaling, communication	SLC39A10	S39AA	Q9ULF5	Zinc transporter ZIP10 OS=Homo sapiens OX=9606 GN=SLC39A10 PE=1 SV=2	3	3.32438e-05	CSC		0								Solute carrier family 39 (zinc transporter), member 10; May act as a zinc-influx transporter; Belongs to the ZIP transporter (TC 2.A.5) family.
7	adhesion, migration	HEG1	HEG1	Q9ULI3	Protein HEG homolog 1 OS=Homo sapiens OX=9606 GN=HEG1 PE=1 SV=3	4	2.2904e-06	CSC,U373,U87	+	2.52226	1.87456	+					+	Heart development protein with EGF-like domains 1; Receptor component of the CCM signaling pathway which is a crucial regulator of heart and vessel formation and integrity May act through the stabilization of endothelial cell junctions.
7	memb dock, signaling, communication	STX8	STX8	Q9UNK0	Syntaxin-8 OS=Homo sapiens OX=9606 GN=STX8 PE=1 SV=2	18	0.000673731	CSC		0								Syntaxin 8; Vesicle trafficking protein that functions in the early secretory pathway, possibly by mediating retrograde transport from cis-Golgi membranes to the ER; Belongs to the syntaxin family.
1	RNA processing	PA2G4	PA2G4	Q9UQ80	Proliferation-associated protein 2G4 OS=Homo sapiens OX=9606 GN=PA2G4 PE=1 SV=3	107	0.00168374	CSC,U373,U87		0							+	Proliferation-associated protein 2G4; May play a role in a ERBB3-regulated signal transduction pathway. Seems be involved in growth regulation. Acts a corepressor of the androgen receptor (AR) and is regulated by the ERBB3 ligand neuregulin-1/heregulin (HRG). Inhibits transcription of some E2F1-regulated promoters, probably by recruiting histone acetylase (HAT) activity. Binds RNA. Associates wit…
7	RNA processing	THRAP3	TR150	Q9Y2W1	Thyroid hormone receptor-associated protein 3 OS=Homo sapiens OX=9606 GN=THRAP3 PE=1 SV=2	3	0.000121818	CSC		0								Thyroid hormone receptor-associated protein complex 150 kDa component; Involved in pre-mRNA splicing. Remains associated with spliced mRNA after splicing which probably involves interactions with the exon junction complex (EJC). Can trigger mRNA decay which seems to be independent of nonsense-mediated decay involving premature stop codons (PTC) recognition. May be involved in nuclear mRNA decay. …
7	RNA processing	NOP58	NOP58	Q9Y2X3	Nucleolar protein 58 OS=Homo sapiens OX=9606 GN=NOP58 PE=1 SV=1	59	0.000318293	CSC		0								NOP58 ribonucleoprotein; Required for 60S ribosomal subunit biogenesis (By similarity). Core component of box C/D small nucleolar ribonucleoprotein (snoRNP) particles. Required for the biogenesis of box C/D snoRNAs such as U3, U8 and U14 snoRNAs; Belongs to the NOP5/NOP56 family.
8	RNA processing	CGI-74	LC7L2	Q9Y383	Putative RNA-binding protein Luc7-like 2 OS=Homo sapiens OX=9606 GN=LUC7L2 PE=1 SV=2	15	1.53109e-05	CSC,U373	+	3.3318	1.54866	+	+					Putative RNA-binding protein Luc7-like 2; May bind to RNA via its Arg/Ser-rich domain.
1	adhesion, migration	TLN1	TLN1	Q9Y490	Talin-1 OS=Homo sapiens OX=9606 GN=TLN1 PE=1 SV=3	57	0.00199997	CSC,U373,U87	+	-1.81633	1.66428					209	+	Talin 1; Probably involved in connections of major cytoskeletal structures to the plasma membrane. High molecular weight cytoskeletal protein concentrated at regions of cell-substratum contact and, in lymphocytes, at cell-cell contacts (By similarity); FERM domain containing
8	adhesion, migration	FARP1	FARP1	Q9Y4F1	FERM, ARHGEF and pleckstrin domain-containing protein 1 OS=Homo sapiens OX=9606 GN=FARP1 PE=1 SV=1	2	1.70994e-05	CSC,U373,U87	+	3.98648	2.50027	+	+	+				FERM, RhoGEF (ARHGEF) and pleckstrin domain protein 1 (chondrocyte-derived); Functions as guanine nucleotide exchange factor for RAC1. May play a role in semaphorin signaling. Plays a role in the assembly and disassembly of dendritic filopodia, the formation of dendritic spines, regulation of dendrite length and ultimately the formation of synapses (By similarity); FERM domain containing
7	RNA processing	LAS1L	LAS1L	Q9Y4W2	Ribosomal biogenesis protein LAS1L OS=Homo sapiens OX=9606 GN=LAS1L PE=1 SV=2	10	8.37191e-06	CSC		0								Ribosomal biogenesis protein LAS1L; Involved in the biogenesis of the 60S ribosomal subunit. Required for maturation of the 28S rRNA. Functions as a component of the Five Friends of Methylated CHTOP (5FMC) complex; the 5FMC complex is recruited to ZNF148 by methylated CHTOP, leading to desumoylation of ZNF148 and subsequent transactivation of ZNF148 target genes.
8		NPTN	NPTN	Q9Y639	Neuroplastin OS=Homo sapiens OX=9606 GN=NPTN PE=1 SV=2	2	0.000898069	CSC,U373,U87		0		+					+	Stromal cell-derived receptor 1; Probable homophilic and heterophilic cell adhesion molecule involved in long term potentiation at hippocampal excitatory synapses through activation of p38MAPK. May also regulate neurite outgrowth by activating the FGFR1 signaling pathway. May play a role in synaptic plasticity (By similarity); I-set domain containing
7	memb dock, signaling, communication	GPR56	AGRG1	Q9Y653	Adhesion G-protein coupled receptor G1 OS=Homo sapiens OX=9606 GN=ADGRG1 PE=1 SV=2	4	1.51795e-05	CSC,U87		0								Adhesion G-protein coupled receptor G1; Receptor involved in cell adhesion and probably in cell- cell interactions. Mediates cell matrix adhesion in developing neurons and hematopoietic stem cells. Receptor for collagen III/COL3A1 in the developing brain and involved in regulation of cortical development, specifically in maintenance of the pial basement membrane integrity and in cortical laminati…
1	adhesion, migration	WASF2	WASF2	Q9Y6W5	Wiskott-Aldrich syndrome protein family member 2 OS=Homo sapiens OX=9606 GN=WASF2 PE=1 SV=3	25	0.000125766	U373,U87		0		+					+	Wiskott-Aldrich syndrome protein family member 2; Downstream effector molecule involved in the transmission of signals from tyrosine kinase receptors and small GTPases to the actin cytoskeleton. Promotes formation of actin filaments. Part of the WAVE complex that regulates lamellipodia formation. The WAVE complex regulates actin filament reorganization via its interaction with the Arp2/3 complex;…
* Most significant information of the proteins (Legend)
A: belonging cluster in the heat map reported in Fig. 6A
B: Categorical pathways
C: name displayed in the graph
D: Gene Name. Interesting proteins differently represented in the three samples are highlited: in purple, interestig proteins over-expressed in U373 and U87 cell lines; in red, interestig proteins specifically identified in GBM established cell lines; in light blues, specifically identified in CSC-sEVs; in green RNA modifying enzymes regulating gene expression.
E: Uniprot Accession/ID
F: Protein Description.
G: the degrre of interconnection, that is the number of connection
H: The betweenness centrality of a node reflects the amount of control that this node exerts over the interactions of other nodes in the network
I: Cell line(s) in which the proteins has been identified
J: MISEV2018 belonging category
J-L: proteins that resulted significantly quantitatively different among the CSC and the combined U-373 and U-87 (U-lines), logatimic difference (log2(ratio)) and p-value
M-P: statistical significant differences among all sample (ANOVA) or two-samples
Q: The Number of reports of Top100 identified proteins in EV
R: Proteins that were already reported in previous Mass spectrometry studies of GBM sEVs
S: Strigdatabase annatotation
highlighted in purple significant proteins over-expressed in U373- and U87-sEVs
highlighted in red proteins specifically identified in GBM-sEVs
highlighted in light blue proteins specifically identified in CSC-sEVs
highlighted in light green RNA modifying enzymes expressed in CSC-sEVs

## Sheet: GOterm functional enrichment
Table S7. List of proteins present in the cluster 1-7-8 selected pathways used to represent the network graph (see Figure 6A and B) and GOterm functional enrichment*
term name	category	description	# genes	# background genes	FDR value	p-value	genes
GO:0001525	GO Biological Process	Angiogenesis	29	315	1.03e-11	1.27e-13	EFNB2|MCAM|CDH13|NOTCH1|JAM3|GLUL|CSPG4|EPHB3|PARVA|RTN4|CAV1|CTNNB1|ANXA2|ADAM15|EPHB4|NRP2|COL4A2|VAV2|EPHB2|PRCP|KRIT1|CYR61|GNA13|GPX1|ITGB3|GPR56|ACTG1|PLCD3|WASF2
GO:0007155	GO Biological Process	Cell adhesion	81	925	7.53e-33	4.69e-36	VAMP3|NTN1|VCL|CADM4|PLEK|EFNB2|RAC2|ATP1B2|LAMC1|ARVCF|EPB41L5|MCAM|RAB10|TNC|CDH11|CDH13|CDH2|CELSR2|FERMT3|UBASH3B|FZD7|NPTN|ITGA2|ARF6|JAM3|ANTXR1|ACHE|TLN1|ZYX|EPHB3|PARVA|EPHA3|RTN4|THBS4|CTNNB1|ANXA2|ADAM15|SCRIB|PTPRS|EPHB4|NLGN3|PTPRF|NRP2|CD47|KIF14|PTPRK|L1CAM|PKN2|ADAMTS13|RCC2|NINJ1|TTYH1|ANXA1|PODXL|CD99|CD9|LAMA1|PKP4|MLLT4|ILK|SIRPA|PARVB|CTNNA2|RAB1A|RELN|CYR61|LAMA2|PVR|PVRL3|AD…
GO:0034329	GO Biological Process	Cell junction assembly	34	280	6.1e-17	3.85e-19	VCL|EFNB2|LAMC1|CAPZA1|ARVCF|CDH11|CDH13|CDH2|GPM6A|NPTN|ITGA2|JAM3|ACHE|HEG1|TLN1|CTNNB1|PLXNB1|NLGN3|PTPRK|PKN2|EPHB2|RCC2|LRP4|CD9|PKP4|MLLT4|ILK|GJC1|PDCD6IP|LPHN3|WDR1|LIMS1|ACTG1|FARP1
GO:0034330	GO Biological Process	Cell junction organization	57	493	6.39e-28	9.45e-31	VCL|RAB3A|PFN2|EFNB2|LAMC1|ADAM10|CAPZA1|ARVCF|TANC1|TNC|IGF1R|CDH11|CDH13|CDH2|GPM6A|NPTN|ITGA2|ARF6|JAM3|ACHE|HEG1|TLN1|EPHB3|SMAD3|CTNNB1|PTPRS|PLXNB1|NLGN3|PTPRF|PTPRK|L1CAM|PKN2|SLC9A6|EPHB2|TMEFF1|RCC2|LRP4|PRNP|CD9|PKP4|MLLT4|ILK|CTNNA2|RELN|PVR|GJC1|PDCD6IP|ACTBL2|PVRL3|LPHN3|WDR1|LIMS1|ACTG1|FARP1|LRRC4B|RER1|WASF2
GO:0010467	GO Biological Process	Gene expression	92	2056	3.67e-18	1.88e-20	AQR|TRMT6|SNRPD3|RRP9|EIF2AK2|THOC2|RBM39|SNRPA1|LGALS3|GRSF1|PRPF38A|CARS2|NAT10|SRSF1|SORL1|ADAM10|NOP58|PRPF6|EIF4A3|RPS27A|NOTCH1|GEMIN5|ACE|PWP2|SNRPD1|PELP1|PA2G4|RPS9|SF3B3|HEG1|SENP3|SNRNP200|GEMIN4|SRRM1|SMAD3|F3|SF3B1|EIF5A|HMGB1|RPS21|DDX21|THRAP3|CGI-74|PUS7|XAB2|COL4A2|AGT|SF3B5|ADAR|MDN1|DHCR24|ADAMTS13|YBX1|HNRNPH2|SRSF4|RPL10A|EIF6|IKBKAP|LAS1L|TEX10|NCBP1|NOL9|NOP56|POLR2B|DDX1|S…
GO:0030334	GO Biological Process	Regulation of cell migration	85	865	5.54e-38	1.73e-41	NTN1|VCL|MAPK1|TIMP1|PFN2|RAP2A|RRAS|RAC2|ATP1B2|LGALS3|RRAS2|SDCBP|SORL1|ADAM10|RAB11A|EPB41L5|MCAM|SEMA3A|PTPN23|IGF1R|CDH13|CERS2|NOTCH1|MTA2|FERMT3|DOCK1|ACE|ITGA2|ARF6|JAM3|MAPRE2|CRK|GLUL|OXSR1|STX4|SMAD3|F3|RTN4|CAV1|RHOG|THBS4|PTN|MAP4K4|DPYSL3|HMGB1|MINK1|ADAM15|NF1|PLXNB1|MYO1C|NRP2|MTOR|AGT|KIF14|PTPRK|KIF20B|RCC2|F10|ANXA1|PODXL|CD99|CD9|LAMA1|AKT2|MLLT4|PRCP|PLXNA1|KRIT1|ILK|AKAP12|C…
GO:2000145	GO Biological Process	Regulation of cell motility	89	929	5.82e-39	9.07e-43	NTN1|VCL|MAPK1|TIMP1|CADM4|PFN2|RAP2A|RRAS|RAC2|ATP1B2|LGALS3|RRAS2|SDCBP|SORL1|ADAM10|RAB11A|EPB41L5|MCAM|SEMA3A|PTPN23|CDK6|IGF1R|CDH13|CERS2|NOTCH1|MTA2|FERMT3|DOCK1|ACE|ITGA2|ARF6|JAM3|MAPRE2|CRK|GLUL|OXSR1|STX4|SMAD3|F3|RTN4|CAV1|RHOG|THBS4|PTN|MAP4K4|DPYSL3|HMGB1|MINK1|ADAM15|NF1|PLXNB1|MYO1C|NRP2|MTOR|AGT|KIF14|PTPRK|PKN2|KIF20B|RCC2|F10|ANXA1|PODXL|CD99|CD9|LAMA1|AKT2|MLLT4|PRCP|PLXNA1|KR…
GO:2000736	GO Biological Process	Regulation of stem cell differentiation	16	119	1.58e-08	3.14e-10	PSMD5|PSMA2|EIF2AK2|PSMA6|PSMB1|CDK6|PSMA5|NOTCH1|PSMB4|PTN|PSMD12|PUS7|PSMA7|PSMB2|DHX36|PSMB3
GO:0006396	GO Biological Process	RNA processing	73	854	8.22e-29	1.09e-31	AQR|TRMT6|SNRPD3|RRP9|THOC2|RBM39|SNRPA1|LGALS3|GRSF1|PRPF38A|NAT10|SRSF1|NOP58|PRPF6|EIF4A3|GEMIN5|PWP2|SNRPD1|PELP1|PA2G4|RPS9|SF3B3|SENP3|SNRNP200|GEMIN4|SRRM1|SMAD3|SF3B1|RPS21|DDX21|THRAP3|CGI-74|PUS7|XAB2|SF3B5|ADAR|MDN1|YBX1|HNRNPH2|SRSF4|RPL10A|EIF6|IKBKAP|LAS1L|TEX10|NCBP1|NOL9|NOP56|POLR2B|DDX1|SRSF2|KHSRP|NHP2L1|PRPF40A|EFTUD2|TRA2B|PPP2CA|RPL35A|THOC5|WDR36|PLRG1|SMAD1|HSPA8|TRMT112|T…
GO:0016192	GO Biological Process	Vesicle-mediated transport	77	1805	8.65e-14	8.28e-16	VAMP3|VCL|MAPK1|TIMP1|RAB3A|PSMA2|YKT6|PLEK|TUBA4A|RAC2|ESYT2|TSG101|LGALS3|STX6|SDCBP|SORL1|ADAM10|RAB11A|PSMB1|CAPZA1|RAB10|RAB7A|PTPN23|IGF1R|PSMA5|RPS27A|FTH1|FERMT3|DOCK1|CD109|ARPC2|ARF6|CRK|PA2G4|ACHE|STX8|TLN1|STX4|HGS|CAV1|PLAUR|RHOG|CTNNB1|HMGB1|ANXA2|PSMD12|SCRIB|NLGN3|MYO1C|CD47|STX7|VPS45|RAB3B|VAV2|GSN|F10|ABI1|ABCC4|ANXA1|LRP4|CD9|DYNLL1|PRCP|DYNC1I2|SIRPA|SH3BP4|RAB1A|GPI|WDR1|HSP…
GO:0030036	GO Biological Process	Actin cytoskeleton organization	31	516	2.42e-08	5.06e-10	NCK2|PLEK|PFN2|RAP2A|RAC2|KRAS|SDCBP|CAPZA1|EPB41L5|ARPC2|ARF6|CRK|ANTXR1|TLN1|ZYX|PARVA|RHOG|DPYSL3|MINK1|NF1|MYO1C|GSN|ABI1|ANXA1|PAFAH1B1|PARVB|PDCD6IP|ACTBL2|WDR1|ACTG1|WASF2
GO:0031532	GO Biological Process	Actin cytoskeleton reorganization	8	66	0.00039	1.84e-05	PLEK|RAP2A|ANTXR1|PARVA|MINK1|GSN|ANXA1|PARVB
GO:0030029	GO Biological Process	Actin filament-based process	34	592	1.09e-08	2.14e-10	NCK2|PLEK|PFN2|RAP2A|RAC2|KRAS|SDCBP|CAPZA1|EPB41L5|ARPC2|ARF6|CRK|ANTXR1|TLN1|ZYX|PARVA|RHOG|DPYSL3|MINK1|NF1|MYO1C|GSN|ABI1|ANXA1|PAFAH1B1|PARVB|GJC1|PDCD6IP|ACTBL2|WDR1|VIM|ACTG1|SRGAP2|WASF2
GO:0002253	GO Biological Process	Activation of immune response	24	385	9.41e-07	2.59e-08	PSMD5|MAPK1|PSMA2|KRAS|PSMA6|PSMB1|PSMA5|DOCK1|PSMB4|ARPC2|CRK|HMGB1|PSMD12|MYO1C|HLA-DRB1|PSMA7|VAV2|PSMB2|ABI1|HLA-DPA1|ACTG1|YES1|WASF2|PSMB3
GO:0002218	GO Biological Process	Activation of innate immune response	12	142	0.00012	5.05e-06	PSMD5|PSMA2|KRAS|PSMA6|PSMB1|PSMA5|PSMB4|HMGB1|PSMD12|PSMA7|PSMB2|PSMB3
GO:0032147	GO Biological Process	Activation of protein kinase activity	16	376	0.0066	0.00042	MAPK1|EIF2AK2|RPS27A|CRK|MAP2K1|OXSR1|CSPG4|MAP4K4|MINK1|MTOR|AGT|KIF14|ABI1|PRNP|ADAM9|ITGB3
GO:0034333	GO Biological Process	Adherens junction assembly	3	13	0.0222	0.0018	VCL|JAM3|CTNNB1
GO:0034332	GO Biological Process	Adherens junction organization	11	62	5.69e-07	1.52e-08	VCL|EFNB2|ADAM10|CDH11|CDH13|CDH2|JAM3|CTNNB1|MLLT4|PVR|PVRL3
GO:0007568	GO Biological Process	Aging	18	274	2.06e-05	7.37e-07	MAPK1|TIMP1|IGFBP2|NPM1|MAP2K1|COL4A2|MTOR|AGT|ASS1|GSN|EDNRB|PRNP|CNP|ABAT|ILK|RGN|LIMS1|SOD2
GO:0001667	GO Biological Process	Ameboidal-type cell migration	13	173	0.00016	6.78e-06	EFNB2|EPB41L5|SEMA3A|CDH13|EPHB4|NRP2|PKN2|EDNRB|ILK|PAFAH1B1|GPX1|SRGAP2|WASF2
GO:0042982	GO Biological Process	Amyloid precursor protein metabolic process	3	19	0.0472	0.0045	ADAM10|ACHE|DHCR24
GO:0031145	GO Biological Process	Anaphase-promoting complex-dependent catabolic process	11	83	6.81e-06	2.21e-07	PSMD5|PSMA2|PSMA6|PSMB1|PSMA5|RPS27A|PSMB4|PSMD12|PSMA7|PSMB2|PSMB3
GO:0048532	GO Biological Process	Anatomical structure arrangement	3	17	0.0379	0.0034	SEMA3A|NRP2|KIF14
GO:0048856	GO Biological Process	Anatomical structure development	162	5402	5.76e-18	3.05e-20	VAMP3|NGFR|NTN1|VCL|MAPK1|TIMP1|RAB3A|NCK2|PLEK|RAP2A|EFNB2|THOC2|RRAS|RAC2|ATP1B2|TSG101|LGALS3|GRSF1|KRAS|LAMC1|SORL1|ADAM10|RAB11A|ARVCF|TANC1|EPB41L5|MCAM|BCHE|RAB10|TNC|SEMA3A|CDK6|SLIT1|IGF1R|CDH11|CDH13|CDH2|EIF4A3|CELSR2|CERS2|NOTCH1|FERMT3|GPM6A|FZD7|CD109|NPTN|ACE|S100B|ITGA2|ARF6|JAM3|CRK|ANTXR1|MAP2K1|ACHE|YWHAG|GLUL|HEG1|CSPG4|PDS5B|EPHB3|SMAD3|PARVA|EPHA3|RTN4|CAV1|RHOG|PTN|MAP4K4|D…
GO:0048646	GO Biological Process	Anatomical structure formation involved in morphogenesis	48	883	1.4e-11	1.78e-13	MAPK1|EFNB2|TANC1|EPB41L5|MCAM|CDH13|NOTCH1|CD109|ITGA2|JAM3|MAP2K1|GLUL|CSPG4|EPHB3|SMAD3|PARVA|RTN4|CAV1|CTNNB1|ANXA2|ADAM15|SCRIB|EPHB4|NRP2|COL4A2|KIF20B|VAV2|HDAC1|EPHB2|ABI1|PODXL|CD9|PRCP|KRIT1|ILK|PAFAH1B1|RELN|CYR61|GNA13|GPX1|SMAD1|WDR1|HDAC2|ITGB3|GPR56|ACTG1|PLCD3|WASF2
GO:0009653	GO Biological Process	Anatomical structure morphogenesis	104	2165	3.3e-23	8.73e-26	VAMP3|NGFR|NTN1|VCL|MAPK1|RAB3A|EFNB2|THOC2|RRAS|RAC2|GRSF1|KRAS|LAMC1|TANC1|EPB41L5|MCAM|RAB10|TNC|SEMA3A|SLIT1|CDH11|CDH13|CDH2|EIF4A3|CELSR2|NOTCH1|FERMT3|GPM6A|FZD7|CD109|NPTN|S100B|ITGA2|JAM3|ANTXR1|MAP2K1|GLUL|HEG1|CSPG4|EPHB3|SMAD3|PARVA|EPHA3|RTN4|CAV1|RHOG|PTN|MAP4K4|CTNNB1|ANXA2|MINK1|ADAM15|SCRIB|EPHB4|NF1|PLXNB1|NLGN3|NRP2|COL4A2|MTOR|KIF14|S100A6|L1CAM|SLC9A6|KIF20B|VAV2|YBX1|HDAC1|E…
GO:0060055	GO Biological Process	Angiogenesis involved in wound healing	4	17	0.0044	0.00027	MCAM|PRCP|GPX1|ITGB3
GO:0048513	GO Biological Process	Animal organ development	105	3197	2.78e-12	3.25e-14	NGFR|NTN1|MAPK1|TIMP1|RAB3A|PLEK|EFNB2|RRAS|ATP1B2|TSG101|KRAS|LAMC1|ADAM10|EPB41L5|TNC|SEMA3A|CDK6|SLIT1|CDH2|EIF4A3|CELSR2|NOTCH1|GPM6A|FZD7|CD109|ACE|ITGA2|ARF6|JAM3|CRK|MAP2K1|ACHE|HEG1|PDS5B|EPHB3|SMAD3|PARVA|RTN4|CAV1|PTN|CTNNB1|HMGB1|ANXA2|DHCR7|ADAM15|SCRIB|PTPRS|EPHB4|NF1|XAB2|PLXNB1|HLA-DRB1|NRP2|MTOR|AGT|KIF14|FABP7|ADAR|DHCR24|ASS1|HDAC1|EPHB2|TMEFF1|CUL4A|NINJ1|ABI1|ANXA1|EDNRB|PODXL…
GO:0009887	GO Biological Process	Animal organ morphogenesis	40	967	1.51e-06	4.23e-08	NTN1|MAPK1|EFNB2|KRAS|LAMC1|TNC|SEMA3A|SLIT1|CDH2|EIF4A3|NOTCH1|ITGA2|MAP2K1|HEG1|SMAD3|PARVA|RTN4|CAV1|PTN|CTNNB1|ADAM15|SCRIB|EPHB4|NF1|NRP2|MTOR|HDAC1|EPHB2|TMEFF1|LRP4|LAMA1|PLXNA1|ILK|PAFAH1B1|CTNNA2|CYR61|LAMA2|PVRL3|DDR1|HDAC2
GO:0019882	GO Biological Process	Antigen processing and presentation	20	219	4.68e-08	1.03e-09	VAMP3|PSMD5|PSMA2|PSMA6|PSMB1|CAPZA1|RAB10|RAB7A|PSMA5|PSMB4|ACE|PSMD12|HLA-DRB1|PSMA7|RAB3B|PSMB2|DYNLL1|DYNC1I2|HLA-DPA1|PSMB3
GO:0002478	GO Biological Process	Antigen processing and presentation of exogenous peptide antigen	17	174	3.05e-07	7.52e-09	VAMP3|PSMD5|PSMA2|PSMA6|PSMB1|CAPZA1|RAB7A|PSMA5|PSMB4|PSMD12|HLA-DRB1|PSMA7|PSMB2|DYNLL1|DYNC1I2|HLA-DPA1|PSMB3
GO:0002479	GO Biological Process	Antigen processing and presentation of exogenous peptide antigen via mhc class i, tap-dependent	11	75	2.93e-06	8.74e-08	VAMP3|PSMD5|PSMA2|PSMA6|PSMB1|PSMA5|PSMB4|PSMD12|PSMA7|PSMB2|PSMB3
GO:0048002	GO Biological Process	Antigen processing and presentation of peptide antigen	18	191	1.88e-07	4.56e-09	VAMP3|PSMD5|PSMA2|PSMA6|PSMB1|CAPZA1|RAB7A|PSMA5|PSMB4|ACE|PSMD12|HLA-DRB1|PSMA7|PSMB2|DYNLL1|DYNC1I2|HLA-DPA1|PSMB3
GO:0002474	GO Biological Process	Antigen processing and presentation of peptide antigen via mhc class i	12	96	3.6e-06	1.11e-07	VAMP3|PSMD5|PSMA2|PSMA6|PSMB1|PSMA5|PSMB4|ACE|PSMD12|PSMA7|PSMB2|PSMB3
GO:0043277	GO Biological Process	Apoptotic cell clearance	5	43	0.0121	0.00085	RAC2|RHOG|HMGB1|ANXA1|ITGB3
GO:0060561	GO Biological Process	Apoptotic process involved in morphogenesis	3	16	0.0335	0.0029	NOTCH1|SCRIB|CYR61
GO:0008306	GO Biological Process	Associative learning	9	76	0.00015	6.56e-06	KRAS|TANC1|EIF4A3|NPTN|NF1|NLGN3|MTOR|AGT|RELN
GO:0014002	GO Biological Process	Astrocyte development	5	37	0.007	0.00045	KRAS|CDK6|NF1|VIM|PLP1
GO:0048708	GO Biological Process	Astrocyte differentiation	9	55	1.66e-05	5.83e-07	MAPK1|KRAS|CDK6|NOTCH1|S100B|MAP2K1|NF1|VIM|PLP1
GO:0048483	GO Biological Process	Autonomic nervous system development	5	44	0.0132	0.00093	SEMA3A|CTNNB1|NF1|NRP2|EDNRB
GO:0061564	GO Biological Process	Axon development	38	421	3.54e-15	2.81e-17	NGFR|NTN1|VCL|MAPK1|RAB3A|EFNB2|RAC2|RAB10|TNC|SEMA3A|SLIT1|CDH11|NOTCH1|NPTN|S100B|JAM3|EPHB3|EPHA3|RTN4|RHOG|PLXNB1|NLGN3|NRP2|S100A6|L1CAM|SLC9A6|EPHB2|TMEFF1|LAMA1|PTPRZ1|PLXNA1|CNP|PAFAH1B1|CTNNA2|RELN|LAMA2|DDR1|PLP1
GO:0048675	GO Biological Process	Axon extension	6	36	0.00084	4.25e-05	VCL|SEMA3A|SLIT1|NLGN3|NRP2|SLC9A6
GO:0048846	GO Biological Process	Axon extension involved in axon guidance	3	8	0.0083	0.00055	SEMA3A|SLIT1|NRP2
GO:0007411	GO Biological Process	Axon guidance	21	275	3.09e-07	7.64e-09	NGFR|NTN1|MAPK1|EFNB2|RAC2|SEMA3A|SLIT1|NOTCH1|NPTN|EPHB3|EPHA3|RHOG|PLXNB1|NRP2|L1CAM|EPHB2|TMEFF1|LAMA1|PLXNA1|RELN|LAMA2
GO:0007413	GO Biological Process	Axonal fasciculation	5	23	0.0012	6.25e-05	SEMA3A|EPHB3|EPHA3|RTN4|EPHB2
GO:0007409	GO Biological Process	Axonogenesis	33	384	1.32e-12	1.46e-14	NGFR|NTN1|VCL|MAPK1|RAB3A|EFNB2|RAC2|RAB10|SEMA3A|SLIT1|CDH11|NOTCH1|NPTN|S100B|EPHB3|EPHA3|RHOG|PLXNB1|NLGN3|NRP2|S100A6|L1CAM|SLC9A6|EPHB2|TMEFF1|LAMA1|PTPRZ1|PLXNA1|CNP|PAFAH1B1|CTNNA2|RELN|LAMA2
GO:0007610	GO Biological Process	Behavior	23	572	0.0011	5.63e-05	MAPK1|ATP1B2|KRAS|TANC1|BCHE|EIF4A3|NPTN|S100B|THBS4|PTN|NF1|NLGN3|MTOR|AGT|EPHB2|PRNP|PTPRZ1|CNP|ABAT|PAFAH1B1|RELN|LPHN3|HDAC2
GO:0060020	GO Biological Process	Bergmann glial cell differentiation	3	8	0.0083	0.00055	MAPK1|MAP2K1|VIM
GO:0065007	GO Biological Process	Biological regulation	271	12171	6.38e-22	2.29e-24	VAMP3|NGFR|NTN1|PSMD5|VCL|MAPK1|TIMP1|RAB3A|CADM4|PSMA2|TAX1BP3|EIF2AK2|NCK2|IGFBP2|PLEK|PFN2|RAP2A|EFNB2|THOC2|RRAS|TUBA4A|RAC2|ATP1B2|TSG101|RBM39|SNRPA1|LGALS3|GRSF1|KRAS|RRAS2|NAT10|STX6|LAMC1|SRSF1|SDCBP|SORL1|ADAM10|PSMA6|RAB11A|PSMB1|OGN|CAPZA1|EPB41L5|MCAM|BCHE|RAB10|PPAP2A|RAB7A|TNC|XPO5|SEMA3A|PTPN23|CDK6|SLIT1|PRPF6|IGF1R|CDH11|CDH13|CDH2|EIF4A3|PSMA5|CELSR2|CERS2|RPS27A|FTH1|NOTCH1|MT…
GO:0007596	GO Biological Process	Blood coagulation	23	303	7.01e-08	1.61e-09	VCL|MAPK1|PLEK|CAPZA1|FERMT3|DOCK1|UBASH3B|ITGA2|TLN1|F3|PLAUR|VPS45|VAV2|ADAMTS13|HDAC1|F10|CD9|PRCP|ILK|GNA13|HDAC2|ITGB3|ACTG1
GO:0007598	GO Biological Process	Blood coagulation, extrinsic pathway	2	4	0.0379	0.0034	F3|F10
GO:0001568	GO Biological Process	Blood vessel development	39	500	9.94e-14	9.75e-16	NGFR|MAPK1|EFNB2|MCAM|CDH13|CDH2|NOTCH1|JAM3|ANTXR1|MAP2K1|GLUL|HEG1|CSPG4|EPHB3|PARVA|RTN4|CAV1|CTNNB1|ANXA2|DHCR7|ADAM15|EPHB4|NF1|NRP2|COL4A2|VAV2|EPHB2|LAMA1|PRCP|KRIT1|CYR61|GNA13|GPX1|GJC1|ITGB3|GPR56|ACTG1|PLCD3|WASF2
GO:0048514	GO Biological Process	Blood vessel morphogenesis	34	410	1.34e-12	1.49e-14	EFNB2|MCAM|CDH13|CDH2|NOTCH1|JAM3|GLUL|HEG1|CSPG4|EPHB3|PARVA|RTN4|CAV1|CTNNB1|ANXA2|ADAM15|EPHB4|NF1|NRP2|COL4A2|VAV2|EPHB2|LAMA1|PRCP|KRIT1|CYR61|GNA13|GPX1|GJC1|ITGB3|GPR56|ACTG1|PLCD3|WASF2
GO:0098751	GO Biological Process	Bone cell development	4	24	0.0122	0.00085	ANXA2|ABI1|PAFAH1B1|WASF2
GO:0007420	GO Biological Process	Brain development	37	745	6.63e-08	1.5e-09	ATP1B2|KRAS|SEMA3A|CDK6|SLIT1|CDH2|CELSR2|NOTCH1|CRK|MAP2K1|EPHB3|RTN4|PTN|CTNNB1|SCRIB|PTPRS|NF1|XAB2|NRP2|MTOR|KIF14|FABP7|HDAC1|EPHB2|CD9|DYNLL1|CNP|ABAT|PAFAH1B1|CTNNA2|RELN|TRA2B|LPHN3|SMAD1|GPR56|SRGAP2|PLP1
GO:0048854	GO Biological Process	Brain morphogenesis	5	32	0.004	0.00025	SLIT1|CDH2|NF1|PAFAH1B1|CTNNA2
GO:0060445	GO Biological Process	Branching involved in salivary gland morphogenesis	3	17	0.0379	0.0034	SEMA3A|LAMA1|PLXNA1
GO:0048754	GO Biological Process	Branching morphogenesis of an epithelial tube	8	131	0.0188	0.0015	KRAS|TNC|NOTCH1|CTNNB1|LAMA1|ILK|GNA13|DDR1
GO:0043010	GO Biological Process	Camera-type eye development	14	318	0.0102	0.0007	GPM6A|ACHE|PDS5B|SMAD3|PTN|CTNNB1|NF1|HDAC1|EPHB2|NINJ1|LAMA1|PVRL3|HDAC2|VIM
GO:0055017	GO Biological Process	Cardiac muscle tissue growth	4	27	0.017	0.0013	NOTCH1|HEG1|AGT|SMAD1
GO:0009056	GO Biological Process	Catabolic process	55	2042	0.0012	6.14e-05	PSMD5|PSMA2|TSG101|PSMA6|PSMB1|OGN|RAB7A|PTPN23|EIF4A3|PSMA5|RPS27A|PSMB4|ACE|RPS9|ACHE|GLUL|CSPG4|HGS|CTNNB1|HMGB1|RPS21|ANXA2|THRAP3|SND1|PSMD12|ADAM15|MTOR|KIF14|FABP7|PSMA7|ADAMTS13|PSMB2|RPL10A|NCBP1|CUL4A|DYNLL1|CNP|ABAT|PAFAH1B1|KHSRP|RAB1A|TMEM67|GPI|GPX1|PDCD6IP|PPP2CA|RPL35A|POR|RPL23|HSPA8|RNPS1|RPS15|PCID2|PLCD3|PSMB3
GO:0072584	GO Biological Process	Caveolin-mediated endocytosis	2	5	0.0489	0.0047	MAPK1|CAV1
GO:0001775	GO Biological Process	Cell activation	49	1075	2.4e-09	4.25e-11	VCL|MAPK1|TIMP1|RAB3A|PSMA2|NCK2|PLEK|LGALS3|SDCBP|ADAM10|PSMB1|RAB10|RAB7A|CDK6|PSMA5|FTH1|FERMT3|UBASH3B|FZD7|PA2G4|TLN1|SMAD3|PLAUR|RHOG|CTNNB1|HMGB1|ANXA2|PSMD12|SCRIB|MTOR|CD47|VAV2|ADAMTS13|GSN|ANXA1|CD9|DYNLL1|PRCP|ILK|SIRPA|AKAP12|GNA13|GPI|ADAM9|HSPA8|CD63|ITGB3|ACTG1|CPNE3
GO:0007569	GO Biological Process	Cell aging	5	66	0.0492	0.0048	NPM1|MAP2K1|MTOR|ILK|LIMS1
GO:0007154	GO Biological Process	Cell communication	154	5320	3e-15	2.31e-17	NGFR|NTN1|PSMD5|MAPK1|TIMP1|RAB3A|PSMA2|TAX1BP3|EIF2AK2|NCK2|IGFBP2|PLEK|RAP2A|EFNB2|RRAS|RAC2|ATP1B2|SNRPA1|LGALS3|KRAS|RRAS2|SDCBP|SORL1|ADAM10|PSMA6|RAB11A|PSMB1|OGN|CAPZA1|RAB10|PPAP2A|RAB7A|TNC|SEMA3A|CDK6|IGF1R|CDH13|PSMA5|CELSR2|RPS27A|NOTCH1|FERMT3|DOCK1|UBASH3B|FZD7|NPTN|PSMB4|ARPC2|ITGA2|NPM1|JAM3|CRK|MAP2K1|ACHE|GLUL|OXSR1|CSPG4|TLN1|STX4|ZYX|HGS|EPHB3|SMAD3|F3|EPHA3|CAV1|PLAUR|RHOG|TH…
GO:0007049	GO Biological Process	Cell cycle	34	1313	0.0367	0.0033	MAPK1|TUBA4A|TSG101|RAB11A|CDK6|CDH13|NOTCH1|NPM1|ARF6|MAPRE2|MAP2K1|YWHAG|PDS5B|SMAD3|CTNNB1|MTOR|KIF14|PKN2|DHCR24|KIF20B|RCC2|CUL4A|TTYH1|PRNP|SRSF2|DYNLL1|ILK|DYNC1I2|PAFAH1B1|PRPF40A|PDCD6IP|PPP2CA|CKAP5|TXNIP
GO:0007050	GO Biological Process	Cell cycle arrest	10	141	0.0022	0.00012	TSG101|CDK6|NOTCH1|MAP2K1|SMAD3|MTOR|DHCR24|KIF20B|PRNP|ILK
GO:0048468	GO Biological Process	Cell development	94	1629	6.96e-26	1.19e-28	VAMP3|NGFR|NTN1|VCL|MAPK1|RAB3A|NCK2|EFNB2|THOC2|RAC2|KRAS|LAMC1|RAB11A|EPB41L5|RAB10|TNC|SEMA3A|CDK6|SLIT1|CDH11|CELSR2|NOTCH1|FERMT3|GPM6A|FZD7|NPTN|S100B|JAM3|CRK|ANTXR1|ACHE|HEG1|EPHB3|SMAD3|PARVA|EPHA3|RTN4|RHOG|PTN|MAP4K4|DPYSL3|CTNNB1|HMGB1|ANXA2|MINK1|SCRIB|PTPRS|NF1|PLXNB1|NLGN3|PTPRF|NRP2|MTOR|AGT|KIF14|PTPRK|S100A6|L1CAM|SLC9A6|KIF20B|GSN|EPHB2|TMEFF1|ABI1|EDNRB|PODXL|LRP4|CD9|LAMA1|AK…
GO:0030154	GO Biological Process	Cell differentiation	141	3702	6.66e-24	1.55e-26	VAMP3|NGFR|NTN1|VCL|MAPK1|RAB3A|NCK2|PLEK|RAP2A|EFNB2|THOC2|RRAS|RAC2|ATP1B2|TSG101|LGALS3|KRAS|RRAS2|LAMC1|SORL1|ADAM10|RAB11A|TANC1|EPB41L5|BCHE|RAB10|TNC|SEMA3A|CDK6|SLIT1|CDH11|CDH2|CELSR2|CERS2|NOTCH1|FERMT3|GPM6A|FZD7|CD109|NPTN|ACE|S100B|ITGA2|ARF6|JAM3|CRK|ANTXR1|MAP2K1|ACHE|YWHAG|HEG1|CSPG4|SNRNP200|EPHB3|SMAD3|PARVA|EPHA3|RTN4|CAV1|RHOG|PTN|MAP4K4|DPYSL3|CTNNB1|HMGB1|ANXA2|DDX21|SND1|MI…
GO:0051301	GO Biological Process	Cell division	18	493	0.0147	0.0011	THOC2|TSG101|RAB10|CDK6|NOTCH1|FZD7|ARF6|MAPRE2|PDS5B|KIF14|PKN2|KIF20B|RCC2|PAFAH1B1|PRPF40A|GNL3|PDCD6IP|CKAP5
GO:0016049	GO Biological Process	Cell growth	11	92	1.62e-05	5.65e-07	VCL|EPB41L5|SEMA3A|SLIT1|CTNNB1|NLGN3|NRP2|AGT|SLC9A6|PLXNA1|DDR1
GO:0016477	GO Biological Process	Cell migration	66	896	1.36e-22	4.03e-25	NTN1|NCK2|EFNB2|ATP1B2|LGALS3|LAMC1|SDCBP|EPB41L5|SEMA3A|SLIT1|CDH13|CDH2|CELSR2|NOTCH1|GPM6A|DOCK1|ITGA2|JAM3|CRK|CSPG4|PDS5B|EPHB3|PARVA|EPHA3|RTN4|CAV1|RHOG|THBS4|PTN|CTNNB1|HMGB1|SCRIB|EPHB4|PLXNB1|PTPRF|NRP2|CD47|PTPRK|L1CAM|PKN2|VAV2|ANXA1|EDNRB|PODXL|CD99|CD9|ILK|PAFAH1B1|SIRPA|CTNNA2|PRPF40A|RAB1A|RELN|CYR61|GPX1|ADAM9|LPHN3|DDR1|WDR1|CD63|ITGB3|GPR56|SRGAP2|YES1|CD99L2|WASF2
GO:0000902	GO Biological Process	Cell morphogenesis	64	726	1.25e-25	2.33e-28	VAMP3|NGFR|NTN1|VCL|MAPK1|RAB3A|EFNB2|THOC2|RAC2|LAMC1|EPB41L5|RAB10|SEMA3A|SLIT1|CDH11|CDH13|CDH2|CELSR2|NOTCH1|FERMT3|GPM6A|FZD7|NPTN|S100B|ANTXR1|HEG1|EPHB3|PARVA|EPHA3|RHOG|PTN|MAP4K4|CTNNB1|MINK1|SCRIB|PLXNB1|NLGN3|NRP2|KIF14|S100A6|L1CAM|SLC9A6|KIF20B|EPHB2|TMEFF1|ABI1|LRP4|LAMA1|PTPRZ1|PLXNA1|CNP|ILK|PAFAH1B1|PARVB|CTNNA2|RAB1A|RELN|LAMA2|DDR1|WDR1|ITGB3|SRGAP2|FARP1|WASF2
GO:0000904	GO Biological Process	Cell morphogenesis involved in differentiation	56	566	2.26e-24	4.58e-27	VAMP3|NGFR|NTN1|VCL|MAPK1|RAB3A|EFNB2|RAC2|LAMC1|EPB41L5|RAB10|SEMA3A|SLIT1|CDH11|CELSR2|NOTCH1|FERMT3|FZD7|NPTN|S100B|ANTXR1|HEG1|EPHB3|PARVA|EPHA3|RHOG|PTN|CTNNB1|MINK1|SCRIB|PLXNB1|NLGN3|NRP2|KIF14|S100A6|L1CAM|SLC9A6|EPHB2|TMEFF1|ABI1|LRP4|LAMA1|PTPRZ1|PLXNA1|CNP|ILK|PAFAH1B1|PARVB|CTNNA2|RAB1A|RELN|LAMA2|WDR1|ITGB3|SRGAP2|FARP1
GO:0048667	GO Biological Process	Cell morphogenesis involved in neuron differentiation	40	445	6.22e-16	4.36e-18	NGFR|NTN1|VCL|MAPK1|RAB3A|EFNB2|RAC2|RAB10|SEMA3A|SLIT1|CDH11|CELSR2|NOTCH1|NPTN|S100B|EPHB3|EPHA3|RHOG|PTN|MINK1|SCRIB|PLXNB1|NLGN3|NRP2|S100A6|L1CAM|SLC9A6|EPHB2|TMEFF1|ABI1|LRP4|LAMA1|PTPRZ1|PLXNA1|CNP|PAFAH1B1|CTNNA2|RELN|LAMA2|FARP1
GO:0048870	GO Biological Process	Cell motility	68	1018	3.2e-21	1.25e-23	NTN1|NCK2|EFNB2|ATP1B2|LGALS3|LAMC1|SDCBP|EPB41L5|SEMA3A|SLIT1|CDH13|CDH2|CELSR2|NOTCH1|GPM6A|DOCK1|ARPC2|ITGA2|JAM3|CRK|MAP2K1|CSPG4|PDS5B|EPHB3|PARVA|EPHA3|RTN4|CAV1|RHOG|THBS4|PTN|CTNNB1|HMGB1|SCRIB|EPHB4|PLXNB1|PTPRF|NRP2|CD47|PTPRK|L1CAM|PKN2|VAV2|ANXA1|EDNRB|PODXL|CD99|CD9|ILK|PAFAH1B1|SIRPA|CTNNA2|PRPF40A|RAB1A|RELN|CYR61|GPX1|ADAM9|LPHN3|DDR1|WDR1|CD63|ITGB3|GPR56|SRGAP2|YES1|CD99L2|WASF2
GO:0008283	GO Biological Process	Cell population proliferation	20	493	0.0026	0.00015	MAPK1|RAB10|CDH13|NOTCH1|ACE|ITGA2|MAP2K1|GLUL|CSPG4|PDS5B|CTNNB1|SCRIB|AGT|KIF14|FABP7|PAFAH1B1|GNL3|GPX1|SMAD1|BOP1
GO:0030031	GO Biological Process	Cell projection assembly	29	450	2.02e-08	4.14e-10	NTN1|VCL|NCK2|RAP2A|TUBA4A|RAC2|SDCBP|RAB11A|PTPN23|CDH13|CELSR2|NOTCH1|ARF6|YWHAG|CSPG4|PARVA|RHOG|VAV2|GSN|TTYH1|ABCC4|DYNLL1|DYNC1I2|PAFAH1B1|PARVB|TMEM67|CKAP5|SRGAP2|WASF2
GO:0030030	GO Biological Process	Cell projection organization	84	1170	9.72e-29	1.36e-31	NGFR|NTN1|VCL|MAPK1|RAB3A|NCK2|PLEK|RAP2A|EFNB2|TUBA4A|RAC2|ATP1B2|SDCBP|RAB11A|TANC1|RAB10|TNC|SEMA3A|PTPN23|SLIT1|IGF1R|CDH11|CDH13|CELSR2|NOTCH1|GPM6A|NPTN|S100B|ARF6|JAM3|CRK|YWHAG|CSPG4|EPHB3|PARVA|EPHA3|RTN4|RHOG|PTN|MAP4K4|CTNNB1|HMGB1|MINK1|SCRIB|PLXNB1|NLGN3|PTPRF|NRP2|MTOR|PTPRK|S100A6|L1CAM|PKN2|SLC9A6|KIF20B|VAV2|GSN|EPHB2|TMEFF1|ABI1|TTYH1|ABCC4|LRP4|PRNP|LAMA1|DYNLL1|PTPRZ1|PLXNA1|C…
GO:0008037	GO Biological Process	Cell recognition	8	148	0.0339	0.003	NCK2|SEMA3A|NPTN|EPHB3|EPHA3|RTN4|EPHB2|CD9
GO:0007166	GO Biological Process	Cell surface receptor signaling pathway	98	2325	7.1e-18	3.92e-20	NGFR|PSMD5|MAPK1|TIMP1|PSMA2|TAX1BP3|NCK2|PLEK|EFNB2|SNRPA1|KRAS|SDCBP|ADAM10|PSMA6|PSMB1|CAPZA1|SEMA3A|CDK6|IGF1R|PSMA5|CELSR2|RPS27A|NOTCH1|FERMT3|DOCK1|UBASH3B|FZD7|PSMB4|ARPC2|ITGA2|CRK|OXSR1|CSPG4|TLN1|STX4|ZYX|EPHB3|SMAD3|F3|EPHA3|CAV1|PLAUR|PTN|CTNNB1|ANXA2|PSMD12|ADAM15|EPHB4|NF1|PLXNB1|NLGN3|MYO1C|PTPRF|HLA-DRB1|NRP2|COL4A2|CD47|AGT|PTPRK|ADAR|SLC9A6|PSMA7|VAV2|ADAMTS13|YBX1|PSMB2|EPHB2|…
GO:1905114	GO Biological Process	Cell surface receptor signaling pathway involved in cell-cell signaling	18	461	0.0077	0.0005	PSMD5|PSMA2|TAX1BP3|PSMA6|PSMB1|PSMA5|CELSR2|RPS27A|FZD7|PSMB4|CAV1|CTNNB1|PSMD12|NLGN3|PSMA7|PSMB2|LRP4|PSMB3
GO:0098609	GO Biological Process	Cell-cell adhesion	44	505	3.89e-17	2.39e-19	NTN1|VCL|PLEK|RAC2|ATP1B2|ARVCF|RAB10|CDH11|CDH13|CDH2|CELSR2|FERMT3|UBASH3B|NPTN|JAM3|TLN1|PARVA|THBS4|CTNNB1|ANXA2|SCRIB|PTPRS|NLGN3|PTPRF|CD47|L1CAM|TTYH1|ANXA1|CD99|PKP4|MLLT4|ILK|SIRPA|CTNNA2|CYR61|PVR|PVRL3|ADAM9|CD200|LPHN3|LIMS1|ITGB3|ACTG1|LRRC4B
GO:0044331	GO Biological Process	Cell-cell adhesion mediated by cadherin	4	27	0.017	0.0013	CDH11|CDH13|CDH2|MLLT4
GO:0098742	GO Biological Process	Cell-cell adhesion via plasma-membrane adhesion molecules	13	257	0.0049	0.00031	ARVCF|CDH11|CDH13|CDH2|CELSR2|NPTN|PTPRS|PTPRF|L1CAM|PVR|PVRL3|LPHN3|LRRC4B
GO:0007043	GO Biological Process	Cell-cell junction assembly	16	132	5.58e-08	1.24e-09	VCL|ARVCF|CDH11|CDH13|CDH2|JAM3|HEG1|TLN1|CTNNB1|PKN2|CD9|PKP4|MLLT4|GJC1|PDCD6IP|WDR1
GO:0045216	GO Biological Process	Cell-cell junction organization	22	180	5.57e-11	7.84e-13	VCL|EFNB2|ADAM10|ARVCF|CDH11|CDH13|CDH2|JAM3|HEG1|TLN1|SMAD3|CTNNB1|PKN2|CD9|PKP4|MLLT4|PVR|GJC1|PDCD6IP|PVRL3|WDR1|LIMS1
GO:0007267	GO Biological Process	Cell-cell signaling	46	1145	3.36e-07	8.51e-09	PSMD5|MAPK1|RAB3A|PSMA2|TAX1BP3|EFNB2|KRAS|SDCBP|ADAM10|PSMA6|PSMB1|TNC|PSMA5|CELSR2|RPS27A|FZD7|NPTN|PSMB4|ACHE|STX4|ZYX|CAV1|CTNNB1|HMGB1|MINK1|PSMD12|SCRIB|NF1|NLGN3|AGT|PSMA7|PSMB2|EPHB2|ABCC4|ANXA1|LRP4|PKP4|MLLT4|CNP|PAFAH1B1|RAB1A|GJC1|HSPA8|GPR56|PLP1|PSMB3
GO:0007160	GO Biological Process	Cell-matrix adhesion	16	127	3.48e-08	7.46e-10	VCL|FERMT3|ITGA2|JAM3|ZYX|CTNNB1|ADAM15|PTPRK|L1CAM|ADAMTS13|RCC2|ILK|ADAM9|DDR1|CD63|ITGB3
GO:0031589	GO Biological Process	Cell-substrate adhesion	29	182	3.98e-17	2.48e-19	VAMP3|VCL|ATP1B2|LAMC1|EPB41L5|FERMT3|FZD7|ITGA2|JAM3|ANTXR1|ZYX|EPHB3|PARVA|CTNNB1|ADAM15|KIF14|PTPRK|L1CAM|ADAMTS13|RCC2|TTYH1|ILK|PARVB|RAB1A|ADAM9|DDR1|CD63|ITGB3|SRGAP2
GO:0007044	GO Biological Process	Cell-substrate junction assembly	5	43	0.0121	0.00085	LAMC1|ITGA2|TLN1|PTPRK|RCC2
GO:0006725	GO Biological Process	Cellular aromatic compound metabolic process	94	2882	1.41e-10	2.08e-12	AQR|TRMT6|SNRPD3|MAPK1|RRP9|THOC2|RBM39|SNRPA1|LGALS3|GRSF1|PRPF38A|CARS2|NAT10|SRSF1|NOP58|BCHE|XPO5|PRPF6|EIF4A3|RPS27A|NOTCH1|MTA2|GEMIN5|PWP2|NPM1|SNRPD1|PELP1|PA2G4|RPS9|SF3B3|PDS5B|SENP3|SNRNP200|GEMIN4|SRRM1|SMAD3|SF3B1|HMGB1|RPS21|DDX21|THRAP3|SND1|CGI-74|PUS7|XAB2|DNMT1|COL4A2|MTOR|SF3B5|ADAR|MDN1|YBX1|HNRNPH2|SRSF4|RPL10A|EIF6|IKBKAP|LAS1L|TEX10|NCBP1|CUL4A|NOL9|NOP56|POLR2B|DDX1|SRSF2|…
GO:0044248	GO Biological Process	Cellular catabolic process	49	1758	0.0014	7.35e-05	PSMD5|PSMA2|TSG101|PSMA6|PSMB1|OGN|RAB7A|PTPN23|EIF4A3|PSMA5|RPS27A|PSMB4|ACE|RPS9|ACHE|GLUL|CSPG4|HGS|CTNNB1|HMGB1|RPS21|THRAP3|SND1|PSMD12|KIF14|FABP7|PSMA7|ADAMTS13|PSMB2|RPL10A|NCBP1|CUL4A|DYNLL1|CNP|ABAT|KHSRP|RAB1A|TMEM67|GPX1|PDCD6IP|PPP2CA|RPL35A|POR|RPL23|HSPA8|RNPS1|RPS15|PCID2|PSMB3
GO:0022607	GO Biological Process	Cellular component assembly	107	2359	3.42e-22	1.12e-24	VAMP3|NTN1|PSMD5|VCL|SNRPD3|NCK2|RAP2A|EFNB2|TUBA4A|RAC2|TSG101|LAMC1|SRSF1|SDCBP|ADAM10|RAB11A|CAPZA1|ARVCF|RAB7A|PTPN23|PRPF6|CDH11|CDH13|CDH2|CELSR2|RPS27A|NOTCH1|FERMT3|GPM6A|GEMIN5|NPTN|PWP2|ARPC2|ITGA2|NPM1|ARF6|JAM3|MAPRE2|SNRPD1|ACHE|YWHAG|HEG1|CSPG4|TLN1|SNRNP200|STX4|GEMIN4|ZYX|HGS|SMAD3|PARVA|SF3B1|RTN4|CAV1|RHOG|DPYSL3|CTNNB1|ANXA2|CGI-74|XAB2|PLXNB1|NLGN3|HLA-DRB1|STX7|PTPRK|ADAR|MDN…
GO:0044085	GO Biological Process	Cellular component biogenesis	129	2583	7.4e-32	6.91e-35	VAMP3|NTN1|PSMD5|VCL|SNRPD3|RRP9|NCK2|RAP2A|EFNB2|TUBA4A|RAC2|TSG101|NAT10|LAMC1|SRSF1|SDCBP|ADAM10|RAB11A|CAPZA1|ARVCF|NOP58|RAB7A|PTPN23|PRPF6|CDH11|CDH13|CDH2|EIF4A3|CELSR2|RPS27A|NOTCH1|FERMT3|GPM6A|GEMIN5|NPTN|PWP2|ARPC2|ITGA2|NPM1|ARF6|JAM3|MAPRE2|SNRPD1|PELP1|PA2G4|RPS9|ACHE|YWHAG|GLUL|HEG1|CSPG4|SENP3|TLN1|SNRNP200|STX4|GEMIN4|ZYX|HGS|SMAD3|PARVA|SF3B1|RTN4|CAV1|RHOG|DPYSL3|CTNNB1|RPS21|A…
GO:0022411	GO Biological Process	Cellular component disassembly	14	395	0.0489	0.0048	TIMP1|TSG101|LAMC1|ADAM10|CAV1|CTNNB1|HMGB1|ADAM15|PAFAH1B1|RPL23|WDR1|HSPA8|CKAP5|TRMT112
GO:0043954	GO Biological Process	Cellular component maintenance	6	51	0.0039	0.00024	RAB3A|TANC1|IGF1R|ARF6|PRNP|HDAC2
GO:0032989	GO Biological Process	Cellular component morphogenesis	50	614	1.95e-18	9.58e-21	NGFR|NTN1|VCL|MAPK1|RAB3A|EFNB2|RAC2|RAB10|SEMA3A|SLIT1|CDH11|CELSR2|NOTCH1|GPM6A|NPTN|S100B|EPHB3|EPHA3|RHOG|PTN|MAP4K4|CTNNB1|MINK1|PLXNB1|NLGN3|NRP2|S100A6|L1CAM|SLC9A6|KIF20B|EPHB2|TMEFF1|ABI1|LRP4|CD9|LAMA1|PTPRZ1|PLXNA1|CNP|ILK|PAFAH1B1|CTNNA2|RELN|LAMA2|DDR1|WDR1|ACTG1|SRGAP2|FARP1|WASF2
GO:0016043	GO Biological Process	Cellular component organization	188	5447	1.2e-30	1.31e-33	VAMP3|NGFR|NTN1|PSMD5|VCL|SNRPD3|MAPK1|TIMP1|RAB3A|YKT6|NCK2|PLEK|PFN2|RAP2A|EFNB2|TUBA4A|RAC2|ATP1B2|ESYT2|TSG101|KRAS|STX6|LAMC1|SRSF1|SDCBP|ADAM10|RAB11A|CAPZA1|ARVCF|TANC1|EPB41L5|RAB10|RAB7A|TNC|SEMA3A|PTPN23|SLIT1|PRPF6|IGF1R|CDH11|CDH13|CDH2|CELSR2|RPS27A|NOTCH1|MTA2|FERMT3|GPM6A|DOCK1|GEMIN5|NPTN|PWP2|S100B|ARPC2|ITGA2|NPM1|ARF6|JAM3|MAPRE2|SNRPD1|CRK|ANTXR1|ACHE|STX8|YWHAG|HEG1|CSPG4|PDS…
GO:0071840	GO Biological Process	Cellular component organization or biogenesis	208	5633	2.53e-40	1.97e-44	VAMP3|NGFR|NTN1|PSMD5|VCL|SNRPD3|MAPK1|TIMP1|RAB3A|YKT6|RRP9|NCK2|PLEK|PFN2|RAP2A|EFNB2|TUBA4A|RAC2|ATP1B2|ESYT2|TSG101|KRAS|NAT10|STX6|LAMC1|SRSF1|SDCBP|ADAM10|RAB11A|CAPZA1|ARVCF|TANC1|EPB41L5|NOP58|RAB10|RAB7A|TNC|SEMA3A|PTPN23|SLIT1|PRPF6|IGF1R|CDH11|CDH13|CDH2|EIF4A3|CELSR2|RPS27A|NOTCH1|MTA2|FERMT3|GPM6A|DOCK1|GEMIN5|NPTN|PWP2|S100B|ARPC2|ITGA2|NPM1|ARF6|JAM3|MAPRE2|SNRPD1|CRK|PELP1|ANTXR1|…
GO:0048869	GO Biological Process	Cellular developmental process	143	3757	2.52e-24	5.4e-27	VAMP3|NGFR|NTN1|VCL|MAPK1|RAB3A|NCK2|PLEK|RAP2A|EFNB2|THOC2|RRAS|RAC2|ATP1B2|TSG101|LGALS3|KRAS|RRAS2|LAMC1|SORL1|ADAM10|RAB11A|TANC1|EPB41L5|BCHE|RAB10|TNC|SEMA3A|CDK6|SLIT1|CDH11|CDH2|CELSR2|CERS2|NOTCH1|FERMT3|GPM6A|FZD7|CD109|NPTN|ACE|S100B|ITGA2|NPM1|ARF6|JAM3|CRK|ANTXR1|MAP2K1|ACHE|YWHAG|HEG1|CSPG4|SNRNP200|EPHB3|SMAD3|PARVA|EPHA3|RTN4|CAV1|RHOG|PTN|MAP4K4|DPYSL3|CTNNB1|HMGB1|ANXA2|DDX21|SN…
GO:0045123	GO Biological Process	Cellular extravasation	5	42	0.0111	0.00077	CRK|CD47|CD99|SIRPA|CD99L2
GO:0051641	GO Biological Process	Cellular localization	124	2967	1.55e-23	3.99e-26	VAMP3|NGFR|NTN1|VCL|SNRPD3|MAPK1|TIMP1|RAB3A|PSMA2|YKT6|PLEK|RAP2A|THOC2|TUBA4A|ESYT2|TSG101|LGALS3|STX6|SRSF1|SDCBP|SORL1|ADAM10|RAB11A|PSMB1|CAPZA1|RAB10|RAB7A|XPO5|PTPN23|SLIT1|CDH13|CDH2|EIF4A3|PSMA5|RPS27A|FTH1|FERMT3|GEMIN5|CD109|NPM1|ARF6|JAM3|MAPRE2|SNRPD1|PA2G4|RPS9|STX8|YWHAG|TLN1|STX4|GEMIN4|SRRM1|HGS|EIF5A|RTN4|CAV1|PLAUR|RHOG|PTN|CTNNB1|HMGB1|RPS21|ANXA2|PSMD12|SCRIB|NF1|NLGN3|MYO1C|…
GO:0044265	GO Biological Process	Cellular macromolecule catabolic process	34	917	0.00012	4.93e-06	PSMD5|PSMA2|TSG101|PSMA6|PSMB1|RAB7A|PTPN23|EIF4A3|PSMA5|RPS27A|PSMB4|RPS9|CTNNB1|HMGB1|RPS21|THRAP3|SND1|PSMD12|KIF14|PSMA7|PSMB2|RPL10A|NCBP1|CUL4A|KHSRP|TMEM67|PDCD6IP|PPP2CA|RPL35A|RPL23|RNPS1|RPS15|PCID2|PSMB3
GO:0044260	GO Biological Process	Cellular macromolecule metabolic process	113	4976	0.00019	8.28e-06	AQR|TRMT6|PSMD5|SNRPD3|MAPK1|TIMP1|RAB3A|PSMA2|EIF2AK2|IGFBP2|TSG101|KRAS|CARS2|LAMC1|SORL1|ADAM10|PSMA6|RAB11A|PSMB1|RAB7A|TNC|PTPN23|CDK6|IGF1R|CDH2|EIF4A3|PSMA5|RPS27A|NOTCH1|MTA2|UBASH3B|GEMIN5|PSMB4|NPM1|MAP2K1|RPS9|ACHE|GLUL|OXSR1|CSPG4|PDS5B|SENP3|HGS|EPHB3|SMAD3|EIF5A|EPHA3|CAV1|MAP4K4|CTNNB1|HMGB1|RPS21|DDX21|THRAP3|SND1|MINK1|PSMD12|PTPRS|EPHB4|NF1|XAB2|DNMT1|PTPRF|NRP2|COL4A2|MTOR|AGT|…
GO:0044237	GO Biological Process	Cellular metabolic process	180	7513	6.43e-11	9.26e-13	AQR|TRMT6|PSMD5|SNRPD3|MAPK1|TIMP1|RAB3A|PSMA2|RRP9|EIF2AK2|IGFBP2|PLEK|THOC2|ESYT2|TSG101|RBM39|SNRPA1|LGALS3|GRSF1|KRAS|PRPF38A|CARS2|NAT10|LAMC1|SRSF1|SORL1|ADAM10|PSMA6|RAB11A|PSMB1|OGN|NOP58|BCHE|PPAP2A|RAB7A|TNC|XPO5|PTPN23|CDK6|PRPF6|IGF1R|CDH2|EIF4A3|PSMA5|CERS2|RPS27A|NOTCH1|MTA2|UBASH3B|GEMIN5|PSMB4|ACE|PWP2|NPM1|SNRPD1|PELP1|MAP2K1|PA2G4|RPS9|ACHE|SF3B3|GLUL|OXSR1|CSPG4|PDS5B|SENP3|SNR…
GO:0044270	GO Biological Process	Cellular nitrogen compound catabolic process	19	422	0.0012	6.14e-05	EIF4A3|RPS27A|RPS9|HMGB1|RPS21|THRAP3|SND1|RPL10A|NCBP1|CNP|KHSRP|GPX1|PPP2CA|RPL35A|POR|RPL23|RNPS1|RPS15|PCID2
GO:0034641	GO Biological Process	Cellular nitrogen compound metabolic process	102	3282	1.84e-10	2.75e-12	AQR|TRMT6|SNRPD3|MAPK1|RRP9|EIF2AK2|THOC2|RBM39|SNRPA1|LGALS3|GRSF1|PRPF38A|CARS2|NAT10|SRSF1|ADAM10|NOP58|PPAP2A|XPO5|PRPF6|EIF4A3|CERS2|RPS27A|NOTCH1|MTA2|GEMIN5|ACE|PWP2|NPM1|SNRPD1|PELP1|PA2G4|RPS9|SF3B3|PDS5B|SENP3|SNRNP200|GEMIN4|SRRM1|SMAD3|SF3B1|EIF5A|HMGB1|RPS21|DDX21|THRAP3|SND1|CGI-74|PUS7|XAB2|DNMT1|COL4A2|MTOR|SF3B5|ADAR|MDN1|ADAMTS13|ASS1|YBX1|HNRNPH2|SRSF4|RPL10A|EIF6|IKBKAP|LAS1L|…
GO:0009987	GO Biological Process	Cellular process	306	15024	1.13e-30	1.15e-33	VAMP3|AQR|NGFR|NTN1|TRMT6|PSMD5|VCL|SNRPD3|MAPK1|TIMP1|RAB3A|CADM4|PSMA2|YKT6|TAX1BP3|RRP9|EIF2AK2|NCK2|IGFBP2|PLEK|PFN2|RAP2A|EFNB2|THOC2|RRAS|TUBA4A|RAC2|ATP1B2|ESYT2|TSG101|RBM39|SNRPA1|LGALS3|GRSF1|KRAS|RRAS2|PRPF38A|CARS2|NAT10|STX6|LAMC1|SRSF1|SDCBP|SORL1|ADAM10|PSMA6|RAB11A|PSMB1|OGN|CAPZA1|ARVCF|TANC1|EPB41L5|MCAM|NOP58|BCHE|RAB10|PPAP2A|RAB7A|TNC|XPO5|SEMA3A|PTPN23|CDK6|SLIT1|PRPF6|IGF1R…
GO:0034613	GO Biological Process	Cellular protein localization	74	1610	9.26e-15	7.86e-17	VAMP3|NGFR|VCL|RAB3A|RAP2A|THOC2|STX6|SRSF1|SDCBP|SORL1|RAB11A|RAB10|RAB7A|XPO5|CDH2|EIF4A3|RPS27A|NPM1|ARF6|JAM3|MAPRE2|RPS9|STX8|YWHAG|STX4|SRRM1|HGS|EIF5A|RTN4|CAV1|PTN|CTNNB1|RPS21|ANXA2|SCRIB|MYO1C|AGT|STX7|PTPRK|ADAR|VPS45|RAB3B|KIF20B|YBX1|SRSF4|GSN|RPL10A|EIF6|TMEFF1|NCBP1|RCC2|LRP4|DDX1|AKT2|MLLT4|SRSF2|DYNLL1|AKAP12|SH3BP4|RAB1A|RELN|PVRL3|RPL35A|THOC5|RPL23|PLRG1|HSPA8|CD63|RNPS1|TXNIP…
GO:0044267	GO Biological Process	Cellular protein metabolic process	87	3696	0.00086	4.4e-05	PSMD5|SNRPD3|MAPK1|TIMP1|RAB3A|PSMA2|EIF2AK2|IGFBP2|TSG101|KRAS|CARS2|LAMC1|SORL1|ADAM10|PSMA6|RAB11A|PSMB1|RAB7A|TNC|PTPN23|CDK6|IGF1R|CDH2|PSMA5|RPS27A|MTA2|UBASH3B|GEMIN5|PSMB4|MAP2K1|RPS9|GLUL|OXSR1|SENP3|HGS|EPHB3|SMAD3|EIF5A|EPHA3|MAP4K4|CTNNB1|RPS21|MINK1|PSMD12|PTPRS|EPHB4|NF1|PTPRF|NRP2|MTOR|AGT|KIF14|PTPRK|PKN2|PSMA7|RAB3B|PSMB2|HDAC1|GSN|RPL10A|EIF6|EPHB2|CUL4A|ABI1|ANXA1|LAMA1|AKT2|PT…
GO:0006464	GO Biological Process	Cellular protein modification process	70	3063	0.0106	0.00073	PSMD5|SNRPD3|MAPK1|TIMP1|RAB3A|PSMA2|EIF2AK2|TSG101|KRAS|LAMC1|ADAM10|PSMA6|RAB11A|PSMB1|TNC|PTPN23|CDK6|IGF1R|CDH2|PSMA5|RPS27A|MTA2|UBASH3B|PSMB4|MAP2K1|GLUL|OXSR1|SENP3|HGS|EPHB3|SMAD3|EPHA3|MAP4K4|CTNNB1|MINK1|PSMD12|PTPRS|EPHB4|NF1|PTPRF|NRP2|MTOR|AGT|PTPRK|PKN2|PSMA7|RAB3B|PSMB2|HDAC1|EPHB2|CUL4A|ABI1|ANXA1|LAMA1|AKT2|PTPRZ1|ILK|RAB1A|RELN|CYR61|GPX1|PPP2CA|POR|SMAD1|DDR1|HDAC2|TRMT112|YES1…
GO:0034622	GO Biological Process	Cellular protein-containing complex assembly	34	816	1.21e-05	4.08e-07	VAMP3|PSMD5|SNRPD3|NCK2|SRSF1|PRPF6|RPS27A|GEMIN5|PWP2|ARPC2|NPM1|SNRPD1|SNRNP200|STX4|GEMIN4|SMAD3|SF3B1|RTN4|CGI-74|XAB2|HLA-DRB1|ADAR|MDN1|GSN|EIF6|NCBP1|CUL4A|DDX1|NHP2L1|SMAD1|CKAP5|BOP1|PRPF8|RPS15
GO:0071216	GO Biological Process	Cellular response to biotic stimulus	10	219	0.0347	0.0031	MAPK1|HMGB1|ADAMTS13|ASS1|EDNRB|SIRPA|ADAM9|VIM|PRPF8|TXNIP
GO:0070887	GO Biological Process	Cellular response to chemical stimulus	101	2919	4.71e-13	4.92e-15	VAMP3|NGFR|NTN1|PSMD5|MAPK1|TIMP1|PSMA2|EIF2AK2|IGFBP2|RAP2A|SNRPA1|LGALS3|KRAS|PSMA6|PSMB1|CAPZA1|EPB41L5|RAB10|PPAP2A|TNC|PTPN23|IGF1R|EIF4A3|PSMA5|RPS27A|NOTCH1|FZD7|PSMB4|S100B|ITGA2|NPM1|ARF6|CRK|PELP1|STX8|YWHAG|OXSR1|TLN1|STX4|ZYX|SMAD3|PARVA|F3|EPHA3|RTN4|CAV1|RHOG|PTN|DPYSL3|CTNNB1|HMGB1|ANXA2|PSMD12|ADAM15|DNMT1|MYO1C|HLA-DRB1|NRP2|COL4A2|MTOR|CD47|AGT|PTPRK|ADAR|PSMA7|ADAMTS13|ASS1|YBX…
GO:0071345	GO Biological Process	Cellular response to cytokine stimulus	49	1013	3.65e-10	5.69e-12	VAMP3|PSMD5|MAPK1|TIMP1|PSMA2|SNRPA1|KRAS|PSMA6|PSMB1|CAPZA1|PTPN23|PSMA5|RPS27A|PSMB4|CRK|STX8|OXSR1|STX4|ZYX|SMAD3|F3|DPYSL3|ANXA2|PSMD12|MYO1C|HLA-DRB1|NRP2|CD47|ADAR|PSMA7|ADAMTS13|ASS1|YBX1|PSMB2|GSN|ANXA1|PTPRZ1|ILK|KHSRP|SIRPA|AKAP12|HLA-DPA1|HSPA8|VIM|LIMS1|SOD2|ACTG1|PRPF8|PSMB3
GO:0071495	GO Biological Process	Cellular response to endogenous stimulus	40	1181	0.00013	5.69e-06	NGFR|MAPK1|IGFBP2|EPB41L5|RAB10|PPAP2A|TNC|IGF1R|EIF4A3|RPS27A|NOTCH1|ARF6|CRK|PELP1|YWHAG|ZYX|SMAD3|CAV1|PTN|CTNNB1|DNMT1|COL4A2|MTOR|AGT|PTPRK|ASS1|NCBP1|ANXA1|PRNP|POLR2B|AKT2|SH3BP4|ADAM9|POR|RPL23|SMAD1|HDAC2|VIM|LIMS1|YES1
GO:0071363	GO Biological Process	Cellular response to growth factor stimulus	26	494	5.14e-06	1.64e-07	NGFR|MAPK1|EPB41L5|EIF4A3|RPS27A|NOTCH1|ARF6|CRK|ZYX|SMAD3|CAV1|PTN|CTNNB1|MYO1C|NRP2|COL4A2|PTPRK|NCBP1|ANXA1|POLR2B|ADAM9|SMAD1|HDAC2|LIMS1|YES1|CPNE3
GO:0071456	GO Biological Process	Cellular response to hypoxia	16	189	4.21e-06	1.32e-07	PSMD5|PSMA2|PSMA6|PSMB1|PSMA5|RPS27A|NOTCH1|PSMB4|S100B|RTN4|PTN|PSMD12|MTOR|PSMA7|PSMB2|PSMB3
GO:0071346	GO Biological Process	Cellular response to interferon-gamma	14	161	1.7e-05	6e-07	VAMP3|STX8|STX4|ZYX|MYO1C|HLA-DRB1|CD47|ADAMTS13|ASS1|GSN|SIRPA|HLA-DPA1|VIM|ACTG1
GO:0071347	GO Biological Process	Cellular response to interleukin-1	14	174	3.73e-05	1.42e-06	PSMD5|PSMA2|PSMA6|PSMB1|PSMA5|RPS27A|PSMB4|PSMD12|CD47|PSMA7|PSMB2|SIRPA|AKAP12|PSMB3
GO:0071349	GO Biological Process	Cellular response to interleukin-12	6	49	0.0033	0.0002	SNRPA1|CAPZA1|ANXA2|CD47|SIRPA|SOD2
GO:0071396	GO Biological Process	Cellular response to lipid	20	528	0.0057	0.00036	MAPK1|PPAP2A|TNC|FZD7|ITGA2|EPHA3|PTN|CTNNB1|HMGB1|ADAM15|ADAMTS13|ASS1|ANXA1|EDNRB|SIRPA|ADAM9|HDAC2|VIM|PRPF8|YES1
GO:0071222	GO Biological Process	Cellular response to lipopolysaccharide	9	185	0.0367	0.0033	MAPK1|HMGB1|ADAMTS13|ASS1|EDNRB|SIRPA|ADAM9|VIM|PRPF8
GO:1901699	GO Biological Process	Cellular response to nitrogen compound	20	645	0.0392	0.0037	NGFR|MAPK1|RAB10|IGF1R|NPM1|CRK|YWHAG|CAV1|CTNNB1|DNMT1|MTOR|AGT|ASS1|PRNP|AKT2|SH3BP4|POR|RPL23|HDAC2|VIM
GO:0071310	GO Biological Process	Cellular response to organic substance	91	2369	4.86e-14	4.54e-16	VAMP3|NGFR|PSMD5|MAPK1|TIMP1|PSMA2|EIF2AK2|IGFBP2|SNRPA1|KRAS|PSMA6|PSMB1|CAPZA1|EPB41L5|RAB10|PPAP2A|TNC|PTPN23|IGF1R|EIF4A3|PSMA5|RPS27A|NOTCH1|FZD7|PSMB4|ITGA2|NPM1|ARF6|CRK|PELP1|STX8|YWHAG|OXSR1|TLN1|STX4|ZYX|SMAD3|F3|EPHA3|CAV1|PTN|DPYSL3|CTNNB1|HMGB1|ANXA2|PSMD12|ADAM15|DNMT1|MYO1C|HLA-DRB1|NRP2|COL4A2|MTOR|CD47|AGT|PTPRK|ADAR|PSMA7|ADAMTS13|ASS1|YBX1|PSMB2|GSN|NCBP1|ANXA1|EDNRB|PRNP|POLR2…
GO:0071417	GO Biological Process	Cellular response to organonitrogen compound	19	590	0.0347	0.0031	NGFR|MAPK1|RAB10|IGF1R|CRK|YWHAG|CAV1|CTNNB1|DNMT1|MTOR|AGT|ASS1|PRNP|AKT2|SH3BP4|POR|RPL23|HDAC2|VIM
GO:0071453	GO Biological Process	Cellular response to oxygen levels	17	216	4.47e-06	1.41e-07	PSMD5|PSMA2|PSMA6|PSMB1|PSMA5|RPS27A|NOTCH1|PSMB4|S100B|RTN4|CAV1|PTN|PSMD12|MTOR|PSMA7|PSMB2|PSMB3
GO:1901701	GO Biological Process	Cellular response to oxygen-containing compound	37	1055	0.00014	6.24e-06	NGFR|MAPK1|RAB10|TNC|IGF1R|FZD7|ITGA2|CRK|YWHAG|EPHA3|CAV1|PTN|CTNNB1|HMGB1|ADAM15|DNMT1|MTOR|AGT|PTPRK|ADAMTS13|ASS1|ANXA1|EDNRB|PRNP|AKT2|SIRPA|SH3BP4|TRA2B|DHX36|ADAM9|POR|RPL23|HDAC2|VIM|SOD2|PRPF8|YES1
GO:1901653	GO Biological Process	Cellular response to peptide	13	331	0.0323	0.0028	NGFR|RAB10|IGF1R|CRK|YWHAG|CAV1|AGT|ASS1|PRNP|AKT2|POR|RPL23|VIM
GO:0051716	GO Biological Process	Cellular response to stimulus	176	6489	9.51e-16	6.74e-18	VAMP3|AQR|NGFR|NTN1|PSMD5|MAPK1|TIMP1|RAB3A|PSMA2|TAX1BP3|EIF2AK2|NCK2|IGFBP2|PLEK|RAP2A|EFNB2|RRAS|RAC2|SNRPA1|LGALS3|KRAS|RRAS2|SDCBP|SORL1|ADAM10|PSMA6|RAB11A|PSMB1|OGN|CAPZA1|EPB41L5|RAB10|PPAP2A|RAB7A|TNC|SEMA3A|PTPN23|CDK6|IGF1R|CDH13|EIF4A3|PSMA5|CELSR2|RPS27A|NOTCH1|FERMT3|DOCK1|UBASH3B|FZD7|PSMB4|S100B|ARPC2|ITGA2|NPM1|ARF6|JAM3|CRK|PELP1|MAP2K1|STX8|YWHAG|GLUL|OXSR1|CSPG4|PDS5B|TLN1|STX…
GO:0033554	GO Biological Process	Cellular response to stress	52	1725	0.00013	5.29e-06	AQR|PSMD5|MAPK1|PSMA2|EIF2AK2|NCK2|PSMA6|PSMB1|TNC|PSMA5|RPS27A|NOTCH1|PSMB4|S100B|NPM1|JAM3|CRK|MAP2K1|GLUL|OXSR1|PDS5B|TLN1|STX4|RTN4|CAV1|THBS4|PTN|MAP4K4|HMGB1|MINK1|PSMD12|NF1|XAB2|PTPRF|MTOR|AGT|PTPRK|PSMA7|ASS1|PSMB2|CUL4A|ANXA1|POLR2B|DDX1|SIRPA|TMEM67|GPX1|DHX36|HDAC2|HSPA8|SOD2|PSMB3
GO:0071560	GO Biological Process	Cellular response to transforming growth factor beta stimulus	13	149	3.81e-05	1.47e-06	EPB41L5|RPS27A|CRK|ZYX|SMAD3|CAV1|COL4A2|PTPRK|ADAM9|SMAD1|HDAC2|LIMS1|YES1
GO:0071356	GO Biological Process	Cellular response to tumor necrosis factor	17	245	2.06e-05	7.41e-07	PSMD5|MAPK1|PSMA2|PSMA6|PSMB1|PSMA5|PSMB4|PSMD12|PSMA7|ADAMTS13|ASS1|PSMB2|ILK|AKAP12|LIMS1|PRPF8|PSMB3
GO:0035924	GO Biological Process	Cellular response to vascular endothelial growth factor stimulus	4	40	0.0483	0.0047	NOTCH1|MYO1C|NRP2|ANXA1
GO:0007417	GO Biological Process	Central nervous system development	45	988	1.53e-08	3.03e-10	NGFR|MAPK1|ATP1B2|KRAS|SEMA3A|CDK6|SLIT1|CDH11|CDH2|CELSR2|NOTCH1|S100B|CRK|MAP2K1|EPHB3|RTN4|PTN|CTNNB1|SCRIB|PTPRS|NF1|XAB2|NLGN3|NRP2|MTOR|KIF14|FABP7|HDAC1|GSN|EPHB2|CD9|DYNLL1|PTPRZ1|CNP|ABAT|PAFAH1B1|CTNNA2|RELN|TRA2B|LPHN3|SMAD1|VIM|GPR56|SRGAP2|PLP1
GO:0021954	GO Biological Process	Central nervous system neuron development	7	81	0.0066	0.00043	SEMA3A|CDH11|CRK|EPHB3|NRP2|EPHB2|PAFAH1B1
GO:0021952	GO Biological Process	Central nervous system projection neuron axonogenesis	4	25	0.0137	0.00098	CDH11|EPHB3|EPHB2|PAFAH1B1
GO:0022009	GO Biological Process	Central nervous system vasculogenesis	2	5	0.0489	0.0047	RTN4|CTNNB1
GO:0021987	GO Biological Process	Cerebral cortex development	13	116	3.45e-06	1.05e-07	CDH2|CRK|RTN4|CTNNB1|PTPRS|NF1|XAB2|KIF14|PAFAH1B1|RELN|TRA2B|GPR56|SRGAP2
GO:0021801	GO Biological Process	Cerebral cortex radial glia guided migration	6	24	0.00013	5.62e-06	RTN4|CTNNB1|PAFAH1B1|RELN|GPR56|SRGAP2
GO:0007268	GO Biological Process	Chemical synaptic transmission	15	418	0.0355	0.0032	MAPK1|RAB3A|SDCBP|ACHE|STX4|CTNNB1|MINK1|SCRIB|NF1|NLGN3|CNP|PAFAH1B1|GJC1|HSPA8|PLP1
GO:0006935	GO Biological Process	Chemotaxis	33	545	5.91e-09	1.11e-10	NGFR|NTN1|MAPK1|EFNB2|RAC2|LGALS3|SEMA3A|SLIT1|NOTCH1|NPTN|CRK|MAP2K1|EPHB3|PARVA|EPHA3|PLAUR|RHOG|PTN|HMGB1|SCRIB|PLXNB1|NRP2|L1CAM|EPHB2|TMEFF1|ANXA1|EDNRB|LAMA1|PLXNA1|RELN|CYR61|LAMA2|ITGB3
GO:0033489	GO Biological Process	Cholesterol biosynthetic process via desmosterol	2	4	0.0379	0.0034	DHCR7|DHCR24
GO:0033490	GO Biological Process	Cholesterol biosynthetic process via lathosterol	2	4	0.0379	0.0034	DHCR7|DHCR24
GO:0043009	GO Biological Process	Chordate embryonic development	21	640	0.0195	0.0015	MAPK1|THOC2|ADAM10|EPB41L5|EIF4A3|NOTCH1|MAP2K1|HEG1|SMAD3|RTN4|CTNNB1|SCRIB|NF1|XAB2|KIF20B|YBX1|CUL4A|ABI1|CYR61|GNA13|PLCD3
GO:0097711	GO Biological Process	Ciliary basal body-plasma membrane docking	8	95	0.0033	0.0002	TUBA4A|RAB11A|YWHAG|DYNLL1|DYNC1I2|PAFAH1B1|TMEM67|CKAP5
GO:0060271	GO Biological Process	Cilium assembly	14	339	0.017	0.0013	TUBA4A|RAB11A|PTPN23|CELSR2|NOTCH1|YWHAG|PARVA|GSN|ABCC4|DYNLL1|DYNC1I2|PAFAH1B1|TMEM67|CKAP5
GO:0072359	GO Biological Process	Circulatory system development	45	872	3.85e-10	6.03e-12	NGFR|MAPK1|EFNB2|MCAM|CDH13|CDH2|NOTCH1|JAM3|ANTXR1|MAP2K1|GLUL|HEG1|CSPG4|EPHB3|SMAD3|PARVA|RTN4|CAV1|PTN|CTNNB1|ANXA2|DHCR7|ADAM15|EPHB4|NF1|NRP2|COL4A2|MTOR|AGT|VAV2|EPHB2|LAMA1|PRCP|KRIT1|ILK|CYR61|GNA13|GPX1|GJC1|SMAD1|ITGB3|GPR56|ACTG1|PLCD3|WASF2
GO:0000448	GO Biological Process	Cleavage in its2 between 5.8s rrna and lsu-rrna of tricistronic rrna transcript (ssu-rrna, 5.8s rrna, lsu-rrna)	2	2	0.0185	0.0014	NOL9|BOP1
GO:0038065	GO Biological Process	Collagen-activated signaling pathway	4	14	0.0025	0.00014	UBASH3B|ITGA2|COL4A2|DDR1
GO:0038063	GO Biological Process	Collagen-activated tyrosine kinase receptor signaling pathway	3	11	0.0159	0.0012	UBASH3B|COL4A2|DDR1
GO:0022038	GO Biological Process	Corpus callosum development	4	20	0.0071	0.00046	EPHB3|PTPRS|EPHB2|PAFAH1B1
GO:0030866	GO Biological Process	Cortical actin cytoskeleton organization	4	39	0.045	0.0043	PLEK|ARF6|TLN1|PDCD6IP
GO:0030865	GO Biological Process	Cortical cytoskeleton organization	8	53	0.0001	4.28e-06	PLEK|RAC2|ARF6|TLN1|RHOG|PAFAH1B1|PDCD6IP|WDR1
GO:0061550	GO Biological Process	Cranial ganglion development	3	6	0.0046	0.00029	SEMA3A|CTNNB1|NRP2
GO:0019221	GO Biological Process	Cytokine-mediated signaling pathway	30	678	1.77e-05	6.29e-07	PSMD5|TIMP1|PSMA2|SNRPA1|KRAS|PSMA6|PSMB1|CAPZA1|PSMA5|RPS27A|PSMB4|CRK|OXSR1|STX4|F3|ANXA2|PSMD12|HLA-DRB1|ADAR|PSMA7|PSMB2|ANXA1|PTPRZ1|ILK|HLA-DPA1|HSPA8|VIM|LIMS1|SOD2|PSMB3
GO:0007010	GO Biological Process	Cytoskeleton organization	43	1126	3.59e-06	1.1e-07	NCK2|PLEK|PFN2|RAP2A|TUBA4A|RAC2|KRAS|SDCBP|RAB11A|CAPZA1|EPB41L5|ARPC2|NPM1|ARF6|MAPRE2|CRK|ANTXR1|TLN1|ZYX|PARVA|RHOG|DPYSL3|CTNNB1|MINK1|NF1|MYO1C|HLA-DRB1|GSN|ABI1|ANXA1|CNP|PAFAH1B1|PARVB|CTNNA2|PRPF40A|PDCD6IP|ACTBL2|WDR1|CKAP5|VIM|ACTG1|SRGAP2|WASF2
GO:0006952	GO Biological Process	Defense response	35	1296	0.0189	0.0015	VAMP3|TIMP1|EIF2AK2|LGALS3|CAPZA1|NOTCH1|S100B|JAM3|STX8|STX4|ZYX|F3|RTN4|PTN|HMGB1|DDX21|ADAM15|MYO1C|HLA-DRB1|CD47|ADAR|ADAMTS13|ASS1|GSN|ANXA1|DDX1|PRCP|SIRPA|RAB1A|HLA-DPA1|DHX36|SMAD1|VIM|ACTG1|PLP1
GO:0098542	GO Biological Process	Defense response to other organism	26	900	0.0292	0.0025	VAMP3|EIF2AK2|LGALS3|CAPZA1|S100B|STX8|STX4|ZYX|HMGB1|DDX21|ADAM15|MYO1C|HLA-DRB1|CD47|ADAR|ADAMTS13|ASS1|GSN|ANXA1|DDX1|SIRPA|RAB1A|HLA-DPA1|DHX36|VIM|ACTG1
GO:0016358	GO Biological Process	Dendrite development	18	112	1.12e-10	1.64e-12	NTN1|NCK2|SEMA3A|CELSR2|CRK|EPHB3|PTN|MINK1|SLC9A6|EPHB2|TMEFF1|ABI1|LRP4|CTNNA2|RELN|HDAC2|SRGAP2|FARP1
GO:0048813	GO Biological Process	Dendrite morphogenesis	10	56	2.26e-06	6.57e-08	SEMA3A|CELSR2|EPHB3|PTN|MINK1|EPHB2|ABI1|LRP4|CTNNA2|FARP1
GO:0060996	GO Biological Process	Dendritic spine development	5	29	0.0028	0.00016	NCK2|EPHB3|SLC9A6|EPHB2|SRGAP2
GO:0097062	GO Biological Process	Dendritic spine maintenance	3	10	0.0132	0.00093	TANC1|IGF1R|PRNP
GO:0097061	GO Biological Process	Dendritic spine organization	5	30	0.0031	0.00019	TANC1|IGF1R|EPHB3|EPHB2|PRNP
GO:0048588	GO Biological Process	Developmental cell growth	10	90	8.3e-05	3.39e-06	VCL|SEMA3A|SLIT1|CTNNB1|NLGN3|NRP2|AGT|SLC9A6|PLXNA1|DDR1
GO:0048589	GO Biological Process	Developmental growth	27	389	1.84e-08	3.74e-10	VCL|EPB41L5|TNC|SEMA3A|SLIT1|NOTCH1|FZD7|HEG1|SMAD3|PTN|CTNNB1|DHCR7|ADAM15|NLGN3|NRP2|MTOR|AGT|SLC9A6|GSN|NINJ1|ANXA1|LRP4|CD9|PLXNA1|GPX1|SMAD1|DDR1
GO:0060560	GO Biological Process	Developmental growth involved in morphogenesis	12	116	2e-05	7.16e-07	VCL|EPB41L5|TNC|SEMA3A|SLIT1|NOTCH1|CTNNB1|NLGN3|NRP2|SLC9A6|PLXNA1|DDR1
GO:0032502	GO Biological Process	Developmental process	178	5841	1.11e-21	4.06e-24	VAMP3|NGFR|NTN1|VCL|MAPK1|TIMP1|RAB3A|NCK2|IGFBP2|PLEK|RAP2A|EFNB2|THOC2|RRAS|RAC2|ATP1B2|TSG101|SNRPA1|LGALS3|GRSF1|KRAS|RRAS2|LAMC1|SORL1|ADAM10|RAB11A|ARVCF|TANC1|EPB41L5|MCAM|BCHE|RAB10|TNC|SEMA3A|CDK6|SLIT1|IGF1R|CDH11|CDH13|CDH2|EIF4A3|CELSR2|CERS2|NOTCH1|FERMT3|GPM6A|FZD7|CD109|NPTN|ACE|S100B|ITGA2|NPM1|ARF6|JAM3|CRK|ANTXR1|MAP2K1|ACHE|YWHAG|GLUL|HEG1|CSPG4|PDS5B|SNRNP200|EPHB3|SMAD3|PARVA…
GO:0060666	GO Biological Process	Dichotomous subdivision of terminal units involved in salivary gland branching	2	5	0.0489	0.0047	SEMA3A|PLXNA1
GO:0048546	GO Biological Process	Digestive tract morphogenesis	5	48	0.0178	0.0013	EPB41L5|NOTCH1|EPHB3|SMAD3|CTNNB1
GO:0009790	GO Biological Process	Embryo development	36	1002	0.00012	5.03e-06	NTN1|MAPK1|THOC2|GRSF1|ADAM10|EPB41L5|SEMA3A|EIF4A3|NOTCH1|ITGA2|MAP2K1|HEG1|SMAD3|RTN4|CTNNB1|SCRIB|NF1|XAB2|DNMT1|NRP2|COL4A2|KIF20B|YBX1|HDAC1|EPHB2|CUL4A|ABI1|LRP4|CYR61|GNA13|TRA2B|THOC5|SMAD1|HDAC2|ITGB3|PLCD3
GO:0042733	GO Biological Process	Embryonic digit morphogenesis	5	61	0.0381	0.0035	NOTCH1|CTNNB1|HDAC1|LRP4|HDAC2
GO:0048617	GO Biological Process	Embryonic foregut morphogenesis	3	9	0.0106	0.00072	EPB41L5|SMAD3|CTNNB1
GO:0048598	GO Biological Process	Embryonic morphogenesis	20	571	0.0132	0.00093	NTN1|MAPK1|GRSF1|EPB41L5|EIF4A3|NOTCH1|ITGA2|SMAD3|CTNNB1|SCRIB|COL4A2|KIF20B|YBX1|HDAC1|EPHB2|LRP4|CYR61|SMAD1|HDAC2|ITGB3
GO:0009880	GO Biological Process	Embryonic pattern specification	6	69	0.0147	0.0011	EPB41L5|SEMA3A|SMAD3|CTNNB1|NRP2|SMAD1
GO:0006897	GO Biological Process	Endocytosis	19	433	0.0016	8.5e-05	MAPK1|RAC2|ESYT2|SORL1|RAB7A|DOCK1|ARF6|ACHE|CAV1|RHOG|SCRIB|NLGN3|GSN|LRP4|CD9|SH3BP4|RAB1A|ACTG1|WASF2
GO:0007492	GO Biological Process	Endoderm development	7	76	0.0047	0.0003	LAMC1|EPB41L5|NOTCH1|SMAD3|CTNNB1|COL4A2|HDAC1
GO:0010256	GO Biological Process	Endomembrane system organization	15	424	0.0388	0.0036	RAB3A|ESYT2|TSG101|STX6|RAB11A|RAB10|STX4|HGS|RTN4|CAV1|AKT2|PAFAH1B1|RAB1A|PDCD6IP|PPP2CA
GO:0000479	GO Biological Process	Endonucleolytic cleavage of tricistronic rrna transcript (ssu-rrna, 5.8s rrna, lsu-rrna)	4	15	0.003	0.00018	RPS21|NOL9|TBL3|BOP1
GO:0016197	GO Biological Process	Endosomal transport	12	232	0.0067	0.00044	VAMP3|YKT6|TSG101|STX6|RAB11A|RAB10|RAB7A|PTPN23|RPS27A|ARF6|HGS|SCRIB
GO:0001885	GO Biological Process	Endothelial cell development	6	48	0.003	0.00018	HEG1|RTN4|CTNNB1|PTPRS|MLLT4|GPX1
GO:0045446	GO Biological Process	Endothelial cell differentiation	8	76	0.00091	4.66e-05	NOTCH1|HEG1|RTN4|PTN|CTNNB1|PTPRS|MLLT4|GPX1
GO:0007167	GO Biological Process	Enzyme linked receptor protein signaling pathway	40	720	7.72e-10	1.23e-11	NGFR|MAPK1|NCK2|EFNB2|SDCBP|IGF1R|RPS27A|DOCK1|UBASH3B|ARPC2|CRK|CSPG4|ZYX|EPHB3|SMAD3|EPHA3|PTN|EPHB4|MYO1C|PTPRF|NRP2|COL4A2|PTPRK|SLC9A6|VAV2|EPHB2|NCBP1|ABI1|POLR2B|AKT2|ADAM9|SMAD1|DDR1|VIM|ITGB3|ACTG1|YES1|TXNIP|CPNE3|WASF2
GO:0048013	GO Biological Process	Ephrin receptor signaling pathway	12	86	1.33e-06	3.7e-08	NCK2|EFNB2|SDCBP|ARPC2|CRK|EPHB3|EPHA3|EPHB4|VAV2|EPHB2|ACTG1|YES1
GO:0008544	GO Biological Process	Epidermis development	18	419	0.0028	0.00017	NGFR|TSG101|NOTCH1|CD109|MAP2K1|CTNNB1|SCRIB|NF1|HLA-DRB1|YBX1|HDAC1|ANXA1|LRP4|PKP4|PAFAH1B1|ADAM9|HDAC2|TXNIP
GO:0002064	GO Biological Process	Epithelial cell development	13	195	0.00046	2.24e-05	EPB41L5|CDK6|NOTCH1|HEG1|RTN4|CTNNB1|SCRIB|PTPRS|PODXL|MLLT4|PAFAH1B1|GPX1|VIM
GO:0030855	GO Biological Process	Epithelial cell differentiation	30	673	1.56e-05	5.43e-07	TSG101|LGALS3|EPB41L5|RAB10|CDK6|CDH2|NOTCH1|FZD7|ITGA2|MAP2K1|HEG1|SMAD3|RTN4|PTN|CTNNB1|SCRIB|PTPRS|HDAC1|ANXA1|PODXL|LAMA1|PKP4|AKT2|MLLT4|PAFAH1B1|GPX1|ADAM9|HDAC2|VIM|TXNIP
GO:0060441	GO Biological Process	Epithelial tube branching involved in lung morphogenesis	4	26	0.0152	0.0011	KRAS|TNC|CTNNB1|LAMA1
GO:0060562	GO Biological Process	Epithelial tube morphogenesis	14	307	0.0076	0.0005	NTN1|EFNB2|KRAS|TNC|NOTCH1|SMAD3|CTNNB1|SCRIB|KIF20B|PODXL|LAMA1|ILK|GNA13|DDR1
GO:0060429	GO Biological Process	Epithelium development	52	1109	2.33e-10	3.54e-12	NGFR|NTN1|VCL|MAPK1|EFNB2|TSG101|LGALS3|GRSF1|KRAS|EPB41L5|RAB10|TNC|SEMA3A|CDK6|CDH2|NOTCH1|FZD7|CD109|ITGA2|MAP2K1|HEG1|SMAD3|RTN4|PTN|CTNNB1|SCRIB|PTPRS|NF1|KIF20B|HDAC1|ABI1|ANXA1|PODXL|LRP4|LAMA1|PKP4|AKT2|MLLT4|PLXNA1|ILK|PAFAH1B1|CYR61|GNA13|GPX1|ADAM9|SMAD1|DDR1|WDR1|HDAC2|VIM|ACTG1|TXNIP
GO:0030010	GO Biological Process	Establishment of cell polarity	7	122	0.0419	0.0039	RAB10|ARF6|JAM3|CRK|SCRIB|LAMA1|PAFAH1B1
GO:0061028	GO Biological Process	Establishment of endothelial barrier	4	32	0.0269	0.0022	RTN4|CTNNB1|PTPRS|MLLT4
GO:0051234	GO Biological Process	Establishment of localization	145	4479	3.57e-18	1.81e-20	VAMP3|NGFR|NTN1|PSMD5|VCL|SNRPD3|MAPK1|TIMP1|RAB3A|PSMA2|YKT6|PLEK|RAP2A|THOC2|TUBA4A|RAC2|ATP1B2|ESYT2|TSG101|LGALS3|STX6|SRSF1|SDCBP|SORL1|ADAM10|PSMA6|RAB11A|PSMB1|CAPZA1|RAB10|RAB7A|XPO5|PTPN23|SLIT1|IGF1R|EIF4A3|PSMA5|CELSR2|RPS27A|FTH1|FERMT3|GPM6A|DOCK1|GEMIN5|CD109|PSMB4|ACE|ARPC2|ITGA2|NPM1|ARF6|SNRPD1|CRK|ANTXR1|PA2G4|RPS9|ACHE|STX8|YWHAG|GLUL|TLN1|STX4|GEMIN4|SRRM1|HGS|EIF5A|CAV1|PLAUR…
GO:0051649	GO Biological Process	Establishment of localization in cell	99	2375	8.77e-18	4.98e-20	VAMP3|NGFR|NTN1|VCL|SNRPD3|MAPK1|TIMP1|RAB3A|PSMA2|YKT6|PLEK|THOC2|TUBA4A|TSG101|LGALS3|STX6|SRSF1|SDCBP|SORL1|ADAM10|RAB11A|PSMB1|CAPZA1|RAB10|RAB7A|XPO5|PTPN23|SLIT1|EIF4A3|PSMA5|RPS27A|FTH1|FERMT3|GEMIN5|CD109|NPM1|ARF6|SNRPD1|PA2G4|RPS9|STX8|YWHAG|TLN1|STX4|GEMIN4|SRRM1|HGS|EIF5A|PLAUR|RHOG|CTNNB1|HMGB1|RPS21|ANXA2|PSMD12|SCRIB|NF1|NLGN3|MYO1C|CD47|AGT|KIF14|STX7|ADAR|VPS45|RAB3B|SRSF4|GSN|RP…
GO:0051656	GO Biological Process	Establishment of organelle localization	15	385	0.0191	0.0015	NTN1|RAB3A|YKT6|RAB11A|RAB7A|SLIT1|NPM1|CTNNB1|SCRIB|MYO1C|KIF14|EIF6|PAFAH1B1|RAB1A|RPS15
GO:0045184	GO Biological Process	Establishment of protein localization	65	1564	5.72e-11	8.14e-13	VAMP3|NGFR|RAB3A|YKT6|PLEK|RAP2A|THOC2|TSG101|STX6|SRSF1|SDCBP|SORL1|RAB11A|RAB10|RAB7A|XPO5|PTPN23|EIF4A3|RPS27A|ITGA2|NPM1|ARF6|RPS9|STX8|YWHAG|STX4|SRRM1|HGS|EIF5A|HMGB1|RPS21|SCRIB|MYO1C|AGT|KIF14|STX7|ADAR|VPS45|RAB3B|SRSF4|RPL10A|EIF6|NCBP1|RCC2|ANXA1|AKT2|MLLT4|SRSF2|DYNLL1|PAFAH1B1|AKAP12|RAB1A|PDCD6IP|PVRL3|RPL35A|THOC5|RPL23|HSPA8|LIMS1|CD63|RNPS1|TXNIP|RPS15|PCID2|CPSF1
GO:0072599	GO Biological Process	Establishment of protein localization to endoplasmic reticulum	8	114	0.0093	0.00062	RAB10|RPS27A|RPS9|RPS21|RPL10A|RPL35A|RPL23|RPS15
GO:0090150	GO Biological Process	Establishment of protein localization to membrane	15	267	0.00072	3.56e-05	VAMP3|SDCBP|RAB11A|RAB10|RPS27A|RPS9|RPS21|SCRIB|MYO1C|RPL10A|MLLT4|PVRL3|RPL35A|RPL23|RPS15
GO:0072594	GO Biological Process	Establishment of protein localization to organelle	17	433	0.01	0.00068	SORL1|RAB11A|RAB10|RAB7A|RPS27A|RPS9|HGS|RPS21|SCRIB|AGT|ADAR|RPL10A|RPL35A|RPL23|HSPA8|TXNIP|RPS15
GO:0061951	GO Biological Process	Establishment of protein localization to plasma membrane	6	50	0.0036	0.00022	VAMP3|RAB11A|RAB10|SCRIB|MLLT4|PVRL3
GO:0007163	GO Biological Process	Establishment or maintenance of cell polarity	15	197	3.06e-05	1.14e-06	RAC2|RAB10|ARF6|JAM3|CRK|PARVA|RHOG|SCRIB|LAMA1|ILK|PAFAH1B1|PARVB|PDCD6IP|WDR1|CKAP5
GO:0045197	GO Biological Process	Establishment or maintenance of epithelial cell apical/basal polarity	5	45	0.0142	0.001	SCRIB|LAMA1|ILK|PDCD6IP|WDR1
GO:0140029	GO Biological Process	Exocytic process	9	71	9.58e-05	3.95e-06	VAMP3|RAB3A|YKT6|PLEK|RAB10|STX4|SCRIB|VPS45|RAB3B
GO:0006887	GO Biological Process	Exocytosis	45	789	1.77e-11	2.31e-13	VAMP3|VCL|MAPK1|TIMP1|RAB3A|PSMA2|YKT6|PLEK|TUBA4A|TSG101|LGALS3|SDCBP|ADAM10|RAB11A|PSMB1|RAB10|RAB7A|PSMA5|FTH1|FERMT3|CD109|PA2G4|TLN1|STX4|PLAUR|RHOG|HMGB1|ANXA2|PSMD12|SCRIB|CD47|VPS45|RAB3B|GSN|ABCC4|CD9|DYNLL1|PRCP|SIRPA|GPI|WDR1|HSPA8|CD63|ITGB3|CPNE3
GO:1990182	GO Biological Process	Exosomal secretion	2	4	0.0379	0.0034	TSG101|RAB11A
GO:0140352	GO Biological Process	Export from cell	51	1028	5.58e-11	7.9e-13	VAMP3|VCL|MAPK1|TIMP1|RAB3A|PSMA2|YKT6|PLEK|TUBA4A|ATP1B2|TSG101|LGALS3|SDCBP|ADAM10|RAB11A|PSMB1|RAB10|RAB7A|PSMA5|FTH1|FERMT3|CD109|PA2G4|TLN1|STX4|PLAUR|RHOG|HMGB1|ANXA2|PSMD12|SCRIB|NF1|CD47|AGT|VPS45|RAB3B|GSN|ABCC4|ANXA1|CD9|DYNLL1|PRCP|PAFAH1B1|SIRPA|RAB1A|GPI|WDR1|HSPA8|CD63|ITGB3|CPNE3
GO:0030198	GO Biological Process	Extracellular matrix organization	17	338	0.00082	4.11e-05	TIMP1|LAMC1|ADAM10|TNC|ITGA2|JAM3|CAV1|ANXA2|ADAM15|NF1|COL4A2|CD47|LAMA1|CYR61|LAMA2|DDR1|ITGB3
GO:1903375	GO Biological Process	Facioacoustic ganglion development	2	3	0.0276	0.0023	SEMA3A|NRP2
GO:0038093	GO Biological Process	Fc receptor signaling pathway	20	177	1.86e-09	3.23e-11	PSMD5|MAPK1|PSMA2|PSMA6|PSMB1|PSMA5|DOCK1|PSMB4|ARPC2|CRK|PSMD12|MYO1C|PSMA7|VAV2|PSMB2|ABI1|ACTG1|YES1|WASF2|PSMB3
GO:0038095	GO Biological Process	Fc-epsilon receptor signaling pathway	12	115	1.85e-05	6.58e-07	PSMD5|MAPK1|PSMA2|PSMA6|PSMB1|PSMA5|PSMB4|PSMD12|PSMA7|VAV2|PSMB2|PSMB3
GO:0038096	GO Biological Process	Fc-gamma receptor signaling pathway involved in phagocytosis	10	73	1.7e-05	6.01e-07	MAPK1|DOCK1|ARPC2|CRK|MYO1C|VAV2|ABI1|ACTG1|YES1|WASF2
GO:0021897	GO Biological Process	Forebrain astrocyte development	2	2	0.0185	0.0014	KRAS|NF1
GO:0030900	GO Biological Process	Forebrain development	26	387	6.74e-08	1.53e-09	ATP1B2|KRAS|SEMA3A|CDK6|SLIT1|CDH2|NOTCH1|CRK|EPHB3|RTN4|PTN|CTNNB1|PTPRS|NF1|XAB2|NRP2|KIF14|FABP7|HDAC1|EPHB2|CNP|PAFAH1B1|RELN|TRA2B|GPR56|SRGAP2
GO:0007440	GO Biological Process	Foregut morphogenesis	4	10	0.00096	4.95e-05	EPB41L5|NOTCH1|SMAD3|CTNNB1
GO:0001704	GO Biological Process	Formation of primary germ layer	7	116	0.0342	0.003	EPB41L5|ITGA2|SMAD3|CTNNB1|COL4A2|SMAD1|ITGB3
GO:0061198	GO Biological Process	Fungiform papilla formation	3	3	0.0013	7.05e-05	CTNNB1|HDAC1|HDAC2
GO:0016458	GO Biological Process	Gene silencing	11	147	0.00073	3.59e-05	XPO5|SMAD3|HMGB1|SND1|DNMT1|ADAR|EIF6|NCBP1|HIST1H2AC|SMAD1|HDAC2
GO:0035195	GO Biological Process	Gene silencing by mirna	5	47	0.0166	0.0012	XPO5|SMAD3|ADAR|EIF6|SMAD1
GO:0031047	GO Biological Process	Gene silencing by rna	7	84	0.0079	0.00052	XPO5|SMAD3|SND1|ADAR|EIF6|NCBP1|SMAD1
GO:0048699	GO Biological Process	Generation of neurons	84	1551	3.28e-21	1.33e-23	NGFR|NTN1|VCL|MAPK1|RAB3A|NCK2|RAP2A|EFNB2|THOC2|RAC2|ATP1B2|SORL1|ADAM10|RAB11A|BCHE|RAB10|TNC|SEMA3A|CDK6|SLIT1|CDH11|CDH2|CELSR2|CERS2|NOTCH1|GPM6A|FZD7|NPTN|S100B|ARF6|JAM3|CRK|MAP2K1|YWHAG|EPHB3|EPHA3|RTN4|RHOG|PTN|MAP4K4|DPYSL3|CTNNB1|HMGB1|MINK1|SCRIB|PTPRS|NF1|PLXNB1|NLGN3|PTPRF|NRP2|MTOR|AGT|PTPRK|S100A6|L1CAM|SLC9A6|KIF20B|HDAC1|EPHB2|TMEFF1|ABI1|EDNRB|LRP4|LAMA1|PTPRZ1|PLXNA1|CNP|ILK|P…
GO:0048732	GO Biological Process	Gland development	23	410	9.21e-06	3.04e-07	NTN1|MAPK1|KRAS|TNC|SEMA3A|NOTCH1|ITGA2|ARF6|MAP2K1|EPHB3|SMAD3|CAV1|PTN|CTNNB1|SCRIB|NF1|ASS1|ANXA1|LAMA1|AKT2|PLXNA1|RGN|DDR1
GO:0022612	GO Biological Process	Gland morphogenesis	9	99	0.00089	4.57e-05	NTN1|TNC|SEMA3A|NOTCH1|CAV1|SCRIB|LAMA1|PLXNA1|DDR1
GO:0021782	GO Biological Process	Glial cell development	9	112	0.002	0.00011	KRAS|CDK6|NF1|GSN|CD9|AKT2|ILK|VIM|PLP1
GO:0010001	GO Biological Process	Glial cell differentiation	20	178	2.03e-09	3.55e-11	MAPK1|KRAS|CDK6|CDH2|NOTCH1|S100B|MAP2K1|CTNNB1|NF1|NLGN3|GSN|CD9|AKT2|PTPRZ1|CNP|ILK|RELN|LAMA2|VIM|PLP1
GO:0008347	GO Biological Process	Glial cell migration	9	41	2.21e-06	6.41e-08	CSPG4|RTN4|CTNNB1|SCRIB|CD9|PAFAH1B1|RELN|GPR56|SRGAP2
GO:0042063	GO Biological Process	Gliogenesis	27	228	3.57e-13	3.59e-15	MAPK1|KRAS|CDK6|CDH2|NOTCH1|S100B|MAP2K1|CSPG4|RTN4|CTNNB1|SCRIB|NF1|NLGN3|GSN|ANXA1|CD9|AKT2|PTPRZ1|CNP|ILK|PAFAH1B1|RELN|LAMA2|VIM|GPR56|SRGAP2|PLP1
GO:0021828	GO Biological Process	Gonadotrophin-releasing hormone neuronal migration to the hypothalamus	2	3	0.0276	0.0023	SEMA3A|NRP2
GO:0035315	GO Biological Process	Hair cell differentiation	4	40	0.0483	0.0047	NOTCH1|CTNNB1|SCRIB|PAFAH1B1
GO:0001942	GO Biological Process	Hair follicle development	8	74	0.00078	3.92e-05	NGFR|NOTCH1|CD109|CTNNB1|NF1|HDAC1|LRP4|HDAC2
GO:0060789	GO Biological Process	Hair follicle placode formation	3	5	0.0032	0.00019	CTNNB1|HDAC1|HDAC2
GO:0060322	GO Biological Process	Head development	39	788	2.69e-08	5.69e-10	MAPK1|RRAS|ATP1B2|KRAS|SEMA3A|CDK6|SLIT1|CDH2|CELSR2|NOTCH1|CRK|MAP2K1|EPHB3|RTN4|PTN|CTNNB1|SCRIB|PTPRS|NF1|XAB2|NRP2|MTOR|KIF14|FABP7|HDAC1|EPHB2|CD9|DYNLL1|CNP|ABAT|PAFAH1B1|CTNNA2|RELN|TRA2B|LPHN3|SMAD1|GPR56|SRGAP2|PLP1
GO:0007507	GO Biological Process	Heart development	19	522	0.0115	0.0008	MAPK1|NOTCH1|MAP2K1|HEG1|SMAD3|PARVA|RTN4|PTN|CTNNB1|ADAM15|EPHB4|NF1|NRP2|MTOR|AGT|ILK|CYR61|GJC1|SMAD1
GO:0003007	GO Biological Process	Heart morphogenesis	11	251	0.0305	0.0026	NOTCH1|HEG1|SMAD3|PARVA|RTN4|ADAM15|EPHB4|NRP2|MTOR|ILK|CYR61
GO:0048534	GO Biological Process	Hematopoietic or lymphoid organ development	25	619	0.00051	2.49e-05	MAPK1|PLEK|RRAS|CDK6|FZD7|CD109|ACE|JAM3|MAP2K1|EPHB3|CTNNB1|HMGB1|ANXA2|HLA-DRB1|MTOR|ADAR|CUL4A|ABI1|ANXA1|PTPRZ1|PAFAH1B1|THOC5|WDR1|PCID2|WASF2
GO:0002244	GO Biological Process	Hematopoietic progenitor cell differentiation	6	90	0.04	0.0038	PLEK|CDK6|ACE|JAM3|ADAR|PTPRZ1
GO:0030097	GO Biological Process	Hemopoiesis	21	570	0.0058	0.00037	PLEK|RRAS|CDK6|FZD7|CD109|ACE|JAM3|CTNNB1|HMGB1|ANXA2|HLA-DRB1|MTOR|ADAR|CUL4A|ABI1|ANXA1|PTPRZ1|PAFAH1B1|THOC5|WDR1|WASF2
GO:0007599	GO Biological Process	Hemostasis	24	308	2.08e-08	4.29e-10	VCL|MAPK1|PLEK|CAPZA1|FERMT3|DOCK1|UBASH3B|ITGA2|TLN1|F3|PLAUR|VPS45|VAV2|ADAMTS13|HDAC1|F10|CD9|PRCP|ILK|GNA13|GPI|HDAC2|ITGB3|ACTG1
GO:0046483	GO Biological Process	Heterocycle metabolic process	94	2840	6.3e-11	9.03e-13	AQR|TRMT6|SNRPD3|MAPK1|RRP9|THOC2|RBM39|SNRPA1|LGALS3|GRSF1|PRPF38A|CARS2|NAT10|SRSF1|NOP58|BCHE|XPO5|PRPF6|EIF4A3|RPS27A|NOTCH1|MTA2|GEMIN5|PWP2|NPM1|SNRPD1|PELP1|PA2G4|RPS9|SF3B3|PDS5B|SENP3|SNRNP200|GEMIN4|SRRM1|SMAD3|SF3B1|HMGB1|RPS21|DDX21|THRAP3|SND1|CGI-74|PUS7|XAB2|DNMT1|COL4A2|MTOR|SF3B5|ADAR|MDN1|YBX1|HNRNPH2|SRSF4|RPL10A|EIF6|IKBKAP|LAS1L|TEX10|NCBP1|CUL4A|NOL9|NOP56|POLR2B|DDX1|SRSF2|…
GO:0034113	GO Biological Process	Heterotypic cell-cell adhesion	6	36	0.00084	4.25e-05	JAM3|PARVA|CD47|SIRPA|CD200|ITGB3
GO:0030902	GO Biological Process	Hindbrain development	11	154	0.001	5.34e-05	ATP1B2|CRK|MAP2K1|PTN|CTNNB1|SCRIB|PTPRS|KIF14|ABAT|CTNNA2|SMAD1
GO:0021766	GO Biological Process	Hippocampus development	7	81	0.0066	0.00043	CDK6|CRK|PTPRS|KIF14|HDAC1|PAFAH1B1|RELN
GO:0034109	GO Biological Process	Homotypic cell-cell adhesion	9	57	2.11e-05	7.62e-07	VCL|PLEK|FERMT3|UBASH3B|TLN1|CD99|ILK|ITGB3|ACTG1
GO:0002252	GO Biological Process	Immune effector process	45	969	8.6e-09	1.67e-10	VCL|MAPK1|RAB3A|PSMA2|EIF2AK2|LGALS3|SDCBP|ADAM10|PSMB1|RAB10|RAB7A|PSMA5|FTH1|DOCK1|ACE|ARPC2|CRK|PA2G4|PLAUR|RHOG|HMGB1|ANXA2|DDX21|PSMD12|MYO1C|HLA-DRB1|MTOR|CD47|ADAR|VAV2|GSN|ABI1|DDX1|DYNLL1|PRCP|SIRPA|GPI|DHX36|WDR1|HSPA8|CD63|ACTG1|YES1|CPNE3|WASF2
GO:0006955	GO Biological Process	Immune response	52	1588	1.45e-05	4.96e-07	VAMP3|VCL|MAPK1|RAB3A|PSMA2|EIF2AK2|LGALS3|SDCBP|ADAM10|PSMB1|CAPZA1|RAB10|RAB7A|IGF1R|PSMA5|FTH1|NOTCH1|S100B|JAM3|PA2G4|STX8|STX4|ZYX|SMAD3|PLAUR|RHOG|HMGB1|ANXA2|DDX21|PSMD12|ADAM15|MYO1C|HLA-DRB1|MTOR|CD47|ADAR|ADAMTS13|ASS1|GSN|ANXA1|DDX1|DYNLL1|PRCP|SIRPA|HLA-DPA1|GPI|DHX36|HSPA8|VIM|CD63|ACTG1|CPNE3
GO:0002429	GO Biological Process	Immune response-activating cell surface receptor signaling pathway	23	311	1.09e-07	2.56e-09	PSMD5|MAPK1|PSMA2|KRAS|PSMA6|PSMB1|PSMA5|DOCK1|PSMB4|ARPC2|CRK|PSMD12|MYO1C|HLA-DRB1|PSMA7|VAV2|PSMB2|ABI1|HLA-DPA1|ACTG1|YES1|WASF2|PSMB3
GO:0002520	GO Biological Process	Immune system development	26	652	0.00044	2.1e-05	MAPK1|PLEK|RRAS|CDK6|FZD7|CD109|ACE|JAM3|MAP2K1|EPHB3|SMAD3|CTNNB1|HMGB1|ANXA2|HLA-DRB1|MTOR|ADAR|CUL4A|ABI1|ANXA1|PTPRZ1|PAFAH1B1|THOC5|WDR1|PCID2|WASF2
GO:0002376	GO Biological Process	Immune system process	96	2481	3.75e-15	3.06e-17	VAMP3|PSMD5|VCL|MAPK1|RAB3A|PSMA2|EIF2AK2|NCK2|PLEK|EFNB2|RRAS|ATP1B2|LGALS3|KRAS|SDCBP|ADAM10|PSMA6|PSMB1|CAPZA1|RAB10|RAB7A|CDK6|IGF1R|PSMA5|FTH1|NOTCH1|DOCK1|FZD7|CD109|PSMB4|ACE|S100B|ARPC2|JAM3|CRK|MAP2K1|PA2G4|STX8|STX4|ZYX|EPHB3|SMAD3|RTN4|CAV1|PLAUR|RHOG|PTN|CTNNB1|HMGB1|ANXA2|DDX21|PSMD12|ADAM15|SCRIB|MYO1C|HLA-DRB1|MTOR|CD47|ADAR|L1CAM|PSMA7|RAB3B|VAV2|ADAMTS13|ASS1|PSMB2|GSN|CUL4A|ABI1…
GO:0051170	GO Biological Process	Import into nucleus	8	118	0.0111	0.00077	SNRPD3|GEMIN5|SNRPD1|GEMIN4|AGT|ADAR|RPL23|TXNIP
GO:0001701	GO Biological Process	In utero embryonic development	16	382	0.0076	0.0005	MAPK1|THOC2|ADAM10|EPB41L5|NOTCH1|MAP2K1|HEG1|SMAD3|RTN4|CTNNB1|XAB2|YBX1|CUL4A|CYR61|GNA13|PLCD3
GO:0051389	GO Biological Process	Inactivation of mapkk activity	2	2	0.0185	0.0014	IGF1R|EPHB2
GO:0045087	GO Biological Process	Innate immune response	25	703	0.003	0.00017	VAMP3|EIF2AK2|LGALS3|CAPZA1|S100B|STX8|STX4|ZYX|HMGB1|DDX21|ADAM15|MYO1C|HLA-DRB1|CD47|ADAR|ADAMTS13|ASS1|GSN|ANXA1|DDX1|SIRPA|HLA-DPA1|DHX36|VIM|ACTG1
GO:0007229	GO Biological Process	Integrin-mediated signaling pathway	16	94	8.35e-10	1.35e-11	PLEK|ADAM10|FERMT3|DOCK1|ITGA2|TLN1|ZYX|PTN|ADAM15|CD47|ADAMTS13|RCC2|ILK|ADAM9|ITGB3|PLP1
GO:0051701	GO Biological Process	Interaction with host	11	151	0.00089	4.52e-05	EIF2AK2|EFNB2|THOC2|RAB7A|ITGA2|CAV1|CTNNB1|SCRIB|PVR|THOC5|ITGB3
GO:0070498	GO Biological Process	interleukin-1-mediated signaling pathway	11	96	2.29e-05	8.31e-07	PSMD5|PSMA2|PSMA6|PSMB1|PSMA5|RPS27A|PSMB4|PSMD12|PSMA7|PSMB2|PSMB3
GO:0044419	GO Biological Process	Interspecies interaction between organisms	78	1899	3.64e-13	3.75e-15	VAMP3|MAPK1|PSMA2|EIF2AK2|EFNB2|THOC2|TSG101|LGALS3|PSMB1|CAPZA1|RAB7A|XPO5|CDK6|RPS27A|NOTCH1|GPM6A|PSMB4|S100B|ITGA2|NPM1|CRK|RPS9|STX8|TLN1|STX4|ZYX|SMAD3|CAV1|CTNNB1|HMGB1|RPS21|ANXA2|DDX21|SND1|ADAM15|SCRIB|MYO1C|HLA-DRB1|NRP2|CD47|ADAR|PKN2|PSMA7|ADAMTS13|ASS1|PSMB2|HDAC1|GSN|RPL10A|CUL4A|ABI1|ANXA1|EDNRB|DDX1|DYNLL1|CNP|DYNC1I2|SIRPA|AKAP12|RAB1A|HLA-DPA1|PVR|GPX1|PDCD6IP|DHX36|RPL35A|ADAM…
GO:0006886	GO Biological Process	Intracellular protein transport	48	999	7.62e-10	1.21e-11	NGFR|RAB3A|THOC2|STX6|SRSF1|SDCBP|SORL1|RAB11A|RAB10|RAB7A|XPO5|EIF4A3|RPS27A|NPM1|ARF6|RPS9|STX8|YWHAG|STX4|SRRM1|HGS|EIF5A|RPS21|SCRIB|MYO1C|AGT|STX7|ADAR|VPS45|RAB3B|SRSF4|RPL10A|EIF6|NCBP1|AKT2|SRSF2|DYNLL1|AKAP12|RAB1A|RPL35A|THOC5|RPL23|HSPA8|RNPS1|TXNIP|RPS15|PCID2|CPSF1
GO:0035556	GO Biological Process	Intracellular signal transduction	59	1712	4.74e-07	1.22e-08	NGFR|NTN1|PSMD5|MAPK1|RAB3A|PSMA2|TAX1BP3|PLEK|RAP2A|RRAS|RAC2|KRAS|RRAS2|SDCBP|PSMA6|RAB11A|PSMB1|RAB10|RAB7A|IGF1R|CDH13|PSMA5|RPS27A|DOCK1|PSMB4|MAP2K1|OXSR1|CSPG4|RHOG|MAP4K4|MINK1|PSMD12|NF1|PLXNB1|DNMT1|MTOR|AGT|PKN2|PSMA7|DHCR24|RAB3B|VAV2|PSMB2|GSN|CUL4A|EDNRB|PRNP|AKT2|KRIT1|ILK|RAB1A|GNA13|PPP2CA|LPHN3|SMAD1|GPR56|PLCD3|WASF2|PSMB3
GO:0046907	GO Biological Process	Intracellular transport	64	1520	5.25e-11	7.31e-13	VAMP3|NGFR|NTN1|SNRPD3|RAB3A|YKT6|THOC2|TSG101|STX6|SRSF1|SDCBP|SORL1|RAB11A|CAPZA1|RAB10|RAB7A|XPO5|PTPN23|SLIT1|EIF4A3|RPS27A|GEMIN5|NPM1|ARF6|SNRPD1|RPS9|STX8|YWHAG|STX4|GEMIN4|SRRM1|HGS|EIF5A|RPS21|SCRIB|MYO1C|AGT|KIF14|STX7|ADAR|VPS45|RAB3B|SRSF4|RPL10A|EIF6|NCBP1|F10|AKT2|SRSF2|DYNLL1|DYNC1I2|PAFAH1B1|AKAP12|RAB1A|RPL35A|THOC5|RPL23|HSPA8|CD63|RNPS1|TXNIP|RPS15|PCID2|CPSF1
GO:0001822	GO Biological Process	Kidney development	13	271	0.0077	0.0005	EFNB2|NOTCH1|ACE|SMAD3|CTNNB1|NF1|AGT|ASS1|PODXL|LRP4|ILK|RGN|SMAD1
GO:0030032	GO Biological Process	Lamellipodium assembly	7	34	6.94e-05	2.81e-06	VCL|NCK2|CDH13|VAV2|PARVB|SRGAP2|WASF2
GO:0097581	GO Biological Process	Lamellipodium organization	8	42	2.47e-05	9.05e-07	VCL|NCK2|CDH13|VAV2|ABI1|PARVB|SRGAP2|WASF2
GO:0021819	GO Biological Process	Layer formation in cerebral cortex	4	12	0.0016	8.78e-05	CTNNB1|PAFAH1B1|RELN|GPR56
GO:0007612	GO Biological Process	Learning	12	145	0.00014	6.17e-06	KRAS|TANC1|BCHE|EIF4A3|NPTN|PTN|NF1|NLGN3|MTOR|AGT|EPHB2|RELN
GO:0007611	GO Biological Process	Learning or memory	17	259	3.91e-05	1.52e-06	MAPK1|KRAS|TANC1|BCHE|EIF4A3|NPTN|S100B|PTN|NF1|NLGN3|MTOR|AGT|EPHB2|PRNP|PTPRZ1|PAFAH1B1|RELN
GO:0045321	GO Biological Process	Leukocyte activation	36	929	2.57e-05	9.54e-07	VCL|MAPK1|RAB3A|PSMA2|NCK2|LGALS3|SDCBP|ADAM10|PSMB1|RAB10|RAB7A|CDK6|PSMA5|FTH1|FZD7|PA2G4|SMAD3|PLAUR|RHOG|CTNNB1|HMGB1|ANXA2|PSMD12|SCRIB|MTOR|CD47|GSN|ANXA1|DYNLL1|PRCP|SIRPA|GPI|ADAM9|HSPA8|CD63|CPNE3
GO:0002366	GO Biological Process	Leukocyte activation involved in immune response	28	626	3.31e-05	1.24e-06	VCL|MAPK1|RAB3A|PSMA2|LGALS3|SDCBP|ADAM10|PSMB1|RAB10|RAB7A|PSMA5|FTH1|PA2G4|PLAUR|RHOG|HMGB1|ANXA2|PSMD12|MTOR|CD47|GSN|DYNLL1|PRCP|SIRPA|GPI|HSPA8|CD63|CPNE3
GO:0002443	GO Biological Process	Leukocyte mediated immunity	30	641	6.31e-06	2.03e-07	VCL|MAPK1|RAB3A|PSMA2|LGALS3|SDCBP|ADAM10|PSMB1|RAB10|RAB7A|PSMA5|FTH1|ACE|PA2G4|PLAUR|RHOG|HMGB1|ANXA2|PSMD12|HLA-DRB1|CD47|GSN|DYNLL1|PRCP|SIRPA|GPI|WDR1|HSPA8|CD63|CPNE3
GO:0050900	GO Biological Process	Leukocyte migration	18	316	0.00012	4.95e-06	ATP1B2|LGALS3|JAM3|CRK|RTN4|CAV1|PTN|HMGB1|CD47|L1CAM|ANXA1|EDNRB|CD99|SIRPA|WDR1|ITGB3|YES1|CD99L2
GO:0002523	GO Biological Process	Leukocyte migration involved in inflammatory response	3	18	0.0419	0.004	JAM3|RTN4|PTN
GO:0021761	GO Biological Process	Limbic system development	10	109	0.00034	1.61e-05	SEMA3A|CDK6|CRK|PTPRS|NF1|NRP2|KIF14|HDAC1|PAFAH1B1|RELN
GO:0001889	GO Biological Process	Liver development	10	129	0.0012	6.15e-05	KRAS|NOTCH1|ITGA2|ARF6|SMAD3|PTN|NF1|ASS1|ANXA1|RGN
GO:0051179	GO Biological Process	Localization	194	5591	1.48e-32	1.15e-35	VAMP3|NGFR|NTN1|PSMD5|VCL|SNRPD3|MAPK1|TIMP1|RAB3A|PSMA2|YKT6|NCK2|PLEK|RAP2A|EFNB2|THOC2|TUBA4A|RAC2|ATP1B2|ESYT2|TSG101|LGALS3|STX6|LAMC1|SRSF1|SDCBP|SORL1|ADAM10|PSMA6|RAB11A|PSMB1|CAPZA1|EPB41L5|NOP58|RAB10|RAB7A|XPO5|SEMA3A|PTPN23|SLIT1|PRPF6|IGF1R|CDH13|CDH2|EIF4A3|PSMA5|CELSR2|RPS27A|FTH1|NOTCH1|FERMT3|GPM6A|DOCK1|GEMIN5|CD109|PSMB4|ACE|ARPC2|ITGA2|NPM1|ARF6|JAM3|MAPRE2|SNRPD1|CRK|ANTXR1|M…
GO:0051668	GO Biological Process	Localization within membrane	9	86	0.00035	1.64e-05	CDH13|CDH2|PTN|SCRIB|TMEFF1|LRP4|RAB1A|RELN|RER1
GO:0040011	GO Biological Process	Locomotion	78	1251	6.84e-23	1.92e-25	NGFR|NTN1|MAPK1|NCK2|EFNB2|RAC2|ATP1B2|LGALS3|LAMC1|SDCBP|EPB41L5|SEMA3A|SLIT1|CDH13|CDH2|CELSR2|NOTCH1|GPM6A|DOCK1|NPTN|ARPC2|ITGA2|JAM3|CRK|MAP2K1|CSPG4|PDS5B|EPHB3|PARVA|EPHA3|RTN4|CAV1|PLAUR|RHOG|THBS4|PTN|CTNNB1|HMGB1|SCRIB|EPHB4|PLXNB1|PTPRF|NRP2|CD47|PTPRK|L1CAM|PKN2|VAV2|EPHB2|TMEFF1|ANXA1|EDNRB|PODXL|CD99|CD9|LAMA1|PLXNA1|ILK|PAFAH1B1|SIRPA|CTNNA2|PRPF40A|RAB1A|RELN|CYR61|LAMA2|GPX1|ADAM…
GO:0060291	GO Biological Process	Long-term synaptic potentiation	7	44	0.00028	1.27e-05	MAPK1|NPTN|S100B|STX4|PTN|NLGN3|RELN
GO:0030324	GO Biological Process	Lung development	11	170	0.0022	0.00012	MAPK1|RAB3A|KRAS|TNC|NOTCH1|MAP2K1|HEG1|PTN|CTNNB1|DHCR7|LAMA1
GO:0060425	GO Biological Process	Lung morphogenesis	6	44	0.0021	0.00012	MAPK1|KRAS|TNC|MAP2K1|CTNNB1|LAMA1
GO:0009057	GO Biological Process	Macromolecule catabolic process	39	1058	2.88e-05	1.07e-06	PSMD5|PSMA2|TSG101|PSMA6|PSMB1|OGN|RAB7A|PTPN23|EIF4A3|PSMA5|RPS27A|PSMB4|RPS9|CSPG4|CTNNB1|HMGB1|RPS21|ANXA2|THRAP3|SND1|PSMD12|MTOR|KIF14|PSMA7|PSMB2|RPL10A|NCBP1|CUL4A|KHSRP|TMEM67|PDCD6IP|PPP2CA|RPL35A|RPL23|HSPA8|RNPS1|RPS15|PCID2|PSMB3
GO:0033036	GO Biological Process	Macromolecule localization	95	2473	9.09e-15	7.64e-17	VAMP3|NGFR|VCL|RAB3A|YKT6|PLEK|RAP2A|THOC2|ESYT2|TSG101|STX6|SRSF1|SDCBP|SORL1|RAB11A|NOP58|RAB10|RAB7A|XPO5|PTPN23|PRPF6|CDH2|EIF4A3|RPS27A|ACE|ITGA2|NPM1|ARF6|JAM3|MAPRE2|RPS9|STX8|YWHAG|HEG1|STX4|SRRM1|HGS|EIF5A|RTN4|CAV1|PTN|CTNNB1|HMGB1|RPS21|ANXA2|SCRIB|MYO1C|AGT|KIF14|STX7|PTPRK|ADAR|VPS45|DHCR24|RAB3B|KIF20B|YBX1|SRSF4|GSN|RPL10A|EIF6|TMEFF1|NCBP1|RCC2|ABCC4|ANXA1|LRP4|DDX1|AKT2|MLLT4|SRS…
GO:0043170	GO Biological Process	Macromolecule metabolic process	174	6137	1.78e-17	1.05e-19	AQR|NGFR|TRMT6|PSMD5|SNRPD3|MAPK1|TIMP1|RAB3A|PSMA2|RRP9|EIF2AK2|IGFBP2|THOC2|TSG101|RBM39|SNRPA1|LGALS3|GRSF1|KRAS|PRPF38A|CARS2|NAT10|LAMC1|SRSF1|SORL1|ADAM10|PSMA6|RAB11A|PSMB1|OGN|NOP58|RAB7A|TNC|XPO5|PTPN23|CDK6|PRPF6|IGF1R|CDH2|EIF4A3|PSMA5|RPS27A|NOTCH1|MTA2|UBASH3B|GEMIN5|PSMB4|ACE|PWP2|NPM1|SNRPD1|PELP1|MAP2K1|PA2G4|RPS9|ACHE|SF3B3|GLUL|HEG1|OXSR1|CSPG4|PDS5B|SENP3|SNRNP200|GEMIN4|SRRM1|…
GO:0043412	GO Biological Process	Macromolecule modification	76	3277	0.0041	0.00026	TRMT6|PSMD5|SNRPD3|MAPK1|TIMP1|RAB3A|PSMA2|EIF2AK2|TSG101|KRAS|NAT10|LAMC1|ADAM10|PSMA6|RAB11A|PSMB1|TNC|PTPN23|CDK6|IGF1R|CDH2|PSMA5|RPS27A|MTA2|UBASH3B|PSMB4|MAP2K1|GLUL|OXSR1|SENP3|HGS|EPHB3|SMAD3|EPHA3|MAP4K4|CTNNB1|MINK1|PSMD12|PUS7|PTPRS|EPHB4|NF1|DNMT1|PTPRF|NRP2|MTOR|AGT|PTPRK|ADAR|PKN2|PSMA7|RAB3B|PSMB2|HDAC1|EPHB2|IKBKAP|CUL4A|ABI1|ANXA1|LAMA1|AKT2|PTPRZ1|ILK|RAB1A|RELN|CYR61|GPX1|PPP2C…
GO:0035633	GO Biological Process	Maintenance of blood-brain barrier	5	34	0.005	0.00032	VCL|LAMC1|JAM3|LAMA2|ACTG1
GO:0051651	GO Biological Process	Maintenance of location in cell	6	91	0.0419	0.0039	SORL1|FTH1|CAV1|GSN|PAFAH1B1|RER1
GO:0030879	GO Biological Process	Mammary gland development	7	126	0.0483	0.0047	NTN1|MAPK1|ITGA2|CAV1|SCRIB|AKT2|DDR1
GO:0061180	GO Biological Process	Mammary gland epithelium development	5	57	0.031	0.0027	NTN1|MAPK1|SCRIB|AKT2|DDR1
GO:0000165	GO Biological Process	MAPK cascade	18	370	0.00075	3.71e-05	PSMD5|MAPK1|PSMA2|KRAS|PSMA6|PSMB1|PSMA5|RPS27A|PSMB4|MAP2K1|MINK1|PSMD12|NF1|AGT|PSMA7|PSMB2|SMAD1|PSMB3
GO:0000460	GO Biological Process	Maturation of 5.8s rrna	5	34	0.005	0.00032	RPS21|EIF6|LAS1L|NOL9|BOP1
GO:0000470	GO Biological Process	Maturation of lsu-rrna	7	28	2.47e-05	9.1e-07	RPL10A|EIF6|LAS1L|NOL9|NHP2L1|BOP1|RSL1D1
GO:0030490	GO Biological Process	Maturation of ssu-rrna	5	49	0.0188	0.0014	NAT10|PWP2|RPS21|NHP2L1|TBL3
GO:0071709	GO Biological Process	Membrane assembly	7	35	8.16e-05	3.33e-06	CDH2|STX4|CAV1|ANXA2|NLGN3|EPHB2|LRP4
GO:0022406	GO Biological Process	Membrane docking	21	179	3.47e-10	5.37e-12	VAMP3|RAB3A|YKT6|PLEK|TUBA4A|ESYT2|STX6|RAB11A|RAB10|RAB7A|STX8|YWHAG|STX4|STX7|VPS45|RAB3B|DYNLL1|DYNC1I2|PAFAH1B1|TMEM67|CKAP5
GO:0061025	GO Biological Process	Membrane fusion	8	136	0.0225	0.0018	VAMP3|YKT6|STX6|RAB7A|STX8|STX4|STX7|CD9
GO:0010324	GO Biological Process	Membrane invagination	5	59	0.0347	0.0031	RAC2|DOCK1|HGS|RHOG|GSN
GO:0061024	GO Biological Process	Membrane organization	35	796	2.7e-06	7.91e-08	VAMP3|RAB3A|YKT6|RAC2|STX6|RAB7A|CDH2|RPS27A|DOCK1|ARPC2|STX8|YWHAG|STX4|HGS|RTN4|CAV1|RHOG|ANXA2|NLGN3|STX7|DHCR24|GSN|EPHB2|LRP4|CD9|AKT2|CNP|PAFAH1B1|RAB1A|RELN|PDCD6IP|PPP2CA|HSPA8|ACTG1|RER1
GO:0048762	GO Biological Process	Mesenchymal cell differentiation	9	152	0.013	0.00092	MAPK1|EPB41L5|SEMA3A|NOTCH1|RTN4|CTNNB1|ADAM15|NRP2|EDNRB
GO:0060485	GO Biological Process	Mesenchyme development	10	212	0.0289	0.0025	MAPK1|EPB41L5|SEMA3A|NOTCH1|SMAD3|RTN4|CTNNB1|ADAM15|NRP2|EDNRB
GO:0008152	GO Biological Process	Metabolic process	194	8298	2.19e-11	2.93e-13	AQR|NGFR|TRMT6|PSMD5|SNRPD3|MAPK1|TIMP1|RAB3A|PSMA2|RRP9|EIF2AK2|IGFBP2|PLEK|THOC2|ESYT2|TSG101|RBM39|SNRPA1|LGALS3|GRSF1|KRAS|PRPF38A|CARS2|NAT10|LAMC1|SRSF1|SORL1|ADAM10|PSMA6|RAB11A|PSMB1|OGN|NOP58|BCHE|PPAP2A|RAB7A|TNC|XPO5|PTPN23|CDK6|PRPF6|IGF1R|CDH2|EIF4A3|PSMA5|CERS2|RPS27A|FTH1|NOTCH1|MTA2|UBASH3B|GEMIN5|PSMB4|ACE|PWP2|NPM1|SNRPD1|CRK|PELP1|MAP2K1|PA2G4|RPS9|ACHE|SF3B3|GLUL|HEG1|OXSR1|CS…
GO:0022037	GO Biological Process	Metencephalon development	7	115	0.033	0.0029	CRK|MAP2K1|PTN|SCRIB|PTPRS|KIF14|ABAT
GO:0030683	GO Biological Process	Mitigation of host immune response by virus	2	2	0.0185	0.0014	EIF2AK2|SCRIB
GO:0050804	GO Biological Process	Modulation of chemical synaptic transmission	28	446	6.5e-08	1.46e-09	MAPK1|RAB3A|PFN2|KRAS|RAB11A|BCHE|CDH11|CDH2|EIF4A3|NPTN|S100B|ACHE|YWHAG|GLUL|STX4|PTN|PTPRS|NF1|NLGN3|MTOR|AGT|RAB3B|EPHB2|PRNP|ABAT|AKAP12|RELN|LAMA2
GO:0035696	GO Biological Process	Monocyte extravasation	2	5	0.0489	0.0047	CD47|SIRPA
GO:0061138	GO Biological Process	Morphogenesis of a branching epithelium	10	159	0.0049	0.00031	KRAS|TNC|SEMA3A|NOTCH1|CTNNB1|LAMA1|PLXNA1|ILK|GNA13|DDR1
GO:0001738	GO Biological Process	Morphogenesis of a polarized epithelium	6	45	0.0023	0.00013	RAB10|SCRIB|LAMA1|PAFAH1B1|WDR1|ACTG1
GO:0002009	GO Biological Process	Morphogenesis of an epithelium	25	435	2.05e-06	5.88e-08	NGFR|NTN1|VCL|EFNB2|GRSF1|KRAS|EPB41L5|RAB10|TNC|SEMA3A|NOTCH1|SMAD3|CTNNB1|SCRIB|KIF20B|PODXL|LAMA1|PLXNA1|ILK|PAFAH1B1|CYR61|GNA13|DDR1|WDR1|ACTG1
GO:0008045	GO Biological Process	Motor neuron axon guidance	6	34	0.00065	3.19e-05	NTN1|RAC2|SEMA3A|SLIT1|RHOG|TMEFF1
GO:0052126	GO Biological Process	Movement in host environment	7	108	0.0252	0.0021	EFNB2|RAB7A|ITGA2|CAV1|CTNNB1|PVR|ITGB3
GO:0006928	GO Biological Process	Movement of cell or subcellular component	85	1501	1.31e-22	3.77e-25	NGFR|NTN1|MAPK1|NCK2|EFNB2|RAC2|ATP1B2|LGALS3|LAMC1|SDCBP|EPB41L5|SEMA3A|SLIT1|CDH13|CDH2|CELSR2|NOTCH1|GPM6A|DOCK1|NPTN|ARPC2|ITGA2|JAM3|CRK|MAP2K1|CSPG4|PDS5B|EPHB3|PARVA|EPHA3|RTN4|CAV1|RHOG|THBS4|PTN|CTNNB1|HMGB1|SCRIB|EPHB4|PLXNB1|MYO1C|PTPRF|NRP2|CD47|KIF14|PTPRK|L1CAM|PKN2|KIF20B|VAV2|EPHB2|TMEFF1|ANXA1|EDNRB|PODXL|CD99|CD9|LAMA1|DYNLL1|PLXNA1|ILK|DYNC1I2|PAFAH1B1|SIRPA|CTNNA2|PRPF40A|RAB1…
GO:0031124	GO Biological Process	mRNA 3-end processing	11	83	6.81e-06	2.21e-07	THOC2|GRSF1|SRSF1|EIF4A3|SRRM1|SRSF4|NCBP1|SRSF2|THOC5|RNPS1|CPSF1
GO:0006402	GO Biological Process	mRNA catabolic process	14	214	0.00029	1.33e-05	EIF4A3|RPS27A|RPS9|RPS21|THRAP3|RPL10A|NCBP1|KHSRP|PPP2CA|RPL35A|RPL23|RNPS1|RPS15|PCID2
GO:0045292	GO Biological Process	mRNA cis splicing, via spliceosome	6	32	0.00049	2.36e-05	SRSF1|SNRNP200|SRSF4|NCBP1|SRSF2|PRPF40A
GO:0006406	GO Biological Process	mRNA export from nucleus	12	109	1.16e-05	3.89e-07	THOC2|SRSF1|EIF4A3|SRRM1|EIF5A|SRSF4|NCBP1|SRSF2|THOC5|RNPS1|PCID2|CPSF1
GO:0016071	GO Biological Process	mRNA metabolic process	53	678	6.7e-19	3.18e-21	AQR|TRMT6|SNRPD3|THOC2|RBM39|SNRPA1|LGALS3|GRSF1|PRPF38A|SRSF1|PRPF6|EIF4A3|RPS27A|GEMIN5|SNRPD1|RPS9|SF3B3|SNRNP200|GEMIN4|SRRM1|SF3B1|RPS21|THRAP3|CGI-74|PUS7|XAB2|SF3B5|ADAR|YBX1|HNRNPH2|SRSF4|RPL10A|NCBP1|POLR2B|DDX1|SRSF2|KHSRP|NHP2L1|PRPF40A|EFTUD2|TRA2B|PPP2CA|RPL35A|THOC5|RPL23|PLRG1|HSPA8|RNPS1|PRPF8|RPS15|SUGP2|PCID2|CPSF1
GO:0006397	GO Biological Process	mRNA processing	42	468	9.76e-17	6.23e-19	AQR|SNRPD3|THOC2|RBM39|SNRPA1|LGALS3|GRSF1|PRPF38A|SRSF1|PRPF6|EIF4A3|GEMIN5|SNRPD1|SF3B3|SNRNP200|GEMIN4|SRRM1|SF3B1|THRAP3|CGI-74|XAB2|SF3B5|ADAR|YBX1|HNRNPH2|SRSF4|NCBP1|POLR2B|DDX1|SRSF2|KHSRP|NHP2L1|PRPF40A|EFTUD2|TRA2B|THOC5|PLRG1|HSPA8|RNPS1|PRPF8|SUGP2|CPSF1
GO:0000398	GO Biological Process	mRNA splicing, via spliceosome	33	294	1.54e-15	1.13e-17	AQR|SNRPD3|SNRPA1|PRPF38A|SRSF1|PRPF6|EIF4A3|GEMIN5|SNRPD1|SF3B3|SNRNP200|GEMIN4|SRRM1|SF3B1|CGI-74|XAB2|SF3B5|YBX1|HNRNPH2|SRSF4|NCBP1|POLR2B|DDX1|SRSF2|NHP2L1|PRPF40A|EFTUD2|TRA2B|PLRG1|HSPA8|RNPS1|PRPF8|CPSF1
GO:0051028	GO Biological Process	mRNA transport	14	148	7.13e-06	2.33e-07	THOC2|SRSF1|EIF4A3|SRRM1|EIF5A|MYO1C|SRSF4|NCBP1|SRSF2|KHSRP|THOC5|RNPS1|PCID2|CPSF1
GO:0007275	GO Biological Process	Multicellular organism development	154	5023	1.44e-17	8.4e-20	NGFR|NTN1|VCL|MAPK1|TIMP1|RAB3A|NCK2|PLEK|RAP2A|EFNB2|THOC2|RRAS|RAC2|ATP1B2|TSG101|GRSF1|KRAS|LAMC1|SORL1|ADAM10|RAB11A|ARVCF|EPB41L5|MCAM|BCHE|RAB10|TNC|SEMA3A|CDK6|SLIT1|IGF1R|CDH11|CDH13|CDH2|EIF4A3|CELSR2|CERS2|NOTCH1|GPM6A|FZD7|CD109|NPTN|ACE|S100B|ITGA2|ARF6|JAM3|CRK|ANTXR1|MAP2K1|ACHE|YWHAG|GLUL|HEG1|CSPG4|PDS5B|EPHB3|SMAD3|PARVA|EPHA3|RTN4|CAV1|RHOG|PTN|MAP4K4|DPYSL3|CTNNB1|HMGB1|ANXA2|M…
GO:0048871	GO Biological Process	Multicellular organismal homeostasis	14	352	0.0222	0.0018	VCL|RAC2|ATP1B2|KRAS|LAMC1|RAB11A|NOTCH1|JAM3|CTNNB1|PRCP|LAMA2|GPX1|WDR36|ACTG1
GO:0032501	GO Biological Process	Multicellular organismal process	182	6933	3.71e-15	3e-17	NGFR|NTN1|VCL|MAPK1|TIMP1|RAB3A|NCK2|IGFBP2|PLEK|RAP2A|EFNB2|THOC2|RRAS|RAC2|ATP1B2|TSG101|SNRPA1|GRSF1|KRAS|RRAS2|LAMC1|SORL1|ADAM10|RAB11A|CAPZA1|ARVCF|TANC1|EPB41L5|MCAM|BCHE|RAB10|TNC|SEMA3A|CDK6|SLIT1|IGF1R|CDH11|CDH13|CDH2|EIF4A3|CELSR2|CERS2|NOTCH1|FERMT3|GPM6A|DOCK1|UBASH3B|FZD7|CD109|NPTN|ACE|S100B|ITGA2|ARF6|JAM3|CRK|ANTXR1|MAP2K1|ACHE|YWHAG|GLUL|HEG1|CSPG4|PDS5B|TLN1|SNRNP200|EPHB3|SMA…
GO:0051704	GO Biological Process	Multi-organism process	28	1036	0.045	0.0043	MAPK1|RAB3A|IGFBP2|TSG101|SNRPA1|KRAS|ADAM10|RAB7A|RPS27A|NOTCH1|ACE|ITGA2|JAM3|CAV1|PTN|CTNNB1|ANXA2|MTOR|AGT|CD9|ABAT|RGN|PAFAH1B1|NHP2L1|DHX36|PVRL3|SMAD1|DDR1
GO:0036258	GO Biological Process	Multivesicular body assembly	4	31	0.0244	0.002	TSG101|RAB11A|HGS|PDCD6IP
GO:0042692	GO Biological Process	Muscle cell differentiation	12	244	0.0098	0.00067	KRAS|TANC1|CDH2|NOTCH1|CTNNB1|MTOR|AGT|EDNRB|CD9|GPX1|WDR1|ACTG1
GO:0014812	GO Biological Process	Muscle cell migration	5	22	0.001	5.2e-05	PARVA|THBS4|ANXA1|DDR1|ITGB3
GO:0033002	GO Biological Process	Muscle cell proliferation	3	18	0.0419	0.004	NOTCH1|AGT|SMAD1
GO:0061061	GO Biological Process	Muscle structure development	17	479	0.0237	0.0019	KRAS|TANC1|CDH2|NOTCH1|HEG1|CAV1|CTNNB1|NF1|MTOR|AGT|ASS1|EDNRB|CD9|LAMA2|GPX1|WDR1|ACTG1
GO:0030099	GO Biological Process	Myeloid cell differentiation	10	221	0.0365	0.0033	CD109|CTNNB1|ANXA2|HLA-DRB1|ADAR|ABI1|PAFAH1B1|THOC5|WDR1|WASF2
GO:0002274	GO Biological Process	Myeloid leukocyte activation	28	585	1.04e-05	3.44e-07	VCL|MAPK1|RAB3A|PSMA2|LGALS3|SDCBP|ADAM10|PSMB1|RAB10|RAB7A|PSMA5|FTH1|PA2G4|PLAUR|RHOG|HMGB1|ANXA2|PSMD12|CD47|GSN|DYNLL1|PRCP|SIRPA|GPI|ADAM9|HSPA8|CD63|CPNE3
GO:0097529	GO Biological Process	Myeloid leukocyte migration	7	123	0.0432	0.0041	LGALS3|JAM3|CD47|ANXA1|EDNRB|SIRPA|WDR1
GO:0034660	GO Biological Process	ncRNA metabolic process	41	467	5.11e-16	3.5e-18	TRMT6|RRP9|GRSF1|CARS2|NAT10|NOP58|XPO5|EIF4A3|PWP2|PELP1|PA2G4|RPS9|SENP3|GEMIN4|SMAD3|RPS21|DDX21|SND1|PUS7|ADAR|MDN1|RPL10A|EIF6|IKBKAP|LAS1L|TEX10|NOL9|NOP56|DDX1|KHSRP|NHP2L1|RPL35A|WDR36|SMAD1|TRMT112|TBL3|BOP1|RSL1D1|RPS15|WDR18|CPSF1
GO:0034470	GO Biological Process	ncRNA processing	37	381	1.17e-15	8.48e-18	TRMT6|RRP9|GRSF1|NAT10|NOP58|EIF4A3|PWP2|PELP1|PA2G4|RPS9|SENP3|GEMIN4|SMAD3|RPS21|DDX21|PUS7|ADAR|MDN1|RPL10A|EIF6|IKBKAP|LAS1L|TEX10|NOL9|NOP56|DDX1|NHP2L1|RPL35A|WDR36|SMAD1|TRMT112|TBL3|BOP1|RSL1D1|RPS15|WDR18|CPSF1
GO:0050919	GO Biological Process	Negative chemotaxis	5	44	0.0132	0.00093	NTN1|SEMA3A|SLIT1|NRP2|ITGB3
GO:0016525	GO Biological Process	Negative regulation of angiogenesis	10	117	0.00058	2.84e-05	NGFR|NOTCH1|HGS|THBS4|PTN|CTNNB1|NF1|COL4A2|AGT|KRIT1
GO:0043066	GO Biological Process	Negative regulation of apoptotic process	36	893	1.16e-05	3.89e-07	NGFR|TIMP1|EIF2AK2|LGALS3|KRAS|IGF1R|RPS27A|NOTCH1|NPM1|PA2G4|SMAD3|CAV1|PLAUR|MAP4K4|CTNNB1|DNMT1|MTOR|KIF14|ADAR|DHCR24|HDAC1|ANXA1|EDNRB|PRNP|AKT2|PTPRZ1|KRIT1|ILK|RGN|SLC39A10|CYR61|GPX1|POR|HDAC2|SOD2|PCID2
GO:0050771	GO Biological Process	Negative regulation of axonogenesis	7	70	0.0031	0.00019	NGFR|NTN1|SEMA3A|RTN4|PTPRS|EPHB2|LRP4
GO:0048519	GO Biological Process	Negative regulation of biological process	173	5389	3.3e-23	8.97e-26	VAMP3|NGFR|NTN1|PSMD5|VCL|MAPK1|TIMP1|CADM4|PSMA2|TAX1BP3|EIF2AK2|NCK2|IGFBP2|PLEK|PFN2|RAP2A|EFNB2|THOC2|RRAS|ATP1B2|TSG101|LGALS3|KRAS|NAT10|SDCBP|SORL1|ADAM10|PSMA6|PSMB1|OGN|CAPZA1|EPB41L5|BCHE|PPAP2A|RAB7A|TNC|XPO5|SEMA3A|PTPN23|CDK6|SLIT1|IGF1R|CDH13|CDH2|EIF4A3|PSMA5|CERS2|RPS27A|FTH1|NOTCH1|MTA2|UBASH3B|FZD7|CD109|NPTN|PSMB4|ACE|S100B|NPM1|ARF6|JAM3|CRK|ANTXR1|MAP2K1|PA2G4|RPS9|ACHE|SF3B3…
GO:0030195	GO Biological Process	Negative regulation of blood coagulation	5	47	0.0166	0.0012	UBASH3B|PLAUR|ANXA2|CD9|ABAT
GO:2000181	GO Biological Process	Negative regulation of blood vessel morphogenesis	11	120	0.00014	6.13e-06	NGFR|NOTCH1|HGS|RTN4|THBS4|PTN|CTNNB1|NF1|COL4A2|AGT|KRIT1
GO:0090090	GO Biological Process	Negative regulation of canonical wnt signaling pathway	16	183	2.93e-06	8.73e-08	PSMD5|PSMA2|IGFBP2|PSMA6|PSMB1|CDH2|PSMA5|NOTCH1|PSMB4|CAV1|PSMD12|PSMA7|PSMB2|HDAC1|LRP4|PSMB3
GO:0043086	GO Biological Process	Negative regulation of catalytic activity	35	807	3.55e-06	1.09e-07	NGFR|TIMP1|TSG101|LGALS3|SORL1|IGF1R|NOTCH1|UBASH3B|CD109|NPM1|YWHAG|HEG1|CAV1|PLAUR|PTN|ANXA2|NF1|AGT|ADAR|DHCR24|EPHB2|RCC2|ANXA1|EDNRB|PRNP|ILK|RGN|SH3BP4|GPX1|PPP2CA|POR|RPL23|TXNIP|FARP1|PCID2
GO:0050866	GO Biological Process	Negative regulation of cell activation	10	202	0.0222	0.0018	LGALS3|UBASH3B|HMGB1|SCRIB|HLA-DRB1|ANXA1|PRNP|CD9|ABAT|CD200
GO:0007162	GO Biological Process	Negative regulation of cell adhesion	24	280	3.87e-09	7.05e-11	LGALS3|ADAM10|EPB41L5|TNC|CDH13|NOTCH1|UBASH3B|FZD7|JAM3|MAP4K4|HMGB1|ADAM15|SCRIB|NF1|PLXNB1|HLA-DRB1|ASS1|RCC2|ANXA1|PODXL|PRNP|CD9|PLXNA1|ABAT
GO:0010648	GO Biological Process	Negative regulation of cell communication	54	1382	4.12e-08	8.94e-10	NGFR|NTN1|PSMD5|CADM4|PSMA2|TAX1BP3|NCK2|IGFBP2|PLEK|TSG101|LGALS3|SORL1|PSMA6|PSMB1|BCHE|RAB7A|IGF1R|CDH2|EIF4A3|PSMA5|RPS27A|NOTCH1|UBASH3B|CD109|PSMB4|ACHE|HEG1|HGS|SMAD3|CAV1|PLAUR|CTNNB1|PSMD12|PTPRS|NF1|NLGN3|MTOR|CD47|AGT|ADAR|PSMA7|PSMB2|HDAC1|EPHB2|LRP4|PRNP|ABAT|PAFAH1B1|SIRPA|SH3BP4|GPX1|PPP2CA|SOD2|PSMB3
GO:0045786	GO Biological Process	Negative regulation of cell cycle	26	571	5.58e-05	2.22e-06	PSMD5|PSMA2|TSG101|PSMA6|PSMB1|CDK6|PSMA5|NOTCH1|PSMB4|NPM1|MAP2K1|SMAD3|CTNNB1|PSMD12|SCRIB|MTOR|PTPRK|PSMA7|DHCR24|KIF20B|PSMB2|PRNP|ILK|TMEM67|RPL23|PSMB3
GO:0010948	GO Biological Process	Negative regulation of cell cycle process	14	328	0.0132	0.00093	PSMD5|PSMA2|PSMA6|PSMB1|CDK6|PSMA5|PSMB4|NPM1|PSMD12|PSMA7|PSMB2|TMEM67|RPL23|PSMB3
GO:0060548	GO Biological Process	Negative regulation of cell death	38	999	2e-05	7.17e-07	NGFR|TIMP1|EIF2AK2|LGALS3|KRAS|SORL1|IGF1R|RPS27A|NOTCH1|NPM1|PA2G4|SMAD3|CAV1|PLAUR|MAP4K4|CTNNB1|DNMT1|MTOR|KIF14|ADAR|DHCR24|HDAC1|ANXA1|EDNRB|PRNP|AKT2|PTPRZ1|KRIT1|ILK|RGN|SLC39A10|CYR61|GPX1|POR|CD200|HDAC2|SOD2|PCID2
GO:0010721	GO Biological Process	Negative regulation of cell development	26	330	3.45e-09	6.23e-11	NGFR|NTN1|EFNB2|THOC2|ATP1B2|SORL1|SEMA3A|CERS2|NOTCH1|ARF6|RTN4|PTN|DPYSL3|CTNNB1|PTPRS|NF1|NLGN3|EPHB2|RCC2|EDNRB|LRP4|PAFAH1B1|HDAC2|VIM|GPR56|SRGAP2
GO:0045596	GO Biological Process	Negative regulation of cell differentiation	41	728	2.88e-10	4.41e-12	NGFR|NTN1|MAPK1|EFNB2|THOC2|ATP1B2|KRAS|SORL1|SEMA3A|CDK6|CERS2|NOTCH1|UBASH3B|FZD7|S100B|ARF6|SMAD3|RTN4|CAV1|PTN|DPYSL3|CTNNB1|HMGB1|PTPRS|NF1|NLGN3|DNMT1|YBX1|EPHB2|RCC2|CUL4A|ANXA1|EDNRB|LRP4|PAFAH1B1|PPP2CA|HDAC2|VIM|ITGB3|GPR56|SRGAP2
GO:0030308	GO Biological Process	Negative regulation of cell growth	9	187	0.0381	0.0035	NTN1|SEMA3A|SMAD3|RTN4|ADAM15|PTPRS|AGT|SH3BP4|PPP2CA
GO:0030336	GO Biological Process	Negative regulation of cell migration	22	262	3.03e-08	6.43e-10	VCL|TIMP1|PFN2|RAP2A|RRAS|ATP1B2|SEMA3A|PTPN23|CERS2|NOTCH1|PTN|DPYSL3|HMGB1|ADAM15|NF1|PTPRK|MLLT4|KRIT1|ILK|CD200|GPR56|SRGAP2
GO:0010771	GO Biological Process	Negative regulation of cell morphogenesis involved in differentiation	9	98	0.00084	4.25e-05	NGFR|NTN1|SEMA3A|RTN4|PTPRS|NLGN3|EPHB2|RCC2|LRP4
GO:2000146	GO Biological Process	Negative regulation of cell motility	24	278	3.42e-09	6.15e-11	VCL|TIMP1|PFN2|RAP2A|RRAS|ATP1B2|SEMA3A|PTPN23|CERS2|NOTCH1|CRK|PTN|DPYSL3|HMGB1|ADAM15|NF1|PTPRK|MLLT4|KRIT1|ILK|RGN|CD200|GPR56|SRGAP2
GO:0008285	GO Biological Process	Negative regulation of cell population proliferation	43	696	5.39e-12	6.51e-14	NGFR|TAX1BP3|EIF2AK2|NCK2|EFNB2|TSG101|OGN|BCHE|PPAP2A|CDK6|CDH13|CERS2|FTH1|NOTCH1|CD109|NPM1|MAP2K1|PDS5B|HGS|SMAD3|CAV1|PTN|CTNNB1|SCRIB|NF1|PLXNB1|HLA-DRB1|PTPRK|FABP7|DHCR24|ABI1|HIST1H2AC|PRNP|CD9|KRIT1|ILK|RGN|SH3BP4|CD200|SMAD1|DDR1|SOD2|GPR56
GO:0031345	GO Biological Process	Negative regulation of cell projection organization	18	181	8.96e-08	2.09e-09	NGFR|NTN1|PFN2|EFNB2|THOC2|SEMA3A|CERS2|ARF6|RTN4|DPYSL3|PTPRS|NLGN3|EPHB2|LRP4|PRNP|PAFAH1B1|HDAC2|VIM
GO:0022408	GO Biological Process	Negative regulation of cell-cell adhesion	13	183	0.00026	1.19e-05	LGALS3|EPB41L5|NOTCH1|UBASH3B|HMGB1|SCRIB|HLA-DRB1|ASS1|ANXA1|PODXL|PRNP|CD9|ABAT
GO:0001953	GO Biological Process	Negative regulation of cell-matrix adhesion	4	38	0.0419	0.0039	MAP4K4|ADAM15|NF1|RCC2
GO:0010812	GO Biological Process	Negative regulation of cell-substrate adhesion	6	62	0.0094	0.00063	NOTCH1|FZD7|MAP4K4|ADAM15|NF1|RCC2
GO:0034249	GO Biological Process	Negative regulation of cellular amide metabolic process	9	154	0.0139	0.001	EIF2AK2|SORL1|EIF4A3|PUS7|YBX1|EIF6|PRNP|KHSRP|DHX36
GO:0051271	GO Biological Process	Negative regulation of cellular component movement	25	311	5.34e-09	9.94e-11	VCL|TIMP1|PFN2|RAP2A|RRAS|ATP1B2|SEMA3A|PTPN23|CERS2|NOTCH1|CRK|PTN|DPYSL3|HMGB1|ADAM15|NF1|PTPRK|CD9|MLLT4|KRIT1|ILK|RGN|CD200|GPR56|SRGAP2
GO:0051129	GO Biological Process	Negative regulation of cellular component organization	43	713	1.14e-11	1.42e-13	NGFR|NTN1|PFN2|EFNB2|THOC2|LGALS3|NAT10|SDCBP|SORL1|CAPZA1|RAB7A|SEMA3A|SLIT1|CERS2|NOTCH1|ACE|NPM1|ARF6|JAM3|ANTXR1|EPHA3|RTN4|CAV1|PTN|DPYSL3|HMGB1|PTPRS|NLGN3|DNMT1|KIF14|GSN|EPHB2|RCC2|LRP4|PRNP|PAFAH1B1|CTNNA2|TMEM67|GPX1|HDAC2|HSPA8|VIM|WASF2
GO:0031324	GO Biological Process	Negative regulation of cellular metabolic process	67	2630	0.00089	4.53e-05	NGFR|TIMP1|CADM4|EIF2AK2|NCK2|PLEK|TSG101|LGALS3|NAT10|SDCBP|SORL1|CDK6|IGF1R|EIF4A3|RPS27A|NOTCH1|MTA2|UBASH3B|CD109|NPM1|PA2G4|YWHAG|HEG1|SMAD3|CAV1|PLAUR|PTN|CTNNB1|HMGB1|ANXA2|THRAP3|PUS7|NF1|DNMT1|MTOR|AGT|PTPRK|ADAR|DHCR24|YBX1|HDAC1|SRSF4|EIF6|EPHB2|EDNRB|HIST1H2AC|PRNP|SRSF2|DYNLL1|ILK|RGN|PAFAH1B1|KHSRP|SIRPA|GPX1|DHX36|PPP2CA|POR|RPL23|HDAC2|HSPA8|LIMS1|ITGB3|RNPS1|TXNIP|FARP1|PCID2
GO:0048523	GO Biological Process	Negative regulation of cellular process	161	4874	4.15e-22	1.39e-24	VAMP3|NGFR|NTN1|PSMD5|VCL|MAPK1|TIMP1|CADM4|PSMA2|TAX1BP3|EIF2AK2|NCK2|IGFBP2|PLEK|PFN2|RAP2A|EFNB2|THOC2|RRAS|ATP1B2|TSG101|LGALS3|KRAS|NAT10|SDCBP|SORL1|ADAM10|PSMA6|PSMB1|OGN|CAPZA1|EPB41L5|BCHE|PPAP2A|RAB7A|TNC|SEMA3A|PTPN23|CDK6|SLIT1|IGF1R|CDH13|CDH2|EIF4A3|PSMA5|CERS2|RPS27A|FTH1|NOTCH1|MTA2|UBASH3B|FZD7|CD109|PSMB4|ACE|S100B|NPM1|ARF6|JAM3|CRK|ANTXR1|MAP2K1|PA2G4|ACHE|YWHAG|HEG1|OXSR1|PDS…
GO:0032269	GO Biological Process	Negative regulation of cellular protein metabolic process	45	1043	6.81e-08	1.56e-09	NGFR|TIMP1|CADM4|EIF2AK2|NCK2|TSG101|LGALS3|SDCBP|SORL1|IGF1R|EIF4A3|UBASH3B|CD109|NPM1|YWHAG|HEG1|CAV1|PLAUR|PTN|CTNNB1|ANXA2|PUS7|NF1|DNMT1|MTOR|AGT|ADAR|DHCR24|YBX1|EIF6|EPHB2|EDNRB|PRNP|ILK|RGN|PAFAH1B1|KHSRP|SIRPA|GPX1|DHX36|PPP2CA|POR|RPL23|HDAC2|PCID2
GO:0090288	GO Biological Process	Negative regulation of cellular response to growth factor stimulus	10	158	0.0047	0.00029	NGFR|CADM4|SORL1|RPS27A|NOTCH1|CD109|HGS|SMAD3|CAV1|AGT
GO:2000117	GO Biological Process	Negative regulation of cysteine-type endopeptidase activity	6	93	0.0456	0.0044	NGFR|PLAUR|DHCR24|GPX1|POR|PCID2
GO:2000171	GO Biological Process	Negative regulation of dendrite development	4	30	0.0224	0.0018	ARF6|PTPRS|NLGN3|HDAC2
GO:0061000	GO Biological Process	Negative regulation of dendritic spine development	3	14	0.0257	0.0021	PTPRS|NLGN3|HDAC2
GO:0051093	GO Biological Process	Negative regulation of developmental process	50	983	4.09e-11	5.67e-13	NGFR|NTN1|MAPK1|TIMP1|EFNB2|THOC2|ATP1B2|KRAS|SORL1|SEMA3A|CDK6|SLIT1|CERS2|NOTCH1|UBASH3B|FZD7|S100B|ARF6|HGS|SMAD3|RTN4|CAV1|THBS4|PTN|DPYSL3|CTNNB1|HMGB1|ANXA2|PTPRS|NF1|NLGN3|DNMT1|COL4A2|AGT|YBX1|EPHB2|RCC2|CUL4A|ANXA1|EDNRB|LRP4|KRIT1|RGN|PAFAH1B1|PPP2CA|HDAC2|VIM|ITGB3|GPR56|SRGAP2
GO:0045806	GO Biological Process	Negative regulation of endocytosis	5	43	0.0121	0.00085	LGALS3|SDCBP|ARF6|EPHA3|CAV1
GO:0010951	GO Biological Process	Negative regulation of endopeptidase activity	12	248	0.0111	0.00076	NGFR|TIMP1|SORL1|CD109|PLAUR|ANXA2|AGT|DHCR24|PRNP|GPX1|POR|PCID2
GO:0010633	GO Biological Process	Negative regulation of epithelial cell migration	6	69	0.0147	0.0011	PFN2|SEMA3A|PTPN23|NOTCH1|HMGB1|KRIT1
GO:0050680	GO Biological Process	Negative regulation of epithelial cell proliferation	10	131	0.0013	6.94e-05	NGFR|EFNB2|CDK6|CD109|CAV1|PTN|NF1|PTPRK|KRIT1|RGN
GO:0010972	GO Biological Process	Negative regulation of g2/m transition of mitotic cell cycle	10	92	9.81e-05	4.06e-06	PSMD5|PSMA2|PSMA6|PSMB1|PSMA5|PSMB4|PSMD12|PSMA7|PSMB2|PSMB3
GO:0010629	GO Biological Process	Negative regulation of gene expression	53	2014	0.0026	0.00015	EIF2AK2|NCK2|TSG101|XPO5|CDK6|EIF4A3|RPS27A|NOTCH1|MTA2|NPTN|ACE|MAP2K1|PA2G4|RPS9|SMAD3|CAV1|CTNNB1|HMGB1|RPS21|THRAP3|SND1|PUS7|PTPRS|DNMT1|HLA-DRB1|AGT|PTPRK|ADAR|YBX1|HDAC1|SRSF4|RPL10A|EIF6|NCBP1|ANXA1|EDNRB|HIST1H2AC|PRNP|KHSRP|SIRPA|DHX36|PPP2CA|RPL35A|CD200|RPL23|SMAD1|HDAC2|HSPA8|LIMS1|RNPS1|TXNIP|RPS15|PCID2
GO:1903976	GO Biological Process	Negative regulation of glial cell migration	2	5	0.0489	0.0047	ATP1B2|CERS2
GO:0060253	GO Biological Process	Negative regulation of glial cell proliferation	3	14	0.0257	0.0021	CERS2|NOTCH1|PTN
GO:0014014	GO Biological Process	Negative regulation of gliogenesis	6	42	0.0017	9.2e-05	ATP1B2|CERS2|NOTCH1|PTN|CTNNB1|NF1
GO:1903707	GO Biological Process	Negative regulation of hemopoiesis	8	156	0.0426	0.0041	CDK6|NOTCH1|UBASH3B|CTNNB1|HMGB1|NF1|CUL4A|ANXA1
GO:0051346	GO Biological Process	Negative regulation of hydrolase activity	19	450	0.0024	0.00014	NGFR|TIMP1|LGALS3|SORL1|CD109|PLAUR|PTN|ANXA2|AGT|DHCR24|RCC2|ANXA1|PRNP|RGN|SH3BP4|GPX1|POR|FARP1|PCID2
GO:0002683	GO Biological Process	Negative regulation of immune system process	18	450	0.006	0.00038	LGALS3|CDK6|NOTCH1|UBASH3B|PSMB4|CRK|CTNNB1|HMGB1|SCRIB|NF1|HLA-DRB1|CD47|ADAR|CUL4A|ANXA1|PRNP|GPX1|CD200
GO:0002862	GO Biological Process	Negative regulation of inflammatory response to antigenic stimulus	3	13	0.0222	0.0018	PSMB4|HLA-DRB1|GPX1
GO:0033624	GO Biological Process	Negative regulation of integrin activation	2	3	0.0276	0.0023	JAM3|KIF14
GO:1902532	GO Biological Process	Negative regulation of intracellular signal transduction	18	508	0.0189	0.0015	PLEK|SORL1|IGF1R|HEG1|CAV1|PLAUR|NF1|MTOR|AGT|HDAC1|EPHB2|PRNP|PAFAH1B1|SIRPA|SH3BP4|GPX1|PPP2CA|SOD2
GO:0010839	GO Biological Process	Negative regulation of keratinocyte proliferation	3	14	0.0257	0.0021	EFNB2|CD109|PTPRK
GO:1902106	GO Biological Process	Negative regulation of leukocyte differentiation	7	104	0.0214	0.0017	CDK6|UBASH3B|CTNNB1|HMGB1|NF1|CUL4A|ANXA1
GO:0010605	GO Biological Process	Negative regulation of macromolecule metabolic process	81	2875	3.17e-06	9.54e-08	NGFR|TIMP1|CADM4|EIF2AK2|NCK2|TSG101|LGALS3|NAT10|SDCBP|SORL1|XPO5|CDK6|IGF1R|EIF4A3|RPS27A|NOTCH1|MTA2|UBASH3B|CD109|NPTN|ACE|NPM1|MAP2K1|PA2G4|RPS9|SF3B3|YWHAG|HEG1|SMAD3|CAV1|PLAUR|PTN|CTNNB1|HMGB1|RPS21|ANXA2|THRAP3|SND1|PUS7|PTPRS|NF1|DNMT1|HLA-DRB1|MTOR|AGT|PTPRK|ADAR|DHCR24|YBX1|HDAC1|SRSF4|RPL10A|EIF6|EPHB2|NCBP1|ANXA1|EDNRB|HIST1H2AC|PRNP|SRSF2|ILK|RGN|PAFAH1B1|KHSRP|SIRPA|GPX1|DHX36|PPP…
GO:0043409	GO Biological Process	Negative regulation of mapk cascade	9	168	0.0222	0.0018	SORL1|IGF1R|CAV1|NF1|AGT|EPHB2|PAFAH1B1|SIRPA|PPP2CA
GO:0009892	GO Biological Process	Negative regulation of metabolic process	84	3124	1.11e-05	3.7e-07	NGFR|TIMP1|CADM4|EIF2AK2|NCK2|PLEK|TSG101|LGALS3|NAT10|SDCBP|SORL1|XPO5|CDK6|IGF1R|EIF4A3|RPS27A|NOTCH1|MTA2|UBASH3B|CD109|NPTN|ACE|NPM1|MAP2K1|PA2G4|RPS9|SF3B3|YWHAG|HEG1|SMAD3|CAV1|PLAUR|PTN|CTNNB1|HMGB1|RPS21|ANXA2|THRAP3|SND1|PUS7|PTPRS|NF1|DNMT1|HLA-DRB1|MTOR|AGT|PTPRK|ADAR|DHCR24|YBX1|HDAC1|SRSF4|RPL10A|EIF6|EPHB2|NCBP1|ANXA1|EDNRB|HIST1H2AC|PRNP|SRSF2|DYNLL1|ILK|RGN|PAFAH1B1|KHSRP|SIRPA|GP…
GO:0045930	GO Biological Process	Negative regulation of mitotic cell cycle	14	308	0.0078	0.00052	PSMD5|PSMA2|PSMA6|PSMB1|CDK6|PSMA5|PSMB4|SMAD3|CTNNB1|PSMD12|SCRIB|PSMA7|PSMB2|PSMB3
GO:1901991	GO Biological Process	Negative regulation of mitotic cell cycle phase transition	11	219	0.0132	0.00094	PSMD5|PSMA2|PSMA6|PSMB1|CDK6|PSMA5|PSMB4|PSMD12|PSMA7|PSMB2|PSMB3
GO:0044092	GO Biological Process	Negative regulation of molecular function	44	1163	3.27e-06	9.91e-08	NGFR|TIMP1|TSG101|LGALS3|SORL1|EPB41L5|IGF1R|EIF4A3|NOTCH1|UBASH3B|CD109|ACE|NPM1|YWHAG|HEG1|OXSR1|CAV1|PLAUR|PTN|ANXA2|ADAM15|SCRIB|NF1|PTPRF|AGT|ADAR|DHCR24|EPHB2|RCC2|ANXA1|EDNRB|PRNP|ILK|RGN|SH3BP4|GPX1|PPP2CA|POR|CD200|RPL23|HDAC2|TXNIP|FARP1|PCID2
GO:0051241	GO Biological Process	Negative regulation of multicellular organismal process	57	1231	3.22e-11	4.36e-13	NGFR|NTN1|TIMP1|PFN2|EFNB2|THOC2|ATP1B2|SORL1|SEMA3A|PTPN23|CDK6|SLIT1|EIF4A3|CERS2|NOTCH1|UBASH3B|FZD7|NPTN|S100B|ARF6|HGS|SMAD3|RTN4|PLAUR|THBS4|PTN|DPYSL3|CTNNB1|HMGB1|ANXA2|PTPRS|NF1|NLGN3|DNMT1|HLA-DRB1|COL4A2|MTOR|AGT|EPHB2|CUL4A|ANXA1|EDNRB|LRP4|PRNP|CD9|KRIT1|ABAT|RGN|PAFAH1B1|KHSRP|SIRPA|PPP2CA|CD200|HDAC2|VIM|GPR56|SRGAP2
GO:0002762	GO Biological Process	Negative regulation of myeloid leukocyte differentiation	5	52	0.0228	0.0018	CDK6|UBASH3B|CTNNB1|NF1|CUL4A
GO:0051961	GO Biological Process	Negative regulation of nervous system development	26	313	1.26e-09	2.1e-11	NGFR|NTN1|EFNB2|THOC2|ATP1B2|SORL1|SEMA3A|SLIT1|CERS2|NOTCH1|ARF6|RTN4|PTN|DPYSL3|CTNNB1|PTPRS|NF1|NLGN3|EPHB2|EDNRB|LRP4|PAFAH1B1|HDAC2|VIM|GPR56|SRGAP2
GO:0050768	GO Biological Process	Negative regulation of neurogenesis	25	287	1.22e-09	2.02e-11	NGFR|NTN1|EFNB2|THOC2|ATP1B2|SORL1|SEMA3A|CERS2|NOTCH1|ARF6|RTN4|PTN|DPYSL3|CTNNB1|PTPRS|NF1|NLGN3|EPHB2|EDNRB|LRP4|PAFAH1B1|HDAC2|VIM|GPR56|SRGAP2
GO:0045665	GO Biological Process	Negative regulation of neuron differentiation	18	222	1.41e-06	3.95e-08	NGFR|NTN1|EFNB2|THOC2|SEMA3A|CERS2|NOTCH1|ARF6|RTN4|DPYSL3|PTPRS|NLGN3|EPHB2|EDNRB|LRP4|PAFAH1B1|HDAC2|VIM
GO:0010977	GO Biological Process	Negative regulation of neuron projection development	16	151	2.96e-07	7.28e-09	NGFR|NTN1|EFNB2|THOC2|SEMA3A|CERS2|ARF6|RTN4|DPYSL3|PTPRS|NLGN3|EPHB2|LRP4|PAFAH1B1|HDAC2|VIM
GO:0045019	GO Biological Process	Negative regulation of nitric oxide biosynthetic process	4	15	0.003	0.00018	CAV1|RGN|KHSRP|SIRPA
GO:0051172	GO Biological Process	Negative regulation of nitrogen compound metabolic process	65	2429	0.00029	1.37e-05	NGFR|TIMP1|CADM4|EIF2AK2|NCK2|TSG101|LGALS3|NAT10|SDCBP|SORL1|CDK6|IGF1R|EIF4A3|RPS27A|NOTCH1|MTA2|UBASH3B|CD109|NPM1|PA2G4|SF3B3|YWHAG|HEG1|SMAD3|CAV1|PLAUR|PTN|CTNNB1|HMGB1|ANXA2|THRAP3|PUS7|NF1|DNMT1|MTOR|AGT|PTPRK|ADAR|DHCR24|YBX1|HDAC1|SRSF4|EIF6|EPHB2|EDNRB|HIST1H2AC|PRNP|SRSF2|ILK|RGN|PAFAH1B1|KHSRP|SIRPA|GPX1|DHX36|PPP2CA|POR|RPL23|HDAC2|HSPA8|LIMS1|ITGB3|RNPS1|TXNIP|PCID2
GO:0048715	GO Biological Process	Negative regulation of oligodendrocyte differentiation	3	13	0.0222	0.0018	NOTCH1|CTNNB1|NF1
GO:0033689	GO Biological Process	Negative regulation of osteoblast proliferation	3	9	0.0106	0.00072	EIF2AK2|SMAD3|PLXNB1
GO:0050765	GO Biological Process	Negative regulation of phagocytosis	3	19	0.0472	0.0045	HMGB1|CD47|SIRPA
GO:0045936	GO Biological Process	Negative regulation of phosphate metabolic process	27	561	1.48e-05	5.08e-07	CADM4|NCK2|PLEK|TSG101|LGALS3|SORL1|IGF1R|UBASH3B|CD109|NPM1|YWHAG|HEG1|CAV1|PTN|NF1|MTOR|AGT|ADAR|EPHB2|PRNP|DYNLL1|ILK|RGN|PAFAH1B1|SIRPA|PPP2CA|FARP1
GO:0042326	GO Biological Process	Negative regulation of phosphorylation	23	449	3.58e-05	1.35e-06	CADM4|NCK2|TSG101|SORL1|IGF1R|UBASH3B|CD109|NPM1|YWHAG|HEG1|CAV1|NF1|MTOR|AGT|ADAR|EPHB2|PRNP|DYNLL1|ILK|RGN|PAFAH1B1|SIRPA|PPP2CA
GO:0090331	GO Biological Process	Negative regulation of platelet aggregation	3	12	0.0188	0.0014	UBASH3B|CD9|ABAT
GO:0006469	GO Biological Process	Negative regulation of protein kinase activity	15	236	0.0002	9.07e-06	TSG101|SORL1|IGF1R|UBASH3B|NPM1|YWHAG|HEG1|CAV1|NF1|AGT|ADAR|EPHB2|ILK|RGN|PPP2CA
GO:0051248	GO Biological Process	Negative regulation of protein metabolic process	48	1096	1.28e-08	2.53e-10	NGFR|TIMP1|CADM4|EIF2AK2|NCK2|TSG101|LGALS3|SDCBP|SORL1|IGF1R|EIF4A3|UBASH3B|CD109|NPM1|SF3B3|YWHAG|HEG1|SMAD3|CAV1|PLAUR|PTN|CTNNB1|ANXA2|PUS7|NF1|DNMT1|MTOR|AGT|ADAR|DHCR24|YBX1|EIF6|EPHB2|EDNRB|PRNP|ILK|RGN|PAFAH1B1|KHSRP|SIRPA|GPX1|DHX36|PPP2CA|POR|RPL23|HDAC2|ITGB3|PCID2
GO:0031400	GO Biological Process	Negative regulation of protein modification process	28	602	1.69e-05	5.94e-07	CADM4|NCK2|TSG101|LGALS3|SORL1|IGF1R|UBASH3B|CD109|NPM1|YWHAG|HEG1|CAV1|PTN|CTNNB1|NF1|DNMT1|MTOR|AGT|ADAR|EPHB2|PRNP|ILK|RGN|PAFAH1B1|SIRPA|PPP2CA|RPL23|HDAC2
GO:0001933	GO Biological Process	Negative regulation of protein phosphorylation	22	411	3.11e-05	1.16e-06	CADM4|NCK2|TSG101|SORL1|IGF1R|UBASH3B|CD109|NPM1|YWHAG|HEG1|CAV1|NF1|MTOR|AGT|ADAR|EPHB2|PRNP|ILK|RGN|PAFAH1B1|SIRPA|PPP2CA
GO:0045861	GO Biological Process	Negative regulation of proteolysis	14	356	0.0238	0.0019	NGFR|TIMP1|SDCBP|SORL1|CD109|PLAUR|ANXA2|AGT|DHCR24|PRNP|GPX1|POR|RPL23|PCID2
GO:0032102	GO Biological Process	Negative regulation of response to external stimulus	19	367	0.00022	9.9e-06	SEMA3A|CERS2|NOTCH1|UBASH3B|CD109|PSMB4|CRK|SMAD3|PLAUR|ANXA2|PTPRS|HLA-DRB1|FABP7|ADAR|CD9|ABAT|SIRPA|CTNNA2|GPX1
GO:0048585	GO Biological Process	Negative regulation of response to stimulus	64	1636	9.87e-10	1.61e-11	NGFR|NTN1|PSMD5|CADM4|PSMA2|TAX1BP3|NCK2|IGFBP2|PLEK|TSG101|LGALS3|SORL1|PSMA6|PSMB1|RAB7A|SEMA3A|CDK6|IGF1R|CDH2|EIF4A3|PSMA5|CERS2|RPS27A|NOTCH1|UBASH3B|CD109|PSMB4|CRK|HEG1|HGS|SMAD3|CAV1|PLAUR|CTNNB1|ANXA2|PSMD12|PTPRS|NF1|NLGN3|HLA-DRB1|MTOR|CD47|AGT|FABP7|ADAR|PSMA7|YBX1|PSMB2|HDAC1|EPHB2|ANXA1|LRP4|PRNP|CD9|ABAT|PAFAH1B1|SIRPA|CTNNA2|SH3BP4|GPX1|PPP2CA|THOC5|SOD2|PSMB3
GO:1903035	GO Biological Process	Negative regulation of response to wounding	10	85	5.34e-05	2.12e-06	CERS2|UBASH3B|CD109|CRK|SMAD3|PLAUR|ANXA2|PTPRS|CD9|ABAT
GO:0009968	GO Biological Process	Negative regulation of signal transduction	51	1271	5.41e-08	1.2e-09	NGFR|NTN1|PSMD5|CADM4|PSMA2|TAX1BP3|NCK2|IGFBP2|PLEK|TSG101|LGALS3|SORL1|PSMA6|PSMB1|RAB7A|IGF1R|CDH2|EIF4A3|PSMA5|RPS27A|NOTCH1|UBASH3B|CD109|PSMB4|HEG1|HGS|SMAD3|CAV1|PLAUR|CTNNB1|PSMD12|PTPRS|NF1|NLGN3|MTOR|CD47|AGT|ADAR|PSMA7|PSMB2|HDAC1|EPHB2|LRP4|PRNP|PAFAH1B1|SIRPA|SH3BP4|GPX1|PPP2CA|SOD2|PSMB3
GO:0023057	GO Biological Process	Negative regulation of signaling	54	1385	4.4e-08	9.63e-10	NGFR|NTN1|PSMD5|CADM4|PSMA2|TAX1BP3|NCK2|IGFBP2|PLEK|TSG101|LGALS3|SORL1|PSMA6|PSMB1|BCHE|RAB7A|IGF1R|CDH2|EIF4A3|PSMA5|RPS27A|NOTCH1|UBASH3B|CD109|PSMB4|ACHE|HEG1|HGS|SMAD3|CAV1|PLAUR|CTNNB1|PSMD12|PTPRS|NF1|NLGN3|MTOR|CD47|AGT|ADAR|PSMA7|PSMB2|HDAC1|EPHB2|LRP4|PRNP|ABAT|PAFAH1B1|SIRPA|SH3BP4|GPX1|PPP2CA|SOD2|PSMB3
GO:1905809	GO Biological Process	Negative regulation of synapse organization	4	25	0.0137	0.00098	SLIT1|PTN|NLGN3|PRNP
GO:0050805	GO Biological Process	Negative regulation of synaptic transmission	5	63	0.0424	0.004	BCHE|EIF4A3|ACHE|NF1|NLGN3
GO:0051348	GO Biological Process	Negative regulation of transferase activity	16	294	0.00058	2.83e-05	TSG101|SORL1|IGF1R|UBASH3B|NPM1|YWHAG|HEG1|CAV1|NF1|AGT|ADAR|EPHB2|ILK|RGN|PPP2CA|RPL23
GO:0051051	GO Biological Process	Negative regulation of transport	21	443	0.00026	1.21e-05	VAMP3|LGALS3|SDCBP|RAB7A|NOTCH1|ARF6|OXSR1|EPHA3|CAV1|HMGB1|NF1|MTOR|CD47|AGT|EPHB2|ANXA1|AKT2|ABAT|SIRPA|CD200|ITGB3
GO:1901343	GO Biological Process	Negative regulation of vasculature development	12	132	6.24e-05	2.51e-06	NGFR|NOTCH1|HGS|RTN4|THBS4|PTN|CTNNB1|NF1|DNMT1|COL4A2|AGT|KRIT1
GO:0030178	GO Biological Process	Negative regulation of wnt signaling pathway	17	218	5.01e-06	1.59e-07	PSMD5|PSMA2|TAX1BP3|IGFBP2|PSMA6|PSMB1|CDH2|PSMA5|NOTCH1|PSMB4|CAV1|PSMD12|PSMA7|PSMB2|HDAC1|LRP4|PSMB3
GO:0061045	GO Biological Process	Negative regulation of wound healing	8	70	0.00056	2.72e-05	UBASH3B|CD109|CRK|SMAD3|PLAUR|ANXA2|CD9|ABAT
GO:0021675	GO Biological Process	Nerve development	6	79	0.0248	0.002	NGFR|SEMA3A|CTNNB1|NRP2|EPHB2|ILK
GO:0007399	GO Biological Process	Nervous system development	99	2371	7.92e-18	4.44e-20	NGFR|NTN1|VCL|MAPK1|RAB3A|NCK2|RAP2A|EFNB2|THOC2|RAC2|ATP1B2|KRAS|SORL1|ADAM10|RAB11A|BCHE|RAB10|TNC|SEMA3A|CDK6|SLIT1|CDH11|CDH2|CELSR2|CERS2|NOTCH1|GPM6A|FZD7|NPTN|S100B|ARF6|JAM3|CRK|MAP2K1|ACHE|YWHAG|CSPG4|EPHB3|EPHA3|RTN4|RHOG|PTN|MAP4K4|DPYSL3|CTNNB1|HMGB1|MINK1|SCRIB|PTPRS|NF1|XAB2|PLXNB1|NLGN3|PTPRF|NRP2|MTOR|AGT|KIF14|PTPRK|FABP7|S100A6|L1CAM|SLC9A6|KIF20B|HDAC1|GSN|EPHB2|TMEFF1|NINJ1|AB…
GO:0022008	GO Biological Process	Neurogenesis	91	1657	1.49e-23	3.72e-26	NGFR|NTN1|VCL|MAPK1|RAB3A|NCK2|RAP2A|EFNB2|THOC2|RAC2|ATP1B2|KRAS|SORL1|ADAM10|RAB11A|BCHE|RAB10|TNC|SEMA3A|CDK6|SLIT1|CDH11|CDH2|CELSR2|CERS2|NOTCH1|GPM6A|FZD7|NPTN|S100B|ARF6|JAM3|CRK|MAP2K1|YWHAG|CSPG4|EPHB3|EPHA3|RTN4|RHOG|PTN|MAP4K4|DPYSL3|CTNNB1|HMGB1|MINK1|SCRIB|PTPRS|NF1|PLXNB1|NLGN3|PTPRF|NRP2|MTOR|AGT|PTPRK|FABP7|S100A6|L1CAM|SLC9A6|KIF20B|HDAC1|GSN|EPHB2|TMEFF1|ABI1|ANXA1|EDNRB|LRP4|CD…
GO:0048666	GO Biological Process	Neuron development	60	827	4.12e-20	1.73e-22	NGFR|NTN1|VCL|MAPK1|RAB3A|NCK2|EFNB2|THOC2|RAC2|RAB11A|RAB10|TNC|SEMA3A|SLIT1|CDH11|CELSR2|NOTCH1|GPM6A|NPTN|S100B|JAM3|CRK|EPHB3|EPHA3|RTN4|RHOG|PTN|MAP4K4|DPYSL3|CTNNB1|HMGB1|MINK1|SCRIB|PLXNB1|NLGN3|PTPRF|NRP2|PTPRK|S100A6|L1CAM|SLC9A6|KIF20B|EPHB2|TMEFF1|ABI1|LRP4|LAMA1|PTPRZ1|PLXNA1|CNP|ILK|PAFAH1B1|CTNNA2|RELN|LAMA2|DDR1|HDAC2|SRGAP2|FARP1|PLP1
GO:0030182	GO Biological Process	Neuron differentiation	63	1019	5.83e-18	3.16e-20	NGFR|NTN1|VCL|MAPK1|RAB3A|NCK2|EFNB2|THOC2|RAC2|RAB11A|RAB10|TNC|SEMA3A|SLIT1|CDH11|CELSR2|NOTCH1|GPM6A|FZD7|NPTN|S100B|JAM3|CRK|MAP2K1|EPHB3|EPHA3|RTN4|RHOG|PTN|MAP4K4|DPYSL3|CTNNB1|HMGB1|MINK1|SCRIB|PLXNB1|NLGN3|PTPRF|NRP2|PTPRK|S100A6|L1CAM|SLC9A6|KIF20B|HDAC1|EPHB2|TMEFF1|ABI1|LRP4|LAMA1|PTPRZ1|PLXNA1|CNP|ILK|PAFAH1B1|CTNNA2|RELN|LAMA2|DDR1|HDAC2|SRGAP2|FARP1|PLP1
GO:0001764	GO Biological Process	Neuron migration	10	123	0.00084	4.23e-05	NTN1|SEMA3A|CELSR2|GPM6A|CRK|CTNNB1|NRP2|PAFAH1B1|RELN|LPHN3
GO:0031175	GO Biological Process	Neuron projection development	58	680	1.81e-22	5.48e-25	NGFR|NTN1|VCL|MAPK1|RAB3A|NCK2|EFNB2|RAC2|RAB11A|RAB10|TNC|SEMA3A|SLIT1|CDH11|CELSR2|NOTCH1|GPM6A|NPTN|S100B|JAM3|CRK|EPHB3|EPHA3|RTN4|RHOG|PTN|MAP4K4|CTNNB1|HMGB1|MINK1|SCRIB|PLXNB1|NLGN3|PTPRF|NRP2|PTPRK|S100A6|L1CAM|SLC9A6|KIF20B|EPHB2|TMEFF1|ABI1|LRP4|LAMA1|PTPRZ1|PLXNA1|CNP|ILK|PAFAH1B1|CTNNA2|RELN|LAMA2|DDR1|HDAC2|SRGAP2|FARP1|PLP1
GO:1990138	GO Biological Process	Neuron projection extension	9	64	4.64e-05	1.82e-06	VCL|SEMA3A|SLIT1|CTNNB1|NLGN3|NRP2|SLC9A6|PLXNA1|DDR1
GO:0048812	GO Biological Process	Neuron projection morphogenesis	46	495	6.5e-19	3.03e-21	NGFR|NTN1|VCL|MAPK1|RAB3A|EFNB2|RAC2|RAB10|SEMA3A|SLIT1|CDH11|CELSR2|NOTCH1|GPM6A|NPTN|S100B|EPHB3|EPHA3|RHOG|PTN|MAP4K4|CTNNB1|MINK1|PLXNB1|NLGN3|NRP2|S100A6|L1CAM|SLC9A6|KIF20B|EPHB2|TMEFF1|ABI1|LRP4|LAMA1|PTPRZ1|PLXNA1|CNP|ILK|PAFAH1B1|CTNNA2|RELN|LAMA2|DDR1|SRGAP2|FARP1
GO:0031102	GO Biological Process	Neuron projection regeneration	4	29	0.0204	0.0016	TNC|JAM3|PTN|PTPRF
GO:0008038	GO Biological Process	Neuron recognition	6	50	0.0036	0.00022	SEMA3A|NPTN|EPHB3|EPHA3|RTN4|EPHB2
GO:0097350	GO Biological Process	Neutrophil clearance	2	5	0.0489	0.0047	HMGB1|ANXA1
GO:0043312	GO Biological Process	Neutrophil degranulation	27	484	1.1e-06	3.05e-08	VCL|MAPK1|RAB3A|PSMA2|LGALS3|SDCBP|ADAM10|PSMB1|RAB10|RAB7A|PSMA5|FTH1|PA2G4|PLAUR|RHOG|HMGB1|ANXA2|PSMD12|CD47|GSN|DYNLL1|PRCP|SIRPA|GPI|HSPA8|CD63|CPNE3
GO:0001780	GO Biological Process	Neutrophil homeostasis	3	11	0.0159	0.0012	JAM3|HMGB1|ANXA1
GO:0002446	GO Biological Process	Neutrophil mediated immunity	29	495	1.36e-07	3.24e-09	VCL|MAPK1|RAB3A|PSMA2|LGALS3|SDCBP|ADAM10|PSMB1|RAB10|RAB7A|PSMA5|FTH1|ACE|PA2G4|PLAUR|RHOG|HMGB1|ANXA2|PSMD12|CD47|GSN|DYNLL1|PRCP|SIRPA|GPI|WDR1|HSPA8|CD63|CPNE3
GO:0038061	GO Biological Process	NIK/NF-kappaB signaling	10	81	3.73e-05	1.42e-06	PSMD5|PSMA2|PSMA6|PSMB1|PSMA5|PSMB4|PSMD12|PSMA7|PSMB2|PSMB3
GO:0006807	GO Biological Process	Nitrogen compound metabolic process	179	6852	1.59e-14	1.44e-16	AQR|NGFR|TRMT6|PSMD5|SNRPD3|MAPK1|TIMP1|RAB3A|PSMA2|RRP9|EIF2AK2|IGFBP2|THOC2|ESYT2|TSG101|RBM39|SNRPA1|LGALS3|GRSF1|KRAS|PRPF38A|CARS2|NAT10|LAMC1|SRSF1|SORL1|ADAM10|PSMA6|RAB11A|PSMB1|OGN|NOP58|BCHE|PPAP2A|RAB7A|TNC|XPO5|PTPN23|CDK6|PRPF6|IGF1R|CDH2|EIF4A3|PSMA5|CERS2|RPS27A|NOTCH1|MTA2|UBASH3B|GEMIN5|PSMB4|ACE|PWP2|NPM1|SNRPD1|PELP1|MAP2K1|PA2G4|RPS9|ACHE|SF3B3|GLUL|OXSR1|CSPG4|PDS5B|SENP3|SNR…
GO:0071705	GO Biological Process	Nitrogen compound transport	62	1823	3.11e-07	7.73e-09	VAMP3|NGFR|RAB3A|YKT6|PLEK|THOC2|TSG101|STX6|SRSF1|SDCBP|SORL1|RAB11A|RAB10|RAB7A|XPO5|PTPN23|EIF4A3|RPS27A|NPM1|ARF6|RPS9|STX8|YWHAG|STX4|SRRM1|HGS|EIF5A|HMGB1|RPS21|SCRIB|NF1|MYO1C|AGT|STX7|ADAR|VPS45|RAB3B|YBX1|SRSF4|RPL10A|EIF6|NCBP1|ANXA1|AKT2|SRSF2|DYNLL1|PAFAH1B1|KHSRP|AKAP12|RAB1A|PDCD6IP|RPL35A|THOC5|RPL23|HSPA8|CKAP5|CD63|RNPS1|TXNIP|RPS15|PCID2|CPSF1
GO:0035567	GO Biological Process	Non-canonical wnt signaling pathway	13	130	1.06e-05	3.52e-07	PSMD5|PSMA2|PSMA6|PSMB1|PSMA5|CELSR2|FZD7|PSMB4|CTNNB1|PSMD12|PSMA7|PSMB2|PSMB3
GO:0000956	GO Biological Process	Nuclear-transcribed mrna catabolic process	13	194	0.00044	2.13e-05	EIF4A3|RPS27A|RPS9|RPS21|THRAP3|RPL10A|NCBP1|PPP2CA|RPL35A|RPL23|RNPS1|RPS15|PCID2
GO:0000184	GO Biological Process	Nuclear-transcribed mrna catabolic process, nonsense-mediated decay	11	119	0.00013	5.69e-06	EIF4A3|RPS27A|RPS9|RPS21|RPL10A|NCBP1|PPP2CA|RPL35A|RPL23|RNPS1|RPS15
GO:0090304	GO Biological Process	Nucleic acid metabolic process	88	2178	9.95e-15	8.68e-17	AQR|TRMT6|SNRPD3|RRP9|THOC2|RBM39|SNRPA1|LGALS3|GRSF1|PRPF38A|CARS2|NAT10|SRSF1|NOP58|XPO5|PRPF6|EIF4A3|RPS27A|NOTCH1|MTA2|GEMIN5|PWP2|NPM1|SNRPD1|PELP1|PA2G4|RPS9|SF3B3|PDS5B|SENP3|SNRNP200|GEMIN4|SRRM1|SMAD3|SF3B1|HMGB1|RPS21|DDX21|THRAP3|SND1|CGI-74|PUS7|XAB2|DNMT1|COL4A2|SF3B5|ADAR|MDN1|YBX1|HNRNPH2|SRSF4|RPL10A|EIF6|IKBKAP|LAS1L|TEX10|NCBP1|CUL4A|NOL9|NOP56|POLR2B|DDX1|SRSF2|KHSRP|NHP2L1|PRP…
GO:0090305	GO Biological Process	Nucleic acid phosphodiester bond hydrolysis	12	302	0.0396	0.0037	RPS27A|HMGB1|RPS21|SND1|LAS1L|NCBP1|CUL4A|NOL9|DDX1|TBL3|BOP1|CPSF1
GO:0034655	GO Biological Process	Nucleobase-containing compound catabolic process	18	373	0.00082	4.1e-05	EIF4A3|RPS27A|RPS9|HMGB1|RPS21|THRAP3|SND1|RPL10A|NCBP1|CNP|KHSRP|GPX1|PPP2CA|RPL35A|RPL23|RNPS1|RPS15|PCID2
GO:0006139	GO Biological Process	Nucleobase-containing compound metabolic process	93	2659	4.41e-12	5.29e-14	AQR|TRMT6|SNRPD3|MAPK1|RRP9|THOC2|RBM39|SNRPA1|LGALS3|GRSF1|PRPF38A|CARS2|NAT10|SRSF1|NOP58|XPO5|PRPF6|EIF4A3|RPS27A|NOTCH1|MTA2|GEMIN5|PWP2|NPM1|SNRPD1|PELP1|PA2G4|RPS9|SF3B3|PDS5B|SENP3|SNRNP200|GEMIN4|SRRM1|SMAD3|SF3B1|HMGB1|RPS21|DDX21|THRAP3|SND1|CGI-74|PUS7|XAB2|DNMT1|COL4A2|MTOR|SF3B5|ADAR|MDN1|YBX1|HNRNPH2|SRSF4|RPL10A|EIF6|IKBKAP|LAS1L|TEX10|NCBP1|CUL4A|NOL9|NOP56|POLR2B|DDX1|SRSF2|CNP|K…
GO:0006913	GO Biological Process	Nucleocytoplasmic transport	24	263	1.26e-09	2.12e-11	SNRPD3|THOC2|SRSF1|XPO5|EIF4A3|GEMIN5|NPM1|SNRPD1|GEMIN4|SRRM1|EIF5A|AGT|ADAR|SRSF4|EIF6|NCBP1|SRSF2|THOC5|RPL23|RNPS1|TXNIP|RPS15|PCID2|CPSF1
GO:0051647	GO Biological Process	Nucleus localization	4	30	0.0224	0.0018	NTN1|SLIT1|MTOR|PAFAH1B1
GO:0048709	GO Biological Process	Oligodendrocyte differentiation	7	74	0.0042	0.00026	NOTCH1|NLGN3|GSN|CD9|PTPRZ1|CNP|PLP1
GO:0070925	GO Biological Process	Organelle assembly	29	735	0.00019	8.38e-06	TUBA4A|TSG101|RAB11A|RAB7A|PTPN23|CELSR2|NOTCH1|PWP2|NPM1|MAPRE2|YWHAG|HGS|PARVA|STX7|MDN1|GSN|EIF6|ABCC4|DYNLL1|DYNC1I2|PAFAH1B1|RAB1A|TMEM67|PDCD6IP|WDR1|CKAP5|BOP1|ACTG1|RPS15
GO:0051640	GO Biological Process	Organelle localization	32	598	1.62e-07	3.88e-09	VAMP3|NTN1|RAB3A|YKT6|PLEK|TUBA4A|ESYT2|STX6|RAB11A|RAB10|RAB7A|SLIT1|NPM1|STX8|YWHAG|STX4|CTNNB1|SCRIB|MYO1C|MTOR|KIF14|STX7|VPS45|RAB3B|EIF6|DYNLL1|DYNC1I2|PAFAH1B1|RAB1A|TMEM67|CKAP5|RPS15
GO:0140056	GO Biological Process	Organelle localization by membrane tethering	20	170	1.01e-09	1.66e-11	VAMP3|RAB3A|YKT6|PLEK|TUBA4A|ESYT2|STX6|RAB11A|RAB10|STX8|YWHAG|STX4|STX7|VPS45|RAB3B|DYNLL1|DYNC1I2|PAFAH1B1|TMEM67|CKAP5
GO:0006996	GO Biological Process	Organelle organization	88	3450	4.22e-05	1.64e-06	VAMP3|RAB3A|NCK2|PLEK|PFN2|RAP2A|TUBA4A|RAC2|ESYT2|TSG101|KRAS|STX6|SDCBP|RAB11A|CAPZA1|EPB41L5|RAB10|RAB7A|PTPN23|CELSR2|RPS27A|NOTCH1|MTA2|PWP2|ARPC2|NPM1|ARF6|MAPRE2|CRK|ANTXR1|STX8|YWHAG|PDS5B|TLN1|STX4|ZYX|HGS|PARVA|RTN4|CAV1|RHOG|DPYSL3|CTNNB1|HMGB1|ANXA2|MINK1|NF1|DNMT1|MYO1C|HLA-DRB1|MTOR|KIF14|STX7|MDN1|HDAC1|GSN|EIF6|CUL4A|ABI1|ABCC4|ANXA1|HIST1H2AC|DDX1|DYNLL1|CNP|DYNC1I2|PAFAH1B1|PARV…
GO:1901360	GO Biological Process	Organic cyclic compound metabolic process	96	3118	1.65e-09	2.85e-11	AQR|TRMT6|SNRPD3|MAPK1|RRP9|THOC2|RBM39|SNRPA1|LGALS3|GRSF1|PRPF38A|CARS2|NAT10|SRSF1|NOP58|BCHE|XPO5|PRPF6|EIF4A3|RPS27A|NOTCH1|MTA2|GEMIN5|PWP2|NPM1|SNRPD1|PELP1|PA2G4|RPS9|SF3B3|PDS5B|SENP3|SNRNP200|GEMIN4|SRRM1|SMAD3|SF3B1|HMGB1|RPS21|DDX21|THRAP3|SND1|CGI-74|DHCR7|PUS7|XAB2|DNMT1|COL4A2|MTOR|SF3B5|ADAR|MDN1|DHCR24|YBX1|HNRNPH2|SRSF4|RPL10A|EIF6|IKBKAP|LAS1L|TEX10|NCBP1|CUL4A|NOL9|NOP56|POLR2…
GO:1901575	GO Biological Process	Organic substance catabolic process	50	1750	0.00067	3.31e-05	PSMD5|PSMA2|TSG101|PSMA6|PSMB1|OGN|RAB7A|PTPN23|EIF4A3|PSMA5|RPS27A|PSMB4|ACE|RPS9|ACHE|GLUL|CSPG4|CTNNB1|HMGB1|RPS21|ANXA2|THRAP3|SND1|PSMD12|MTOR|KIF14|FABP7|PSMA7|ADAMTS13|PSMB2|RPL10A|NCBP1|CUL4A|CNP|ABAT|PAFAH1B1|KHSRP|TMEM67|GPI|GPX1|PDCD6IP|PPP2CA|RPL35A|RPL23|HSPA8|RNPS1|RPS15|PCID2|PLCD3|PSMB3
GO:0071704	GO Biological Process	Organic substance metabolic process	190	7755	4.84e-13	5.08e-15	AQR|NGFR|TRMT6|PSMD5|SNRPD3|MAPK1|TIMP1|RAB3A|PSMA2|RRP9|EIF2AK2|IGFBP2|PLEK|THOC2|ESYT2|TSG101|RBM39|SNRPA1|LGALS3|GRSF1|KRAS|PRPF38A|CARS2|NAT10|LAMC1|SRSF1|SORL1|ADAM10|PSMA6|RAB11A|PSMB1|OGN|NOP58|BCHE|PPAP2A|RAB7A|TNC|XPO5|PTPN23|CDK6|PRPF6|IGF1R|CDH2|EIF4A3|PSMA5|CERS2|RPS27A|NOTCH1|MTA2|UBASH3B|GEMIN5|PSMB4|ACE|PWP2|NPM1|SNRPD1|CRK|PELP1|MAP2K1|PA2G4|RPS9|ACHE|SF3B3|GLUL|HEG1|OXSR1|CSPG4|P…
GO:0071702	GO Biological Process	Organic substance transport	66	2173	4.96e-06	1.57e-07	VAMP3|NGFR|RAB3A|YKT6|PLEK|THOC2|ESYT2|TSG101|STX6|SRSF1|SDCBP|SORL1|RAB11A|RAB10|RAB7A|XPO5|PTPN23|EIF4A3|RPS27A|ACE|NPM1|ARF6|RPS9|STX8|YWHAG|STX4|SRRM1|HGS|EIF5A|CAV1|HMGB1|RPS21|SCRIB|NF1|MYO1C|AGT|STX7|ADAR|VPS45|RAB3B|YBX1|SRSF4|RPL10A|EIF6|NCBP1|ABCC4|ANXA1|AKT2|SRSF2|DYNLL1|PAFAH1B1|KHSRP|AKAP12|RAB1A|PDCD6IP|RPL35A|THOC5|RPL23|HSPA8|CKAP5|CD63|RNPS1|TXNIP|RPS15|PCID2|CPSF1
GO:1901565	GO Biological Process	Organonitrogen compound catabolic process	29	1070	0.0383	0.0035	PSMD5|PSMA2|TSG101|PSMA6|PSMB1|OGN|RAB7A|PTPN23|PSMA5|RPS27A|PSMB4|ACE|GLUL|CSPG4|CTNNB1|ANXA2|PSMD12|MTOR|KIF14|PSMA7|ADAMTS13|PSMB2|CUL4A|ABAT|TMEM67|GPX1|PDCD6IP|HSPA8|PSMB3
GO:1901564	GO Biological Process	Organonitrogen compound metabolic process	109	5244	0.0083	0.00055	NGFR|PSMD5|SNRPD3|MAPK1|TIMP1|RAB3A|PSMA2|EIF2AK2|IGFBP2|ESYT2|TSG101|KRAS|CARS2|LAMC1|SORL1|ADAM10|PSMA6|RAB11A|PSMB1|OGN|BCHE|PPAP2A|RAB7A|TNC|PTPN23|CDK6|IGF1R|CDH2|PSMA5|CERS2|RPS27A|MTA2|UBASH3B|GEMIN5|PSMB4|ACE|MAP2K1|RPS9|ACHE|GLUL|OXSR1|CSPG4|SENP3|HGS|EPHB3|SMAD3|F3|EIF5A|EPHA3|MAP4K4|CTNNB1|RPS21|ANXA2|MINK1|PSMD12|ADAM15|PTPRS|EPHB4|NF1|PTPRF|NRP2|MTOR|AGT|KIF14|PTPRK|PKN2|PSMA7|DHCR24…
GO:0001503	GO Biological Process	Ossification	17	265	5.16e-05	2.04e-06	RRAS2|TNC|CDH11|ACHE|SNRNP200|SMAD3|PTN|DDX21|SND1|NF1|PLXNB1|ADAR|CYR61|DHX36|SMAD1|RSL1D1|RPS15
GO:0001649	GO Biological Process	Osteoblast differentiation	13	127	8.35e-06	2.75e-07	RRAS2|TNC|ACHE|SNRNP200|SMAD3|DDX21|SND1|NF1|ADAR|CYR61|SMAD1|RSL1D1|RPS15
GO:0021543	GO Biological Process	Pallium development	15	171	6.62e-06	2.13e-07	CDK6|CDH2|CRK|RTN4|CTNNB1|PTPRS|NF1|XAB2|KIF14|HDAC1|PAFAH1B1|RELN|TRA2B|GPR56|SRGAP2
GO:0006518	GO Biological Process	Peptide metabolic process	17	503	0.0353	0.0031	EIF2AK2|CARS2|ADAM10|RPS27A|GEMIN5|ACE|RPS9|EIF5A|RPS21|ADAMTS13|RPL10A|EIF6|GPX1|RPL35A|RPL23|TRMT112|RPS15
GO:0002790	GO Biological Process	Peptide secretion	9	152	0.013	0.00092	RAB3A|PLEK|RAB10|HMGB1|AGT|RAB3B|ANXA1|PAFAH1B1|RAB1A
GO:0018108	GO Biological Process	Peptidyl-tyrosine phosphorylation	12	155	0.00025	1.16e-05	EIF2AK2|IGF1R|MAP2K1|EPHB3|EPHA3|EPHB4|NRP2|EPHB2|ABI1|RELN|DDR1|YES1
GO:0006909	GO Biological Process	Phagocytosis	18	210	6.61e-07	1.79e-08	MAPK1|RAC2|RAB7A|DOCK1|ARPC2|CRK|RHOG|HMGB1|MYO1C|CD47|VAV2|GSN|ABI1|ANXA1|ITGB3|ACTG1|YES1|WASF2
GO:0006796	GO Biological Process	Phosphate-containing compound metabolic process	55	2107	0.0024	0.00014	PSMD5|MAPK1|PSMA2|EIF2AK2|PLEK|KRAS|ADAM10|PSMA6|PSMB1|PPAP2A|PTPN23|CDK6|IGF1R|PSMA5|RPS27A|UBASH3B|PSMB4|MAP2K1|ACHE|OXSR1|EPHB3|EPHA3|MAP4K4|MINK1|PSMD12|PTPRS|EPHB4|NF1|PTPRF|NRP2|MTOR|AGT|PTPRK|PKN2|PSMA7|PSMB2|EPHB2|ABI1|NOL9|LAMA1|AKT2|PTPRZ1|CNP|ILK|PAFAH1B1|RELN|GPI|GPX1|PPP2CA|SMAD1|DDR1|YES1|CPNE3|PLCD3|PSMB3
GO:0016310	GO Biological Process	Phosphorylation	41	1275	0.0003	1.43e-05	PSMD5|MAPK1|PSMA2|EIF2AK2|KRAS|ADAM10|PSMA6|PSMB1|CDK6|IGF1R|PSMA5|RPS27A|PSMB4|MAP2K1|OXSR1|EPHB3|EPHA3|MAP4K4|MINK1|PSMD12|EPHB4|NF1|NRP2|MTOR|AGT|PKN2|PSMA7|PSMB2|EPHB2|ABI1|NOL9|LAMA1|AKT2|ILK|RELN|GPI|SMAD1|DDR1|YES1|CPNE3|PSMB3
GO:0060674	GO Biological Process	Placenta blood vessel development	4	33	0.0289	0.0025	MAPK1|MAP2K1|CYR61|PLCD3
GO:0120031	GO Biological Process	Plasma membrane bounded cell projection assembly	27	433	1.4e-07	3.34e-09	NTN1|VCL|NCK2|RAP2A|TUBA4A|SDCBP|RAB11A|PTPN23|CDH13|CELSR2|NOTCH1|ARF6|YWHAG|CSPG4|PARVA|VAV2|GSN|TTYH1|ABCC4|DYNLL1|DYNC1I2|PAFAH1B1|PARVB|TMEM67|CKAP5|SRGAP2|WASF2
GO:0120039	GO Biological Process	Plasma membrane bounded cell projection morphogenesis	47	499	1.44e-19	6.4e-22	NGFR|NTN1|VCL|MAPK1|RAB3A|EFNB2|RAC2|RAB10|SEMA3A|SLIT1|CDH11|CELSR2|NOTCH1|GPM6A|NPTN|S100B|EPHB3|EPHA3|RHOG|PTN|MAP4K4|CTNNB1|MINK1|PLXNB1|NLGN3|NRP2|S100A6|L1CAM|SLC9A6|KIF20B|EPHB2|TMEFF1|ABI1|LRP4|LAMA1|PTPRZ1|PLXNA1|CNP|ILK|PAFAH1B1|CTNNA2|RELN|LAMA2|DDR1|SRGAP2|FARP1|WASF2
GO:0120036	GO Biological Process	Plasma membrane bounded cell projection organization	83	1122	3.78e-29	4.7e-32	NGFR|NTN1|VCL|MAPK1|RAB3A|NCK2|PLEK|RAP2A|EFNB2|TUBA4A|RAC2|ATP1B2|SDCBP|RAB11A|TANC1|RAB10|TNC|SEMA3A|PTPN23|SLIT1|IGF1R|CDH11|CDH13|CELSR2|NOTCH1|GPM6A|NPTN|S100B|ARF6|JAM3|CRK|YWHAG|CSPG4|EPHB3|PARVA|EPHA3|RTN4|RHOG|PTN|MAP4K4|CTNNB1|HMGB1|MINK1|SCRIB|PLXNB1|NLGN3|PTPRF|NRP2|MTOR|PTPRK|S100A6|L1CAM|SLC9A6|KIF20B|VAV2|GSN|EPHB2|TMEFF1|ABI1|TTYH1|ABCC4|LRP4|PRNP|LAMA1|DYNLL1|PTPRZ1|PLXNA1|CNP|IL…
GO:0030168	GO Biological Process	Platelet activation	13	135	1.52e-05	5.23e-07	VCL|MAPK1|PLEK|FERMT3|UBASH3B|TLN1|VAV2|ADAMTS13|CD9|ILK|GNA13|ITGB3|ACTG1
GO:0070527	GO Biological Process	Platelet aggregation	8	42	2.47e-05	9.05e-07	VCL|PLEK|FERMT3|UBASH3B|TLN1|ILK|ITGB3|ACTG1
GO:0002576	GO Biological Process	Platelet degranulation	12	129	5.1e-05	2.01e-06	VCL|TIMP1|PLEK|TUBA4A|FERMT3|CD109|TLN1|ABCC4|CD9|WDR1|CD63|ITGB3
GO:0032233	GO Biological Process	Positive regulation of actin filament bundle assembly	5	63	0.0424	0.004	PLEK|PFN2|SMAD3|MTOR|CD47
GO:0030838	GO Biological Process	Positive regulation of actin filament polymerization	8	91	0.0026	0.00015	NCK2|PFN2|ARPC2|ARF6|MYO1C|MTOR|GSN|WASF2
GO:0110110	GO Biological Process	Positive regulation of animal organ morphogenesis	6	89	0.0384	0.0036	NGFR|NOTCH1|RTN4|PTN|CTNNB1|AGT
GO:1903849	GO Biological Process	Positive regulation of aorta morphogenesis	2	2	0.0185	0.0014	EFNB2|NOTCH1
GO:0043065	GO Biological Process	Positive regulation of apoptotic process	27	660	0.00021	9.36e-06	NGFR|NCK2|ADAM10|RPS27A|NOTCH1|S100B|YWHAG|SMAD3|F3|CAV1|PLAUR|PTN|CTNNB1|HMGB1|SCRIB|NF1|AGT|VAV2|GSN|ANXA1|PRNP|AKAP12|CYR61|GNA13|SOD2|RNPS1|TXNIP
GO:2001235	GO Biological Process	Positive regulation of apoptotic signaling pathway	9	180	0.0318	0.0028	NGFR|NCK2|YWHAG|SMAD3|CAV1|PLAUR|NF1|AGT|GSN
GO:0032014	GO Biological Process	Positive regulation of arf protein signal transduction	2	2	0.0185	0.0014	MAPRE2|MAP4K4
GO:1905653	GO Biological Process	Positive regulation of artery morphogenesis	3	4	0.0022	0.00012	EFNB2|NOTCH1|RTN4
GO:0032781	GO Biological Process	Positive regulation of atpase activity	6	58	0.007	0.00046	RAB3A|PFN2|ATP1B2|DYNLL1|DYNC1I2|RGN
GO:0045773	GO Biological Process	Positive regulation of axon extension	5	45	0.0142	0.001	NTN1|RAB11A|L1CAM|ILK|PAFAH1B1
GO:0050772	GO Biological Process	Positive regulation of axonogenesis	9	89	0.00044	2.1e-05	NGFR|NTN1|RAB11A|MAP2K1|PLXNB1|L1CAM|PLXNA1|ILK|PAFAH1B1
GO:0051099	GO Biological Process	Positive regulation of binding	10	175	0.0093	0.00063	EPB41L5|ACE|ITGA2|CAV1|PLAUR|CTNNB1|HMGB1|ANXA2|NCBP1|PPP2CA
GO:0048518	GO Biological Process	Positive regulation of biological process	203	6112	2.06e-32	1.76e-35	VAMP3|NGFR|NTN1|PSMD5|MAPK1|TIMP1|RAB3A|PSMA2|EIF2AK2|NCK2|IGFBP2|PLEK|PFN2|RAP2A|EFNB2|RRAS|RAC2|ATP1B2|TSG101|LGALS3|GRSF1|KRAS|RRAS2|NAT10|LAMC1|SDCBP|SORL1|ADAM10|PSMA6|RAB11A|PSMB1|EPB41L5|MCAM|RAB7A|TNC|XPO5|SEMA3A|PTPN23|CDK6|PRPF6|IGF1R|CDH13|CDH2|EIF4A3|PSMA5|RPS27A|NOTCH1|MTA2|FERMT3|GPM6A|DOCK1|FZD7|NPTN|PSMB4|ACE|S100B|ARPC2|ITGA2|NPM1|ARF6|MAPRE2|CRK|PELP1|ANTXR1|MAP2K1|PA2G4|RPS9|AC…
GO:0090263	GO Biological Process	Positive regulation of canonical wnt signaling pathway	13	148	3.62e-05	1.37e-06	PSMD5|PSMA2|PSMA6|PSMB1|PSMA5|PSMB4|SMAD3|CAV1|PSMD12|PSMA7|PSMB2|ILK|PSMB3
GO:0061036	GO Biological Process	Positive regulation of cartilage development	4	32	0.0269	0.0022	SMAD3|CYR61|POR|SMAD1
GO:0043085	GO Biological Process	Positive regulation of catalytic activity	66	1489	2.52e-12	2.93e-14	NGFR|MAPK1|RAB3A|TAX1BP3|EIF2AK2|PLEK|PFN2|ATP1B2|KRAS|SORL1|IGF1R|RPS27A|DOCK1|ACE|ITGA2|MAPRE2|CRK|ANTXR1|MAP2K1|OXSR1|CSPG4|STX4|EPHB3|SMAD3|F3|EPHA3|CAV1|RHOG|MAP4K4|CTNNB1|HMGB1|MINK1|SCRIB|EPHB4|NF1|PLXNB1|HLA-DRB1|MTOR|AGT|KIF14|VAV2|GSN|EPHB2|RCC2|ABI1|RSU1|PRNP|PKP4|AKT2|MLLT4|DYNLL1|ILK|DYNC1I2|RGN|SLC39A10|RAB1A|RELN|CYR61|GNA13|PPP2CA|ADAM9|POR|DDR1|LIMS1|ITGB3|SRGAP2
GO:0050867	GO Biological Process	Positive regulation of cell activation	14	346	0.0194	0.0015	NCK2|IGFBP2|PLEK|EFNB2|STX4|CAV1|HMGB1|CD47|ANXA1|SIRPA|SLC39A10|HLA-DPA1|YES1|PCID2
GO:0045785	GO Biological Process	Positive regulation of cell adhesion	33	423	1.44e-11	1.83e-13	NCK2|IGFBP2|EFNB2|RRAS|EPB41L5|PTPN23|CDK6|CDH13|DOCK1|ARPC2|ITGA2|CRK|STX4|SMAD3|CAV1|PLAUR|PTN|MAP4K4|HMGB1|CD47|NINJ1|ANXA1|RSU1|PODXL|MLLT4|ILK|SIRPA|HLA-DPA1|CYR61|ADAM9|LIMS1|GPR56|YES1
GO:0010647	GO Biological Process	Positive regulation of cell communication	78	1823	4.66e-14	4.32e-16	NGFR|PSMD5|MAPK1|PSMA2|EIF2AK2|NCK2|RAC2|KRAS|SDCBP|SORL1|PSMA6|PSMB1|SEMA3A|PTPN23|IGF1R|CDH13|CDH2|PSMA5|RPS27A|NOTCH1|FZD7|NPTN|PSMB4|S100B|ITGA2|MAPRE2|CRK|MAP2K1|YWHAG|GLUL|CSPG4|STX4|SMAD3|F3|RTN4|CAV1|PLAUR|RHOG|PTN|MAP4K4|CTNNB1|HMGB1|DDX21|MINK1|PSMD12|NF1|PLXNB1|NLGN3|MYO1C|HLA-DRB1|MTOR|AGT|PSMA7|RAB3B|PSMB2|GSN|EPHB2|F10|DDX1|ABAT|ILK|PAFAH1B1|AKAP12|SLC39A10|RELN|CYR61|LAMA2|GPX1|DHX…
GO:0045787	GO Biological Process	Positive regulation of cell cycle	14	388	0.0432	0.0041	RAB11A|NPM1|KIF14|PKN2|KIF20B|RCC2|CUL4A|ANXA1|PKP4|PAFAH1B1|THOC5|RPL23|PLRG1|PCID2
GO:0090068	GO Biological Process	Positive regulation of cell cycle process	12	294	0.034	0.003	RAB11A|NPM1|KIF14|PKN2|KIF20B|RCC2|CUL4A|ANXA1|PKP4|RPL23|PLRG1|PCID2
GO:0010942	GO Biological Process	Positive regulation of cell death	29	719	0.00013	5.6e-06	NGFR|NCK2|EFNB2|ADAM10|RPS27A|NOTCH1|S100B|YWHAG|SMAD3|F3|CAV1|PLAUR|PTN|CTNNB1|HMGB1|SCRIB|NF1|MTOR|AGT|VAV2|GSN|ANXA1|PRNP|AKAP12|CYR61|GNA13|SOD2|RNPS1|TXNIP
GO:0010720	GO Biological Process	Positive regulation of cell development	30	556	4.02e-07	1.03e-08	NGFR|NTN1|ATP1B2|RAB11A|SEMA3A|NOTCH1|DOCK1|NPTN|ARPC2|CRK|MAP2K1|EPHA3|PTN|DPYSL3|CTNNB1|PLXNB1|MTOR|AGT|L1CAM|KIF20B|HDAC1|EPHB2|PTPRZ1|PLXNA1|ILK|PAFAH1B1|RELN|DHX36|HDAC2|LIMS1
GO:0045597	GO Biological Process	Positive regulation of cell differentiation	45	993	1.76e-08	3.53e-10	NGFR|NTN1|EFNB2|RRAS|ATP1B2|SDCBP|RAB11A|SEMA3A|CDH2|NOTCH1|DOCK1|NPTN|ARPC2|CRK|MAP2K1|PA2G4|SMAD3|EPHA3|PTN|DPYSL3|CTNNB1|HMGB1|PLXNB1|HLA-DRB1|MTOR|AGT|L1CAM|KIF20B|HDAC1|EPHB2|ANXA1|PTPRZ1|PLXNA1|ILK|PAFAH1B1|CTNNA2|RELN|CYR61|DHX36|POR|SMAD1|HDAC2|LIMS1|SOD2|PCID2
GO:0051781	GO Biological Process	Positive regulation of cell division	7	117	0.0355	0.0032	THBS4|PTN|KIF14|PKN2|KIF20B|YBX1|PKP4
GO:0030307	GO Biological Process	Positive regulation of cell growth	10	171	0.008	0.00053	NTN1|SDCBP|ADAM10|RAB11A|CRK|MTOR|L1CAM|NCBP1|ILK|PAFAH1B1
GO:1901890	GO Biological Process	Positive regulation of cell junction assembly	11	102	3.75e-05	1.44e-06	EPB41L5|EPHB3|SMAD3|CAV1|MAP4K4|NLGN3|AGT|EPHB2|LPHN3|LIMS1|LRRC4B
GO:0030335	GO Biological Process	Positive regulation of cell migration	51	522	5.88e-22	2.01e-24	MAPK1|RRAS|RAC2|LGALS3|RRAS2|SDCBP|ADAM10|RAB11A|EPB41L5|MCAM|SEMA3A|IGF1R|CDH13|NOTCH1|FERMT3|DOCK1|ITGA2|ARF6|MAPRE2|CRK|OXSR1|STX4|SMAD3|F3|RTN4|CAV1|THBS4|PTN|MAP4K4|HMGB1|MYO1C|NRP2|MTOR|AGT|KIF20B|F10|ANXA1|PODXL|CD99|AKT2|ILK|AKAP12|RELN|CYR61|GPI|ADAM9|SOD2|ITGB3|ACTG1|CPNE3|CD99L2
GO:0010770	GO Biological Process	Positive regulation of cell morphogenesis involved in differentiation	15	159	2.98e-06	8.89e-08	NGFR|NTN1|RAB11A|DOCK1|ARPC2|CRK|MAP2K1|PLXNB1|L1CAM|PLXNA1|ILK|PAFAH1B1|RELN|DHX36|LIMS1
GO:2000147	GO Biological Process	Positive regulation of cell motility	52	547	6.16e-22	2.16e-24	NTN1|MAPK1|RRAS|RAC2|LGALS3|RRAS2|SDCBP|ADAM10|RAB11A|EPB41L5|MCAM|SEMA3A|IGF1R|CDH13|NOTCH1|FERMT3|DOCK1|ITGA2|ARF6|MAPRE2|CRK|OXSR1|STX4|SMAD3|F3|RTN4|CAV1|THBS4|PTN|MAP4K4|HMGB1|MYO1C|NRP2|MTOR|AGT|KIF20B|F10|ANXA1|PODXL|CD99|AKT2|ILK|AKAP12|RELN|CYR61|GPI|ADAM9|SOD2|ITGB3|ACTG1|CPNE3|CD99L2
GO:0008284	GO Biological Process	Positive regulation of cell population proliferation	57	919	3.51e-16	2.35e-18	NGFR|NTN1|MAPK1|TIMP1|NCK2|IGFBP2|EFNB2|RAC2|KRAS|LAMC1|SDCBP|ADAM10|TNC|CDK6|IGF1R|CDH13|NOTCH1|FZD7|S100B|ITGA2|NPM1|RPS9|GLUL|STX4|F3|EIF5A|RTN4|RHOG|THBS4|PTN|CTNNB1|HMGB1|ANXA2|NF1|DNMT1|NRP2|MTOR|CD47|AGT|KIF14|S100A6|KIF20B|MARCKSL1|HDAC1|CUL4A|ABCC4|ANXA1|EDNRB|AKT2|ILK|SLC39A10|HLA-DPA1|CYR61|RPL23|HDAC2|ITGB3|GPR56
GO:0031346	GO Biological Process	Positive regulation of cell projection organization	23	391	4.37e-06	1.37e-07	NGFR|NTN1|RAC2|ATP1B2|RAB11A|GPM6A|NPTN|ARPC2|ITGA2|MAP2K1|EPHA3|PTN|DPYSL3|PLXNB1|MTOR|AGT|L1CAM|PLXNA1|ILK|PAFAH1B1|RELN|DHX36|WASF2
GO:0022409	GO Biological Process	Positive regulation of cell-cell adhesion	14	272	0.0027	0.00016	NCK2|IGFBP2|EFNB2|PTPN23|CAV1|PLAUR|HMGB1|CD47|ANXA1|PODXL|MLLT4|SIRPA|HLA-DPA1|YES1
GO:0001954	GO Biological Process	Positive regulation of cell-matrix adhesion	9	55	1.66e-05	5.83e-07	RRAS|EPB41L5|CDK6|CDH13|SMAD3|MAP4K4|NINJ1|ILK|LIMS1
GO:0010811	GO Biological Process	Positive regulation of cell-substrate adhesion	15	124	1.75e-07	4.23e-09	RRAS|EPB41L5|CDK6|CDH13|DOCK1|ARPC2|CRK|SMAD3|PTN|MAP4K4|NINJ1|RSU1|ILK|CYR61|LIMS1
GO:0034250	GO Biological Process	Positive regulation of cellular amide metabolic process	13	162	8.49e-05	3.47e-06	MAPK1|NCK2|NAT10|EIF4A3|ITGA2|NPM1|RPS9|EIF5A|MTOR|EIF6|CYR61|DHX36|VIM
GO:0044089	GO Biological Process	Positive regulation of cellular component biogenesis	34	542	1.36e-09	2.31e-11	NCK2|PLEK|PFN2|RAC2|TSG101|LGALS3|SDCBP|EPB41L5|RAB7A|GPM6A|ARPC2|ARF6|HGS|EPHB3|SMAD3|CAV1|MAP4K4|DPYSL3|NLGN3|DNMT1|MYO1C|MTOR|CD47|AGT|GSN|EPHB2|CUL4A|PDCD6IP|LPHN3|CKAP5|TRMT112|LIMS1|LRRC4B|WASF2
GO:0051130	GO Biological Process	Positive regulation of cellular component organization	63	1209	1.09e-14	9.69e-17	NGFR|NTN1|MAPK1|NCK2|PLEK|PFN2|RAC2|ATP1B2|TSG101|LGALS3|SDCBP|RAB11A|EPB41L5|PTPN23|IGF1R|GPM6A|NPTN|ARPC2|ITGA2|ARF6|MAP2K1|YWHAG|EPHB3|SMAD3|EIF5A|EPHA3|CAV1|PLAUR|PTN|MAP4K4|DPYSL3|CTNNB1|ANXA2|PLXNB1|NLGN3|DNMT1|MYO1C|MTOR|CD47|AGT|L1CAM|GSN|EPHB2|CUL4A|ANXA1|LRP4|AKT2|PLXNA1|ILK|PAFAH1B1|RELN|GNL3|GPX1|PDCD6IP|DHX36|ADAM9|LPHN3|WDR1|CKAP5|LIMS1|CD63|LRRC4B|WASF2
GO:0031325	GO Biological Process	Positive regulation of cellular metabolic process	97	3413	7.21e-08	1.66e-09	VAMP3|NGFR|MAPK1|EIF2AK2|NCK2|PLEK|PFN2|RAP2A|TSG101|GRSF1|KRAS|NAT10|SDCBP|SEMA3A|PRPF6|IGF1R|CDH13|CDH2|EIF4A3|RPS27A|NOTCH1|MTA2|FZD7|NPTN|ACE|ITGA2|NPM1|CRK|PELP1|ANTXR1|MAP2K1|RPS9|OXSR1|CSPG4|EPHB3|SMAD3|F3|EIF5A|EPHA3|CAV1|PLAUR|RHOG|THBS4|MAP4K4|CTNNB1|HMGB1|ANXA2|THRAP3|MINK1|SCRIB|EPHB4|DNMT1|HLA-DRB1|MTOR|AGT|KIF14|VAV2|ASS1|YBX1|HDAC1|GSN|EIF6|EPHB2|NCBP1|ABI1|ANXA1|EDNRB|LRP4|PRNP|AK…
GO:0048522	GO Biological Process	Positive regulation of cellular process	197	5579	2.29e-34	1.07e-37	VAMP3|NGFR|NTN1|PSMD5|MAPK1|TIMP1|RAB3A|PSMA2|EIF2AK2|NCK2|IGFBP2|PLEK|PFN2|RAP2A|EFNB2|RRAS|RAC2|ATP1B2|TSG101|LGALS3|GRSF1|KRAS|RRAS2|NAT10|LAMC1|SDCBP|SORL1|ADAM10|PSMA6|RAB11A|PSMB1|EPB41L5|MCAM|RAB7A|TNC|XPO5|SEMA3A|PTPN23|CDK6|PRPF6|IGF1R|CDH13|CDH2|EIF4A3|PSMA5|RPS27A|NOTCH1|MTA2|FERMT3|GPM6A|DOCK1|FZD7|NPTN|PSMB4|ACE|S100B|ARPC2|ITGA2|NPM1|ARF6|MAPRE2|CRK|PELP1|ANTXR1|MAP2K1|PA2G4|RPS9|AC…
GO:1903829	GO Biological Process	Positive regulation of cellular protein localization	24	342	1.27e-07	3.01e-09	NGFR|MAPK1|RAC2|TSG101|LGALS3|SORL1|RAB11A|NPTN|ARF6|YWHAG|STX4|SMAD3|EPHA3|RTN4|RHOG|PTN|MYO1C|KIF20B|EPHB2|LRP4|PRNP|AKT2|GNL3|RER1
GO:0032270	GO Biological Process	Positive regulation of cellular protein metabolic process	64	1635	9.67e-10	1.57e-11	NGFR|MAPK1|EIF2AK2|NCK2|PFN2|RAP2A|KRAS|NAT10|SDCBP|SEMA3A|IGF1R|CDH2|EIF4A3|RPS27A|NOTCH1|FZD7|NPTN|ACE|ITGA2|NPM1|CRK|ANTXR1|MAP2K1|RPS9|OXSR1|CSPG4|SMAD3|F3|EIF5A|CAV1|PLAUR|THBS4|MAP4K4|CTNNB1|HMGB1|ANXA2|MINK1|DNMT1|HLA-DRB1|MTOR|AGT|KIF14|GSN|EIF6|ABI1|EDNRB|LRP4|PRNP|AKT2|ILK|RGN|AKAP12|SLC39A10|RAB1A|RELN|GNL3|CYR61|DHX36|PPP2CA|ADAM9|HDAC2|VIM|ITGB3|YES1
GO:0050921	GO Biological Process	Positive regulation of chemotaxis	12	147	0.00016	7.02e-06	MAPK1|RAC2|ADAM10|CDH13|ITGA2|OXSR1|STX4|SMAD3|F3|THBS4|PTN|HMGB1
GO:0001819	GO Biological Process	Positive regulation of cytokine production	17	461	0.0175	0.0013	EIF2AK2|SORL1|HEG1|SMAD3|RTN4|CTNNB1|HMGB1|DDX21|SCRIB|AGT|ANXA1|DDX1|AKAP12|HLA-DPA1|DHX36|CD200|HDAC2
GO:0032467	GO Biological Process	Positive regulation of cytokinesis	4	40	0.0483	0.0047	KIF14|PKN2|KIF20B|PKP4
GO:0051495	GO Biological Process	Positive regulation of cytoskeleton organization	13	220	0.0013	7.26e-05	NCK2|PLEK|PFN2|ARPC2|ARF6|SMAD3|MYO1C|MTOR|CD47|GSN|WDR1|CKAP5|WASF2
GO:0031349	GO Biological Process	Positive regulation of defense response	16	367	0.0051	0.00033	PSMD5|PSMA2|KRAS|PSMA6|PSMB1|PSMA5|PSMB4|ITGA2|HMGB1|PSMD12|CD47|AGT|PSMA7|PSMB2|PVR|PSMB3
GO:1900006	GO Biological Process	Positive regulation of dendrite development	6	75	0.0202	0.0016	PTN|MTOR|ILK|PAFAH1B1|RELN|DHX36
GO:0050775	GO Biological Process	Positive regulation of dendrite morphogenesis	4	40	0.0483	0.0047	ILK|PAFAH1B1|RELN|DHX36
GO:0051094	GO Biological Process	Positive regulation of developmental process	56	1389	6.94e-09	1.32e-10	NGFR|NTN1|MAPK1|EFNB2|RRAS|ATP1B2|KRAS|SDCBP|SORL1|RAB11A|SEMA3A|CDH2|NOTCH1|DOCK1|NPTN|S100B|ARPC2|CRK|MAP2K1|PA2G4|EPHB3|SMAD3|F3|EPHA3|RTN4|PTN|DPYSL3|CTNNB1|HMGB1|PLXNB1|NLGN3|HLA-DRB1|MTOR|AGT|L1CAM|KIF20B|HDAC1|EPHB2|ANXA1|PTPRZ1|PLXNA1|ILK|PAFAH1B1|CTNNA2|RELN|CYR61|DHX36|ADAM9|POR|LPHN3|SMAD1|HDAC2|LIMS1|SOD2|LRRC4B|PCID2
GO:0051091	GO Biological Process	Positive regulation of dna-binding transcription factor activity	11	271	0.0477	0.0046	EIF2AK2|KRAS|PSMA6|RPS27A|NPM1|SMAD3|CAV1|CTNNB1|AGT|RELN|CD200
GO:0010595	GO Biological Process	Positive regulation of endothelial cell migration	7	103	0.0204	0.0016	RRAS|HMGB1|NRP2|AGT|ANXA1|GPI|ITGB3
GO:0001938	GO Biological Process	Positive regulation of endothelial cell proliferation	8	94	0.0031	0.00018	CDH13|F3|THBS4|HMGB1|NF1|NRP2|MTOR|ITGB3
GO:0010634	GO Biological Process	Positive regulation of epithelial cell migration	17	147	3.39e-08	7.24e-10	RRAS|RAB11A|EPB41L5|DOCK1|ITGA2|ARF6|MAPRE2|RTN4|MAP4K4|HMGB1|NRP2|MTOR|AGT|ANXA1|GPI|ADAM9|ITGB3
GO:0050679	GO Biological Process	Positive regulation of epithelial cell proliferation	15	192	2.31e-05	8.43e-07	LAMC1|CDH13|NOTCH1|FZD7|GLUL|F3|RTN4|THBS4|PTN|CTNNB1|HMGB1|NF1|NRP2|MTOR|ITGB3
GO:0010718	GO Biological Process	Positive regulation of epithelial to mesenchymal transition	6	47	0.0028	0.00016	SDCBP|NOTCH1|SMAD3|CTNNB1|MTOR|HDAC2
GO:0045921	GO Biological Process	Positive regulation of exocytosis	7	92	0.0124	0.00087	RAB3A|TSG101|SDCBP|RAB7A|STX4|HGS|PDCD6IP
GO:1903543	GO Biological Process	Positive regulation of exosomal secretion	5	15	0.00024	1.09e-05	TSG101|SDCBP|RAB7A|HGS|PDCD6IP
GO:1903553	GO Biological Process	Positive regulation of extracellular exosome assembly	2	4	0.0379	0.0034	SDCBP|PDCD6IP
GO:0048146	GO Biological Process	Positive regulation of fibroblast proliferation	5	52	0.0228	0.0018	NGFR|CDK6|ANXA2|AGT|S100A6
GO:0051894	GO Biological Process	Positive regulation of focal adhesion assembly	4	25	0.0137	0.00098	EPB41L5|SMAD3|MAP4K4|LIMS1
GO:1903598	GO Biological Process	Positive regulation of gap junction assembly	2	3	0.0276	0.0023	CAV1|AGT
GO:0010628	GO Biological Process	Positive regulation of gene expression	71	2337	1.6e-06	4.53e-08	NGFR|MAPK1|EIF2AK2|NCK2|KRAS|NAT10|SORL1|TNC|CDK6|PRPF6|CDH13|EIF4A3|RPS27A|NOTCH1|MTA2|FZD7|ITGA2|NPM1|PELP1|MAP2K1|RPS9|HEG1|HGS|SMAD3|F3|SF3B1|EIF5A|RTN4|CAV1|RHOG|CTNNB1|HMGB1|DDX21|THRAP3|SCRIB|DNMT1|MYO1C|HLA-DRB1|MTOR|AGT|ADAR|YBX1|HDAC1|GSN|EIF6|EPHB2|NCBP1|ANXA1|DDX1|MLLT4|ILK|KHSRP|AKAP12|HLA-DPA1|GNL3|CYR61|TRA2B|DHX36|CD200|THOC5|RPL23|SMAD1|HDAC2|HSPA8|TRMT112|VIM|LIMS1|ACTG1|YES1|PC…
GO:0045687	GO Biological Process	Positive regulation of glial cell differentiation	6	43	0.0019	0.0001	NOTCH1|PTN|MTOR|HDAC1|PTPRZ1|HDAC2
GO:1900451	GO Biological Process	Positive regulation of glutamate receptor signaling pathway	3	15	0.0292	0.0025	NLGN3|EPHB2|RELN
GO:0045927	GO Biological Process	Positive regulation of growth	12	267	0.0185	0.0014	NTN1|MAPK1|SDCBP|ADAM10|RAB11A|NOTCH1|CRK|MTOR|L1CAM|NCBP1|ILK|PAFAH1B1
GO:0043547	GO Biological Process	Positive regulation of gtpase activity	17	407	0.0054	0.00035	TAX1BP3|DOCK1|MAPRE2|CRK|RHOG|MAP4K4|SCRIB|NF1|PLXNB1|RCC2|RSU1|PKP4|AKT2|MLLT4|RGN|LIMS1|SRGAP2
GO:0051345	GO Biological Process	Positive regulation of hydrolase activity	36	772	4.74e-07	1.22e-08	NGFR|RAB3A|TAX1BP3|PLEK|PFN2|ATP1B2|DOCK1|ITGA2|MAPRE2|CRK|ANTXR1|SMAD3|F3|CAV1|RHOG|MAP4K4|HMGB1|SCRIB|NF1|PLXNB1|MTOR|AGT|GSN|RCC2|RSU1|PKP4|AKT2|MLLT4|DYNLL1|DYNC1I2|RGN|SLC39A10|CYR61|GNA13|LIMS1|SRGAP2
GO:0002699	GO Biological Process	Positive regulation of immune effector process	10	223	0.0379	0.0035	RAC2|STX4|RTN4|DDX21|STX7|ANXA1|DDX1|PVR|GPI|DHX36
GO:0050778	GO Biological Process	Positive regulation of immune response	33	607	6.62e-08	1.5e-09	PSMD5|MAPK1|PSMA2|KRAS|PSMA6|PSMB1|PSMA5|DOCK1|PSMB4|ARPC2|CRK|STX4|RTN4|HMGB1|DDX21|PSMD12|MYO1C|HLA-DRB1|STX7|PSMA7|VAV2|PSMB2|ABI1|ANXA1|DDX1|SLC39A10|HLA-DPA1|PVR|DHX36|ACTG1|YES1|WASF2|PSMB3
GO:0002684	GO Biological Process	Positive regulation of immune system process	50	949	1.27e-11	1.6e-13	PSMD5|MAPK1|PSMA2|NCK2|IGFBP2|EFNB2|RAC2|LGALS3|KRAS|ADAM10|PSMA6|PSMB1|PSMA5|DOCK1|PSMB4|ARPC2|ITGA2|CRK|OXSR1|STX4|RTN4|CAV1|THBS4|PTN|HMGB1|DDX21|PSMD12|MYO1C|HLA-DRB1|CD47|STX7|PSMA7|VAV2|PSMB2|ABI1|ANXA1|CD99|DDX1|SIRPA|SLC39A10|HLA-DPA1|PVR|GPI|DHX36|ACTG1|YES1|PCID2|CD99L2|WASF2|PSMB3
GO:0045089	GO Biological Process	Positive regulation of innate immune response	13	208	0.00084	4.23e-05	PSMD5|PSMA2|KRAS|PSMA6|PSMB1|PSMA5|PSMB4|HMGB1|PSMD12|PSMA7|PSMB2|PVR|PSMB3
GO:0090316	GO Biological Process	Positive regulation of intracellular protein transport	9	184	0.0355	0.0032	MAPK1|RAC2|SORL1|YWHAG|SMAD3|MYO1C|KIF20B|PRNP|AKT2
GO:1902533	GO Biological Process	Positive regulation of intracellular signal transduction	43	1041	4.94e-07	1.29e-08	MAPK1|EIF2AK2|NCK2|RAC2|KRAS|SDCBP|SEMA3A|IGF1R|CDH13|CDH2|RPS27A|NOTCH1|FZD7|NPTN|S100B|MAPRE2|CRK|MAP2K1|CSPG4|F3|RTN4|CAV1|RHOG|MAP4K4|CTNNB1|HMGB1|DDX21|MINK1|PLXNB1|HLA-DRB1|MTOR|AGT|F10|DDX1|ILK|AKAP12|RELN|GPX1|DHX36|ADAM9|RPL23|LIMS1|GPR56
GO:0032388	GO Biological Process	Positive regulation of intracellular transport	11	223	0.0149	0.0011	MAPK1|RAC2|SORL1|PTPN23|YWHAG|SMAD3|ANXA2|MYO1C|KIF20B|PRNP|AKT2
GO:0051549	GO Biological Process	Positive regulation of keratinocyte migration	5	12	0.00011	4.52e-06	ARF6|MAPRE2|MAP4K4|MTOR|ADAM9
GO:0033674	GO Biological Process	Positive regulation of kinase activity	30	624	3.78e-06	1.17e-07	MAPK1|EIF2AK2|KRAS|IGF1R|RPS27A|ACE|CRK|MAP2K1|OXSR1|CSPG4|EPHB3|EPHA3|MAP4K4|MINK1|EPHB4|HLA-DRB1|MTOR|AGT|KIF14|VAV2|EPHB2|ABI1|PRNP|ILK|RELN|CYR61|PPP2CA|ADAM9|DDR1|ITGB3
GO:0010592	GO Biological Process	Positive regulation of lamellipodium assembly	4	25	0.0137	0.00098	RAC2|ARPC2|MTOR|WASF2
GO:0002696	GO Biological Process	Positive regulation of leukocyte activation	13	332	0.033	0.0029	NCK2|IGFBP2|EFNB2|STX4|CAV1|HMGB1|CD47|ANXA1|SIRPA|SLC39A10|HLA-DPA1|YES1|PCID2
GO:0002690	GO Biological Process	Positive regulation of leukocyte chemotaxis	7	98	0.0166	0.0012	MAPK1|RAC2|ADAM10|OXSR1|THBS4|PTN|HMGB1
GO:0002687	GO Biological Process	Positive regulation of leukocyte migration	12	144	0.00013	5.77e-06	MAPK1|RAC2|LGALS3|ADAM10|ITGA2|OXSR1|RTN4|THBS4|PTN|HMGB1|CD99|CD99L2
GO:0045834	GO Biological Process	Positive regulation of lipid metabolic process	8	152	0.0379	0.0035	MTOR|AGT|VAV2|ANXA1|AKT2|RGN|CYR61|POR
GO:0048170	GO Biological Process	Positive regulation of long-term neuronal synaptic plasticity	2	4	0.0379	0.0034	NPTN|EPHB2
GO:0051251	GO Biological Process	Positive regulation of lymphocyte activation	12	286	0.0286	0.0024	NCK2|IGFBP2|EFNB2|CAV1|HMGB1|CD47|ANXA1|SIRPA|SLC39A10|HLA-DPA1|YES1|PCID2
GO:0010604	GO Biological Process	Positive regulation of macromolecule metabolic process	106	3600	1.31e-09	2.21e-11	VAMP3|NGFR|MAPK1|EIF2AK2|NCK2|PFN2|RAP2A|TSG101|GRSF1|KRAS|NAT10|SDCBP|SORL1|RAB7A|TNC|SEMA3A|CDK6|PRPF6|IGF1R|CDH13|CDH2|EIF4A3|RPS27A|NOTCH1|MTA2|FZD7|NPTN|ACE|ITGA2|NPM1|CRK|PELP1|ANTXR1|MAP2K1|RPS9|HEG1|OXSR1|CSPG4|HGS|SMAD3|F3|SF3B1|EIF5A|RTN4|CAV1|PLAUR|RHOG|THBS4|MAP4K4|CTNNB1|HMGB1|ANXA2|DDX21|THRAP3|MINK1|SCRIB|DNMT1|MYO1C|HLA-DRB1|MTOR|AGT|KIF14|ADAR|YBX1|HDAC1|GSN|EIF6|EPHB2|NCBP1|ABI1…
GO:0043410	GO Biological Process	Positive regulation of mapk cascade	22	543	0.0014	7.35e-05	MAPK1|EIF2AK2|KRAS|SDCBP|SEMA3A|IGF1R|CDH2|RPS27A|NOTCH1|FZD7|NPTN|CRK|MAP2K1|CSPG4|CTNNB1|HMGB1|MINK1|HLA-DRB1|AGT|ILK|AKAP12|ADAM9
GO:0009893	GO Biological Process	Positive regulation of metabolic process	117	3893	1.79e-11	2.35e-13	VAMP3|NGFR|MAPK1|EIF2AK2|NCK2|PLEK|PFN2|RAP2A|TSG101|GRSF1|KRAS|NAT10|SDCBP|SORL1|RAB7A|TNC|SEMA3A|CDK6|PRPF6|IGF1R|CDH13|CDH2|EIF4A3|RPS27A|NOTCH1|MTA2|FZD7|NPTN|ACE|ITGA2|NPM1|CRK|PELP1|ANTXR1|MAP2K1|RPS9|ACHE|HEG1|OXSR1|CSPG4|HGS|EPHB3|SMAD3|F3|SF3B1|EIF5A|EPHA3|RTN4|CAV1|PLAUR|RHOG|THBS4|MAP4K4|CTNNB1|HMGB1|ANXA2|DDX21|THRAP3|MINK1|SCRIB|EPHB4|DNMT1|MYO1C|HLA-DRB1|MTOR|AGT|KIF14|ADAR|VAV2|ASS…
GO:0045931	GO Biological Process	Positive regulation of mitotic cell cycle	9	156	0.015	0.0011	RAB11A|PKN2|KIF20B|RCC2|CUL4A|ANXA1|PAFAH1B1|PLRG1|PCID2
GO:0044093	GO Biological Process	Positive regulation of molecular function	74	1842	5.83e-12	7.07e-14	NGFR|MAPK1|RAB3A|TAX1BP3|EIF2AK2|PLEK|PFN2|ATP1B2|KRAS|SORL1|PSMA6|EPB41L5|IGF1R|RPS27A|DOCK1|ACE|ITGA2|NPM1|MAPRE2|CRK|ANTXR1|MAP2K1|OXSR1|CSPG4|STX4|EPHB3|SMAD3|F3|EPHA3|CAV1|PLAUR|RHOG|MAP4K4|CTNNB1|HMGB1|ANXA2|MINK1|SCRIB|EPHB4|NF1|PLXNB1|NLGN3|HLA-DRB1|MTOR|AGT|KIF14|VAV2|GSN|EPHB2|NCBP1|RCC2|ABI1|RSU1|PRNP|PKP4|AKT2|MLLT4|DYNLL1|ILK|DYNC1I2|RGN|SLC39A10|RAB1A|RELN|CYR61|GNA13|PPP2CA|ADAM9|P…
GO:1903313	GO Biological Process	Positive regulation of mrna metabolic process	6	81	0.0274	0.0023	THRAP3|NCBP1|KHSRP|TRA2B|DHX36|HSPA8
GO:0050685	GO Biological Process	Positive regulation of mrna processing	5	32	0.004	0.00025	THRAP3|NCBP1|TRA2B|DHX36|HSPA8
GO:0048026	GO Biological Process	Positive regulation of mrna splicing, via spliceosome	4	22	0.0094	0.00064	THRAP3|NCBP1|TRA2B|HSPA8
GO:0051240	GO Biological Process	Positive regulation of multicellular organismal process	72	1770	7.64e-12	9.4e-14	NGFR|NTN1|MAPK1|EIF2AK2|PLEK|EFNB2|RRAS|ATP1B2|SDCBP|SORL1|RAB11A|EPB41L5|SEMA3A|IGF1R|NOTCH1|DOCK1|NPTN|S100B|ITGA2|ARF6|MAPRE2|MAP2K1|ACHE|HEG1|EPHB3|SMAD3|F3|EPHA3|RTN4|CAV1|PTN|MAP4K4|DPYSL3|CTNNB1|HMGB1|ANXA2|DDX21|SCRIB|PLXNB1|NLGN3|HLA-DRB1|NRP2|MTOR|AGT|L1CAM|KIF20B|HDAC1|EPHB2|ANXA1|EDNRB|DDX1|PTPRZ1|PLXNA1|ABAT|ILK|PAFAH1B1|AKAP12|RELN|HLA-DPA1|CYR61|GPI|DHX36|ADAM9|POR|CD200|LPHN3|SMAD…
GO:0051149	GO Biological Process	Positive regulation of muscle cell differentiation	6	88	0.0375	0.0034	EFNB2|CDH2|CTNNB1|MTOR|CTNNA2|SOD2
GO:0002735	GO Biological Process	Positive regulation of myeloid dendritic cell cytokine production	3	6	0.0046	0.00029	DDX21|DDX1|DHX36
GO:0061081	GO Biological Process	Positive regulation of myeloid leukocyte cytokine production involved in immune response	4	20	0.0071	0.00046	RTN4|DDX21|DDX1|DHX36
GO:0002888	GO Biological Process	Positive regulation of myeloid leukocyte mediated immunity	4	35	0.034	0.003	STX4|DDX21|DDX1|DHX36
GO:0051962	GO Biological Process	Positive regulation of nervous system development	31	547	8.24e-08	1.91e-09	NGFR|NTN1|ATP1B2|RAB11A|SEMA3A|NOTCH1|NPTN|S100B|MAP2K1|EPHB3|EPHA3|PTN|DPYSL3|CTNNB1|PLXNB1|NLGN3|MTOR|AGT|L1CAM|KIF20B|HDAC1|EPHB2|PTPRZ1|PLXNA1|ILK|PAFAH1B1|RELN|DHX36|LPHN3|HDAC2|LRRC4B
GO:0031646	GO Biological Process	Positive regulation of nervous system process	6	67	0.0131	0.00092	S100B|ITGA2|NLGN3|MTOR|ABAT|RELN
GO:0050769	GO Biological Process	Positive regulation of neurogenesis	26	479	3.08e-06	9.27e-08	NGFR|NTN1|ATP1B2|RAB11A|SEMA3A|NOTCH1|NPTN|MAP2K1|EPHA3|PTN|DPYSL3|CTNNB1|PLXNB1|MTOR|AGT|L1CAM|KIF20B|HDAC1|EPHB2|PTPRZ1|PLXNA1|ILK|PAFAH1B1|RELN|DHX36|HDAC2
GO:2001224	GO Biological Process	Positive regulation of neuron migration	3	16	0.0335	0.0029	SEMA3A|KIF20B|RELN
GO:0010976	GO Biological Process	Positive regulation of neuron projection development	18	288	3.77e-05	1.45e-06	NGFR|NTN1|ATP1B2|RAB11A|NPTN|MAP2K1|EPHA3|PTN|DPYSL3|PLXNB1|MTOR|AGT|L1CAM|PLXNA1|ILK|PAFAH1B1|RELN|DHX36
GO:1902624	GO Biological Process	Positive regulation of neutrophil migration	5	32	0.004	0.00025	RAC2|RTN4|THBS4|CD99|CD99L2
GO:0051173	GO Biological Process	Positive regulation of nitrogen compound metabolic process	86	3239	1.27e-05	4.32e-07	NGFR|MAPK1|EIF2AK2|NCK2|PFN2|RAP2A|TSG101|GRSF1|KRAS|NAT10|SDCBP|SORL1|RAB7A|SEMA3A|PRPF6|IGF1R|CDH13|CDH2|EIF4A3|RPS27A|NOTCH1|MTA2|FZD7|NPTN|ACE|ITGA2|NPM1|CRK|PELP1|ANTXR1|MAP2K1|RPS9|OXSR1|CSPG4|SMAD3|F3|EIF5A|CAV1|PLAUR|RHOG|THBS4|MAP4K4|CTNNB1|HMGB1|ANXA2|THRAP3|MINK1|DNMT1|HLA-DRB1|MTOR|AGT|KIF14|ASS1|YBX1|HDAC1|GSN|EIF6|NCBP1|ABI1|EDNRB|LRP4|PRNP|AKT2|ABAT|ILK|RGN|KHSRP|AKAP12|SLC39A10|RA…
GO:0048714	GO Biological Process	Positive regulation of oligodendrocyte differentiation	5	23	0.0012	6.25e-05	PTN|MTOR|HDAC1|PTPRZ1|HDAC2
GO:0010638	GO Biological Process	Positive regulation of organelle organization	26	633	0.00028	1.29e-05	MAPK1|NCK2|PLEK|PFN2|RAC2|SDCBP|ARPC2|ARF6|YWHAG|SMAD3|PLAUR|CTNNB1|ANXA2|DNMT1|MYO1C|MTOR|CD47|GSN|ANXA1|AKT2|GNL3|PDCD6IP|DHX36|WDR1|CKAP5|WASF2
GO:0045778	GO Biological Process	Positive regulation of ossification	6	88	0.0375	0.0034	SMAD3|PTN|CTNNB1|ILK|CYR61|SMAD1
GO:0050731	GO Biological Process	Positive regulation of peptidyl-tyrosine phosphorylation	12	196	0.0018	9.99e-05	ACE|CSPG4|THBS4|MTOR|AGT|ABI1|LRP4|PRNP|RELN|HDAC2|ITGB3|YES1
GO:0010922	GO Biological Process	Positive regulation of phosphatase activity	6	34	0.00065	3.19e-05	PLEK|ITGA2|SMAD3|MTOR|RGN|SLC39A10
GO:0045937	GO Biological Process	Positive regulation of phosphate metabolic process	55	1164	4.09e-11	5.6e-13	MAPK1|EIF2AK2|PLEK|PFN2|RAP2A|KRAS|SDCBP|SEMA3A|IGF1R|CDH2|RPS27A|NOTCH1|FZD7|NPTN|ACE|ITGA2|CRK|MAP2K1|OXSR1|CSPG4|EPHB3|SMAD3|EPHA3|CAV1|PLAUR|THBS4|MAP4K4|CTNNB1|HMGB1|ANXA2|MINK1|EPHB4|HLA-DRB1|MTOR|AGT|KIF14|VAV2|EPHB2|ABI1|EDNRB|LRP4|PRNP|AKT2|ILK|RGN|AKAP12|SLC39A10|RELN|CYR61|PPP2CA|ADAM9|DDR1|HDAC2|ITGB3|YES1
GO:0042327	GO Biological Process	Positive regulation of phosphorylation	50	1093	1.36e-09	2.3e-11	MAPK1|EIF2AK2|PFN2|RAP2A|KRAS|SDCBP|SEMA3A|IGF1R|CDH2|RPS27A|NOTCH1|FZD7|NPTN|ACE|CRK|MAP2K1|OXSR1|CSPG4|EPHB3|EPHA3|CAV1|PLAUR|THBS4|MAP4K4|CTNNB1|HMGB1|ANXA2|MINK1|EPHB4|HLA-DRB1|MTOR|AGT|KIF14|VAV2|EPHB2|ABI1|EDNRB|LRP4|PRNP|AKT2|ILK|AKAP12|RELN|CYR61|PPP2CA|ADAM9|DDR1|HDAC2|ITGB3|YES1
GO:0050927	GO Biological Process	Positive regulation of positive chemotaxis	4	26	0.0152	0.0011	CDH13|ITGA2|SMAD3|F3
GO:1902895	GO Biological Process	Positive regulation of pri-mirna transcription by rna polymerase ii	4	40	0.0483	0.0047	NGFR|SMAD3|GNL3|SMAD1
GO:0045860	GO Biological Process	Positive regulation of protein kinase activity	22	550	0.0016	8.79e-05	MAPK1|EIF2AK2|KRAS|RPS27A|ACE|CRK|MAP2K1|OXSR1|CSPG4|MAP4K4|MINK1|MTOR|AGT|KIF14|ABI1|PRNP|ILK|RELN|CYR61|PPP2CA|ADAM9|ITGB3
GO:0051897	GO Biological Process	Positive regulation of protein kinase b signaling	9	170	0.0235	0.0019	RAC2|IGF1R|F3|RTN4|RHOG|MTOR|F10|ILK|GPX1
GO:1905477	GO Biological Process	Positive regulation of protein localization to membrane	14	129	1.72e-06	4.88e-08	LGALS3|RAB11A|ARF6|YWHAG|STX4|EPHA3|RHOG|PTN|MYO1C|EPHB2|LRP4|PRNP|AKT2|RER1
GO:1903078	GO Biological Process	Positive regulation of protein localization to plasma membrane	9	62	3.75e-05	1.43e-06	LGALS3|RAB11A|ARF6|STX4|EPHA3|RHOG|EPHB2|PRNP|RER1
GO:0051247	GO Biological Process	Positive regulation of protein metabolic process	66	1715	8.86e-10	1.43e-11	NGFR|MAPK1|EIF2AK2|NCK2|PFN2|RAP2A|KRAS|NAT10|SDCBP|SORL1|RAB7A|SEMA3A|IGF1R|CDH2|EIF4A3|RPS27A|NOTCH1|FZD7|NPTN|ACE|ITGA2|NPM1|CRK|ANTXR1|MAP2K1|RPS9|OXSR1|CSPG4|SMAD3|F3|EIF5A|CAV1|PLAUR|THBS4|MAP4K4|CTNNB1|HMGB1|ANXA2|MINK1|DNMT1|HLA-DRB1|MTOR|AGT|KIF14|GSN|EIF6|ABI1|EDNRB|LRP4|PRNP|AKT2|ILK|RGN|AKAP12|SLC39A10|RAB1A|RELN|GNL3|CYR61|DHX36|PPP2CA|ADAM9|HDAC2|VIM|ITGB3|YES1
GO:0031401	GO Biological Process	Positive regulation of protein modification process	48	1252	5.97e-07	1.6e-08	MAPK1|EIF2AK2|PFN2|RAP2A|KRAS|SDCBP|SEMA3A|IGF1R|CDH2|RPS27A|NOTCH1|FZD7|NPTN|ACE|CRK|MAP2K1|OXSR1|CSPG4|CAV1|PLAUR|THBS4|MAP4K4|CTNNB1|HMGB1|ANXA2|MINK1|DNMT1|HLA-DRB1|MTOR|AGT|KIF14|ABI1|EDNRB|LRP4|PRNP|AKT2|ILK|AKAP12|SLC39A10|RAB1A|RELN|GNL3|CYR61|PPP2CA|ADAM9|HDAC2|ITGB3|YES1
GO:0001934	GO Biological Process	Positive regulation of protein phosphorylation	44	1019	1.01e-07	2.37e-09	MAPK1|EIF2AK2|PFN2|RAP2A|KRAS|SDCBP|SEMA3A|IGF1R|CDH2|RPS27A|NOTCH1|FZD7|NPTN|ACE|CRK|MAP2K1|OXSR1|CSPG4|CAV1|PLAUR|THBS4|MAP4K4|CTNNB1|HMGB1|ANXA2|MINK1|HLA-DRB1|MTOR|AGT|KIF14|ABI1|EDNRB|LRP4|PRNP|AKT2|ILK|AKAP12|RELN|CYR61|PPP2CA|ADAM9|HDAC2|ITGB3|YES1
GO:0032273	GO Biological Process	Positive regulation of protein polymerization	9	128	0.0046	0.00028	NCK2|PFN2|ARPC2|ARF6|MYO1C|MTOR|GSN|CKAP5|WASF2
GO:0050714	GO Biological Process	Positive regulation of protein secretion	10	167	0.0069	0.00044	SORL1|PTPN23|ARF6|ACHE|GLUL|STX4|HLA-DRB1|ABAT|GPI|ADAM9
GO:0051222	GO Biological Process	Positive regulation of protein transport	19	352	0.00013	5.64e-06	MAPK1|RAC2|TSG101|SORL1|PTPN23|ARF6|ACHE|YWHAG|GLUL|STX4|SMAD3|MYO1C|HLA-DRB1|KIF20B|PRNP|AKT2|ABAT|GPI|ADAM9
GO:0061098	GO Biological Process	Positive regulation of protein tyrosine kinase activity	5	66	0.0492	0.0048	ACE|AGT|ABI1|PRNP|RELN
GO:0031334	GO Biological Process	Positive regulation of protein-containing complex assembly	12	249	0.0114	0.00079	NCK2|PLEK|PFN2|LGALS3|ARPC2|ARF6|MYO1C|MTOR|GSN|CUL4A|CKAP5|WASF2
GO:0043243	GO Biological Process	Positive regulation of protein-containing complex disassembly	4	37	0.0388	0.0036	PLEK|IGF1R|EIF5A|WDR1
GO:0035022	GO Biological Process	Positive regulation of rac protein signal transduction	2	5	0.0489	0.0047	KRAS|RTN4
GO:0046579	GO Biological Process	Positive regulation of ras protein signal transduction	6	69	0.0147	0.0011	KRAS|NOTCH1|MAPRE2|RTN4|MAP4K4|GPR56
GO:0001921	GO Biological Process	Positive regulation of receptor recycling	3	14	0.0257	0.0021	VAMP3|ANXA2|SCRIB
GO:0032103	GO Biological Process	Positive regulation of response to external stimulus	26	511	9.23e-06	3.05e-07	PSMD5|MAPK1|PSMA2|RAC2|KRAS|ADAM10|PSMA6|PSMB1|CDH13|PSMA5|PSMB4|ITGA2|OXSR1|STX4|SMAD3|F3|THBS4|PTN|HMGB1|PSMD12|CD47|AGT|PSMA7|PSMB2|PVR|PSMB3
GO:0048584	GO Biological Process	Positive regulation of response to stimulus	91	2257	3.05e-15	2.37e-17	NGFR|PSMD5|MAPK1|PSMA2|EIF2AK2|NCK2|PLEK|RAC2|KRAS|SDCBP|SORL1|ADAM10|PSMA6|PSMB1|SEMA3A|IGF1R|CDH13|CDH2|PSMA5|RPS27A|NOTCH1|DOCK1|FZD7|NPTN|PSMB4|S100B|ARPC2|ITGA2|MAPRE2|CRK|MAP2K1|YWHAG|OXSR1|CSPG4|STX4|SMAD3|F3|RTN4|CAV1|PLAUR|RHOG|THBS4|PTN|MAP4K4|CTNNB1|HMGB1|DDX21|MINK1|PSMD12|NF1|PLXNB1|NLGN3|MYO1C|HLA-DRB1|MTOR|CD47|AGT|STX7|PSMA7|VAV2|PSMB2|GSN|EPHB2|F10|ABI1|ANXA1|DDX1|ABAT|ILK|RGN|PA…
GO:1903036	GO Biological Process	Positive regulation of response to wounding	6	69	0.0147	0.0011	PLEK|F3|PTN|MTOR|ANXA1|ACTG1
GO:0051047	GO Biological Process	Positive regulation of secretion	18	340	0.00028	1.28e-05	RAB3A|TSG101|SDCBP|SORL1|RAB7A|PTPN23|ARF6|ACHE|GLUL|STX4|HGS|HLA-DRB1|AGT|EDNRB|ABAT|GPI|PDCD6IP|ADAM9
GO:1903532	GO Biological Process	Positive regulation of secretion by cell	17	312	0.00033	1.57e-05	RAB3A|TSG101|SDCBP|SORL1|RAB7A|PTPN23|ARF6|ACHE|GLUL|STX4|HGS|HLA-DRB1|AGT|ABAT|GPI|PDCD6IP|ADAM9
GO:0009967	GO Biological Process	Positive regulation of signal transduction	71	1654	1.03e-12	1.13e-14	NGFR|PSMD5|MAPK1|PSMA2|EIF2AK2|NCK2|RAC2|KRAS|SDCBP|SORL1|PSMA6|PSMB1|SEMA3A|IGF1R|CDH13|CDH2|PSMA5|RPS27A|NOTCH1|FZD7|NPTN|PSMB4|S100B|MAPRE2|CRK|MAP2K1|YWHAG|CSPG4|SMAD3|F3|RTN4|CAV1|PLAUR|RHOG|MAP4K4|CTNNB1|HMGB1|DDX21|MINK1|PSMD12|NF1|PLXNB1|NLGN3|MYO1C|HLA-DRB1|MTOR|AGT|PSMA7|PSMB2|GSN|EPHB2|F10|DDX1|ABAT|ILK|PAFAH1B1|AKAP12|SLC39A10|RELN|CYR61|GPX1|DHX36|ADAM9|POR|RPL23|HDAC2|LIMS1|CD63|ITG…
GO:0023056	GO Biological Process	Positive regulation of signaling	81	1831	1.97e-15	1.49e-17	VAMP3|NGFR|PSMD5|MAPK1|PSMA2|EIF2AK2|NCK2|RAC2|KRAS|SDCBP|SORL1|PSMA6|PSMB1|SEMA3A|PTPN23|IGF1R|CDH13|CDH2|PSMA5|RPS27A|NOTCH1|FZD7|NPTN|PSMB4|S100B|ITGA2|MAPRE2|CRK|MAP2K1|YWHAG|GLUL|CSPG4|STX4|SMAD3|F3|RTN4|CAV1|PLAUR|RHOG|PTN|MAP4K4|CTNNB1|HMGB1|ANXA2|DDX21|MINK1|PSMD12|SCRIB|NF1|PLXNB1|NLGN3|MYO1C|HLA-DRB1|MTOR|AGT|PSMA7|RAB3B|PSMB2|GSN|EPHB2|F10|DDX1|ABAT|ILK|PAFAH1B1|AKAP12|SLC39A10|RELN|CY…
GO:1904395	GO Biological Process	Positive regulation of skeletal muscle acetylcholine-gated channel clustering	2	3	0.0276	0.0023	PTN|LRP4
GO:0051057	GO Biological Process	Positive regulation of small gtpase mediated signal transduction	7	76	0.0047	0.0003	KRAS|NOTCH1|MAPRE2|RTN4|MAP4K4|RELN|GPR56
GO:0048661	GO Biological Process	Positive regulation of smooth muscle cell proliferation	6	88	0.0375	0.0034	CDH13|ITGA2|DNMT1|MTOR|AGT|ABCC4
GO:1900026	GO Biological Process	Positive regulation of substrate adhesion-dependent cell spreading	4	38	0.0419	0.0039	DOCK1|ARPC2|CRK|LIMS1
GO:1902905	GO Biological Process	Positive regulation of supramolecular fiber organization	14	198	0.00014	5.8e-06	NCK2|PLEK|PFN2|ARPC2|ARF6|SMAD3|MYO1C|MTOR|CD47|GSN|GPX1|WDR1|CKAP5|WASF2
GO:0051965	GO Biological Process	Positive regulation of synapse assembly	5	66	0.0492	0.0048	EPHB3|NLGN3|EPHB2|LPHN3|LRRC4B
GO:0050806	GO Biological Process	Positive regulation of synaptic transmission	12	147	0.00016	7.02e-06	MAPK1|NPTN|S100B|GLUL|STX4|PTN|NLGN3|RAB3B|EPHB2|ABAT|RELN|LAMA2
GO:2000809	GO Biological Process	Positive regulation of synaptic vesicle clustering	2	5	0.0489	0.0047	CDH2|NLGN3
GO:0050870	GO Biological Process	Positive regulation of t cell activation	10	209	0.0269	0.0022	NCK2|IGFBP2|EFNB2|CAV1|HMGB1|CD47|ANXA1|SIRPA|HLA-DPA1|YES1
GO:0034165	GO Biological Process	Positive regulation of toll-like receptor 9 signaling pathway	2	4	0.0379	0.0034	RTN4|HMGB1
GO:0051347	GO Biological Process	Positive regulation of transferase activity	33	705	1.68e-06	4.77e-08	MAPK1|EIF2AK2|KRAS|SORL1|IGF1R|RPS27A|ACE|CRK|MAP2K1|OXSR1|CSPG4|EPHB3|EPHA3|MAP4K4|CTNNB1|MINK1|EPHB4|HLA-DRB1|MTOR|AGT|KIF14|VAV2|EPHB2|ABI1|PRNP|ILK|RAB1A|RELN|CYR61|PPP2CA|ADAM9|DDR1|ITGB3
GO:0045727	GO Biological Process	Positive regulation of translation	12	131	5.84e-05	2.33e-06	MAPK1|NCK2|NAT10|EIF4A3|ITGA2|NPM1|RPS9|EIF5A|MTOR|EIF6|DHX36|VIM
GO:0051050	GO Biological Process	Positive regulation of transport	41	923	1.7e-07	4.1e-09	MAPK1|RAB3A|RAC2|ATP1B2|TSG101|LGALS3|SDCBP|SORL1|RAB7A|PTPN23|CDH2|ITGA2|ARF6|ACHE|YWHAG|GLUL|STX4|HGS|SMAD3|CAV1|ANXA2|NLGN3|MYO1C|HLA-DRB1|CD47|AGT|RAB3B|KIF20B|EPHB2|ANXA1|EDNRB|PRNP|AKT2|ABAT|RGN|SIRPA|RELN|GPI|PDCD6IP|ADAM9|CD63
GO:0031340	GO Biological Process	Positive regulation of vesicle fusion	3	12	0.0188	0.0014	ANXA2|ANXA1|AKT2
GO:0045070	GO Biological Process	Positive regulation of viral genome replication	4	37	0.0388	0.0036	NOTCH1|ADAR|PKN2|HSPA8
GO:1903902	GO Biological Process	Positive regulation of viral life cycle	6	62	0.0094	0.00063	TSG101|NOTCH1|HLA-DRB1|ADAR|PKN2|HSPA8
GO:0048524	GO Biological Process	Positive regulation of viral process	8	108	0.0069	0.00044	TSG101|RAB7A|NOTCH1|HLA-DRB1|ADAR|PKN2|POLR2B|HSPA8
GO:0090303	GO Biological Process	Positive regulation of wound healing	5	59	0.0347	0.0031	PLEK|F3|MTOR|ANXA1|ACTG1
GO:0099173	GO Biological Process	Postsynapse organization	15	88	3.25e-09	5.82e-11	ADAM10|TANC1|IGF1R|CDH2|ARF6|EPHB3|NLGN3|EPHB2|LRP4|PRNP|RELN|ACTBL2|ACTG1|RER1|WASF2
GO:0098974	GO Biological Process	Postsynaptic actin cytoskeleton organization	3	15	0.0292	0.0025	ACTBL2|ACTG1|WASF2
GO:0097104	GO Biological Process	Postsynaptic membrane assembly	4	11	0.0013	6.66e-05	CDH2|NLGN3|EPHB2|LRP4
GO:0001941	GO Biological Process	Postsynaptic membrane organization	6	28	0.00026	1.21e-05	CDH2|NLGN3|EPHB2|LRP4|RELN|RER1
GO:0010608	GO Biological Process	Posttranscriptional regulation of gene expression	42	574	5.97e-14	5.67e-16	PSMD5|MAPK1|PSMA2|EIF2AK2|NCK2|NAT10|PSMA6|PSMB1|EPB41L5|XPO5|EIF4A3|PSMA5|RPS27A|GEMIN5|PSMB4|ACE|ITGA2|NPM1|PA2G4|RPS9|SMAD3|EIF5A|CAV1|THRAP3|PSMD12|PUS7|MTOR|ADAR|PSMA7|YBX1|PSMB2|EIF6|NCBP1|DDX1|AKT2|KHSRP|DHX36|SMAD1|HSPA8|VIM|PCID2|PSMB3
GO:0043687	GO Biological Process	Post-translational protein modification	20	360	5.32e-05	2.11e-06	PSMD5|TIMP1|RAB3A|PSMA2|LAMC1|ADAM10|PSMA6|RAB11A|PSMB1|TNC|CDH2|PSMA5|PSMB4|PSMD12|PSMA7|PSMB2|CUL4A|RAB1A|CYR61|PSMB3
GO:0044238	GO Biological Process	Primary metabolic process	185	7332	9.4e-14	9.14e-16	AQR|NGFR|TRMT6|PSMD5|SNRPD3|MAPK1|TIMP1|RAB3A|PSMA2|RRP9|EIF2AK2|IGFBP2|PLEK|THOC2|ESYT2|TSG101|RBM39|SNRPA1|LGALS3|GRSF1|KRAS|PRPF38A|CARS2|NAT10|LAMC1|SRSF1|SORL1|ADAM10|PSMA6|RAB11A|PSMB1|NOP58|PPAP2A|RAB7A|TNC|XPO5|PTPN23|CDK6|PRPF6|IGF1R|CDH2|EIF4A3|PSMA5|CERS2|RPS27A|NOTCH1|MTA2|UBASH3B|GEMIN5|PSMB4|ACE|PWP2|NPM1|SNRPD1|CRK|PELP1|MAP2K1|PA2G4|RPS9|ACHE|SF3B3|GLUL|OXSR1|CSPG4|PDS5B|SENP3|SNR…
GO:0010499	GO Biological Process	Proteasomal ubiquitin-independent protein catabolic process	8	22	4.94e-07	1.29e-08	PSMA2|PSMA6|PSMB1|PSMA5|PSMB4|PSMA7|PSMB2|PSMB3
GO:0043161	GO Biological Process	Proteasome-mediated ubiquitin-dependent protein catabolic process	15	323	0.0043	0.00027	PSMD5|PSMA2|PSMA6|PSMB1|PSMA5|RPS27A|PSMB4|CTNNB1|PSMD12|KIF14|PSMA7|PSMB2|CUL4A|TMEM67|PSMB3
GO:0046777	GO Biological Process	Protein autophosphorylation	9	192	0.0436	0.0042	EIF2AK2|IGF1R|OXSR1|EPHB3|MINK1|EPHB4|MTOR|DDR1|YES1
GO:0030163	GO Biological Process	Protein catabolic process	22	694	0.0224	0.0018	PSMD5|PSMA2|TSG101|PSMA6|PSMB1|RAB7A|PTPN23|PSMA5|RPS27A|PSMB4|CTNNB1|ANXA2|PSMD12|MTOR|KIF14|PSMA7|PSMB2|CUL4A|TMEM67|PDCD6IP|HSPA8|PSMB3
GO:0016579	GO Biological Process	Protein deubiquitination	14	281	0.0035	0.00021	PSMD5|PSMA2|PSMA6|PSMB1|PSMA5|RPS27A|PSMB4|HGS|SMAD3|PSMD12|PSMA7|PSMB2|SMAD1|PSMB3
GO:0006611	GO Biological Process	Protein export from nucleus	17	150	4.4e-08	9.6e-10	THOC2|SRSF1|XPO5|EIF4A3|NPM1|SRRM1|EIF5A|ADAR|SRSF4|EIF6|NCBP1|SRSF2|THOC5|RNPS1|RPS15|PCID2|CPSF1
GO:0008104	GO Biological Process	Protein localization	88	2139	3.68e-15	2.95e-17	VAMP3|NGFR|VCL|RAB3A|YKT6|PLEK|RAP2A|THOC2|TSG101|STX6|SRSF1|SDCBP|SORL1|RAB11A|RAB10|RAB7A|XPO5|PTPN23|CDH2|EIF4A3|RPS27A|ITGA2|NPM1|ARF6|JAM3|MAPRE2|RPS9|STX8|YWHAG|HEG1|STX4|SRRM1|HGS|EIF5A|RTN4|CAV1|PTN|CTNNB1|HMGB1|RPS21|ANXA2|SCRIB|MYO1C|AGT|KIF14|STX7|PTPRK|ADAR|VPS45|DHCR24|RAB3B|KIF20B|YBX1|SRSF4|GSN|RPL10A|EIF6|TMEFF1|NCBP1|RCC2|ANXA1|LRP4|DDX1|AKT2|MLLT4|SRSF2|DYNLL1|PAFAH1B1|AKAP12|SH…
GO:1902414	GO Biological Process	Protein localization to cell junction	7	82	0.007	0.00046	RAB11A|JAM3|HEG1|SCRIB|RELN|PVRL3|ACTG1
GO:1990778	GO Biological Process	Protein localization to cell periphery	13	237	0.0025	0.00015	VAMP3|RAB3A|RAP2A|RAB11A|RAB10|CDH2|CAV1|ANXA2|SCRIB|RAB3B|AKT2|MLLT4|PVRL3
GO:0034394	GO Biological Process	Protein localization to cell surface	5	27	0.0022	0.00012	VCL|ARF6|JAM3|CTNNB1|PTPRK
GO:0070972	GO Biological Process	Protein localization to endoplasmic reticulum	9	140	0.0079	0.00053	RAB10|RPS27A|RPS9|RPS21|RPL10A|RPL35A|RPL23|RPS15|RER1
GO:0061462	GO Biological Process	Protein localization to lysosome	6	36	0.00084	4.25e-05	SORL1|RAB7A|HGS|RTN4|SH3BP4|HSPA8
GO:0072657	GO Biological Process	Protein localization to membrane	28	495	4.84e-07	1.26e-08	VAMP3|RAB3A|RAP2A|SDCBP|RAB11A|RAB10|CDH2|RPS27A|RPS9|HGS|CAV1|PTN|RPS21|ANXA2|SCRIB|MYO1C|RAB3B|RPL10A|TMEFF1|LRP4|AKT2|MLLT4|RELN|PVRL3|RPL35A|RPL23|RPS15|RER1
GO:0033365	GO Biological Process	Protein localization to organelle	27	743	0.0013	6.79e-05	SORL1|RAB11A|RAB10|RAB7A|RPS27A|ARF6|MAPRE2|RPS9|HGS|RTN4|RPS21|SCRIB|AGT|ADAR|KIF20B|YBX1|RPL10A|RCC2|DDX1|SH3BP4|RPL35A|RPL23|PLRG1|HSPA8|TXNIP|RPS15|RER1
GO:0072659	GO Biological Process	Protein localization to plasma membrane	12	193	0.0016	8.7e-05	VAMP3|RAB3A|RAP2A|RAB11A|RAB10|CDH2|ANXA2|SCRIB|RAB3B|AKT2|MLLT4|PVRL3
GO:0019538	GO Biological Process	Protein metabolic process	100	4251	0.0002	8.71e-06	NGFR|PSMD5|SNRPD3|MAPK1|TIMP1|RAB3A|PSMA2|EIF2AK2|IGFBP2|TSG101|KRAS|CARS2|LAMC1|SORL1|ADAM10|PSMA6|RAB11A|PSMB1|RAB7A|TNC|PTPN23|CDK6|IGF1R|CDH2|PSMA5|RPS27A|MTA2|UBASH3B|GEMIN5|PSMB4|ACE|MAP2K1|RPS9|ACHE|GLUL|OXSR1|CSPG4|SENP3|HGS|EPHB3|SMAD3|F3|EIF5A|EPHA3|MAP4K4|CTNNB1|RPS21|ANXA2|MINK1|PSMD12|ADAM15|PTPRS|EPHB4|NF1|PTPRF|NRP2|MTOR|AGT|KIF14|PTPRK|PKN2|PSMA7|DHCR24|RAB3B|ADAMTS13|PSMB2|HDAC1|…
GO:0070646	GO Biological Process	Protein modification by small protein removal	15	298	0.0021	0.00012	PSMD5|PSMA2|PSMA6|PSMB1|PSMA5|RPS27A|PSMB4|SENP3|HGS|SMAD3|PSMD12|PSMA7|PSMB2|SMAD1|PSMB3
GO:0006468	GO Biological Process	Protein phosphorylation	39	952	2.74e-06	8.12e-08	PSMD5|MAPK1|PSMA2|EIF2AK2|KRAS|ADAM10|PSMA6|PSMB1|CDK6|IGF1R|PSMA5|RPS27A|PSMB4|MAP2K1|OXSR1|EPHB3|EPHA3|MAP4K4|MINK1|PSMD12|EPHB4|NF1|NRP2|MTOR|AGT|PKN2|PSMA7|PSMB2|EPHB2|ABI1|LAMA1|AKT2|ILK|RELN|SMAD1|DDR1|YES1|CPNE3|PSMB3
GO:0009306	GO Biological Process	Protein secretion	8	129	0.0177	0.0013	RAB3A|PLEK|RAB10|HMGB1|AGT|RAB3B|ANXA1|PAFAH1B1
GO:0006605	GO Biological Process	Protein targeting	15	356	0.0103	0.0007	SDCBP|SORL1|RAB7A|RPS27A|RPS9|YWHAG|HGS|RPS21|MYO1C|RPL10A|AKAP12|RPL35A|RPL23|HSPA8|RPS15
GO:0006622	GO Biological Process	Protein targeting to lysosome	4	20	0.0071	0.00046	SORL1|RAB7A|HGS|HSPA8
GO:0006612	GO Biological Process	Protein targeting to membrane	9	165	0.0201	0.0016	SDCBP|RPS27A|RPS9|RPS21|MYO1C|RPL10A|RPL35A|RPL23|RPS15
GO:0015031	GO Biological Process	Protein transport	58	1486	9.93e-09	1.94e-10	VAMP3|NGFR|RAB3A|YKT6|PLEK|THOC2|TSG101|STX6|SRSF1|SDCBP|SORL1|RAB11A|RAB10|RAB7A|XPO5|PTPN23|EIF4A3|RPS27A|NPM1|ARF6|RPS9|STX8|YWHAG|STX4|SRRM1|HGS|EIF5A|HMGB1|RPS21|SCRIB|MYO1C|AGT|STX7|ADAR|VPS45|RAB3B|SRSF4|RPL10A|EIF6|NCBP1|ANXA1|AKT2|SRSF2|DYNLL1|PAFAH1B1|AKAP12|RAB1A|PDCD6IP|RPL35A|THOC5|RPL23|HSPA8|CD63|RNPS1|TXNIP|RPS15|PCID2|CPSF1
GO:0065003	GO Biological Process	Protein-containing complex assembly	46	1293	8.32e-06	2.73e-07	VAMP3|PSMD5|SNRPD3|NCK2|LAMC1|SRSF1|ADAM10|CAPZA1|PRPF6|RPS27A|FERMT3|GEMIN5|PWP2|ARPC2|NPM1|SNRPD1|TLN1|SNRNP200|STX4|GEMIN4|SMAD3|SF3B1|RTN4|CTNNB1|CGI-74|XAB2|HLA-DRB1|ADAR|MDN1|HDAC1|GSN|EIF6|NCBP1|CUL4A|PRNP|DDX1|MLLT4|NHP2L1|RAB1A|PDCD6IP|SMAD1|CKAP5|SOD2|BOP1|PRPF8|RPS15
GO:0031503	GO Biological Process	Protein-containing complex localization	20	257	4.97e-07	1.3e-08	THOC2|SRSF1|RAB11A|EIF4A3|NPM1|SRRM1|EIF5A|SCRIB|SRSF4|EIF6|NCBP1|RCC2|SRSF2|DYNLL1|RELN|THOC5|RNPS1|RPS15|PCID2|CPSF1
GO:0043933	GO Biological Process	Protein-containing complex subunit organization	53	1539	2.73e-06	8.02e-08	VAMP3|PSMD5|SNRPD3|NCK2|TSG101|LAMC1|SRSF1|ADAM10|CAPZA1|PRPF6|RPS27A|FERMT3|GEMIN5|PWP2|ARPC2|NPM1|SNRPD1|TLN1|SNRNP200|STX4|GEMIN4|SMAD3|SF3B1|RTN4|CAV1|CTNNB1|CGI-74|XAB2|HLA-DRB1|AGT|ADAR|MDN1|HDAC1|GSN|EIF6|NCBP1|CUL4A|PRNP|DDX1|MLLT4|NHP2L1|RAB1A|PDCD6IP|RPL23|SMAD1|WDR1|HSPA8|CKAP5|TRMT112|SOD2|BOP1|PRPF8|RPS15
GO:0006508	GO Biological Process	Proteolysis	33	1256	0.0343	0.003	NGFR|PSMD5|PSMA2|TSG101|ADAM10|PSMA6|PSMB1|PTPN23|PSMA5|RPS27A|PSMB4|ACE|SENP3|HGS|SMAD3|F3|CTNNB1|PSMD12|ADAM15|KIF14|PSMA7|DHCR24|ADAMTS13|PSMB2|CUL4A|F10|PRCP|TMEM67|RELN|PDCD6IP|ADAM9|SMAD1|PSMB3
GO:0032482	GO Biological Process	Rab protein signal transduction	6	69	0.0147	0.0011	RAB3A|RAB11A|RAB10|RAB7A|RAB3B|RAB1A
GO:0016601	GO Biological Process	Rac protein signal transduction	4	22	0.0094	0.00064	RAC2|CDH13|RHOG|WASF2
GO:0007265	GO Biological Process	Ras protein signal transduction	22	230	3.57e-09	6.48e-11	NGFR|NTN1|RAB3A|TAX1BP3|RAP2A|RRAS|RAC2|KRAS|RRAS2|RAB11A|RAB10|RAB7A|CDH13|RHOG|NF1|DNMT1|DHCR24|RAB3B|RAB1A|GNA13|GPR56|WASF2
GO:0043113	GO Biological Process	Receptor clustering	7	48	0.00044	2.11e-05	CDH2|PTN|SCRIB|TMEFF1|LRP4|RELN|RER1
GO:0031099	GO Biological Process	Regeneration	13	157	6.25e-05	2.52e-06	TNC|NOTCH1|FZD7|JAM3|PTN|ADAM15|PTPRF|GSN|NINJ1|ANXA1|CD9|RGN|GPX1
GO:0003002	GO Biological Process	Regionalization	13	332	0.033	0.0029	GRSF1|EPB41L5|SEMA3A|CELSR2|NOTCH1|SMAD3|CTNNB1|NRP2|ABI1|LRP4|RELN|TRA2B|GPR56
GO:0045055	GO Biological Process	Regulated exocytosis	40	697	3.09e-10	4.77e-12	VAMP3|VCL|MAPK1|TIMP1|RAB3A|PSMA2|PLEK|TUBA4A|LGALS3|SDCBP|ADAM10|PSMB1|RAB10|RAB7A|PSMA5|FTH1|FERMT3|CD109|PA2G4|TLN1|STX4|PLAUR|RHOG|HMGB1|ANXA2|PSMD12|SCRIB|CD47|GSN|ABCC4|CD9|DYNLL1|PRCP|SIRPA|GPI|WDR1|HSPA8|CD63|ITGB3|CPNE3
GO:0032956	GO Biological Process	Regulation of actin cytoskeleton organization	21	348	9.9e-06	3.28e-07	NCK2|PLEK|PFN2|RAC2|CAPZA1|ARPC2|ARF6|JAM3|CRK|SMAD3|EPHA3|RHOG|MYO1C|MTOR|CD47|GSN|ILK|CTNNA2|WDR1|ACTG1|WASF2
GO:0032231	GO Biological Process	Regulation of actin filament bundle assembly	7	100	0.0182	0.0014	PLEK|PFN2|SMAD3|MTOR|CD47|ACTG1|WASF2
GO:0110053	GO Biological Process	Regulation of actin filament organization	15	273	0.00089	4.53e-05	NCK2|PLEK|PFN2|CAPZA1|ARPC2|ARF6|SMAD3|MYO1C|MTOR|CD47|GSN|CTNNA2|WDR1|ACTG1|WASF2
GO:0030833	GO Biological Process	Regulation of actin filament polymerization	10	173	0.0086	0.00058	NCK2|PFN2|CAPZA1|ARPC2|ARF6|MYO1C|MTOR|GSN|CTNNA2|WASF2
GO:0032970	GO Biological Process	Regulation of actin filament-based process	22	390	1.48e-05	5.07e-07	NCK2|PLEK|PFN2|RAC2|CAPZA1|ARPC2|ARF6|JAM3|CRK|SMAD3|EPHA3|CAV1|RHOG|MYO1C|MTOR|CD47|GSN|ILK|CTNNA2|WDR1|ACTG1|WASF2
GO:0008064	GO Biological Process	Regulation of actin polymerization or depolymerization	12	189	0.0013	7.21e-05	NCK2|PLEK|PFN2|CAPZA1|ARPC2|ARF6|MYO1C|MTOR|GSN|CTNNA2|WDR1|WASF2
GO:0046006	GO Biological Process	Regulation of activated t cell proliferation	4	39	0.045	0.0043	IGFBP2|HMGB1|SCRIB|PRNP
GO:0000381	GO Biological Process	Regulation of alternative mrna splicing, via spliceosome	6	73	0.0185	0.0014	SRSF1|THRAP3|SRSF4|SRSF2|TRA2B|RNPS1
GO:0022603	GO Biological Process	Regulation of anatomical structure morphogenesis	65	1095	9.12e-18	5.25e-20	NGFR|NTN1|PSMD5|PSMA2|RAP2A|EFNB2|RRAS|RAC2|ADAM10|PSMA6|RAB11A|PSMB1|SEMA3A|CDH2|PSMA5|CELSR2|NOTCH1|DOCK1|FZD7|PSMB4|S100B|ARPC2|CRK|MAP2K1|GLUL|HGS|EPHB3|PARVA|F3|RTN4|RHOG|THBS4|PTN|CTNNB1|PSMD12|PTPRS|NF1|PLXNB1|NLGN3|COL4A2|MTOR|AGT|L1CAM|PSMA7|PSMB2|EPHB2|RCC2|ANXA1|LRP4|PLXNA1|KRIT1|ILK|PAFAH1B1|PARVB|PRPF40A|RELN|GNA13|DHX36|ADAM9|POR|WDR36|SMAD1|WDR1|LIMS1|PSMB3
GO:0090066	GO Biological Process	Regulation of anatomical structure size	29	516	3.14e-07	7.82e-09	NTN1|NCK2|PLEK|PFN2|RAB11A|CAPZA1|SEMA3A|ACE|ARPC2|ARF6|RTN4|CAV1|PTPRS|MYO1C|MTOR|AGT|L1CAM|RAB3B|VAV2|GSN|EDNRB|ILK|PAFAH1B1|CTNNA2|GPX1|WDR36|WDR1|SOD2|WASF2
GO:0045765	GO Biological Process	Regulation of angiogenesis	16	303	0.0008	3.99e-05	NGFR|RRAS|NOTCH1|GLUL|HGS|F3|RTN4|THBS4|PTN|CTNNB1|NF1|COL4A2|AGT|ANXA1|KRIT1|SMAD1
GO:2000027	GO Biological Process	Regulation of animal organ morphogenesis	19	257	2.23e-06	6.48e-08	NGFR|PSMD5|PSMA2|PSMA6|PSMB1|PSMA5|CELSR2|NOTCH1|FZD7|PSMB4|RTN4|PTN|CTNNB1|PSMD12|AGT|PSMA7|PSMB2|POR|PSMB3
GO:1903959	GO Biological Process	Regulation of anion transmembrane transport	4	29	0.0204	0.0016	MTOR|AGT|PRNP|AKT2
GO:0042981	GO Biological Process	Regulation of apoptotic process	55	1550	6.05e-07	1.63e-08	NGFR|TIMP1|EIF2AK2|NCK2|LGALS3|KRAS|ADAM10|IGF1R|RPS27A|NOTCH1|S100B|NPM1|PA2G4|YWHAG|STX4|SMAD3|F3|RTN4|CAV1|PLAUR|PTN|MAP4K4|CTNNB1|HMGB1|SCRIB|NF1|DNMT1|MTOR|AGT|KIF14|ADAR|DHCR24|VAV2|HDAC1|GSN|ANXA1|EDNRB|PRNP|AKT2|PTPRZ1|KRIT1|ILK|RGN|AKAP12|SLC39A10|CYR61|GNA13|GPX1|POR|HDAC2|SOD2|RNPS1|RSL1D1|TXNIP|PCID2
GO:2001233	GO Biological Process	Regulation of apoptotic signaling pathway	15	409	0.0301	0.0026	NGFR|NCK2|LGALS3|YWHAG|STX4|SMAD3|CAV1|PLAUR|CTNNB1|NF1|AGT|HDAC1|GSN|GPX1|SOD2
GO:0030516	GO Biological Process	Regulation of axon extension	9	99	0.00089	4.57e-05	NTN1|RAB11A|SEMA3A|RTN4|PTPRS|L1CAM|ILK|PAFAH1B1|WDR36
GO:0048679	GO Biological Process	Regulation of axon regeneration	5	26	0.0019	0.0001	CERS2|MAP2K1|PTN|PTPRS|PTPRF
GO:0050770	GO Biological Process	Regulation of axonogenesis	17	187	7.41e-07	2.02e-08	NGFR|NTN1|RAB11A|SEMA3A|CDH2|MAP2K1|EPHB3|RTN4|PTPRS|PLXNB1|L1CAM|EPHB2|LRP4|PLXNA1|ILK|PAFAH1B1|WDR36
GO:0051098	GO Biological Process	Regulation of binding	18	373	0.00082	4.1e-05	SORL1|EPB41L5|EIF4A3|UBASH3B|ACE|ITGA2|CRK|SMAD3|CAV1|PLAUR|CTNNB1|HMGB1|ANXA2|ADAM15|PTPRF|NCBP1|PPP2CA|HDAC2
GO:0050789	GO Biological Process	Regulation of biological process	269	11475	1.11e-25	1.98e-28	VAMP3|NGFR|NTN1|PSMD5|VCL|MAPK1|TIMP1|RAB3A|CADM4|PSMA2|TAX1BP3|EIF2AK2|NCK2|IGFBP2|PLEK|PFN2|RAP2A|EFNB2|THOC2|RRAS|TUBA4A|RAC2|ATP1B2|TSG101|RBM39|SNRPA1|LGALS3|GRSF1|KRAS|RRAS2|NAT10|STX6|LAMC1|SRSF1|SDCBP|SORL1|ADAM10|PSMA6|RAB11A|PSMB1|OGN|CAPZA1|EPB41L5|MCAM|BCHE|RAB10|PPAP2A|RAB7A|TNC|XPO5|SEMA3A|PTPN23|CDK6|SLIT1|PRPF6|IGF1R|CDH11|CDH13|CDH2|EIF4A3|PSMA5|CELSR2|CERS2|RPS27A|FTH1|NOTCH1|MT…
GO:0065008	GO Biological Process	Regulation of biological quality	145	4042	2.34e-22	7.47e-25	NGFR|NTN1|PSMD5|VCL|MAPK1|RAB3A|PSMA2|NCK2|PLEK|PFN2|EFNB2|RAC2|ATP1B2|KRAS|NAT10|LAMC1|SORL1|ADAM10|PSMA6|RAB11A|PSMB1|CAPZA1|RAB7A|SEMA3A|CDK6|SLIT1|IGF1R|CDH2|EIF4A3|PSMA5|CELSR2|RPS27A|FTH1|NOTCH1|FERMT3|GPM6A|DOCK1|UBASH3B|NPTN|PSMB4|ACE|S100B|ARPC2|ITGA2|NPM1|ARF6|JAM3|CRK|RPS9|ACHE|YWHAG|GLUL|HEG1|TLN1|STX4|EPHB3|SMAD3|PARVA|F3|RTN4|CAV1|PLAUR|RHOG|PTN|CTNNB1|HMGB1|ANXA2|THRAP3|DHCR7|PSMD1…
GO:0009889	GO Biological Process	Regulation of biosynthetic process	88	4210	0.0254	0.0021	NGFR|PSMD5|MAPK1|PSMA2|EIF2AK2|NCK2|PLEK|TSG101|KRAS|NAT10|PSMA6|PSMB1|CDK6|PRPF6|CDH13|EIF4A3|PSMA5|CELSR2|RPS27A|NOTCH1|MTA2|GEMIN5|FZD7|PSMB4|ITGA2|NPM1|CRK|PELP1|MAP2K1|PA2G4|RPS9|SMAD3|EIF5A|CAV1|RHOG|CTNNB1|HMGB1|THRAP3|SND1|DHCR7|PSMD12|PUS7|DNMT1|HLA-DRB1|MTOR|CD47|AGT|PTPRK|PSMA7|ASS1|YBX1|PSMB2|HDAC1|EIF6|NCBP1|ANXA1|EDNRB|HIST1H2AC|PRNP|DDX1|AKT2|SRSF2|ILK|RGN|KHSRP|SIRPA|AKAP12|RELN|G…
GO:0030193	GO Biological Process	Regulation of blood coagulation	9	80	0.00022	9.6e-06	PLEK|UBASH3B|F3|CAV1|PLAUR|ANXA2|EPHB2|CD9|ABAT
GO:0050878	GO Biological Process	Regulation of body fluid levels	33	509	1.23e-09	2.05e-11	VCL|MAPK1|PLEK|RAB11A|CAPZA1|CELSR2|FERMT3|DOCK1|UBASH3B|ITGA2|HEG1|TLN1|F3|CAV1|PLAUR|ANXA2|VPS45|VAV2|ADAMTS13|HDAC1|EPHB2|F10|EDNRB|CD9|PRCP|ABAT|ILK|GNA13|GPI|DDR1|HDAC2|ITGB3|ACTG1
GO:0060828	GO Biological Process	Regulation of canonical wnt signaling pathway	20	291	2.98e-06	8.91e-08	PSMD5|PSMA2|IGFBP2|PSMA6|PSMB1|CDH2|PSMA5|NOTCH1|FZD7|PSMB4|SMAD3|CAV1|CTNNB1|PSMD12|PSMA7|PSMB2|HDAC1|LRP4|ILK|PSMB3
GO:0009894	GO Biological Process	Regulation of catabolic process	38	1038	4.46e-05	1.75e-06	PSMD5|TIMP1|PSMA2|GRSF1|SDCBP|SORL1|PSMA6|PSMB1|RAB7A|PSMA5|RPS27A|PSMB4|NPM1|SF3B3|HGS|SMAD3|CAV1|HMGB1|ANXA2|THRAP3|PSMD12|MTOR|PSMA7|YBX1|PSMB2|EIF6|AKT2|RGN|KHSRP|SH3BP4|GPX1|DHX36|ADAM9|RPL23|HSPA8|VIM|PCID2|PSMB3
GO:0050790	GO Biological Process	Regulation of catalytic activity	96	2386	3.59e-16	2.43e-18	NGFR|MAPK1|TIMP1|RAB3A|TAX1BP3|EIF2AK2|NCK2|PLEK|PFN2|RAC2|ATP1B2|TSG101|LGALS3|KRAS|SORL1|IGF1R|RPS27A|NOTCH1|DOCK1|UBASH3B|CD109|ACE|ITGA2|NPM1|MAPRE2|CRK|ANTXR1|MAP2K1|YWHAG|HEG1|OXSR1|CSPG4|STX4|HGS|EPHB3|SMAD3|F3|EPHA3|CAV1|PLAUR|RHOG|PTN|MAP4K4|CTNNB1|HMGB1|ANXA2|MINK1|SCRIB|EPHB4|NF1|PLXNB1|HLA-DRB1|MTOR|AGT|KIF14|ADAR|DHCR24|VAV2|HDAC1|GSN|EPHB2|RCC2|ABI1|ANXA1|EDNRB|RSU1|PRNP|PKP4|AKT2|M…
GO:0050865	GO Biological Process	Regulation of cell activation	25	571	0.00016	6.72e-06	NCK2|IGFBP2|PLEK|EFNB2|RAC2|LGALS3|UBASH3B|STX4|CAV1|CTNNB1|HMGB1|SCRIB|HLA-DRB1|CD47|GSN|ANXA1|PRNP|CD9|ABAT|SIRPA|SLC39A10|HLA-DPA1|CD200|YES1|PCID2
GO:0030155	GO Biological Process	Regulation of cell adhesion	66	712	1.22e-27	1.91e-30	VCL|NCK2|IGFBP2|EFNB2|RRAS|RAC2|LGALS3|ADAM10|EPB41L5|TNC|PTPN23|CDK6|CDH13|CELSR2|NOTCH1|FERMT3|DOCK1|UBASH3B|FZD7|ARPC2|ITGA2|JAM3|CRK|STX4|EPHB3|SMAD3|EPHA3|CAV1|PLAUR|PTN|MAP4K4|HMGB1|MINK1|ADAM15|SCRIB|NF1|PLXNB1|HLA-DRB1|CD47|KIF14|ASS1|GSN|RCC2|NINJ1|ANXA1|RSU1|PODXL|PRNP|CD9|LAMA1|PKP4|MLLT4|PLXNA1|ABAT|ILK|SIRPA|HLA-DPA1|CYR61|LAMA2|PPP2CA|ADAM9|DDR1|LIMS1|GPR56|ACTG1|YES1
GO:0033628	GO Biological Process	Regulation of cell adhesion mediated by integrin	5	48	0.0178	0.0013	FERMT3|JAM3|CRK|PODXL|ADAM9
GO:0010646	GO Biological Process	Regulation of cell communication	122	3514	1.19e-16	7.66e-19	NGFR|NTN1|PSMD5|MAPK1|TIMP1|RAB3A|CADM4|PSMA2|TAX1BP3|EIF2AK2|NCK2|IGFBP2|PLEK|PFN2|RAP2A|RRAS|RAC2|TSG101|LGALS3|KRAS|SDCBP|SORL1|ADAM10|PSMA6|RAB11A|PSMB1|BCHE|RAB7A|SEMA3A|PTPN23|IGF1R|CDH11|CDH13|CDH2|EIF4A3|PSMA5|RPS27A|NOTCH1|MTA2|UBASH3B|FZD7|CD109|NPTN|PSMB4|S100B|ITGA2|ARF6|MAPRE2|CRK|MAP2K1|ACHE|YWHAG|GLUL|HEG1|CSPG4|STX4|HGS|SMAD3|F3|RTN4|CAV1|PLAUR|RHOG|PTN|MAP4K4|CTNNB1|HMGB1|DDX21|M…
GO:0051726	GO Biological Process	Regulation of cell cycle	52	1230	7.07e-09	1.36e-10	PSMD5|PSMA2|TUBA4A|TSG101|SDCBP|PSMA6|RAB11A|PSMB1|CDK6|PSMA5|NOTCH1|PSMB4|NPM1|MAP2K1|YWHAG|OXSR1|SMAD3|MAP4K4|CTNNB1|SND1|MINK1|PSMD12|SCRIB|MTOR|KIF14|PTPRK|PKN2|PSMA7|DHCR24|KIF20B|PSMB2|RCC2|CUL4A|ANXA1|PRNP|PKP4|AKT2|DYNLL1|ILK|DYNC1I2|PAFAH1B1|PRPF40A|TMEM67|PDCD6IP|THOC5|RPL23|PLRG1|HSPA8|CKAP5|BOP1|PCID2|PSMB3
GO:1902749	GO Biological Process	Regulation of cell cycle g2/m phase transition	20	215	3.56e-08	7.67e-10	PSMD5|PSMA2|TUBA4A|PSMA6|RAB11A|PSMB1|PSMA5|PSMB4|NPM1|YWHAG|PSMD12|KIF14|PSMA7|PSMB2|RCC2|DYNLL1|DYNC1I2|PAFAH1B1|CKAP5|PSMB3
GO:1901987	GO Biological Process	Regulation of cell cycle phase transition	25	452	3.81e-06	1.18e-07	PSMD5|PSMA2|TUBA4A|PSMA6|RAB11A|PSMB1|CDK6|PSMA5|PSMB4|NPM1|YWHAG|PSMD12|KIF14|PSMA7|PSMB2|RCC2|CUL4A|ANXA1|DYNLL1|DYNC1I2|PAFAH1B1|PLRG1|CKAP5|PCID2|PSMB3
GO:0010564	GO Biological Process	Regulation of cell cycle process	35	760	9.65e-07	2.67e-08	PSMD5|PSMA2|TUBA4A|PSMA6|RAB11A|PSMB1|CDK6|PSMA5|PSMB4|NPM1|YWHAG|CTNNB1|SND1|PSMD12|KIF14|PKN2|PSMA7|KIF20B|PSMB2|RCC2|CUL4A|ANXA1|PKP4|AKT2|DYNLL1|DYNC1I2|PAFAH1B1|PRPF40A|TMEM67|PDCD6IP|RPL23|PLRG1|CKAP5|PCID2|PSMB3
GO:0010941	GO Biological Process	Regulation of cell death	59	1696	3.45e-07	8.79e-09	NGFR|TIMP1|EIF2AK2|NCK2|EFNB2|LGALS3|KRAS|RRAS2|SORL1|ADAM10|IGF1R|RPS27A|NOTCH1|S100B|NPM1|PA2G4|YWHAG|STX4|SMAD3|F3|RTN4|CAV1|PLAUR|PTN|MAP4K4|CTNNB1|HMGB1|SCRIB|NF1|DNMT1|MTOR|AGT|KIF14|ADAR|DHCR24|VAV2|HDAC1|GSN|ANXA1|EDNRB|PRNP|AKT2|PTPRZ1|KRIT1|ILK|RGN|AKAP12|SLC39A10|CYR61|GNA13|GPX1|POR|CD200|HDAC2|SOD2|RNPS1|RSL1D1|TXNIP|PCID2
GO:0060284	GO Biological Process	Regulation of cell development	56	956	6.57e-15	5.47e-17	NGFR|NTN1|VCL|RAP2A|EFNB2|THOC2|ATP1B2|SORL1|ADAM10|RAB11A|SEMA3A|CDH2|CERS2|NOTCH1|DOCK1|NPTN|ARPC2|ARF6|CRK|MAP2K1|YWHAG|EPHB3|EPHA3|RTN4|PTN|DPYSL3|CTNNB1|PTPRS|NF1|PLXNB1|NLGN3|PTPRF|MTOR|AGT|KIF14|L1CAM|KIF20B|HDAC1|EPHB2|RCC2|EDNRB|LRP4|PTPRZ1|PLXNA1|ILK|PAFAH1B1|CTNNA2|RELN|DHX36|WDR36|WDR1|HDAC2|VIM|LIMS1|GPR56|SRGAP2
GO:0045595	GO Biological Process	Regulation of cell differentiation	95	1874	1.98e-22	6.16e-25	NGFR|NTN1|PSMD5|VCL|MAPK1|PSMA2|EIF2AK2|RAP2A|EFNB2|THOC2|RRAS|ATP1B2|LGALS3|KRAS|SDCBP|SORL1|ADAM10|PSMA6|RAB11A|PSMB1|SEMA3A|CDK6|CDH2|PSMA5|CERS2|NOTCH1|DOCK1|UBASH3B|FZD7|CD109|NPTN|PSMB4|S100B|ARPC2|ARF6|CRK|MAP2K1|PA2G4|YWHAG|EPHB3|SMAD3|EPHA3|RTN4|CAV1|PTN|DPYSL3|CTNNB1|HMGB1|PSMD12|PUS7|PTPRS|NF1|PLXNB1|NLGN3|DNMT1|PTPRF|HLA-DRB1|MTOR|AGT|KIF14|L1CAM|PSMA7|KIF20B|YBX1|PSMB2|HDAC1|EIF6|EPH…
GO:0051302	GO Biological Process	Regulation of cell division	10	197	0.019	0.0015	RAB11A|THBS4|PTN|KIF14|PKN2|KIF20B|YBX1|PKP4|PRPF40A|TXNIP
GO:0001558	GO Biological Process	Regulation of cell growth	22	423	4.64e-05	1.82e-06	NTN1|TSG101|SDCBP|ADAM10|RAB11A|SEMA3A|CRK|SMAD3|RTN4|ADAM15|PTPRS|MTOR|AGT|KIF14|L1CAM|NCBP1|ILK|PAFAH1B1|SH3BP4|PPP2CA|WDR36|DDR1
GO:1901888	GO Biological Process	Regulation of cell junction assembly	21	199	1.91e-09	3.33e-11	NTN1|VCL|EPB41L5|SLIT1|ACE|ARF6|EPHB3|SMAD3|EPHA3|CAV1|MAP4K4|PTPRS|NLGN3|MYO1C|AGT|EPHB2|RCC2|LPHN3|LIMS1|ACTG1|LRRC4B
GO:0022604	GO Biological Process	Regulation of cell morphogenesis	37	498	2.04e-12	2.31e-14	NGFR|NTN1|RAP2A|RAC2|ADAM10|RAB11A|SEMA3A|CDH2|DOCK1|S100B|ARPC2|CRK|MAP2K1|EPHB3|PARVA|RTN4|RHOG|PTN|PTPRS|PLXNB1|NLGN3|L1CAM|EPHB2|RCC2|ANXA1|LRP4|PLXNA1|ILK|PAFAH1B1|PARVB|PRPF40A|RELN|GNA13|DHX36|WDR36|WDR1|LIMS1
GO:0010769	GO Biological Process	Regulation of cell morphogenesis involved in differentiation	27	309	1.91e-10	2.87e-12	NGFR|NTN1|RAP2A|ADAM10|RAB11A|SEMA3A|CDH2|DOCK1|ARPC2|CRK|MAP2K1|EPHB3|RTN4|PTPRS|PLXNB1|NLGN3|L1CAM|EPHB2|RCC2|LRP4|PLXNA1|ILK|PAFAH1B1|RELN|DHX36|WDR36|LIMS1
GO:0042127	GO Biological Process	Regulation of cell population proliferation	100	1642	1.4e-29	1.64e-32	NGFR|NTN1|MAPK1|TIMP1|CADM4|TAX1BP3|EIF2AK2|NCK2|IGFBP2|EFNB2|RAC2|TSG101|LGALS3|KRAS|LAMC1|SDCBP|ADAM10|OGN|BCHE|PPAP2A|TNC|CDK6|IGF1R|CDH13|CDH2|CERS2|FTH1|NOTCH1|FZD7|CD109|ACE|S100B|ITGA2|NPM1|MAP2K1|RPS9|GLUL|PDS5B|STX4|HGS|SMAD3|F3|EIF5A|RTN4|CAV1|RHOG|THBS4|PTN|CTNNB1|HMGB1|ANXA2|DHCR7|SCRIB|NF1|PLXNB1|DNMT1|HLA-DRB1|NRP2|MTOR|CD47|AGT|KIF14|PTPRK|FABP7|S100A6|DHCR24|KIF20B|MARCKSL1|HDAC1|…
GO:0031344	GO Biological Process	Regulation of cell projection organization	49	696	9.51e-16	6.79e-18	NGFR|NTN1|PFN2|RAP2A|EFNB2|THOC2|RAC2|ATP1B2|ADAM10|RAB11A|SEMA3A|CDH2|CERS2|GPM6A|NPTN|ARPC2|ITGA2|ARF6|CRK|MAP2K1|EPHB3|EPHA3|RTN4|CAV1|RHOG|PTN|DPYSL3|PTPRS|PLXNB1|NLGN3|PTPRF|MTOR|AGT|L1CAM|EPHB2|RCC2|PODXL|LRP4|PRNP|PLXNA1|ILK|PAFAH1B1|CTNNA2|RELN|DHX36|WDR36|HDAC2|VIM|WASF2
GO:0008360	GO Biological Process	Regulation of cell shape	13	153	4.9e-05	1.93e-06	RAC2|S100B|CRK|PARVA|RHOG|PTN|PLXNB1|ANXA1|PLXNA1|PARVB|PRPF40A|GNA13|WDR1
GO:0008361	GO Biological Process	Regulation of cell size	12	183	0.001	5.38e-05	NTN1|PLEK|RAB11A|SEMA3A|RTN4|PTPRS|MTOR|L1CAM|VAV2|ILK|PAFAH1B1|WDR36
GO:0022407	GO Biological Process	Regulation of cell-cell adhesion	28	424	2.41e-08	5.03e-10	NCK2|IGFBP2|EFNB2|LGALS3|EPB41L5|PTPN23|CELSR2|NOTCH1|FERMT3|UBASH3B|EPHB3|CAV1|PLAUR|HMGB1|MINK1|SCRIB|HLA-DRB1|CD47|ASS1|ANXA1|PODXL|PRNP|CD9|MLLT4|ABAT|SIRPA|HLA-DPA1|YES1
GO:0001952	GO Biological Process	Regulation of cell-matrix adhesion	17	120	2.36e-09	4.15e-11	VCL|RRAS|EPB41L5|CDK6|CDH13|SMAD3|EPHA3|MAP4K4|MINK1|ADAM15|NF1|RCC2|NINJ1|ILK|DDR1|LIMS1|ACTG1
GO:0010810	GO Biological Process	Regulation of cell-substrate adhesion	26	212	5.28e-13	5.59e-15	VCL|RRAS|RAC2|EPB41L5|CDK6|CDH13|NOTCH1|DOCK1|FZD7|ARPC2|CRK|SMAD3|EPHA3|PTN|MAP4K4|MINK1|ADAM15|NF1|RCC2|NINJ1|RSU1|ILK|CYR61|DDR1|LIMS1|ACTG1
GO:0034248	GO Biological Process	Regulation of cellular amide metabolic process	24	456	1.46e-05	4.99e-07	MAPK1|EIF2AK2|NCK2|NAT10|SORL1|EIF4A3|GEMIN5|ITGA2|NPM1|PA2G4|RPS9|EIF5A|PUS7|MTOR|YBX1|EIF6|NCBP1|PRNP|DDX1|AKT2|KHSRP|CYR61|DHX36|VIM
GO:0033238	GO Biological Process	Regulation of cellular amine metabolic process	11	82	6.19e-06	1.98e-07	PSMD5|PSMA2|PSMA6|PSMB1|PSMA5|PSMB4|PSMD12|PSMA7|PSMB2|ABAT|PSMB3
GO:0006521	GO Biological Process	Regulation of cellular amino acid metabolic process	10	64	6.26e-06	2.01e-07	PSMD5|PSMA2|PSMA6|PSMB1|PSMA5|PSMB4|PSMD12|PSMA7|PSMB2|PSMB3
GO:0031326	GO Biological Process	Regulation of cellular biosynthetic process	85	4125	0.0409	0.0038	NGFR|PSMD5|MAPK1|PSMA2|EIF2AK2|NCK2|PLEK|TSG101|KRAS|NAT10|PSMA6|PSMB1|CDK6|PRPF6|CDH13|EIF4A3|PSMA5|CELSR2|RPS27A|NOTCH1|MTA2|GEMIN5|FZD7|PSMB4|ITGA2|NPM1|CRK|PELP1|MAP2K1|PA2G4|RPS9|SMAD3|EIF5A|CAV1|RHOG|CTNNB1|HMGB1|THRAP3|SND1|PSMD12|PUS7|DNMT1|HLA-DRB1|MTOR|CD47|AGT|PTPRK|PSMA7|ASS1|YBX1|PSMB2|HDAC1|EIF6|NCBP1|ANXA1|EDNRB|HIST1H2AC|PRNP|DDX1|AKT2|SRSF2|ILK|RGN|KHSRP|SIRPA|RELN|GNL3|CYR61|DHX…
GO:0031329	GO Biological Process	Regulation of cellular catabolic process	33	875	0.00012	4.87e-06	PSMD5|TIMP1|PSMA2|GRSF1|SDCBP|SORL1|PSMA6|PSMB1|PSMA5|RPS27A|PSMB4|NPM1|CAV1|HMGB1|ANXA2|THRAP3|PSMD12|MTOR|PSMA7|YBX1|PSMB2|AKT2|RGN|KHSRP|SH3BP4|GPX1|DHX36|ADAM9|RPL23|HSPA8|VIM|PCID2|PSMB3
GO:0044087	GO Biological Process	Regulation of cellular component biogenesis	57	971	3.19e-15	2.5e-17	NTN1|VCL|RAB3A|EIF2AK2|NCK2|PLEK|PFN2|RAC2|TSG101|LGALS3|SDCBP|SORL1|CAPZA1|EPB41L5|RAB7A|SLIT1|NOTCH1|GPM6A|ACE|ARPC2|NPM1|ARF6|JAM3|ANTXR1|HGS|EPHB3|SMAD3|EPHA3|CAV1|RHOG|MAP4K4|DPYSL3|HMGB1|PTPRS|NLGN3|DNMT1|MYO1C|MTOR|CD47|AGT|KIF14|GSN|EPHB2|RCC2|CUL4A|PODXL|CTNNA2|CYR61|PDCD6IP|LPHN3|HSPA8|CKAP5|TRMT112|LIMS1|ACTG1|LRRC4B|WASF2
GO:0051128	GO Biological Process	Regulation of cellular component organization	112	2402	2.52e-24	5.3e-27	NGFR|NTN1|VCL|MAPK1|RAB3A|EIF2AK2|NCK2|PLEK|PFN2|RAP2A|EFNB2|THOC2|RAC2|ATP1B2|TSG101|LGALS3|NAT10|SDCBP|SORL1|ADAM10|RAB11A|CAPZA1|EPB41L5|RAB7A|SEMA3A|PTPN23|SLIT1|IGF1R|CDH13|CDH2|CERS2|NOTCH1|GPM6A|NPTN|ACE|ARPC2|ITGA2|NPM1|ARF6|JAM3|MAPRE2|CRK|ANTXR1|MAP2K1|YWHAG|EPHB3|SMAD3|EIF5A|EPHA3|RTN4|CAV1|PLAUR|RHOG|PTN|MAP4K4|DPYSL3|CTNNB1|HMGB1|ANXA2|ADAM15|SCRIB|PTPRS|PLXNB1|NLGN3|DNMT1|MYO1C|PTPR…
GO:0032535	GO Biological Process	Regulation of cellular component size	23	383	3.2e-06	9.67e-08	NTN1|NCK2|PLEK|PFN2|RAB11A|CAPZA1|SEMA3A|ARPC2|ARF6|RTN4|PTPRS|MYO1C|MTOR|L1CAM|RAB3B|VAV2|GSN|ILK|PAFAH1B1|CTNNA2|WDR36|WDR1|WASF2
GO:0010565	GO Biological Process	Regulation of cellular ketone metabolic process	16	190	4.47e-06	1.41e-07	PSMD5|PSMA2|PSMA6|PSMB1|PSMA5|PSMB4|CAV1|PSMD12|MTOR|PSMA7|PSMB2|EIF6|ANXA1|AKT2|RGN|PSMB3
GO:0060341	GO Biological Process	Regulation of cellular localization	52	1027	1.65e-11	2.14e-13	NGFR|MAPK1|RAB3A|TAX1BP3|PFN2|EFNB2|THOC2|RAC2|TSG101|LGALS3|STX6|SORL1|ADAM10|RAB11A|XPO5|PTPN23|CDH2|UBASH3B|NPTN|ARF6|MAP2K1|STX8|YWHAG|GLUL|STX4|SMAD3|EPHA3|RTN4|CAV1|RHOG|PTN|CTNNB1|ANXA2|SCRIB|NF1|NLGN3|MYO1C|HLA-DRB1|STX7|RAB3B|KIF20B|GSN|EPHB2|LRP4|PRNP|AKT2|GNL3|DHX36|WDR1|ITGB3|RER1|PLCD3
GO:0031323	GO Biological Process	Regulation of cellular metabolic process	153	6239	4.04e-09	7.42e-11	VAMP3|NGFR|PSMD5|MAPK1|TIMP1|CADM4|PSMA2|EIF2AK2|NCK2|PLEK|PFN2|RAP2A|EFNB2|RRAS|RAC2|TSG101|RBM39|LGALS3|GRSF1|KRAS|NAT10|SRSF1|SDCBP|SORL1|PSMA6|PSMB1|SEMA3A|CDK6|PRPF6|IGF1R|CDH13|CDH2|EIF4A3|PSMA5|CELSR2|RPS27A|NOTCH1|MTA2|UBASH3B|GEMIN5|FZD7|CD109|NPTN|PSMB4|ACE|ITGA2|NPM1|CRK|PELP1|ANTXR1|MAP2K1|PA2G4|RPS9|ACHE|YWHAG|HEG1|OXSR1|CSPG4|HGS|EPHB3|SMAD3|F3|EIF5A|EPHA3|CAV1|PLAUR|RHOG|THBS4|PTN|…
GO:0050794	GO Biological Process	Regulation of cellular process	260	10932	3.55e-24	8.02e-27	VAMP3|NGFR|NTN1|PSMD5|VCL|MAPK1|TIMP1|RAB3A|CADM4|PSMA2|TAX1BP3|EIF2AK2|NCK2|IGFBP2|PLEK|PFN2|RAP2A|EFNB2|THOC2|RRAS|TUBA4A|RAC2|ATP1B2|TSG101|RBM39|SNRPA1|LGALS3|GRSF1|KRAS|RRAS2|NAT10|STX6|LAMC1|SRSF1|SDCBP|SORL1|ADAM10|PSMA6|RAB11A|PSMB1|OGN|CAPZA1|EPB41L5|MCAM|BCHE|RAB10|PPAP2A|RAB7A|TNC|XPO5|SEMA3A|PTPN23|CDK6|SLIT1|PRPF6|IGF1R|CDH11|CDH13|CDH2|EIF4A3|PSMA5|CELSR2|CERS2|RPS27A|FTH1|NOTCH1|MT…
GO:1903827	GO Biological Process	Regulation of cellular protein localization	39	568	3.97e-12	4.69e-14	NGFR|MAPK1|TAX1BP3|EFNB2|THOC2|RAC2|TSG101|LGALS3|STX6|SORL1|ADAM10|RAB11A|XPO5|CDH2|NPTN|ARF6|STX8|YWHAG|GLUL|STX4|SMAD3|EPHA3|RTN4|RHOG|PTN|CTNNB1|SCRIB|NF1|MYO1C|STX7|KIF20B|GSN|EPHB2|LRP4|PRNP|AKT2|GNL3|ITGB3|RER1
GO:0032268	GO Biological Process	Regulation of cellular protein metabolic process	94	2693	3.48e-12	4.09e-14	NGFR|MAPK1|TIMP1|CADM4|EIF2AK2|NCK2|PFN2|RAP2A|RRAS|RAC2|TSG101|LGALS3|KRAS|NAT10|SDCBP|SORL1|SEMA3A|IGF1R|CDH2|EIF4A3|RPS27A|NOTCH1|UBASH3B|GEMIN5|FZD7|CD109|NPTN|ACE|ITGA2|NPM1|CRK|ANTXR1|MAP2K1|PA2G4|RPS9|YWHAG|HEG1|OXSR1|CSPG4|HGS|SMAD3|F3|EIF5A|CAV1|PLAUR|THBS4|PTN|MAP4K4|CTNNB1|HMGB1|ANXA2|MINK1|PUS7|NF1|DNMT1|HLA-DRB1|MTOR|AGT|KIF14|ADAR|DHCR24|YBX1|GSN|EIF6|EPHB2|NCBP1|ABI1|EDNRB|LRP4|PRN…
GO:0090287	GO Biological Process	Regulation of cellular response to growth factor stimulus	19	280	6.95e-06	2.27e-07	NGFR|CADM4|SDCBP|SORL1|RPS27A|NOTCH1|CD109|NPTN|HGS|SMAD3|CAV1|CTNNB1|MYO1C|AGT|SLC9A6|ILK|CYR61|CD63|ITGB3
GO:0080135	GO Biological Process	Regulation of cellular response to stress	32	739	1.21e-05	4.11e-07	MAPK1|EIF2AK2|NCK2|RAP2A|KRAS|SDCBP|SEMA3A|CDK6|IGF1R|CERS2|FZD7|NPM1|MAP2K1|CAV1|PTN|MAP4K4|CTNNB1|HMGB1|MINK1|PTPRS|PTPRF|MTOR|YBX1|CUL4A|RGN|PAFAH1B1|SIRPA|GPX1|THOC5|HSPA8|SOD2|RSL1D1
GO:0050920	GO Biological Process	Regulation of chemotaxis	16	223	2.81e-05	1.04e-06	MAPK1|EFNB2|RAC2|ADAM10|SEMA3A|CDH13|NOTCH1|ITGA2|JAM3|OXSR1|STX4|SMAD3|F3|THBS4|PTN|HMGB1
GO:2000116	GO Biological Process	Regulation of cysteine-type endopeptidase activity	11	240	0.0233	0.0019	NGFR|SMAD3|F3|PLAUR|HMGB1|DHCR24|GSN|CYR61|GPX1|POR|PCID2
GO:0043281	GO Biological Process	Regulation of cysteine-type endopeptidase activity involved in apoptotic process	10	216	0.0321	0.0028	NGFR|SMAD3|F3|PLAUR|HMGB1|DHCR24|GSN|CYR61|GPX1|POR
GO:2001267	GO Biological Process	Regulation of cysteine-type endopeptidase activity involved in apoptotic signaling pathway	3	17	0.0379	0.0034	SMAD3|PLAUR|GSN
GO:0001817	GO Biological Process	Regulation of cytokine production	23	742	0.0233	0.0019	EIF2AK2|SORL1|NPTN|HEG1|SMAD3|RTN4|CTNNB1|HMGB1|DDX21|SCRIB|PTPRS|HLA-DRB1|CD47|AGT|ANXA1|PRNP|DDX1|SIRPA|AKAP12|HLA-DPA1|DHX36|CD200|HDAC2
GO:0032465	GO Biological Process	Regulation of cytokinesis	6	89	0.0384	0.0036	RAB11A|KIF14|PKN2|KIF20B|PKP4|PRPF40A
GO:1903649	GO Biological Process	Regulation of cytoplasmic transport	4	27	0.017	0.0013	MAPK1|SORL1|PTPN23|MAP2K1
GO:0051493	GO Biological Process	Regulation of cytoskeleton organization	30	546	2.83e-07	6.94e-09	MAPK1|NCK2|PLEK|PFN2|RAC2|CAPZA1|ARPC2|NPM1|ARF6|JAM3|MAPRE2|CRK|SMAD3|EPHA3|RHOG|CTNNB1|PLXNB1|MYO1C|MTOR|CD47|GSN|ILK|PAFAH1B1|CTNNA2|TMEM67|PDCD6IP|WDR1|CKAP5|ACTG1|WASF2
GO:0031347	GO Biological Process	Regulation of defense response	25	674	0.0017	9.31e-05	PSMD5|PSMA2|KRAS|PSMA6|PSMB1|PSMA5|PSMB4|ITGA2|CRK|ZYX|SMAD3|HMGB1|PSMD12|HLA-DRB1|CD47|AGT|ADAR|PSMA7|PSMB2|ANXA1|EDNRB|SIRPA|PVR|GPX1|PSMB3
GO:0050773	GO Biological Process	Regulation of dendrite development	13	156	5.89e-05	2.36e-06	RAP2A|ADAM10|ARF6|CRK|PTN|PTPRS|NLGN3|MTOR|ILK|PAFAH1B1|RELN|DHX36|HDAC2
GO:0048814	GO Biological Process	Regulation of dendrite morphogenesis	7	95	0.0144	0.001	RAP2A|ADAM10|NLGN3|ILK|PAFAH1B1|RELN|DHX36
GO:0060998	GO Biological Process	Regulation of dendritic spine development	9	78	0.00018	7.95e-06	ADAM10|ARF6|PTPRS|NLGN3|MTOR|PAFAH1B1|RELN|DHX36|HDAC2
GO:0061001	GO Biological Process	Regulation of dendritic spine morphogenesis	5	48	0.0178	0.0013	ADAM10|NLGN3|PAFAH1B1|RELN|DHX36
GO:0048638	GO Biological Process	Regulation of developmental growth	13	333	0.0337	0.003	NTN1|MAPK1|RAB11A|SEMA3A|NOTCH1|RTN4|PTPRS|MTOR|L1CAM|ILK|PAFAH1B1|POR|WDR36
GO:0050793	GO Biological Process	Regulation of developmental process	120	2648	1.79e-25	3.49e-28	NGFR|NTN1|PSMD5|VCL|MAPK1|TIMP1|PSMA2|EIF2AK2|RAP2A|EFNB2|THOC2|RRAS|RAC2|ATP1B2|LGALS3|KRAS|SDCBP|SORL1|ADAM10|PSMA6|RAB11A|PSMB1|SEMA3A|CDK6|SLIT1|CDH2|PSMA5|CELSR2|CERS2|NOTCH1|DOCK1|UBASH3B|FZD7|CD109|NPTN|PSMB4|ACE|S100B|ARPC2|ARF6|CRK|MAP2K1|PA2G4|YWHAG|GLUL|HGS|EPHB3|SMAD3|PARVA|F3|EPHA3|RTN4|CAV1|RHOG|THBS4|PTN|DPYSL3|CTNNB1|HMGB1|ANXA2|PSMD12|PUS7|PTPRS|NF1|PLXNB1|NLGN3|DNMT1|PTPRF|HLA-D…
GO:2000641	GO Biological Process	Regulation of early endosome to late endosome transport	3	19	0.0472	0.0045	MAPK1|PTPN23|MAP2K1
GO:0030100	GO Biological Process	Regulation of endocytosis	13	205	0.00074	3.67e-05	EFNB2|TSG101|LGALS3|SDCBP|CDH13|ITGA2|ARF6|EPHA3|CAV1|ANXA2|SCRIB|CD63|ITGB3
GO:0052548	GO Biological Process	Regulation of endopeptidase activity	18	418	0.0028	0.00016	NGFR|TIMP1|SORL1|CD109|SMAD3|F3|PLAUR|HMGB1|ANXA2|AGT|DHCR24|HDAC1|GSN|PRNP|CYR61|GPX1|POR|PCID2
GO:0010594	GO Biological Process	Regulation of endothelial cell migration	13	164	9.57e-05	3.94e-06	RRAS|NOTCH1|GLUL|PTN|HMGB1|NF1|NRP2|AGT|ANXA1|PRCP|KRIT1|GPI|ITGB3
GO:0001936	GO Biological Process	Regulation of endothelial cell proliferation	11	134	0.00034	1.61e-05	NGFR|CDH13|F3|CAV1|THBS4|HMGB1|NF1|NRP2|MTOR|KRIT1|ITGB3
GO:0042058	GO Biological Process	Regulation of epidermal growth factor receptor signaling pathway	7	87	0.0094	0.00064	NCK2|TSG101|RAB7A|CDH13|HGS|PLAUR|AGT
GO:0010632	GO Biological Process	Regulation of epithelial cell migration	26	227	2.11e-12	2.43e-14	PFN2|RRAS|RAB11A|EPB41L5|SEMA3A|PTPN23|NOTCH1|DOCK1|ITGA2|ARF6|MAPRE2|GLUL|RTN4|PTN|MAP4K4|HMGB1|NF1|NRP2|MTOR|AGT|ANXA1|PRCP|KRIT1|GPI|ADAM9|ITGB3
GO:0050678	GO Biological Process	Regulation of epithelial cell proliferation	26	339	5.77e-09	1.08e-10	NGFR|EFNB2|LAMC1|CDK6|CDH13|NOTCH1|FZD7|CD109|GLUL|SMAD3|F3|RTN4|CAV1|THBS4|PTN|CTNNB1|HMGB1|NF1|NRP2|MTOR|PTPRK|EDNRB|KRIT1|RGN|GPX1|ITGB3
GO:0010717	GO Biological Process	Regulation of epithelial to mesenchymal transition	8	90	0.0024	0.00014	SDCBP|NOTCH1|SMAD3|EPHA3|CTNNB1|MTOR|PPP2CA|HDAC2
GO:1901184	GO Biological Process	Regulation of erbb signaling pathway	8	94	0.0031	0.00018	NCK2|TSG101|RAB7A|CDH13|HGS|RTN4|PLAUR|AGT
GO:0070201	GO Biological Process	Regulation of establishment of protein localization	29	642	1.84e-05	6.56e-07	MAPK1|EFNB2|THOC2|RAC2|TSG101|SORL1|RAB11A|EPB41L5|XPO5|PTPN23|ARF6|ACHE|YWHAG|GLUL|STX4|SMAD3|SCRIB|NF1|MYO1C|HLA-DRB1|KIF20B|PRNP|AKT2|ABAT|GPI|ADAM9|CD200|HSPA8|ITGB3
GO:0017157	GO Biological Process	Regulation of exocytosis	13	222	0.0015	7.92e-05	RAB3A|PFN2|RAC2|TSG101|SDCBP|RAB10|RAB7A|NOTCH1|STX4|HGS|RAB3B|ANXA1|PDCD6IP
GO:1903551	GO Biological Process	Regulation of extracellular exosome assembly	3	6	0.0046	0.00029	TSG101|SDCBP|PDCD6IP
GO:1901201	GO Biological Process	Regulation of extracellular matrix assembly	4	14	0.0025	0.00014	NOTCH1|ANTXR1|SMAD3|AGT
GO:1903053	GO Biological Process	Regulation of extracellular matrix organization	5	41	0.0102	0.00069	NOTCH1|ANTXR1|SMAD3|AGT|DDR1
GO:0048145	GO Biological Process	Regulation of fibroblast proliferation	8	83	0.0015	8.28e-05	NGFR|CDK6|FTH1|CTNNB1|ANXA2|NF1|AGT|S100A6
GO:0051893	GO Biological Process	Regulation of focal adhesion assembly	8	63	0.00029	1.35e-05	VCL|EPB41L5|SMAD3|EPHA3|MAP4K4|RCC2|LIMS1|ACTG1
GO:0010389	GO Biological Process	Regulation of g2/m transition of mitotic cell cycle	19	198	5.72e-08	1.28e-09	PSMD5|PSMA2|TUBA4A|PSMA6|RAB11A|PSMB1|PSMA5|PSMB4|YWHAG|PSMD12|KIF14|PSMA7|PSMB2|RCC2|DYNLL1|DYNC1I2|PAFAH1B1|CKAP5|PSMB3
GO:1903596	GO Biological Process	Regulation of gap junction assembly	3	5	0.0032	0.00019	ACE|CAV1|AGT
GO:0010468	GO Biological Process	Regulation of gene expression	119	4813	1.35e-06	3.76e-08	NGFR|PSMD5|MAPK1|PSMA2|EIF2AK2|NCK2|THOC2|TSG101|RBM39|GRSF1|KRAS|NAT10|SRSF1|SORL1|PSMA6|PSMB1|EPB41L5|TNC|XPO5|CDK6|PRPF6|CDH13|EIF4A3|PSMA5|CELSR2|RPS27A|NOTCH1|MTA2|GEMIN5|FZD7|NPTN|PSMB4|ACE|ITGA2|NPM1|CRK|PELP1|MAP2K1|PA2G4|RPS9|HEG1|HGS|SMAD3|F3|SF3B1|EIF5A|RTN4|CAV1|RHOG|CTNNB1|HMGB1|RPS21|DDX21|THRAP3|SND1|PSMD12|PUS7|SCRIB|PTPRS|NF1|DNMT1|MYO1C|HLA-DRB1|MTOR|CD47|AGT|PTPRK|ADAR|PSMA7|YB…
GO:0060251	GO Biological Process	Regulation of glial cell proliferation	4	30	0.0224	0.0018	CERS2|NOTCH1|PTN|MTOR
GO:0014013	GO Biological Process	Regulation of gliogenesis	12	119	2.49e-05	9.19e-07	ATP1B2|CDH2|CERS2|NOTCH1|PTN|CTNNB1|NF1|MTOR|HDAC1|PTPRZ1|WDR1|HDAC2
GO:1900449	GO Biological Process	Regulation of glutamate receptor signaling pathway	5	63	0.0424	0.004	MINK1|NLGN3|EPHB2|PRNP|RELN
GO:0090170	GO Biological Process	Regulation of golgi inheritance	2	4	0.0379	0.0034	MAPK1|MAP2K1
GO:0040008	GO Biological Process	Regulation of growth	26	676	0.00076	3.78e-05	NTN1|MAPK1|IGFBP2|TSG101|SDCBP|ADAM10|RAB11A|SEMA3A|NOTCH1|CRK|SMAD3|RTN4|ADAM15|PTPRS|MTOR|AGT|KIF14|L1CAM|NCBP1|ILK|PAFAH1B1|SH3BP4|PPP2CA|POR|WDR36|DDR1
GO:0043087	GO Biological Process	Regulation of gtpase activity	24	480	3.17e-05	1.19e-06	TAX1BP3|DOCK1|MAPRE2|CRK|EPHB3|EPHA3|RHOG|MAP4K4|SCRIB|NF1|PLXNB1|MTOR|VAV2|RCC2|RSU1|PKP4|AKT2|MLLT4|PLXNA1|RGN|PAFAH1B1|SH3BP4|LIMS1|SRGAP2
GO:1901532	GO Biological Process	Regulation of hematopoietic progenitor cell differentiation	15	87	2.84e-09	5.04e-11	PSMD5|PSMA2|EIF2AK2|PSMA6|PSMB1|CDK6|PSMA5|NOTCH1|PSMB4|PSMD12|PUS7|PSMA7|PSMB2|DHX36|PSMB3
GO:1902036	GO Biological Process	Regulation of hematopoietic stem cell differentiation	13	74	3.76e-08	8.14e-10	PSMD5|PSMA2|EIF2AK2|PSMA6|PSMB1|CDK6|PSMA5|PSMB4|PSMD12|PUS7|PSMA7|PSMB2|PSMB3
GO:1903706	GO Biological Process	Regulation of hemopoiesis	29	493	1.26e-07	2.97e-09	PSMD5|PSMA2|EIF2AK2|LGALS3|PSMA6|PSMB1|CDK6|PSMA5|NOTCH1|UBASH3B|PSMB4|ACE|PTN|CTNNB1|HMGB1|PSMD12|PUS7|NF1|HLA-DRB1|MTOR|PSMA7|PSMB2|HDAC1|EIF6|CUL4A|ANXA1|DHX36|PCID2|PSMB3
GO:0034110	GO Biological Process	Regulation of homotypic cell-cell adhesion	4	29	0.0204	0.0016	UBASH3B|PLAUR|CD9|ABAT
GO:0051336	GO Biological Process	Regulation of hydrolase activity	59	1284	1.65e-11	2.13e-13	NGFR|TIMP1|RAB3A|TAX1BP3|EIF2AK2|PLEK|PFN2|ATP1B2|LGALS3|SORL1|DOCK1|CD109|ITGA2|NPM1|MAPRE2|CRK|ANTXR1|EPHB3|SMAD3|F3|EPHA3|CAV1|PLAUR|RHOG|PTN|MAP4K4|HMGB1|ANXA2|SCRIB|NF1|PLXNB1|MTOR|AGT|DHCR24|VAV2|HDAC1|GSN|RCC2|ANXA1|RSU1|PRNP|PKP4|AKT2|MLLT4|DYNLL1|PLXNA1|DYNC1I2|RGN|PAFAH1B1|SLC39A10|SH3BP4|CYR61|GNA13|GPX1|POR|LIMS1|SRGAP2|FARP1|PCID2
GO:0050776	GO Biological Process	Regulation of immune response	42	896	2.65e-08	5.59e-10	PSMD5|MAPK1|PSMA2|RAC2|LGALS3|KRAS|PSMA6|PSMB1|PSMA5|DOCK1|PSMB4|ARPC2|CRK|STX4|SMAD3|RTN4|HMGB1|DDX21|PSMD12|MYO1C|HLA-DRB1|CD47|STX7|ADAR|PSMA7|VAV2|PSMB2|ABI1|ANXA1|PRNP|CD99|DDX1|SLC39A10|HLA-DPA1|PVR|GPX1|DHX36|CD200|ACTG1|YES1|WASF2|PSMB3
GO:0002682	GO Biological Process	Regulation of immune system process	72	1514	4.96e-15	4.09e-17	PSMD5|MAPK1|PSMA2|EIF2AK2|NCK2|IGFBP2|EFNB2|RAC2|LGALS3|KRAS|ADAM10|PSMA6|PSMB1|CDK6|PSMA5|NOTCH1|DOCK1|UBASH3B|PSMB4|ACE|ARPC2|ITGA2|JAM3|CRK|OXSR1|STX4|SMAD3|RTN4|CAV1|RHOG|THBS4|PTN|CTNNB1|HMGB1|DDX21|PSMD12|PUS7|SCRIB|NF1|MYO1C|HLA-DRB1|MTOR|CD47|STX7|ADAR|PSMA7|VAV2|PSMB2|HDAC1|GSN|EIF6|CUL4A|ABI1|ANXA1|PRNP|CD99|DDX1|CD9|SIRPA|SLC39A10|HLA-DPA1|PVR|GPI|GPX1|DHX36|CD200|ACTG1|YES1|PCID2|CD99…
GO:0045088	GO Biological Process	Regulation of innate immune response	15	301	0.0022	0.00013	PSMD5|PSMA2|KRAS|PSMA6|PSMB1|PSMA5|PSMB4|CRK|HMGB1|PSMD12|ADAR|PSMA7|PSMB2|PVR|PSMB3
GO:0033623	GO Biological Process	Regulation of integrin activation	3	15	0.0292	0.0025	PLEK|JAM3|KIF14
GO:2001044	GO Biological Process	Regulation of integrin-mediated signaling pathway	3	15	0.0292	0.0025	TIMP1|LIMS1|CD63
GO:0032649	GO Biological Process	Regulation of interferon-gamma production	7	106	0.0231	0.0019	HMGB1|SCRIB|HLA-DRB1|CD47|PRNP|SIRPA|HLA-DPA1
GO:0033157	GO Biological Process	Regulation of intracellular protein transport	12	268	0.0188	0.0014	MAPK1|THOC2|RAC2|SORL1|XPO5|YWHAG|SMAD3|NF1|MYO1C|KIF20B|PRNP|AKT2
GO:1902531	GO Biological Process	Regulation of intracellular signal transduction	71	1807	5.29e-11	7.41e-13	MAPK1|CADM4|EIF2AK2|NCK2|PLEK|RAP2A|RRAS|RAC2|TSG101|KRAS|SDCBP|SORL1|SEMA3A|IGF1R|CDH13|CDH2|RPS27A|NOTCH1|MTA2|FZD7|NPTN|S100B|ARF6|MAPRE2|CRK|MAP2K1|HEG1|CSPG4|HGS|F3|RTN4|CAV1|PLAUR|RHOG|MAP4K4|CTNNB1|HMGB1|DDX21|MINK1|NF1|PLXNB1|HLA-DRB1|MTOR|AGT|KIF14|VAV2|HDAC1|EPHB2|F10|PRNP|DDX1|ILK|RGN|PAFAH1B1|SIRPA|AKAP12|SH3BP4|RELN|CYR61|GNA13|GPX1|DHX36|PPP2CA|ADAM9|RPL23|HDAC2|LIMS1|SOD2|BOP1|GPR5…
GO:0032386	GO Biological Process	Regulation of intracellular transport	15	360	0.0113	0.00078	MAPK1|THOC2|RAC2|SORL1|XPO5|PTPN23|MAP2K1|YWHAG|SMAD3|ANXA2|NF1|MYO1C|KIF20B|PRNP|AKT2
GO:0043269	GO Biological Process	Regulation of ion transport	21	696	0.042	0.004	RAB3A|ATP1B2|LGALS3|UBASH3B|OXSR1|CAV1|CTNNB1|MINK1|NLGN3|MTOR|AGT|RAB3B|EPHB2|PRNP|AKT2|ABAT|RGN|RELN|WDR1|CD63|ITGB3
GO:0046328	GO Biological Process	Regulation of jnk cascade	10	183	0.0124	0.00087	RAP2A|SDCBP|SEMA3A|IGF1R|FZD7|MAP4K4|HMGB1|MINK1|PAFAH1B1|SIRPA
GO:0043549	GO Biological Process	Regulation of kinase activity	43	918	1.74e-08	3.47e-10	MAPK1|EIF2AK2|NCK2|RAC2|TSG101|KRAS|SORL1|IGF1R|RPS27A|UBASH3B|ACE|NPM1|CRK|MAP2K1|YWHAG|HEG1|OXSR1|CSPG4|HGS|EPHB3|EPHA3|CAV1|MAP4K4|MINK1|EPHB4|NF1|HLA-DRB1|MTOR|AGT|KIF14|ADAR|VAV2|EPHB2|ABI1|PRNP|ILK|RGN|RELN|CYR61|PPP2CA|ADAM9|DDR1|ITGB3
GO:0002694	GO Biological Process	Regulation of leukocyte activation	21	530	0.0025	0.00014	NCK2|IGFBP2|EFNB2|RAC2|LGALS3|STX4|CAV1|CTNNB1|HMGB1|SCRIB|HLA-DRB1|CD47|GSN|ANXA1|PRNP|SIRPA|SLC39A10|HLA-DPA1|CD200|YES1|PCID2
GO:1903037	GO Biological Process	Regulation of leukocyte cell-cell adhesion	15	315	0.0034	0.00021	NCK2|IGFBP2|EFNB2|LGALS3|CAV1|HMGB1|SCRIB|HLA-DRB1|CD47|ASS1|ANXA1|PRNP|SIRPA|HLA-DPA1|YES1
GO:0002688	GO Biological Process	Regulation of leukocyte chemotaxis	8	124	0.0144	0.001	MAPK1|RAC2|ADAM10|JAM3|OXSR1|THBS4|PTN|HMGB1
GO:0002685	GO Biological Process	Regulation of leukocyte migration	18	209	6.21e-07	1.67e-08	MAPK1|RAC2|LGALS3|ADAM10|ITGA2|JAM3|CRK|OXSR1|RTN4|RHOG|THBS4|PTN|HMGB1|ANXA1|CD99|CD9|CD200|CD99L2
GO:0070663	GO Biological Process	Regulation of leukocyte proliferation	13	237	0.0025	0.00015	MAPK1|NCK2|IGFBP2|RAC2|LGALS3|CTNNB1|HMGB1|SCRIB|HLA-DRB1|ANXA1|PRNP|SLC39A10|HLA-DPA1
GO:0032879	GO Biological Process	Regulation of localization	135	2740	5.18e-33	2.82e-36	VAMP3|NGFR|NTN1|VCL|MAPK1|TIMP1|RAB3A|CADM4|TAX1BP3|PFN2|RAP2A|EFNB2|THOC2|RRAS|RAC2|ATP1B2|TSG101|LGALS3|RRAS2|STX6|SDCBP|SORL1|ADAM10|RAB11A|EPB41L5|MCAM|RAB10|RAB7A|XPO5|SEMA3A|PTPN23|CDK6|IGF1R|CDH13|CDH2|CELSR2|CERS2|NOTCH1|MTA2|FERMT3|DOCK1|UBASH3B|NPTN|ACE|ITGA2|ARF6|JAM3|MAPRE2|CRK|MAP2K1|ACHE|STX8|YWHAG|GLUL|OXSR1|STX4|HGS|SMAD3|F3|EPHA3|RTN4|CAV1|RHOG|THBS4|PTN|MAP4K4|DPYSL3|CTNNB1|HMGB…
GO:0040012	GO Biological Process	Regulation of locomotion	90	969	1.2e-38	2.81e-42	NTN1|VCL|MAPK1|TIMP1|CADM4|PFN2|RAP2A|EFNB2|RRAS|RAC2|ATP1B2|LGALS3|RRAS2|SDCBP|SORL1|ADAM10|RAB11A|EPB41L5|MCAM|SEMA3A|PTPN23|CDK6|IGF1R|CDH13|CERS2|NOTCH1|MTA2|FERMT3|DOCK1|ACE|ITGA2|ARF6|JAM3|MAPRE2|CRK|GLUL|OXSR1|STX4|SMAD3|F3|RTN4|CAV1|RHOG|THBS4|PTN|MAP4K4|DPYSL3|HMGB1|MINK1|ADAM15|NF1|PLXNB1|MYO1C|NRP2|MTOR|AGT|KIF14|PTPRK|PKN2|KIF20B|RCC2|F10|ANXA1|PODXL|CD99|CD9|LAMA1|AKT2|MLLT4|PRCP|PLX…
GO:0048169	GO Biological Process	Regulation of long-term neuronal synaptic plasticity	6	24	0.00013	5.62e-06	KRAS|RAB11A|NPTN|NF1|AGT|EPHB2
GO:1900271	GO Biological Process	Regulation of long-term synaptic potentiation	7	47	0.00039	1.86e-05	NPTN|PTN|NF1|NLGN3|EPHB2|PRNP|RELN
GO:0051249	GO Biological Process	Regulation of lymphocyte activation	19	445	0.0021	0.00012	NCK2|IGFBP2|EFNB2|RAC2|LGALS3|CAV1|CTNNB1|HMGB1|SCRIB|HLA-DRB1|CD47|GSN|ANXA1|PRNP|SIRPA|SLC39A10|HLA-DPA1|YES1|PCID2
GO:0050670	GO Biological Process	Regulation of lymphocyte proliferation	12	218	0.0041	0.00026	NCK2|IGFBP2|RAC2|LGALS3|CTNNB1|HMGB1|SCRIB|HLA-DRB1|ANXA1|PRNP|SLC39A10|HLA-DPA1
GO:0060255	GO Biological Process	Regulation of macromolecule metabolic process	161	6407	9.39e-11	1.37e-12	VAMP3|NGFR|PSMD5|MAPK1|TIMP1|CADM4|PSMA2|EIF2AK2|NCK2|PFN2|RAP2A|EFNB2|THOC2|RRAS|RAC2|TSG101|RBM39|LGALS3|GRSF1|KRAS|NAT10|SRSF1|SDCBP|SORL1|PSMA6|PSMB1|EPB41L5|RAB7A|TNC|XPO5|SEMA3A|CDK6|PRPF6|IGF1R|CDH13|CDH2|EIF4A3|PSMA5|CELSR2|RPS27A|NOTCH1|MTA2|UBASH3B|GEMIN5|FZD7|CD109|NPTN|PSMB4|ACE|ITGA2|NPM1|CRK|PELP1|ANTXR1|MAP2K1|PA2G4|RPS9|ACHE|SF3B3|YWHAG|HEG1|OXSR1|CSPG4|HGS|SMAD3|F3|SF3B1|EIF5A|RT…
GO:0043405	GO Biological Process	Regulation of map kinase activity	18	342	0.0003	1.38e-05	MAPK1|EIF2AK2|TSG101|KRAS|SORL1|IGF1R|RPS27A|CRK|MAP2K1|CSPG4|HGS|CAV1|NF1|AGT|EPHB2|ILK|PPP2CA|ADAM9
GO:0043408	GO Biological Process	Regulation of mapk cascade	35	725	3.4e-07	8.62e-09	MAPK1|EIF2AK2|RAP2A|RRAS|TSG101|KRAS|SDCBP|SORL1|SEMA3A|IGF1R|CDH2|RPS27A|NOTCH1|FZD7|NPTN|CRK|MAP2K1|CSPG4|HGS|CAV1|MAP4K4|CTNNB1|HMGB1|MINK1|NF1|HLA-DRB1|AGT|EPHB2|ILK|PAFAH1B1|SIRPA|AKAP12|CYR61|PPP2CA|ADAM9
GO:0019222	GO Biological Process	Regulation of metabolic process	175	6948	2.06e-12	2.35e-14	VAMP3|NGFR|PSMD5|MAPK1|TIMP1|CADM4|PSMA2|EIF2AK2|NCK2|PLEK|PFN2|RAP2A|EFNB2|THOC2|RRAS|RAC2|TSG101|RBM39|LGALS3|GRSF1|KRAS|NAT10|SRSF1|SDCBP|SORL1|PSMA6|PSMB1|EPB41L5|PPAP2A|RAB7A|TNC|XPO5|SEMA3A|CDK6|PRPF6|IGF1R|CDH13|CDH2|EIF4A3|PSMA5|CELSR2|RPS27A|NOTCH1|MTA2|UBASH3B|GEMIN5|FZD7|CD109|NPTN|PSMB4|ACE|ITGA2|NPM1|CRK|PELP1|ANTXR1|MAP2K1|PA2G4|RPS9|ACHE|SF3B3|YWHAG|HEG1|OXSR1|CSPG4|HGS|EPHB3|SMAD3…
GO:1905048	GO Biological Process	Regulation of metallopeptidase activity	3	17	0.0379	0.0034	TIMP1|SORL1|ANTXR1
GO:2000574	GO Biological Process	Regulation of microtubule motor activity	3	13	0.0222	0.0018	DYNLL1|DYNC1I2|PAFAH1B1
GO:0007346	GO Biological Process	Regulation of mitotic cell cycle	34	676	2.22e-07	5.43e-09	PSMD5|PSMA2|TUBA4A|SDCBP|PSMA6|RAB11A|PSMB1|CDK6|PSMA5|PSMB4|MAP2K1|YWHAG|OXSR1|SMAD3|MAP4K4|CTNNB1|MINK1|PSMD12|SCRIB|KIF14|PKN2|PSMA7|KIF20B|PSMB2|RCC2|CUL4A|ANXA1|DYNLL1|DYNC1I2|PAFAH1B1|PLRG1|CKAP5|PCID2|PSMB3
GO:1901990	GO Biological Process	Regulation of mitotic cell cycle phase transition	24	416	3.37e-06	1.02e-07	PSMD5|PSMA2|TUBA4A|PSMA6|RAB11A|PSMB1|CDK6|PSMA5|PSMB4|YWHAG|PSMD12|KIF14|PSMA7|PSMB2|RCC2|CUL4A|ANXA1|DYNLL1|DYNC1I2|PAFAH1B1|PLRG1|CKAP5|PCID2|PSMB3
GO:0065009	GO Biological Process	Regulation of molecular function	120	4913	2.21e-06	6.38e-08	NGFR|MAPK1|TIMP1|RAB3A|TAX1BP3|EIF2AK2|NCK2|PLEK|PFN2|RAC2|ATP1B2|TSG101|LGALS3|KRAS|SORL1|PSMA6|OGN|EPB41L5|SEMA3A|PRPF6|IGF1R|EIF4A3|RPS27A|NOTCH1|MTA2|DOCK1|UBASH3B|CD109|ACE|ITGA2|NPM1|MAPRE2|CRK|ANTXR1|MAP2K1|PA2G4|STX8|YWHAG|HEG1|OXSR1|CSPG4|STX4|HGS|EPHB3|SMAD3|F3|EPHA3|CAV1|PLAUR|RHOG|THBS4|PTN|MAP4K4|CTNNB1|HMGB1|ANXA2|THRAP3|SND1|MINK1|ADAM15|SCRIB|EPHB4|NF1|PLXNB1|NLGN3|PTPRF|HLA-DRB1|…
GO:1905330	GO Biological Process	Regulation of morphogenesis of an epithelium	15	180	1.17e-05	3.93e-07	PSMD5|PSMA2|PSMA6|PSMB1|PSMA5|CELSR2|FZD7|PSMB4|CTNNB1|PSMD12|MTOR|AGT|PSMA7|PSMB2|PSMB3
GO:1903311	GO Biological Process	Regulation of mrna metabolic process	27	338	1.19e-09	1.96e-11	PSMD5|PSMA2|RBM39|SRSF1|PSMA6|PSMB1|PSMA5|RPS27A|PSMB4|NPM1|THRAP3|PSMD12|MTOR|PSMA7|YBX1|PSMB2|SRSF4|NCBP1|SRSF2|KHSRP|TRA2B|DHX36|HSPA8|VIM|RNPS1|PCID2|PSMB3
GO:0050684	GO Biological Process	Regulation of mrna processing	10	149	0.0031	0.00019	RBM39|SRSF1|THRAP3|SRSF4|NCBP1|SRSF2|TRA2B|DHX36|HSPA8|RNPS1
GO:0048024	GO Biological Process	Regulation of mrna splicing, via spliceosome	9	110	0.0018	9.75e-05	RBM39|SRSF1|THRAP3|SRSF4|NCBP1|SRSF2|TRA2B|HSPA8|RNPS1
GO:0043488	GO Biological Process	Regulation of mrna stability	20	183	3.14e-09	5.59e-11	PSMD5|PSMA2|PSMA6|PSMB1|PSMA5|RPS27A|PSMB4|NPM1|THRAP3|PSMD12|MTOR|PSMA7|YBX1|PSMB2|KHSRP|DHX36|HSPA8|VIM|PCID2|PSMB3
GO:2000026	GO Biological Process	Regulation of multicellular organismal development	103	2096	1.22e-23	2.95e-26	NGFR|NTN1|PSMD5|VCL|MAPK1|TIMP1|PSMA2|EIF2AK2|RAP2A|EFNB2|THOC2|RRAS|ATP1B2|LGALS3|SDCBP|SORL1|ADAM10|PSMA6|RAB11A|PSMB1|SEMA3A|CDK6|SLIT1|CDH2|PSMA5|CELSR2|CERS2|NOTCH1|UBASH3B|FZD7|CD109|NPTN|PSMB4|ACE|S100B|ARF6|CRK|MAP2K1|YWHAG|GLUL|HGS|EPHB3|SMAD3|F3|EPHA3|RTN4|CAV1|THBS4|PTN|DPYSL3|CTNNB1|HMGB1|PSMD12|PUS7|PTPRS|NF1|PLXNB1|NLGN3|DNMT1|PTPRF|HLA-DRB1|COL4A2|MTOR|AGT|KIF14|L1CAM|PSMA7|KIF20B|…
GO:0051239	GO Biological Process	Regulation of multicellular organismal process	135	3227	2.87e-26	4.69e-29	NGFR|NTN1|PSMD5|VCL|MAPK1|TIMP1|PSMA2|EIF2AK2|PLEK|PFN2|RAP2A|EFNB2|THOC2|RRAS|ATP1B2|LGALS3|SDCBP|SORL1|ADAM10|PSMA6|RAB11A|PSMB1|EPB41L5|SEMA3A|PTPN23|CDK6|SLIT1|IGF1R|CDH2|EIF4A3|PSMA5|CELSR2|CERS2|NOTCH1|DOCK1|UBASH3B|FZD7|CD109|NPTN|PSMB4|ACE|S100B|ITGA2|ARF6|MAPRE2|CRK|MAP2K1|ACHE|YWHAG|GLUL|HEG1|HGS|EPHB3|SMAD3|F3|EPHA3|RTN4|CAV1|PLAUR|THBS4|PTN|MAP4K4|DPYSL3|CTNNB1|HMGB1|ANXA2|DDX21|PSMD1…
GO:0051147	GO Biological Process	Regulation of muscle cell differentiation	10	154	0.0039	0.00024	EFNB2|CDH2|NOTCH1|FZD7|CTNNB1|DNMT1|MTOR|YBX1|CTNNA2|SOD2
GO:0031641	GO Biological Process	Regulation of myelination	6	46	0.0025	0.00014	S100B|PTN|CTNNB1|MTOR|KIF14|PTPRZ1
GO:0002761	GO Biological Process	Regulation of myeloid leukocyte differentiation	7	121	0.0403	0.0038	CDK6|UBASH3B|CTNNB1|NF1|HLA-DRB1|MTOR|CUL4A
GO:0002886	GO Biological Process	Regulation of myeloid leukocyte mediated immunity	5	58	0.0329	0.0029	RAC2|STX4|DDX21|DDX1|DHX36
GO:0051960	GO Biological Process	Regulation of nervous system development	55	942	1.39e-14	1.25e-16	NGFR|NTN1|RAP2A|EFNB2|THOC2|ATP1B2|SORL1|ADAM10|RAB11A|SEMA3A|SLIT1|CDH2|CERS2|NOTCH1|NPTN|S100B|ARF6|CRK|MAP2K1|YWHAG|EPHB3|EPHA3|RTN4|PTN|DPYSL3|CTNNB1|PTPRS|NF1|PLXNB1|NLGN3|PTPRF|MTOR|AGT|KIF14|L1CAM|KIF20B|HDAC1|EPHB2|EDNRB|LRP4|PTPRZ1|PLXNA1|ILK|PAFAH1B1|CTNNA2|RELN|DHX36|LPHN3|WDR36|WDR1|HDAC2|VIM|GPR56|SRGAP2|LRRC4B
GO:0031644	GO Biological Process	Regulation of nervous system process	9	144	0.0094	0.00064	EIF4A3|S100B|ITGA2|NLGN3|MTOR|AGT|EDNRB|ABAT|RELN
GO:2000177	GO Biological Process	Regulation of neural precursor cell proliferation	8	88	0.0021	0.00012	CDH2|NOTCH1|PTN|CTNNB1|NF1|PTPRZ1|ILK|GPR56
GO:1902692	GO Biological Process	Regulation of neuroblast proliferation	4	32	0.0269	0.0022	NOTCH1|PTN|CTNNB1|NF1
GO:0050767	GO Biological Process	Regulation of neurogenesis	50	828	1.07e-13	1.06e-15	NGFR|NTN1|RAP2A|EFNB2|THOC2|ATP1B2|SORL1|ADAM10|RAB11A|SEMA3A|CDH2|CERS2|NOTCH1|NPTN|ARF6|CRK|MAP2K1|YWHAG|EPHB3|EPHA3|RTN4|PTN|DPYSL3|CTNNB1|PTPRS|NF1|PLXNB1|NLGN3|PTPRF|MTOR|AGT|L1CAM|KIF20B|HDAC1|EPHB2|EDNRB|LRP4|PTPRZ1|PLXNA1|ILK|PAFAH1B1|CTNNA2|RELN|DHX36|WDR36|WDR1|HDAC2|VIM|GPR56|SRGAP2
GO:1901214	GO Biological Process	Regulation of neuron death	14	317	0.01	0.00068	EFNB2|KRAS|RRAS2|SORL1|CTNNB1|NF1|MTOR|KIF14|DHCR24|PRNP|PTPRZ1|ILK|CD200|SOD2
GO:0045664	GO Biological Process	Regulation of neuron differentiation	41	665	2.12e-11	2.82e-13	NGFR|NTN1|RAP2A|EFNB2|THOC2|ATP1B2|ADAM10|RAB11A|SEMA3A|CDH2|CERS2|NOTCH1|NPTN|ARF6|CRK|MAP2K1|YWHAG|EPHB3|EPHA3|RTN4|PTN|DPYSL3|PTPRS|PLXNB1|NLGN3|PTPRF|MTOR|AGT|L1CAM|EPHB2|EDNRB|LRP4|PLXNA1|ILK|PAFAH1B1|CTNNA2|RELN|DHX36|WDR36|HDAC2|VIM
GO:2001222	GO Biological Process	Regulation of neuron migration	6	45	0.0023	0.00013	SEMA3A|KIF20B|CTNNA2|RELN|GPR56|SRGAP2
GO:0010975	GO Biological Process	Regulation of neuron projection development	38	510	8.56e-13	9.2e-15	NGFR|NTN1|RAP2A|EFNB2|THOC2|ATP1B2|ADAM10|RAB11A|SEMA3A|CDH2|CERS2|NPTN|ARF6|CRK|MAP2K1|EPHB3|EPHA3|RTN4|PTN|DPYSL3|PTPRS|PLXNB1|NLGN3|PTPRF|MTOR|AGT|L1CAM|EPHB2|LRP4|PLXNA1|ILK|PAFAH1B1|CTNNA2|RELN|DHX36|WDR36|HDAC2|VIM
GO:0048168	GO Biological Process	Regulation of neuronal synaptic plasticity	8	52	9.2e-05	3.77e-06	RAB3A|KRAS|RAB11A|NPTN|S100B|NF1|AGT|EPHB2
GO:0001505	GO Biological Process	Regulation of neurotransmitter levels	11	231	0.0185	0.0014	RAB3A|PFN2|ACHE|GLUL|STX4|SCRIB|NF1|RAB3B|ABAT|HSPA8|ITGB3
GO:1902622	GO Biological Process	Regulation of neutrophil migration	7	41	0.00019	8.39e-06	RAC2|JAM3|RTN4|RHOG|THBS4|CD99|CD99L2
GO:0045428	GO Biological Process	Regulation of nitric oxide biosynthetic process	9	61	3.37e-05	1.27e-06	SMAD3|CAV1|MTOR|CD47|AGT|ASS1|RGN|KHSRP|SIRPA
GO:0051171	GO Biological Process	Regulation of nitrogen compound metabolic process	139	5836	4.22e-07	1.08e-08	NGFR|PSMD5|MAPK1|TIMP1|CADM4|PSMA2|EIF2AK2|NCK2|PFN2|RAP2A|RRAS|RAC2|TSG101|RBM39|LGALS3|GRSF1|KRAS|NAT10|SRSF1|SDCBP|SORL1|PSMA6|PSMB1|RAB7A|SEMA3A|CDK6|PRPF6|IGF1R|CDH13|CDH2|EIF4A3|PSMA5|CELSR2|RPS27A|NOTCH1|MTA2|UBASH3B|GEMIN5|FZD7|CD109|NPTN|PSMB4|ACE|ITGA2|NPM1|CRK|PELP1|ANTXR1|MAP2K1|PA2G4|RPS9|SF3B3|YWHAG|HEG1|OXSR1|CSPG4|HGS|SMAD3|F3|EIF5A|CAV1|PLAUR|RHOG|THBS4|PTN|MAP4K4|CTNNB1|HMGB1|AN…
GO:0048713	GO Biological Process	Regulation of oligodendrocyte differentiation	9	40	1.86e-06	5.32e-08	NOTCH1|PTN|CTNNB1|NF1|MTOR|HDAC1|PTPRZ1|WDR1|HDAC2
GO:0033043	GO Biological Process	Regulation of organelle organization	50	1306	3.17e-07	7.97e-09	MAPK1|RAB3A|NCK2|PLEK|PFN2|RAC2|TSG101|NAT10|SDCBP|CAPZA1|RAB7A|CDH2|ARPC2|NPM1|ARF6|JAM3|MAPRE2|CRK|MAP2K1|YWHAG|SMAD3|EPHA3|PLAUR|RHOG|CTNNB1|ANXA2|PTPRS|PLXNB1|DNMT1|MYO1C|MTOR|CD47|KIF20B|GSN|ANXA1|AKT2|ILK|PAFAH1B1|CTNNA2|TMEM67|GNL3|GPX1|PDCD6IP|DHX36|WDR1|CKAP5|ACTG1|LRRC4B|PCID2|WASF2
GO:0030278	GO Biological Process	Regulation of ossification	10	197	0.019	0.0015	MAPK1|CDK6|NOTCH1|SMAD3|PTN|CTNNB1|LRP4|ILK|CYR61|SMAD1
GO:0045667	GO Biological Process	Regulation of osteoblast differentiation	7	117	0.0355	0.0032	CDK6|NOTCH1|SMAD3|CTNNB1|ILK|CYR61|SMAD1
GO:0033688	GO Biological Process	Regulation of osteoblast proliferation	4	24	0.0122	0.00085	EIF2AK2|SMAD3|PLXNB1|CYR61
GO:0052547	GO Biological Process	Regulation of peptidase activity	20	449	0.00089	4.54e-05	NGFR|TIMP1|SORL1|CD109|ANTXR1|SMAD3|F3|CAV1|PLAUR|HMGB1|ANXA2|AGT|DHCR24|HDAC1|GSN|PRNP|CYR61|GPX1|POR|PCID2
GO:0050730	GO Biological Process	Regulation of peptidyl-tyrosine phosphorylation	17	258	3.77e-05	1.45e-06	CADM4|NCK2|TSG101|ACE|CSPG4|CAV1|THBS4|MTOR|AGT|ABI1|LRP4|PRNP|RELN|PPP2CA|HDAC2|ITGB3|YES1
GO:0010921	GO Biological Process	Regulation of phosphatase activity	10	171	0.008	0.00053	EIF2AK2|PLEK|LGALS3|ITGA2|SMAD3|PTN|MTOR|RGN|SLC39A10|FARP1
GO:0019220	GO Biological Process	Regulation of phosphate metabolic process	76	1816	3.59e-13	3.63e-15	MAPK1|CADM4|EIF2AK2|NCK2|PLEK|PFN2|RAP2A|RRAS|RAC2|TSG101|LGALS3|KRAS|SDCBP|SORL1|SEMA3A|IGF1R|CDH2|RPS27A|NOTCH1|UBASH3B|FZD7|CD109|NPTN|ACE|ITGA2|NPM1|CRK|MAP2K1|YWHAG|HEG1|OXSR1|CSPG4|HGS|EPHB3|SMAD3|EPHA3|CAV1|PLAUR|THBS4|PTN|MAP4K4|CTNNB1|HMGB1|ANXA2|MINK1|EPHB4|NF1|HLA-DRB1|MTOR|AGT|KIF14|ADAR|VAV2|EIF6|EPHB2|ABI1|EDNRB|LRP4|PRNP|AKT2|DYNLL1|ILK|RGN|PAFAH1B1|SIRPA|AKAP12|SLC39A10|RELN|CYR61…
GO:0042325	GO Biological Process	Regulation of phosphorylation	69	1626	4.24e-12	5.05e-14	MAPK1|CADM4|EIF2AK2|NCK2|PFN2|RAP2A|RRAS|RAC2|TSG101|KRAS|SDCBP|SORL1|SEMA3A|IGF1R|CDH2|RPS27A|NOTCH1|UBASH3B|FZD7|CD109|NPTN|ACE|NPM1|CRK|MAP2K1|YWHAG|HEG1|OXSR1|CSPG4|HGS|EPHB3|EPHA3|CAV1|PLAUR|THBS4|MAP4K4|CTNNB1|HMGB1|ANXA2|MINK1|EPHB4|NF1|HLA-DRB1|MTOR|AGT|KIF14|ADAR|VAV2|EIF6|EPHB2|ABI1|EDNRB|LRP4|PRNP|AKT2|DYNLL1|ILK|RGN|PAFAH1B1|SIRPA|AKAP12|RELN|CYR61|PPP2CA|ADAM9|DDR1|HDAC2|ITGB3|YES1
GO:0120032	GO Biological Process	Regulation of plasma membrane bounded cell projection assembly	12	181	0.00094	4.87e-05	PFN2|RAC2|GPM6A|ARPC2|ARF6|CAV1|RHOG|DPYSL3|MTOR|RCC2|PODXL|WASF2
GO:0120035	GO Biological Process	Regulation of plasma membrane bounded cell projection organization	48	687	2.68e-15	2.05e-17	NGFR|NTN1|PFN2|RAP2A|EFNB2|THOC2|RAC2|ATP1B2|ADAM10|RAB11A|SEMA3A|CDH2|CERS2|GPM6A|NPTN|ARPC2|ARF6|CRK|MAP2K1|EPHB3|EPHA3|RTN4|CAV1|RHOG|PTN|DPYSL3|PTPRS|PLXNB1|NLGN3|PTPRF|MTOR|AGT|L1CAM|EPHB2|RCC2|PODXL|LRP4|PRNP|PLXNA1|ILK|PAFAH1B1|CTNNA2|RELN|DHX36|WDR36|HDAC2|VIM|WASF2
GO:0010543	GO Biological Process	Regulation of platelet activation	4	34	0.0314	0.0027	PLEK|UBASH3B|CD9|ABAT
GO:0099175	GO Biological Process	Regulation of postsynapse organization	13	107	1.57e-06	4.42e-08	ADAM10|CDH2|PTN|PTPRS|NLGN3|NRP2|LRP4|PRNP|PAFAH1B1|RELN|DHX36|HSPA8|LRRC4B
GO:1905874	GO Biological Process	Regulation of postsynaptic density organization	3	16	0.0335	0.0029	CDH2|PTPRS|LRRC4B
GO:1901626	GO Biological Process	Regulation of postsynaptic membrane organization	3	15	0.0292	0.0025	CDH2|PTN|LRP4
GO:0099149	GO Biological Process	Regulation of postsynaptic neurotransmitter receptor internalization	3	13	0.0222	0.0018	EFNB2|SCRIB|ITGB3
GO:0080090	GO Biological Process	Regulation of primary metabolic process	142	6032	5.27e-07	1.4e-08	NGFR|PSMD5|MAPK1|TIMP1|CADM4|PSMA2|EIF2AK2|NCK2|PLEK|PFN2|RAP2A|RRAS|RAC2|TSG101|RBM39|LGALS3|GRSF1|KRAS|NAT10|SRSF1|SDCBP|SORL1|PSMA6|PSMB1|PPAP2A|RAB7A|SEMA3A|CDK6|PRPF6|IGF1R|CDH13|CDH2|EIF4A3|PSMA5|CELSR2|RPS27A|NOTCH1|MTA2|UBASH3B|GEMIN5|FZD7|CD109|NPTN|PSMB4|ACE|ITGA2|NPM1|CRK|PELP1|ANTXR1|MAP2K1|PA2G4|RPS9|SF3B3|YWHAG|HEG1|OXSR1|CSPG4|HGS|SMAD3|F3|EIF5A|CAV1|PLAUR|RHOG|THBS4|PTN|MAP4K4|CTN…
GO:0043393	GO Biological Process	Regulation of protein binding	10	212	0.0289	0.0025	SORL1|EPB41L5|UBASH3B|ACE|CRK|CAV1|ANXA2|ADAM15|PTPRF|PPP2CA
GO:0045859	GO Biological Process	Regulation of protein kinase activity	37	812	5.09e-07	1.34e-08	MAPK1|EIF2AK2|NCK2|RAC2|TSG101|KRAS|SORL1|IGF1R|RPS27A|UBASH3B|ACE|NPM1|CRK|MAP2K1|YWHAG|HEG1|OXSR1|CSPG4|HGS|CAV1|MAP4K4|MINK1|NF1|MTOR|AGT|KIF14|ADAR|EPHB2|ABI1|PRNP|ILK|RGN|RELN|CYR61|PPP2CA|ADAM9|ITGB3
GO:0051896	GO Biological Process	Regulation of protein kinase b signaling	10	226	0.0406	0.0038	RRAS|RAC2|IGF1R|F3|RTN4|RHOG|MTOR|F10|ILK|GPX1
GO:0032880	GO Biological Process	Regulation of protein localization	52	934	5.63e-13	6e-15	NGFR|VCL|MAPK1|TAX1BP3|EFNB2|THOC2|RAC2|TSG101|LGALS3|STX6|SORL1|ADAM10|RAB11A|EPB41L5|XPO5|PTPN23|CDH2|CELSR2|NPTN|ARF6|ACHE|STX8|YWHAG|GLUL|STX4|SMAD3|EPHA3|RTN4|RHOG|PTN|CTNNB1|SCRIB|NF1|MYO1C|HLA-DRB1|STX7|KIF20B|GSN|EPHB2|LRP4|PRNP|AKT2|MLLT4|ABAT|GNL3|GPI|ADAM9|CD200|HSPA8|ITGB3|RSL1D1|RER1
GO:1904375	GO Biological Process	Regulation of protein localization to cell periphery	12	125	3.84e-05	1.48e-06	LGALS3|ADAM10|RAB11A|ARF6|STX8|STX4|EPHA3|RHOG|STX7|EPHB2|PRNP|RER1
GO:2000008	GO Biological Process	Regulation of protein localization to cell surface	4	39	0.045	0.0043	TAX1BP3|ARF6|STX4|CTNNB1
GO:1905475	GO Biological Process	Regulation of protein localization to membrane	19	198	5.72e-08	1.28e-09	LGALS3|ADAM10|RAB11A|CDH2|ARF6|STX8|YWHAG|STX4|EPHA3|RHOG|PTN|MYO1C|STX7|GSN|EPHB2|LRP4|PRNP|AKT2|RER1
GO:1903076	GO Biological Process	Regulation of protein localization to plasma membrane	11	104	4.38e-05	1.71e-06	LGALS3|RAB11A|ARF6|STX8|STX4|EPHA3|RHOG|STX7|EPHB2|PRNP|RER1
GO:0051246	GO Biological Process	Regulation of protein metabolic process	98	2828	1.28e-12	1.4e-14	NGFR|MAPK1|TIMP1|CADM4|EIF2AK2|NCK2|PFN2|RAP2A|RRAS|RAC2|TSG101|LGALS3|KRAS|NAT10|SDCBP|SORL1|RAB7A|SEMA3A|IGF1R|CDH2|EIF4A3|RPS27A|NOTCH1|UBASH3B|GEMIN5|FZD7|CD109|NPTN|ACE|ITGA2|NPM1|CRK|ANTXR1|MAP2K1|PA2G4|RPS9|SF3B3|YWHAG|HEG1|OXSR1|CSPG4|HGS|SMAD3|F3|EIF5A|CAV1|PLAUR|THBS4|PTN|MAP4K4|CTNNB1|HMGB1|ANXA2|MINK1|PUS7|NF1|DNMT1|HLA-DRB1|MTOR|AGT|KIF14|ADAR|DHCR24|YBX1|HDAC1|GSN|EIF6|EPHB2|NCBP1|C…
GO:0031399	GO Biological Process	Regulation of protein modification process	69	1870	1.59e-09	2.74e-11	MAPK1|CADM4|EIF2AK2|NCK2|PFN2|RAP2A|RRAS|RAC2|TSG101|LGALS3|KRAS|SDCBP|SORL1|SEMA3A|IGF1R|CDH2|RPS27A|NOTCH1|UBASH3B|FZD7|CD109|NPTN|ACE|NPM1|CRK|MAP2K1|YWHAG|HEG1|OXSR1|CSPG4|HGS|CAV1|PLAUR|THBS4|PTN|MAP4K4|CTNNB1|HMGB1|ANXA2|MINK1|NF1|DNMT1|HLA-DRB1|MTOR|AGT|KIF14|ADAR|EPHB2|ABI1|EDNRB|LRP4|PRNP|AKT2|ILK|RGN|PAFAH1B1|SIRPA|AKAP12|SLC39A10|RAB1A|RELN|GNL3|CYR61|PPP2CA|ADAM9|RPL23|HDAC2|ITGB3|YES1
GO:0001932	GO Biological Process	Regulation of protein phosphorylation	62	1459	8.57e-11	1.24e-12	MAPK1|CADM4|EIF2AK2|NCK2|PFN2|RAP2A|RRAS|RAC2|TSG101|KRAS|SDCBP|SORL1|SEMA3A|IGF1R|CDH2|RPS27A|NOTCH1|UBASH3B|FZD7|CD109|NPTN|ACE|NPM1|CRK|MAP2K1|YWHAG|HEG1|OXSR1|CSPG4|HGS|CAV1|PLAUR|THBS4|MAP4K4|CTNNB1|HMGB1|ANXA2|MINK1|NF1|HLA-DRB1|MTOR|AGT|KIF14|ADAR|EPHB2|ABI1|EDNRB|LRP4|PRNP|AKT2|ILK|RGN|PAFAH1B1|SIRPA|AKAP12|RELN|CYR61|PPP2CA|ADAM9|HDAC2|ITGB3|YES1
GO:0032271	GO Biological Process	Regulation of protein polymerization	11	232	0.0189	0.0015	NCK2|PFN2|CAPZA1|ARPC2|ARF6|MYO1C|MTOR|GSN|CTNNA2|CKAP5|WASF2
GO:0071900	GO Biological Process	Regulation of protein serine/threonine kinase activity	20	521	0.0049	0.00031	MAPK1|EIF2AK2|TSG101|KRAS|SORL1|IGF1R|RPS27A|CRK|MAP2K1|YWHAG|HEG1|CSPG4|HGS|CAV1|NF1|AGT|EPHB2|ILK|PPP2CA|ADAM9
GO:0051223	GO Biological Process	Regulation of protein transport	28	617	2.56e-05	9.46e-07	MAPK1|EFNB2|THOC2|RAC2|TSG101|SORL1|RAB11A|XPO5|PTPN23|ARF6|ACHE|YWHAG|GLUL|STX4|SMAD3|SCRIB|NF1|MYO1C|HLA-DRB1|KIF20B|PRNP|AKT2|ABAT|GPI|ADAM9|CD200|HSPA8|ITGB3
GO:0061097	GO Biological Process	Regulation of protein tyrosine kinase activity	8	98	0.0039	0.00024	NCK2|TSG101|ACE|CAV1|AGT|ABI1|PRNP|RELN
GO:0043254	GO Biological Process	Regulation of protein-containing complex assembly	21	451	0.00033	1.57e-05	RAB3A|EIF2AK2|NCK2|PLEK|PFN2|LGALS3|SORL1|CAPZA1|ARPC2|ARF6|JAM3|HMGB1|MYO1C|MTOR|KIF14|GSN|CUL4A|CTNNA2|HSPA8|CKAP5|WASF2
GO:0030162	GO Biological Process	Regulation of proteolysis	25	747	0.0066	0.00042	NGFR|TIMP1|SDCBP|SORL1|CD109|ANTXR1|SMAD3|F3|CAV1|PLAUR|HMGB1|ANXA2|AGT|DHCR24|HDAC1|GSN|PRNP|RGN|CYR61|GPX1|ADAM9|POR|RPL23|HDAC2|PCID2
GO:0035020	GO Biological Process	Regulation of rac protein signal transduction	6	18	3.64e-05	1.38e-06	CADM4|KRAS|ARF6|CRK|RTN4|NF1
GO:0046578	GO Biological Process	Regulation of ras protein signal transduction	13	191	0.00038	1.83e-05	CADM4|KRAS|NOTCH1|ARF6|MAPRE2|CRK|HEG1|RTN4|MAP4K4|NF1|KIF14|EPHB2|GPR56
GO:2000377	GO Biological Process	Regulation of reactive oxygen species metabolic process	12	188	0.0013	6.87e-05	RAC2|SMAD3|CAV1|MTOR|CD47|AGT|ASS1|EIF6|PRCP|RGN|KHSRP|SIRPA
GO:1903909	GO Biological Process	Regulation of receptor clustering	3	12	0.0188	0.0014	PTN|GSN|LRP4
GO:0002090	GO Biological Process	Regulation of receptor internalization	5	58	0.0329	0.0029	EFNB2|SDCBP|SCRIB|CD63|ITGB3
GO:1902683	GO Biological Process	Regulation of receptor localization to synapse	3	18	0.0419	0.004	ADAM10|NPTN|STX7
GO:0001919	GO Biological Process	Regulation of receptor recycling	4	23	0.0107	0.00074	VAMP3|ACHE|ANXA2|SCRIB
GO:0048259	GO Biological Process	Regulation of receptor-mediated endocytosis	7	102	0.0195	0.0015	EFNB2|SDCBP|ARF6|ANXA2|SCRIB|CD63|ITGB3
GO:0002019	GO Biological Process	Regulation of renal output by angiotensin	2	3	0.0276	0.0023	ACE|AGT
GO:0032101	GO Biological Process	Regulation of response to external stimulus	54	1013	8.56e-13	9.21e-15	PSMD5|MAPK1|PSMA2|PLEK|EFNB2|RAC2|KRAS|ADAM10|PSMA6|PSMB1|SEMA3A|CDH13|PSMA5|CERS2|NOTCH1|UBASH3B|CD109|PSMB4|ITGA2|JAM3|CRK|MAP2K1|OXSR1|STX4|ZYX|SMAD3|F3|CAV1|PLAUR|THBS4|PTN|HMGB1|ANXA2|PSMD12|PTPRS|PTPRF|HLA-DRB1|MTOR|CD47|AGT|FABP7|ADAR|PSMA7|PSMB2|EPHB2|ANXA1|EDNRB|CD9|ABAT|SIRPA|CTNNA2|PVR|GPX1|PSMB3
GO:0048583	GO Biological Process	Regulation of response to stimulus	143	4114	1.14e-20	4.68e-23	NGFR|NTN1|PSMD5|MAPK1|TIMP1|RAB3A|CADM4|PSMA2|TAX1BP3|EIF2AK2|NCK2|IGFBP2|PLEK|RAP2A|EFNB2|RRAS|RAC2|TSG101|LGALS3|KRAS|SDCBP|SORL1|ADAM10|PSMA6|PSMB1|RAB7A|SEMA3A|CDK6|IGF1R|CDH13|CDH2|EIF4A3|PSMA5|CERS2|RPS27A|NOTCH1|MTA2|DOCK1|UBASH3B|FZD7|CD109|NPTN|PSMB4|S100B|ARPC2|ITGA2|NPM1|ARF6|JAM3|MAPRE2|CRK|MAP2K1|YWHAG|HEG1|OXSR1|CSPG4|STX4|ZYX|HGS|SMAD3|F3|RTN4|CAV1|PLAUR|RHOG|THBS4|PTN|MAP4K4|CTNNB…
GO:0080134	GO Biological Process	Regulation of response to stress	65	1437	1.72e-12	1.94e-14	PSMD5|MAPK1|RAB3A|CADM4|PSMA2|EIF2AK2|NCK2|PLEK|RAP2A|KRAS|SDCBP|PSMA6|PSMB1|SEMA3A|CDK6|IGF1R|PSMA5|CERS2|UBASH3B|FZD7|CD109|PSMB4|ITGA2|NPM1|CRK|MAP2K1|ZYX|SMAD3|F3|CAV1|PLAUR|PTN|MAP4K4|CTNNB1|HMGB1|ANXA2|MINK1|PSMD12|PTPRS|PTPRF|HLA-DRB1|MTOR|CD47|AGT|ADAR|PSMA7|YBX1|PSMB2|EPHB2|CUL4A|ANXA1|EDNRB|CD9|ABAT|RGN|PAFAH1B1|SIRPA|PVR|GPX1|THOC5|HSPA8|SOD2|ACTG1|RSL1D1|PSMB3
GO:1903034	GO Biological Process	Regulation of response to wounding	22	169	1.88e-11	2.48e-13	RAB3A|CADM4|PLEK|CERS2|UBASH3B|CD109|CRK|MAP2K1|SMAD3|F3|CAV1|PLAUR|PTN|ANXA2|PTPRS|PTPRF|MTOR|EPHB2|ANXA1|CD9|ABAT|ACTG1
GO:1900368	GO Biological Process	Regulation of rna interference	2	4	0.0379	0.0034	XPO5|ADAR
GO:0043484	GO Biological Process	Regulation of rna splicing	11	152	0.00093	4.78e-05	RBM39|GRSF1|SRSF1|THRAP3|HNRNPH2|SRSF4|NCBP1|SRSF2|TRA2B|HSPA8|RNPS1
GO:1900027	GO Biological Process	Regulation of ruffle assembly	4	30	0.0224	0.0018	PFN2|CAV1|RHOG|RCC2
GO:0051046	GO Biological Process	Regulation of secretion	27	686	0.00038	1.81e-05	VAMP3|RAB3A|PFN2|RAC2|TSG101|SDCBP|SORL1|RAB10|RAB7A|PTPN23|NOTCH1|ARF6|ACHE|GLUL|STX4|HGS|NF1|HLA-DRB1|AGT|RAB3B|ANXA1|EDNRB|ABAT|GPI|PDCD6IP|ADAM9|CD200
GO:1903530	GO Biological Process	Regulation of secretion by cell	26	630	0.00026	1.19e-05	VAMP3|RAB3A|PFN2|RAC2|TSG101|SDCBP|SORL1|RAB10|RAB7A|PTPN23|NOTCH1|ARF6|ACHE|GLUL|STX4|HGS|NF1|HLA-DRB1|AGT|RAB3B|ANXA1|ABAT|GPI|PDCD6IP|ADAM9|CD200
GO:0009966	GO Biological Process	Regulation of signal transduction	109	3107	9.54e-15	8.17e-17	NGFR|NTN1|PSMD5|MAPK1|TIMP1|CADM4|PSMA2|TAX1BP3|EIF2AK2|NCK2|IGFBP2|PLEK|RAP2A|RRAS|RAC2|TSG101|LGALS3|KRAS|SDCBP|SORL1|ADAM10|PSMA6|PSMB1|RAB7A|SEMA3A|IGF1R|CDH13|CDH2|EIF4A3|PSMA5|RPS27A|NOTCH1|MTA2|UBASH3B|FZD7|CD109|NPTN|PSMB4|S100B|ARF6|MAPRE2|CRK|MAP2K1|YWHAG|HEG1|CSPG4|STX4|HGS|SMAD3|F3|RTN4|CAV1|PLAUR|RHOG|MAP4K4|CTNNB1|HMGB1|DDX21|MINK1|PSMD12|PTPRS|NF1|PLXNB1|NLGN3|MYO1C|HLA-DRB1|MTOR|C…
GO:0023051	GO Biological Process	Regulation of signaling	126	3553	4.34e-18	2.26e-20	VAMP3|NGFR|NTN1|PSMD5|MAPK1|TIMP1|RAB3A|CADM4|PSMA2|TAX1BP3|EIF2AK2|NCK2|IGFBP2|PLEK|PFN2|RAP2A|RRAS|RAC2|ATP1B2|TSG101|LGALS3|KRAS|SDCBP|SORL1|ADAM10|PSMA6|RAB11A|PSMB1|BCHE|RAB7A|SEMA3A|PTPN23|IGF1R|CDH11|CDH13|CDH2|EIF4A3|PSMA5|RPS27A|NOTCH1|MTA2|UBASH3B|FZD7|CD109|NPTN|PSMB4|S100B|ITGA2|ARF6|MAPRE2|CRK|MAP2K1|ACHE|YWHAG|GLUL|HEG1|CSPG4|STX4|HGS|SMAD3|F3|RTN4|CAV1|PLAUR|RHOG|PTN|MAP4K4|CTNNB1|…
GO:0051056	GO Biological Process	Regulation of small gtpase mediated signal transduction	19	320	3.91e-05	1.51e-06	CADM4|RAC2|KRAS|NOTCH1|ARF6|MAPRE2|CRK|HEG1|RTN4|RHOG|MAP4K4|NF1|KIF14|VAV2|EPHB2|RELN|GNA13|GPR56|SRGAP2
GO:0062012	GO Biological Process	Regulation of small molecule metabolic process	19	449	0.0023	0.00013	PSMD5|PSMA2|PLEK|PSMA6|PSMB1|PSMA5|PSMB4|CAV1|DHCR7|PSMD12|MTOR|PSMA7|PSMB2|EIF6|ANXA1|AKT2|RGN|POR|PSMB3
GO:0014910	GO Biological Process	Regulation of smooth muscle cell migration	7	62	0.0017	9.32e-05	SORL1|ACE|ITGA2|CRK|AGT|PLXNA1|ILK
GO:0048660	GO Biological Process	Regulation of smooth muscle cell proliferation	10	136	0.0017	9.3e-05	OGN|CDH13|ITGA2|CTNNB1|DNMT1|MTOR|AGT|ABCC4|ILK|SOD2
GO:0072091	GO Biological Process	Regulation of stem cell proliferation	6	68	0.0139	0.00099	EIF2AK2|NOTCH1|ACE|PTN|CTNNB1|NF1
GO:0051492	GO Biological Process	Regulation of stress fiber assembly	6	89	0.0384	0.0036	PFN2|SMAD3|MTOR|CD47|ACTG1|WASF2
GO:0032872	GO Biological Process	Regulation of stress-activated mapk cascade	13	228	0.0018	0.0001	MAPK1|EIF2AK2|RAP2A|SDCBP|SEMA3A|IGF1R|FZD7|MAP2K1|MAP4K4|HMGB1|MINK1|PAFAH1B1|SIRPA
GO:0016202	GO Biological Process	Regulation of striated muscle tissue development	8	133	0.0202	0.0016	MAPK1|EFNB2|NOTCH1|FZD7|S100B|SMAD3|CTNNB1|MTOR
GO:1900024	GO Biological Process	Regulation of substrate adhesion-dependent cell spreading	5	53	0.0244	0.002	DOCK1|ARPC2|CRK|RCC2|LIMS1
GO:1902903	GO Biological Process	Regulation of supramolecular fiber organization	18	368	0.0007	3.47e-05	NCK2|PLEK|PFN2|CAPZA1|ARPC2|ARF6|SMAD3|MYO1C|MTOR|CD47|GSN|CTNNA2|GPX1|WDR1|HSPA8|CKAP5|ACTG1|WASF2
GO:0043903	GO Biological Process	Regulation of symbiotic process	12	230	0.0063	0.0004	EIF2AK2|TSG101|RAB7A|NOTCH1|CAV1|HLA-DRB1|ADAR|PKN2|HDAC1|GSN|POLR2B|HSPA8
GO:0051963	GO Biological Process	Regulation of synapse assembly	9	106	0.0014	7.48e-05	NTN1|SLIT1|ARF6|EPHB3|PTPRS|NLGN3|EPHB2|LPHN3|LRRC4B
GO:0050807	GO Biological Process	Regulation of synapse organization	21	228	1.69e-08	3.38e-10	NTN1|ADAM10|SLIT1|CDH2|GPM6A|ARF6|EPHB3|PTN|PTPRS|NLGN3|NRP2|EPHB2|LRP4|PRNP|PAFAH1B1|CTNNA2|RELN|DHX36|LPHN3|HSPA8|LRRC4B
GO:0048167	GO Biological Process	Regulation of synaptic plasticity	15	191	2.19e-05	7.93e-07	MAPK1|RAB3A|KRAS|RAB11A|NPTN|S100B|YWHAG|STX4|PTN|NF1|NLGN3|AGT|EPHB2|PRNP|RELN
GO:0050863	GO Biological Process	Regulation of t cell activation	17	329	0.00061	2.98e-05	NCK2|IGFBP2|EFNB2|RAC2|LGALS3|CAV1|CTNNB1|HMGB1|SCRIB|HLA-DRB1|CD47|GSN|ANXA1|PRNP|SIRPA|HLA-DPA1|YES1
GO:2000404	GO Biological Process	Regulation of t cell migration	5	45	0.0142	0.001	ADAM10|CRK|OXSR1|CD200|CD99L2
GO:0042129	GO Biological Process	Regulation of t cell proliferation	11	165	0.0017	9.56e-05	NCK2|IGFBP2|RAC2|LGALS3|CTNNB1|HMGB1|SCRIB|HLA-DRB1|ANXA1|PRNP|HLA-DPA1
GO:0034163	GO Biological Process	Regulation of toll-like receptor 9 signaling pathway	3	11	0.0159	0.0012	RTN4|HMGB1|PTPRS
GO:0061418	GO Biological Process	Regulation of transcription from rna polymerase ii promoter in response to hypoxia	12	78	5.27e-07	1.39e-08	PSMD5|PSMA2|PSMA6|PSMB1|PSMA5|RPS27A|NOTCH1|PSMB4|PSMD12|PSMA7|PSMB2|PSMB3
GO:0043618	GO Biological Process	Regulation of transcription from rna polymerase ii promoter in response to stress	13	118	4.06e-06	1.26e-07	PSMD5|PSMA2|NCK2|PSMA6|PSMB1|PSMA5|RPS27A|NOTCH1|PSMB4|PSMD12|PSMA7|PSMB2|PSMB3
GO:0051338	GO Biological Process	Regulation of transferase activity	46	1036	2.02e-08	4.13e-10	MAPK1|EIF2AK2|NCK2|RAC2|TSG101|KRAS|SORL1|IGF1R|RPS27A|UBASH3B|ACE|NPM1|CRK|MAP2K1|YWHAG|HEG1|OXSR1|CSPG4|HGS|EPHB3|EPHA3|CAV1|MAP4K4|CTNNB1|MINK1|EPHB4|NF1|HLA-DRB1|MTOR|AGT|KIF14|ADAR|VAV2|EPHB2|ABI1|PRNP|ILK|RGN|RAB1A|RELN|CYR61|PPP2CA|ADAM9|RPL23|DDR1|ITGB3
GO:0006417	GO Biological Process	Regulation of translation	21	398	6.28e-05	2.53e-06	MAPK1|EIF2AK2|NCK2|NAT10|EIF4A3|GEMIN5|ITGA2|NPM1|PA2G4|RPS9|EIF5A|PUS7|MTOR|YBX1|EIF6|NCBP1|DDX1|AKT2|KHSRP|DHX36|VIM
GO:0099547	GO Biological Process	Regulation of translation at synapse, modulating synaptic transmission	2	4	0.0379	0.0034	EIF4A3|MTOR
GO:0006446	GO Biological Process	Regulation of translational initiation	6	75	0.0202	0.0016	EIF2AK2|NCK2|NPM1|MTOR|NCBP1|DDX1
GO:0051049	GO Biological Process	Regulation of transport	65	1776	8.6e-09	1.67e-10	VAMP3|MAPK1|RAB3A|PFN2|EFNB2|THOC2|RAC2|ATP1B2|TSG101|LGALS3|SDCBP|SORL1|RAB11A|RAB10|RAB7A|XPO5|PTPN23|CDH13|CDH2|NOTCH1|UBASH3B|ITGA2|ARF6|MAP2K1|ACHE|YWHAG|GLUL|OXSR1|STX4|HGS|SMAD3|EPHA3|CAV1|CTNNB1|HMGB1|ANXA2|MINK1|SCRIB|NF1|NLGN3|MYO1C|HLA-DRB1|MTOR|CD47|AGT|RAB3B|KIF20B|EPHB2|ANXA1|EDNRB|PRNP|AKT2|ABAT|RGN|SIRPA|RELN|GPI|PDCD6IP|ADAM9|CD200|WDR1|HSPA8|CD63|ITGB3|YES1
GO:1905930	GO Biological Process	Regulation of vascular associated smooth muscle cell differentiation involved in phenotypic switching	2	3	0.0276	0.0023	DNMT1|SOD2
GO:1900746	GO Biological Process	Regulation of vascular endothelial growth factor signaling pathway	3	19	0.0472	0.0045	CADM4|MYO1C|CD63
GO:1901342	GO Biological Process	Regulation of vasculature development	20	336	2.13e-05	7.71e-07	NGFR|EFNB2|RRAS|ADAM10|NOTCH1|GLUL|HGS|F3|RTN4|THBS4|PTN|CTNNB1|NF1|DNMT1|COL4A2|AGT|ANXA1|KRIT1|SMAD1|SOD2
GO:0031338	GO Biological Process	Regulation of vesicle fusion	4	32	0.0269	0.0022	RAB3A|ANXA2|ANXA1|AKT2
GO:0060627	GO Biological Process	Regulation of vesicle-mediated transport	35	550	5e-10	7.86e-12	MAPK1|RAB3A|PFN2|EFNB2|RAC2|TSG101|LGALS3|SDCBP|SORL1|RAB11A|RAB10|RAB7A|PTPN23|CDH13|CDH2|NOTCH1|ITGA2|ARF6|MAP2K1|STX4|HGS|EPHA3|CAV1|HMGB1|ANXA2|SCRIB|NLGN3|CD47|RAB3B|ANXA1|AKT2|SIRPA|PDCD6IP|CD63|ITGB3
GO:1903900	GO Biological Process	Regulation of viral life cycle	8	153	0.0388	0.0036	EIF2AK2|TSG101|NOTCH1|HLA-DRB1|ADAR|PKN2|GSN|HSPA8
GO:0050792	GO Biological Process	Regulation of viral process	11	215	0.0117	0.00082	EIF2AK2|TSG101|RAB7A|NOTCH1|HLA-DRB1|ADAR|PKN2|HDAC1|GSN|POLR2B|HSPA8
GO:0030111	GO Biological Process	Regulation of wnt signaling pathway	22	370	6.71e-06	2.17e-07	PSMD5|PSMA2|TAX1BP3|IGFBP2|PSMA6|PSMB1|CDH2|PSMA5|NOTCH1|FZD7|PSMB4|SMAD3|CAV1|CTNNB1|PSMD12|PSMA7|PSMB2|HDAC1|LRP4|ILK|PPP2CA|PSMB3
GO:0061041	GO Biological Process	Regulation of wound healing	17	140	1.8e-08	3.65e-10	RAB3A|CADM4|PLEK|UBASH3B|CD109|CRK|SMAD3|F3|CAV1|PLAUR|ANXA2|MTOR|EPHB2|ANXA1|CD9|ABAT|ACTG1
GO:0060541	GO Biological Process	Respiratory system development	12	197	0.0019	0.0001	MAPK1|RAB3A|KRAS|TNC|NOTCH1|MAP2K1|HEG1|PTN|CTNNB1|DHCR7|ASS1|LAMA1
GO:0009628	GO Biological Process	Response to abiotic stimulus	42	1147	1.37e-05	4.66e-07	NGFR|PSMD5|RAB3A|PSMA2|IGFBP2|KRAS|PSMA6|PSMB1|TANC1|TNC|PSMA5|RPS27A|NOTCH1|NPTN|PSMB4|S100B|ITGA2|NPM1|OXSR1|SMAD3|RTN4|CAV1|PTN|PSMD12|ADAM15|NF1|NLGN3|MTOR|AGT|PTPRK|PSMA7|PSMB2|ANXA1|CD9|AKT2|ABAT|AKAP12|GPX1|DHX36|HDAC2|TXNIP|PSMB3
GO:0097327	GO Biological Process	Response to antineoplastic agent	2	5	0.0489	0.0047	ADAM10|ADAM9
GO:0009607	GO Biological Process	Response to biotic stimulus	42	1289	0.00019	8.15e-06	VAMP3|MAPK1|PSMA2|EIF2AK2|LGALS3|CAPZA1|CDK6|NOTCH1|GPM6A|S100B|CRK|STX8|STX4|ZYX|CAV1|HMGB1|DDX21|ADAM15|SCRIB|MYO1C|HLA-DRB1|CD47|ADAR|ADAMTS13|ASS1|GSN|ANXA1|EDNRB|DDX1|CNP|SIRPA|AKAP12|RAB1A|HLA-DPA1|GPX1|DHX36|ADAM9|HDAC2|VIM|ACTG1|PRPF8|TXNIP
GO:0042221	GO Biological Process	Response to chemical	140	4333	3e-17	1.8e-19	VAMP3|NGFR|NTN1|PSMD5|MAPK1|TIMP1|PSMA2|EIF2AK2|IGFBP2|RAP2A|EFNB2|RAC2|SNRPA1|LGALS3|KRAS|ADAM10|PSMA6|PSMB1|CAPZA1|EPB41L5|BCHE|RAB10|PPAP2A|TNC|SEMA3A|PTPN23|SLIT1|IGF1R|CDH13|EIF4A3|PSMA5|RPS27A|NOTCH1|FZD7|NPTN|PSMB4|S100B|ITGA2|NPM1|ARF6|CRK|PELP1|MAP2K1|STX8|YWHAG|GLUL|OXSR1|TLN1|STX4|ZYX|EPHB3|SMAD3|PARVA|F3|EPHA3|RTN4|CAV1|PLAUR|RHOG|THBS4|PTN|DPYSL3|CTNNB1|HMGB1|ANXA2|DDX21|PSMD12|ADAM1…
GO:0042220	GO Biological Process	Response to cocaine	5	48	0.0178	0.0013	MTOR|ABAT|EFTUD2|LPHN3|HDAC2
GO:0034097	GO Biological Process	Response to cytokine	52	1101	1.83e-10	2.73e-12	VAMP3|PSMD5|MAPK1|TIMP1|PSMA2|EIF2AK2|SNRPA1|KRAS|ADAM10|PSMA6|PSMB1|CAPZA1|PTPN23|PSMA5|RPS27A|PSMB4|CRK|STX8|OXSR1|STX4|ZYX|SMAD3|F3|DPYSL3|ANXA2|PSMD12|MYO1C|HLA-DRB1|NRP2|CD47|ADAR|PSMA7|ADAMTS13|ASS1|YBX1|PSMB2|GSN|ANXA1|PTPRZ1|ILK|KHSRP|SIRPA|AKAP12|HLA-DPA1|ADAM9|HSPA8|VIM|LIMS1|SOD2|ACTG1|PRPF8|PSMB3
GO:0043331	GO Biological Process	Response to dsrna	6	53	0.0047	0.00029	MAPK1|NPM1|CAV1|DDX21|DDX1|DHX36
GO:0009719	GO Biological Process	Response to endogenous stimulus	53	1447	4.37e-07	1.12e-08	NGFR|MAPK1|TIMP1|IGFBP2|KRAS|EPB41L5|BCHE|RAB10|PPAP2A|TNC|IGF1R|CDH13|EIF4A3|RPS27A|NOTCH1|S100B|ITGA2|ARF6|CRK|PELP1|YWHAG|ZYX|SMAD3|CAV1|PTN|CTNNB1|ANXA2|DNMT1|COL4A2|MTOR|AGT|PTPRK|DHCR24|ASS1|SRSF4|EIF6|NCBP1|ANXA1|EDNRB|PRNP|POLR2B|CD9|AKT2|SH3BP4|ADAM9|POR|RPL23|SMAD1|HDAC2|VIM|LIMS1|YES1|TXNIP
GO:1990839	GO Biological Process	Response to endothelin	2	2	0.0185	0.0014	CRK|EDNRB
GO:0032355	GO Biological Process	Response to estradiol	8	142	0.0277	0.0023	IGFBP2|ITGA2|PTN|CTNNB1|AGT|ASS1|ANXA1|TXNIP
GO:0043330	GO Biological Process	Response to exogenous dsrna	5	46	0.0152	0.0011	MAPK1|CAV1|DDX21|DDX1|DHX36
GO:0009605	GO Biological Process	Response to external stimulus	81	2310	2.45e-10	3.73e-12	VAMP3|NGFR|NTN1|MAPK1|PSMA2|EIF2AK2|IGFBP2|EFNB2|RAC2|LGALS3|SORL1|CAPZA1|BCHE|TNC|SEMA3A|CDK6|SLIT1|NOTCH1|GPM6A|NPTN|S100B|ITGA2|CRK|MAP2K1|STX8|GLUL|STX4|ZYX|EPHB3|PARVA|EPHA3|CAV1|PLAUR|RHOG|PTN|HMGB1|DDX21|ADAM15|SCRIB|PLXNB1|MYO1C|HLA-DRB1|NRP2|MTOR|CD47|AGT|FABP7|ADAR|L1CAM|ADAMTS13|ASS1|GSN|EPHB2|TMEFF1|ANXA1|EDNRB|DDX1|LAMA1|SRSF2|PLXNA1|CNP|SIRPA|AKAP12|CTNNA2|RAB1A|RELN|HLA-DPA1|CYR61|…
GO:0070848	GO Biological Process	Response to growth factor	27	524	4.47e-06	1.41e-07	NGFR|MAPK1|EPB41L5|TNC|EIF4A3|RPS27A|NOTCH1|ARF6|CRK|ZYX|SMAD3|CAV1|PTN|CTNNB1|MYO1C|NRP2|COL4A2|PTPRK|NCBP1|ANXA1|POLR2B|ADAM9|SMAD1|HDAC2|LIMS1|YES1|CPNE3
GO:0009725	GO Biological Process	Response to hormone	31	849	0.00037	1.77e-05	MAPK1|TIMP1|IGFBP2|KRAS|BCHE|RAB10|PPAP2A|TNC|IGF1R|NOTCH1|S100B|ITGA2|CRK|PELP1|YWHAG|CAV1|PTN|CTNNB1|ANXA2|MTOR|AGT|DHCR24|ASS1|SRSF4|EIF6|ANXA1|EDNRB|AKT2|ADAM9|POR|TXNIP
GO:0042542	GO Biological Process	Response to hydrogen peroxide	7	119	0.0379	0.0035	CRK|ANXA1|SIRPA|GPX1|ADAM9|HDAC2|TXNIP
GO:0001666	GO Biological Process	Response to hypoxia	22	342	2.09e-06	5.99e-08	PSMD5|PSMA2|PSMA6|PSMB1|PSMA5|RPS27A|NOTCH1|PSMB4|S100B|ITGA2|SMAD3|RTN4|CAV1|PTN|PSMD12|ADAM15|NF1|MTOR|PSMA7|PSMB2|ABAT|PSMB3
GO:0010035	GO Biological Process	Response to inorganic substance	21	538	0.003	0.00018	MAPK1|IGFBP2|EIF4A3|CRK|CAV1|ADAMTS13|ASS1|GSN|ANXA1|PRNP|CD9|ABAT|SIRPA|GPX1|DHX36|PPP2CA|ADAM9|HDAC2|SOD2|TXNIP|CPNE3
GO:0070555	GO Biological Process	Response to interleukin-1	15	199	3.41e-05	1.28e-06	PSMD5|PSMA2|PSMA6|PSMB1|PSMA5|RPS27A|PSMB4|PSMD12|CD47|PSMA7|PSMB2|ANXA1|SIRPA|AKAP12|PSMB3
GO:0009416	GO Biological Process	Response to light stimulus	12	302	0.0396	0.0037	KRAS|TANC1|NPTN|NPM1|PTN|NF1|NLGN3|MTOR|PTPRK|AKT2|GPX1|DHX36
GO:0033993	GO Biological Process	Response to lipid	30	858	0.001	5.25e-05	MAPK1|IGFBP2|KRAS|BCHE|PPAP2A|TNC|NOTCH1|FZD7|S100B|ITGA2|EPHA3|CAV1|PTN|CTNNB1|HMGB1|ADAM15|AGT|ADAMTS13|ASS1|ANXA1|EDNRB|CNP|SIRPA|AKAP12|ADAM9|HDAC2|VIM|PRPF8|YES1|TXNIP
GO:0032496	GO Biological Process	Response to lipopolysaccharide	13	313	0.0222	0.0018	MAPK1|NOTCH1|HMGB1|ADAMTS13|ASS1|EDNRB|CNP|SIRPA|AKAP12|ADAM9|HDAC2|VIM|PRPF8
GO:1901698	GO Biological Process	Response to nitrogen compound	42	1070	2.61e-06	7.64e-08	NGFR|MAPK1|TIMP1|BCHE|RAB10|IGF1R|CDH13|NOTCH1|ITGA2|NPM1|CRK|YWHAG|CAV1|PTN|CTNNB1|DDX21|DNMT1|MTOR|AGT|ADAMTS13|ASS1|PSMB2|SRSF4|GSN|EIF6|ABCC4|ANXA1|EDNRB|PRNP|DDX1|CD9|AKT2|ABAT|SH3BP4|TMEM67|EFTUD2|DHX36|POR|RPL23|LPHN3|HDAC2|VIM
GO:0007584	GO Biological Process	Response to nutrient	10	160	0.0051	0.00032	IGFBP2|BCHE|TNC|ITGA2|PTN|MTOR|ASS1|GSN|SRSF2|POR
GO:0031667	GO Biological Process	Response to nutrient levels	16	449	0.0292	0.0025	MAPK1|EIF2AK2|IGFBP2|SORL1|BCHE|TNC|ITGA2|GLUL|CAV1|PTN|MTOR|ASS1|GSN|SRSF2|POR|HSPA8
GO:0014070	GO Biological Process	Response to organic cyclic compound	33	911	0.00024	1.09e-05	MAPK1|IGFBP2|KRAS|BCHE|PPAP2A|TNC|EIF4A3|NOTCH1|S100B|ITGA2|NPM1|CAV1|PTN|CTNNB1|DDX21|MTOR|AGT|ASS1|PSMB2|GSN|ABCC4|ANXA1|EDNRB|DDX1|SRSF2|ABAT|EFTUD2|DHX36|ADAM9|LPHN3|SMAD1|HDAC2|TXNIP
GO:0010033	GO Biological Process	Response to organic substance	114	3011	5.83e-18	3.13e-20	VAMP3|NGFR|PSMD5|MAPK1|TIMP1|PSMA2|EIF2AK2|IGFBP2|SNRPA1|KRAS|ADAM10|PSMA6|PSMB1|CAPZA1|EPB41L5|BCHE|RAB10|PPAP2A|TNC|PTPN23|IGF1R|CDH13|EIF4A3|PSMA5|RPS27A|NOTCH1|FZD7|PSMB4|S100B|ITGA2|NPM1|ARF6|CRK|PELP1|STX8|YWHAG|GLUL|OXSR1|TLN1|STX4|ZYX|SMAD3|F3|EPHA3|CAV1|THBS4|PTN|DPYSL3|CTNNB1|HMGB1|ANXA2|DDX21|PSMD12|ADAM15|DNMT1|MYO1C|HLA-DRB1|NRP2|COL4A2|MTOR|CD47|AGT|PTPRK|ADAR|PSMA7|DHCR24|ADAMTS13|…
GO:0010243	GO Biological Process	Response to organonitrogen compound	38	987	1.55e-05	5.39e-07	NGFR|MAPK1|TIMP1|BCHE|RAB10|IGF1R|CDH13|NOTCH1|ITGA2|CRK|YWHAG|CAV1|PTN|CTNNB1|DNMT1|MTOR|AGT|ADAMTS13|ASS1|PSMB2|SRSF4|GSN|EIF6|ABCC4|ANXA1|EDNRB|PRNP|CD9|AKT2|ABAT|SH3BP4|TMEM67|EFTUD2|POR|RPL23|LPHN3|HDAC2|VIM
GO:0051707	GO Biological Process	Response to other organism	41	1256	0.00023	1.01e-05	VAMP3|MAPK1|PSMA2|EIF2AK2|LGALS3|CAPZA1|CDK6|NOTCH1|GPM6A|S100B|CRK|STX8|STX4|ZYX|CAV1|HMGB1|DDX21|ADAM15|SCRIB|MYO1C|HLA-DRB1|CD47|ADAR|ADAMTS13|ASS1|GSN|ANXA1|EDNRB|DDX1|CNP|SIRPA|AKAP12|RAB1A|HLA-DPA1|GPX1|DHX36|ADAM9|HDAC2|VIM|ACTG1|PRPF8
GO:0006979	GO Biological Process	Response to oxidative stress	15	393	0.0224	0.0018	MAPK1|CRK|OXSR1|STX4|PTPRK|DHCR24|ANXA1|PRNP|SIRPA|GPX1|TRA2B|ADAM9|HDAC2|SOD2|TXNIP
GO:0070482	GO Biological Process	Response to oxygen levels	23	379	2.74e-06	8.08e-08	PSMD5|PSMA2|PSMA6|PSMB1|PSMA5|RPS27A|NOTCH1|PSMB4|S100B|ITGA2|SMAD3|RTN4|CAV1|PTN|PSMD12|ADAM15|NF1|MTOR|PSMA7|PSMB2|ABAT|HDAC2|PSMB3
GO:1901700	GO Biological Process	Response to oxygen-containing compound	55	1567	8.51e-07	2.33e-08	NGFR|MAPK1|TIMP1|IGFBP2|BCHE|RAB10|TNC|IGF1R|NOTCH1|FZD7|ITGA2|CRK|YWHAG|GLUL|EPHA3|CAV1|PTN|CTNNB1|HMGB1|ADAM15|DNMT1|MTOR|AGT|PTPRK|ADAMTS13|ASS1|SRSF4|GSN|RPL10A|EIF6|ANXA1|EDNRB|PRNP|CD9|AKT2|SRSF2|CNP|ABAT|SIRPA|AKAP12|SH3BP4|EFTUD2|GPX1|TRA2B|DHX36|ADAM9|POR|RPL23|LPHN3|HDAC2|VIM|SOD2|PRPF8|YES1|TXNIP
GO:1901652	GO Biological Process	Response to peptide	20	476	0.0018	9.78e-05	NGFR|TIMP1|RAB10|IGF1R|NOTCH1|CRK|YWHAG|CAV1|MTOR|AGT|ASS1|SRSF4|EIF6|ANXA1|EDNRB|PRNP|AKT2|POR|RPL23|VIM
GO:0043434	GO Biological Process	Response to peptide hormone	15	394	0.0228	0.0018	TIMP1|RAB10|IGF1R|CRK|YWHAG|CAV1|MTOR|AGT|ASS1|SRSF4|EIF6|ANXA1|EDNRB|AKT2|POR
GO:0000302	GO Biological Process	Response to reactive oxygen species	11	198	0.0066	0.00043	MAPK1|CRK|PTPRK|ANXA1|SIRPA|GPX1|TRA2B|ADAM9|HDAC2|SOD2|TXNIP
GO:0048545	GO Biological Process	Response to steroid hormone	13	328	0.0303	0.0026	IGFBP2|KRAS|BCHE|PPAP2A|NOTCH1|S100B|CAV1|PTN|CTNNB1|ASS1|ANXA1|ADAM9|TXNIP
GO:0050896	GO Biological Process	Response to stimulus	205	8046	3.57e-17	2.17e-19	VAMP3|AQR|NGFR|NTN1|PSMD5|VCL|MAPK1|TIMP1|RAB3A|PSMA2|TAX1BP3|EIF2AK2|NCK2|IGFBP2|PLEK|RAP2A|EFNB2|RRAS|RAC2|SNRPA1|LGALS3|KRAS|RRAS2|SDCBP|SORL1|ADAM10|PSMA6|RAB11A|PSMB1|OGN|CAPZA1|TANC1|EPB41L5|MCAM|BCHE|RAB10|PPAP2A|RAB7A|TNC|SEMA3A|PTPN23|CDK6|SLIT1|IGF1R|CDH13|EIF4A3|PSMA5|CELSR2|RPS27A|FTH1|NOTCH1|FERMT3|GPM6A|DOCK1|UBASH3B|FZD7|NPTN|PSMB4|S100B|ARPC2|ITGA2|NPM1|ARF6|JAM3|CRK|PELP1|MAP2K1|…
GO:0006950	GO Biological Process	Response to stress	106	3485	2.02e-10	3.05e-12	VAMP3|AQR|PSMD5|VCL|MAPK1|TIMP1|RAB3A|PSMA2|EIF2AK2|NCK2|PLEK|LGALS3|KRAS|PSMA6|PSMB1|CAPZA1|MCAM|TNC|PSMA5|RPS27A|NOTCH1|FERMT3|DOCK1|UBASH3B|FZD7|PSMB4|S100B|ITGA2|NPM1|JAM3|CRK|MAP2K1|STX8|GLUL|OXSR1|PDS5B|TLN1|STX4|ZYX|SMAD3|F3|RTN4|CAV1|PLAUR|THBS4|PTN|MAP4K4|DPYSL3|HMGB1|DDX21|MINK1|PSMD12|ADAM15|SCRIB|NF1|XAB2|MYO1C|PTPRF|HLA-DRB1|MTOR|CD47|AGT|PTPRK|ADAR|VPS45|PSMA7|DHCR24|VAV2|ADAMTS13|A…
GO:0034612	GO Biological Process	Response to tumor necrosis factor	19	269	4.07e-06	1.27e-07	PSMD5|MAPK1|PSMA2|ADAM10|PSMA6|PSMB1|PSMA5|PSMB4|PSMD12|PSMA7|ADAMTS13|ASS1|PSMB2|ILK|AKAP12|ADAM9|LIMS1|PRPF8|PSMB3
GO:0033273	GO Biological Process	Response to vitamin	6	84	0.0313	0.0027	BCHE|TNC|ITGA2|PTN|GSN|SRSF2
GO:0009611	GO Biological Process	Response to wounding	37	532	1.23e-11	1.54e-13	VCL|MAPK1|TIMP1|RAB3A|PLEK|CAPZA1|MCAM|TNC|FERMT3|DOCK1|UBASH3B|FZD7|ITGA2|JAM3|TLN1|SMAD3|F3|PLAUR|DPYSL3|SCRIB|NF1|MTOR|VPS45|VAV2|ADAMTS13|HDAC1|F10|CD9|PRCP|ILK|CYR61|GNA13|GPX1|DDR1|HDAC2|ITGB3|ACTG1
GO:0031290	GO Biological Process	Retinal ganglion cell axon guidance	3	18	0.0419	0.004	SLIT1|EPHB3|EPHB2
GO:0007266	GO Biological Process	Rho protein signal transduction	7	62	0.0017	9.32e-05	NGFR|NTN1|TAX1BP3|CDH13|RHOG|GNA13|GPR56
GO:0022618	GO Biological Process	Ribonucleoprotein complex assembly	20	186	3.99e-09	7.3e-11	SNRPD3|SRSF1|PRPF6|GEMIN5|PWP2|SNRPD1|SNRNP200|GEMIN4|SF3B1|CGI-74|XAB2|ADAR|MDN1|EIF6|NCBP1|DDX1|NHP2L1|BOP1|PRPF8|RPS15
GO:0022613	GO Biological Process	Ribonucleoprotein complex biogenesis	44	423	9.78e-20	4.19e-22	SNRPD3|RRP9|NAT10|SRSF1|NOP58|PRPF6|EIF4A3|GEMIN5|PWP2|NPM1|SNRPD1|PELP1|PA2G4|RPS9|GLUL|SENP3|SNRNP200|GEMIN4|SF3B1|RPS21|DDX21|CGI-74|XAB2|ADAR|MDN1|RPL10A|EIF6|LAS1L|TEX10|NCBP1|CUL4A|NOL9|NOP56|DDX1|NHP2L1|RPL35A|WDR36|TRMT112|TBL3|BOP1|PRPF8|RSL1D1|RPS15|WDR18
GO:0071426	GO Biological Process	Ribonucleoprotein complex export from nucleus	15	125	1.92e-07	4.67e-09	THOC2|SRSF1|EIF4A3|NPM1|SRRM1|EIF5A|SRSF4|EIF6|NCBP1|SRSF2|THOC5|RNPS1|RPS15|PCID2|CPSF1
GO:0042273	GO Biological Process	Ribosomal large subunit biogenesis	10	72	1.55e-05	5.36e-07	NPM1|MDN1|RPL10A|EIF6|LAS1L|NOL9|NHP2L1|RPL35A|BOP1|RSL1D1
GO:0042274	GO Biological Process	Ribosomal small subunit biogenesis	7	70	0.0031	0.00019	NAT10|PWP2|NPM1|RPS21|NHP2L1|TBL3|RPS15
GO:0000054	GO Biological Process	Ribosomal subunit export from nucleus	3	13	0.0222	0.0018	NPM1|EIF6|RPS15
GO:0042255	GO Biological Process	Ribosome assembly	6	61	0.0087	0.00059	PWP2|NPM1|MDN1|EIF6|BOP1|RPS15
GO:0042254	GO Biological Process	Ribosome biogenesis	31	292	5.08e-14	4.78e-16	RRP9|NAT10|NOP58|EIF4A3|PWP2|NPM1|PELP1|PA2G4|RPS9|GLUL|SENP3|GEMIN4|RPS21|DDX21|MDN1|RPL10A|EIF6|LAS1L|TEX10|CUL4A|NOL9|NOP56|NHP2L1|RPL35A|WDR36|TRMT112|TBL3|BOP1|RSL1D1|RPS15|WDR18
GO:0031123	GO Biological Process	RNA 3-end processing	12	135	7.67e-05	3.12e-06	THOC2|GRSF1|SRSF1|EIF4A3|SRRM1|RPS21|SRSF4|NCBP1|SRSF2|THOC5|RNPS1|CPSF1
GO:0006401	GO Biological Process	RNA catabolic process	15	247	0.00032	1.51e-05	EIF4A3|RPS27A|RPS9|RPS21|THRAP3|SND1|RPL10A|NCBP1|KHSRP|PPP2CA|RPL35A|RPL23|RNPS1|RPS15|PCID2
GO:0006405	GO Biological Process	RNA export from nucleus	16	131	5.09e-08	1.12e-09	THOC2|SRSF1|XPO5|EIF4A3|NPM1|SRRM1|EIF5A|SRSF4|EIF6|NCBP1|SRSF2|THOC5|RNPS1|RPS15|PCID2|CPSF1
GO:0006403	GO Biological Process	RNA localization	22	210	7.95e-10	1.27e-11	THOC2|SRSF1|NOP58|XPO5|PRPF6|EIF4A3|NPM1|SRRM1|EIF5A|MYO1C|YBX1|SRSF4|EIF6|NCBP1|SRSF2|KHSRP|THOC5|CKAP5|RNPS1|RPS15|PCID2|CPSF1
GO:0016070	GO Biological Process	RNA metabolic process	82	1584	1.84e-19	8.29e-22	AQR|TRMT6|SNRPD3|RRP9|THOC2|RBM39|SNRPA1|LGALS3|GRSF1|PRPF38A|CARS2|NAT10|SRSF1|NOP58|XPO5|PRPF6|EIF4A3|RPS27A|NOTCH1|GEMIN5|PWP2|SNRPD1|PELP1|PA2G4|RPS9|SF3B3|SENP3|SNRNP200|GEMIN4|SRRM1|SMAD3|SF3B1|RPS21|DDX21|THRAP3|SND1|CGI-74|PUS7|XAB2|COL4A2|SF3B5|ADAR|MDN1|YBX1|HNRNPH2|SRSF4|RPL10A|EIF6|IKBKAP|LAS1L|TEX10|NCBP1|NOL9|NOP56|POLR2B|DDX1|SRSF2|KHSRP|NHP2L1|PRPF40A|EFTUD2|TRA2B|DHX36|PPP2CA|RPL…
GO:0008380	GO Biological Process	RNA splicing	41	396	2.87e-18	1.43e-20	AQR|SNRPD3|THOC2|RBM39|SNRPA1|LGALS3|PRPF38A|SRSF1|PRPF6|EIF4A3|GEMIN5|SNRPD1|SF3B3|SNRNP200|GEMIN4|SRRM1|SF3B1|THRAP3|CGI-74|XAB2|SF3B5|YBX1|HNRNPH2|SRSF4|NCBP1|POLR2B|DDX1|SRSF2|KHSRP|NHP2L1|PRPF40A|EFTUD2|TRA2B|PPP2CA|THOC5|PLRG1|HSPA8|RNPS1|PRPF8|SUGP2|CPSF1
GO:0000375	GO Biological Process	RNA splicing, via transesterification reactions	34	297	3.06e-16	2.02e-18	AQR|SNRPD3|SNRPA1|PRPF38A|SRSF1|PRPF6|EIF4A3|GEMIN5|SNRPD1|SF3B3|SNRNP200|GEMIN4|SRRM1|SF3B1|CGI-74|XAB2|SF3B5|YBX1|HNRNPH2|SRSF4|NCBP1|POLR2B|DDX1|SRSF2|KHSRP|NHP2L1|PRPF40A|EFTUD2|TRA2B|PLRG1|HSPA8|RNPS1|PRPF8|CPSF1
GO:0050658	GO Biological Process	RNA transport	20	189	5.14e-09	9.48e-11	THOC2|SRSF1|XPO5|EIF4A3|NPM1|SRRM1|EIF5A|MYO1C|YBX1|SRSF4|EIF6|NCBP1|SRSF2|KHSRP|THOC5|CKAP5|RNPS1|RPS15|PCID2|CPSF1
GO:0006364	GO Biological Process	rRNA processing	28	212	9.92e-15	8.57e-17	RRP9|NAT10|NOP58|EIF4A3|PWP2|PELP1|PA2G4|RPS9|SENP3|GEMIN4|RPS21|DDX21|MDN1|RPL10A|EIF6|LAS1L|TEX10|NOL9|NOP56|NHP2L1|RPL35A|WDR36|TRMT112|TBL3|BOP1|RSL1D1|RPS15|WDR18
GO:0031529	GO Biological Process	Ruffle organization	4	27	0.017	0.0013	PLEK|ARF6|CSPG4|MTOR
GO:0031146	GO Biological Process	SCF-dependent proteasomal ubiquitin-dependent protein catabolic process	12	93	2.74e-06	8.08e-08	PSMD5|PSMA2|PSMA6|PSMB1|PSMA5|PSMB4|PSMD12|KIF14|PSMA7|PSMB2|CUL4A|PSMB3
GO:0014037	GO Biological Process	Schwann cell differentiation	4	37	0.0388	0.0036	NF1|AKT2|ILK|LAMA2
GO:0046903	GO Biological Process	Secretion	54	1097	1.56e-11	2.01e-13	VAMP3|VCL|MAPK1|TIMP1|RAB3A|PSMA2|YKT6|PLEK|TUBA4A|TSG101|LGALS3|SDCBP|ADAM10|RAB11A|PSMB1|RAB10|RAB7A|PSMA5|CELSR2|FTH1|FERMT3|CD109|ACE|PA2G4|TLN1|STX4|CAV1|PLAUR|RHOG|HMGB1|ANXA2|PSMD12|SCRIB|NF1|CD47|AGT|VPS45|RAB3B|GSN|ABCC4|ANXA1|CD9|DYNLL1|PRCP|PAFAH1B1|SIRPA|RAB1A|GPI|DDR1|WDR1|HSPA8|CD63|ITGB3|CPNE3
GO:0032940	GO Biological Process	Secretion by cell	50	979	3.6e-11	4.9e-13	VAMP3|VCL|MAPK1|TIMP1|RAB3A|PSMA2|YKT6|PLEK|TUBA4A|TSG101|LGALS3|SDCBP|ADAM10|RAB11A|PSMB1|RAB10|RAB7A|PSMA5|FTH1|FERMT3|CD109|PA2G4|TLN1|STX4|PLAUR|RHOG|HMGB1|ANXA2|PSMD12|SCRIB|NF1|CD47|AGT|VPS45|RAB3B|GSN|ABCC4|ANXA1|CD9|DYNLL1|PRCP|PAFAH1B1|SIRPA|RAB1A|GPI|WDR1|HSPA8|CD63|ITGB3|CPNE3
GO:1902287	GO Biological Process	Semaphorin-plexin signaling pathway involved in axon guidance	3	12	0.0188	0.0014	SEMA3A|PLXNB1|PLXNA1
GO:1902285	GO Biological Process	Semaphorin-plexin signaling pathway involved in neuron projection guidance	4	13	0.002	0.00011	SEMA3A|PLXNB1|NRP2|PLXNA1
GO:0007423	GO Biological Process	Sensory organ development	21	563	0.005	0.00032	NTN1|MAPK1|ADAM10|NOTCH1|GPM6A|ACHE|PDS5B|SMAD3|PTN|CTNNB1|SCRIB|NF1|HDAC1|EPHB2|NINJ1|LAMA1|PAFAH1B1|PVRL3|DDR1|HDAC2|VIM
GO:0048880	GO Biological Process	Sensory system development	15	371	0.0145	0.001	SEMA3A|GPM6A|ACHE|PDS5B|SMAD3|PTN|CTNNB1|NF1|HDAC1|EPHB2|NINJ1|LAMA1|PVRL3|HDAC2|VIM
GO:0023061	GO Biological Process	Signal release	10	197	0.019	0.0015	RAB3A|STX4|HMGB1|SCRIB|NF1|AGT|ABCC4|ANXA1|RAB1A|HSPA8
GO:0007165	GO Biological Process	Signal transduction	142	4876	8.94e-14	8.63e-16	NGFR|NTN1|PSMD5|MAPK1|TIMP1|RAB3A|PSMA2|TAX1BP3|EIF2AK2|NCK2|IGFBP2|PLEK|RAP2A|EFNB2|RRAS|RAC2|SNRPA1|LGALS3|KRAS|RRAS2|SDCBP|SORL1|ADAM10|PSMA6|RAB11A|PSMB1|OGN|CAPZA1|RAB10|PPAP2A|RAB7A|SEMA3A|CDK6|IGF1R|CDH13|PSMA5|CELSR2|RPS27A|NOTCH1|FERMT3|DOCK1|UBASH3B|FZD7|PSMB4|ARPC2|ITGA2|NPM1|CRK|MAP2K1|OXSR1|CSPG4|TLN1|STX4|ZYX|HGS|EPHB3|SMAD3|F3|EPHA3|CAV1|PLAUR|RHOG|THBS4|PTN|MAP4K4|CTNNB1|HMGB1|ANX…
GO:0023014	GO Biological Process	Signal transduction by protein phosphorylation	20	395	0.00018	7.89e-06	PSMD5|MAPK1|PSMA2|KRAS|PSMA6|PSMB1|PSMA5|RPS27A|PSMB4|MAP2K1|OXSR1|MAP4K4|MINK1|PSMD12|NF1|AGT|PSMA7|PSMB2|SMAD1|PSMB3
GO:0023052	GO Biological Process	Signaling	153	5239	1.91e-15	1.43e-17	NGFR|NTN1|PSMD5|MAPK1|TIMP1|RAB3A|PSMA2|TAX1BP3|EIF2AK2|NCK2|IGFBP2|PLEK|RAP2A|EFNB2|RRAS|RAC2|ATP1B2|SNRPA1|LGALS3|KRAS|RRAS2|SDCBP|SORL1|ADAM10|PSMA6|RAB11A|PSMB1|OGN|CAPZA1|RAB10|PPAP2A|RAB7A|TNC|SEMA3A|CDK6|IGF1R|CDH13|PSMA5|CELSR2|RPS27A|NOTCH1|FERMT3|DOCK1|UBASH3B|FZD7|NPTN|PSMB4|ARPC2|ITGA2|NPM1|JAM3|CRK|MAP2K1|ACHE|OXSR1|CSPG4|TLN1|STX4|ZYX|HGS|EPHB3|SMAD3|F3|EPHA3|CAV1|PLAUR|RHOG|THBS4|P…
GO:0043403	GO Biological Process	Skeletal muscle tissue regeneration	4	34	0.0314	0.0027	FZD7|ANXA1|CD9|GPX1
GO:0043588	GO Biological Process	Skin development	16	382	0.0076	0.0005	NGFR|TSG101|NOTCH1|CD109|ITGA2|MAP2K1|CTNNB1|NF1|DHCR24|HDAC1|ANXA1|LRP4|PKP4|ADAM9|HDAC2|TXNIP
GO:0007264	GO Biological Process	Small gtpase mediated signal transduction	25	316	7.07e-09	1.36e-10	NGFR|NTN1|RAB3A|TAX1BP3|RAP2A|RRAS|RAC2|KRAS|RRAS2|RAB11A|RAB10|RAB7A|CDH13|DOCK1|RHOG|NF1|DNMT1|DHCR24|RAB3B|VAV2|KRIT1|RAB1A|GNA13|GPR56|WASF2
GO:0014909	GO Biological Process	Smooth muscle cell migration	3	9	0.0106	0.00072	PARVA|DDR1|ITGB3
GO:0000245	GO Biological Process	Spliceosomal complex assembly	8	60	0.00022	9.79e-06	SRSF1|PRPF6|SNRPD1|SNRNP200|SF3B1|CGI-74|NCBP1|DDX1
GO:0000387	GO Biological Process	Spliceosomal snrnp assembly	6	39	0.0012	6.35e-05	SNRPD3|PRPF6|GEMIN5|SNRPD1|GEMIN4|PRPF8
GO:0002040	GO Biological Process	Sprouting angiogenesis	6	59	0.0076	0.0005	EFNB2|CDH13|NOTCH1|PARVA|RTN4|EPHB4
GO:0006614	GO Biological Process	SRP-dependent cotranslational protein targeting to membrane	7	96	0.015	0.0011	RPS27A|RPS9|RPS21|RPL10A|RPL35A|RPL23|RPS15
GO:0048863	GO Biological Process	Stem cell differentiation	9	156	0.015	0.0011	MAPK1|BCHE|SEMA3A|CDK6|NOTCH1|GPM6A|ACE|NRP2|EDNRB
GO:0017145	GO Biological Process	Stem cell division	6	35	0.00074	3.69e-05	THOC2|RAB10|NOTCH1|FZD7|PAFAH1B1|GNL3
GO:0002223	GO Biological Process	Stimulatory c-type lectin receptor signaling pathway	11	111	7.56e-05	3.06e-06	PSMD5|PSMA2|KRAS|PSMA6|PSMB1|PSMA5|PSMB4|PSMD12|PSMA7|PSMB2|PSMB3
GO:0034446	GO Biological Process	Substrate adhesion-dependent cell spreading	13	49	5.91e-10	9.34e-12	VAMP3|LAMC1|FERMT3|FZD7|ANTXR1|EPHB3|PARVA|KIF14|ILK|PARVB|RAB1A|ITGB3|SRGAP2
GO:0006929	GO Biological Process	Substrate-dependent cell migration	5	25	0.0016	8.84e-05	NTN1|SDCBP|EPB41L5|ITGA2|CSPG4
GO:0097435	GO Biological Process	Supramolecular fiber organization	18	480	0.0114	0.00079	NCK2|RAC2|RAB11A|ARPC2|ZYX|RHOG|DPYSL3|ANXA2|NF1|MYO1C|GSN|ABI1|ILK|PAFAH1B1|WDR1|CKAP5|VIM|ACTG1
GO:0044403	GO Biological Process	Symbiotic process	47	865	2.48e-11	3.34e-13	MAPK1|EIF2AK2|EFNB2|THOC2|TSG101|PSMB1|RAB7A|XPO5|RPS27A|PSMB4|ITGA2|NPM1|RPS9|TLN1|ZYX|SMAD3|CAV1|CTNNB1|HMGB1|RPS21|ANXA2|SND1|SCRIB|NRP2|PKN2|PSMA7|PSMB2|HDAC1|RPL10A|CUL4A|ABI1|DDX1|DYNLL1|DYNC1I2|RAB1A|PVR|GPX1|PDCD6IP|RPL35A|THOC5|RPL23|HSPA8|VIM|ITGB3|RPS15|WASF2|PSMB3
GO:0061549	GO Biological Process	Sympathetic ganglion development	3	9	0.0106	0.00072	SEMA3A|CTNNB1|NRP2
GO:0048485	GO Biological Process	Sympathetic nervous system development	4	21	0.0082	0.00055	SEMA3A|CTNNB1|NF1|NRP2
GO:0097490	GO Biological Process	Sympathetic neuron projection extension	2	4	0.0379	0.0034	SEMA3A|NRP2
GO:0097491	GO Biological Process	Sympathetic neuron projection guidance	2	4	0.0379	0.0034	SEMA3A|NRP2
GO:0007416	GO Biological Process	Synapse assembly	11	96	2.29e-05	8.31e-07	EFNB2|CDH2|GPM6A|NPTN|ACHE|PLXNB1|NLGN3|EPHB2|LRP4|LPHN3|FARP1
GO:0050808	GO Biological Process	Synapse organization	33	283	5.77e-16	4e-18	RAB3A|PFN2|EFNB2|ADAM10|TANC1|TNC|IGF1R|CDH2|GPM6A|NPTN|ARF6|ACHE|EPHB3|CTNNB1|PTPRS|PLXNB1|NLGN3|PTPRF|L1CAM|SLC9A6|EPHB2|TMEFF1|LRP4|PRNP|CTNNA2|RELN|ACTBL2|LPHN3|ACTG1|FARP1|LRRC4B|RER1|WASF2
GO:0099504	GO Biological Process	Synaptic vesicle cycle	7	120	0.0388	0.0036	RAB3A|ARF6|STX4|CTNNB1|SCRIB|NLGN3|ACTG1
GO:0036465	GO Biological Process	Synaptic vesicle recycling	5	56	0.0292	0.0025	RAB3A|ARF6|SCRIB|NLGN3|ACTG1
GO:0048731	GO Biological Process	System development	147	4426	1.42e-19	6.19e-22	NGFR|NTN1|VCL|MAPK1|TIMP1|RAB3A|NCK2|PLEK|RAP2A|EFNB2|THOC2|RRAS|RAC2|ATP1B2|TSG101|KRAS|LAMC1|SORL1|ADAM10|RAB11A|EPB41L5|MCAM|BCHE|RAB10|TNC|SEMA3A|CDK6|SLIT1|CDH11|CDH13|CDH2|EIF4A3|CELSR2|CERS2|NOTCH1|GPM6A|FZD7|CD109|NPTN|ACE|S100B|ITGA2|ARF6|JAM3|CRK|ANTXR1|MAP2K1|ACHE|YWHAG|GLUL|HEG1|CSPG4|PDS5B|EPHB3|SMAD3|PARVA|EPHA3|RTN4|CAV1|RHOG|PTN|MAP4K4|DPYSL3|CTNNB1|HMGB1|ANXA2|MINK1|DHCR7|ADAM15|…
GO:0050852	GO Biological Process	T cell receptor signaling pathway	13	167	0.00011	4.74e-06	PSMD5|MAPK1|PSMA2|PSMA6|PSMB1|PSMA5|PSMB4|PSMD12|HLA-DRB1|PSMA7|PSMB2|HLA-DPA1|PSMB3
GO:0022029	GO Biological Process	Telencephalon cell migration	7	56	0.00099	5.17e-05	SLIT1|RTN4|CTNNB1|PAFAH1B1|RELN|GPR56|SRGAP2
GO:0021537	GO Biological Process	Telencephalon development	20	257	4.97e-07	1.3e-08	ATP1B2|SEMA3A|CDK6|SLIT1|CDH2|CRK|EPHB3|RTN4|CTNNB1|PTPRS|NF1|XAB2|KIF14|HDAC1|EPHB2|PAFAH1B1|RELN|TRA2B|GPR56|SRGAP2
GO:0009888	GO Biological Process	Tissue development	72	1760	5.86e-12	7.16e-14	NGFR|NTN1|VCL|MAPK1|TIMP1|EFNB2|TSG101|LGALS3|GRSF1|KRAS|LAMC1|EPB41L5|RAB10|TNC|SEMA3A|CDK6|CDH2|NOTCH1|FZD7|CD109|ITGA2|MAP2K1|HEG1|SMAD3|RTN4|CAV1|PTN|CTNNB1|ADAM15|SCRIB|PTPRS|NF1|HLA-DRB1|NRP2|COL4A2|MTOR|AGT|DHCR24|KIF20B|YBX1|HDAC1|GSN|TMEFF1|NINJ1|ABI1|ANXA1|EDNRB|PODXL|LRP4|CD9|LAMA1|PKP4|AKT2|MLLT4|PLXNA1|ILK|PAFAH1B1|CYR61|LAMA2|GNA13|GPX1|GJC1|PPP2CA|ADAM9|SMAD1|DDR1|WDR1|HDAC2|VIM|IT…
GO:0001894	GO Biological Process	Tissue homeostasis	11	219	0.0132	0.00094	VCL|RAC2|ATP1B2|KRAS|LAMC1|NOTCH1|JAM3|CTNNB1|LAMA2|WDR36|ACTG1
GO:0090130	GO Biological Process	Tissue migration	6	95	0.0491	0.0048	EFNB2|EPB41L5|CDH13|EPHB4|PKN2|GPX1
GO:0048729	GO Biological Process	Tissue morphogenesis	30	561	4.8e-07	1.24e-08	NGFR|NTN1|VCL|EFNB2|GRSF1|KRAS|EPB41L5|RAB10|TNC|SEMA3A|NOTCH1|ITGA2|HEG1|SMAD3|CTNNB1|SCRIB|NRP2|KIF20B|PODXL|LAMA1|PLXNA1|ILK|PAFAH1B1|CYR61|GNA13|SMAD1|DDR1|WDR1|ITGB3|ACTG1
GO:0042246	GO Biological Process	Tissue regeneration	9	63	4.15e-05	1.62e-06	NOTCH1|FZD7|PTN|ADAM15|GSN|NINJ1|ANXA1|CD9|GPX1
GO:0048771	GO Biological Process	Tissue remodeling	9	96	0.00074	3.66e-05	TIMP1|RAC2|ACE|CSPG4|CAV1|THBS4|PTN|CTNNB1|AGT
GO:0060440	GO Biological Process	Trachea formation	3	6	0.0046	0.00029	MAPK1|MAP2K1|CTNNB1
GO:0006413	GO Biological Process	Translational initiation	8	141	0.027	0.0023	RPS27A|RPS9|RPS21|RPL10A|EIF6|RPL35A|RPL23|RPS15
GO:0007169	GO Biological Process	Transmembrane receptor protein tyrosine kinase signaling pathway	31	518	2.63e-08	5.53e-10	NGFR|MAPK1|NCK2|EFNB2|SDCBP|IGF1R|DOCK1|UBASH3B|ARPC2|CRK|CSPG4|EPHB3|EPHA3|EPHB4|MYO1C|NRP2|COL4A2|SLC9A6|VAV2|EPHB2|NCBP1|ABI1|POLR2B|AKT2|DDR1|ITGB3|ACTG1|YES1|TXNIP|CPNE3|WASF2
GO:0006810	GO Biological Process	Transport	139	4353	1.2e-16	7.84e-19	VAMP3|NGFR|NTN1|PSMD5|VCL|SNRPD3|MAPK1|TIMP1|RAB3A|PSMA2|YKT6|PLEK|THOC2|TUBA4A|RAC2|ATP1B2|ESYT2|TSG101|LGALS3|STX6|SRSF1|SDCBP|SORL1|ADAM10|PSMA6|RAB11A|PSMB1|CAPZA1|RAB10|RAB7A|XPO5|PTPN23|SLIT1|IGF1R|EIF4A3|PSMA5|CELSR2|RPS27A|FTH1|FERMT3|GPM6A|DOCK1|GEMIN5|CD109|PSMB4|ACE|ARPC2|NPM1|ARF6|SNRPD1|CRK|ANTXR1|PA2G4|RPS9|ACHE|STX8|YWHAG|GLUL|TLN1|STX4|GEMIN4|SRRM1|HGS|EIF5A|CAV1|PLAUR|RHOG|CTNNB1…
GO:0099537	GO Biological Process	Trans-synaptic signaling	17	436	0.0106	0.00073	MAPK1|RAB3A|SDCBP|NPTN|ACHE|STX4|CTNNB1|MINK1|SCRIB|NF1|NLGN3|EPHB2|CNP|PAFAH1B1|GJC1|HSPA8|PLP1
GO:0099557	GO Biological Process	Trans-synaptic signaling by trans-synaptic complex, modulating synaptic transmission	2	3	0.0276	0.0023	NPTN|EPHB2
GO:0061551	GO Biological Process	Trigeminal ganglion development	2	5	0.0489	0.0047	SEMA3A|NRP2
GO:0006399	GO Biological Process	tRNA metabolic process	9	184	0.0355	0.0032	TRMT6|GRSF1|CARS2|NAT10|PUS7|IKBKAP|DDX1|TRMT112|CPSF1
GO:0008033	GO Biological Process	tRNA processing	8	128	0.017	0.0013	TRMT6|GRSF1|NAT10|PUS7|IKBKAP|DDX1|TRMT112|CPSF1
GO:0035295	GO Biological Process	Tube development	52	851	1.79e-14	1.63e-16	NTN1|MAPK1|RAB3A|EFNB2|KRAS|EPB41L5|MCAM|TNC|CDH13|CDH2|NOTCH1|JAM3|MAP2K1|GLUL|HEG1|CSPG4|EPHB3|SMAD3|PARVA|RTN4|CAV1|PTN|CTNNB1|ANXA2|DHCR7|ADAM15|SCRIB|EPHB4|NF1|NRP2|COL4A2|KIF20B|VAV2|ASS1|EPHB2|EDNRB|PODXL|LAMA1|PRCP|KRIT1|ILK|CYR61|GNA13|GPX1|GJC1|SMAD1|DDR1|ITGB3|GPR56|ACTG1|PLCD3|WASF2
GO:0035239	GO Biological Process	Tube morphogenesis	44	656	2.07e-13	2.06e-15	NTN1|EFNB2|KRAS|EPB41L5|MCAM|TNC|CDH13|CDH2|NOTCH1|JAM3|GLUL|HEG1|CSPG4|EPHB3|SMAD3|PARVA|RTN4|CAV1|CTNNB1|ANXA2|ADAM15|SCRIB|EPHB4|NF1|NRP2|COL4A2|KIF20B|VAV2|EPHB2|PODXL|LAMA1|PRCP|KRIT1|ILK|CYR61|GNA13|GPX1|GJC1|DDR1|ITGB3|GPR56|ACTG1|PLCD3|WASF2
GO:0033209	GO Biological Process	Tumor necrosis factor-mediated signaling pathway	12	125	3.84e-05	1.48e-06	PSMD5|PSMA2|PSMA6|PSMB1|PSMA5|PSMB4|PSMD12|PSMA7|PSMB2|ILK|LIMS1|PSMB3
GO:0001655	GO Biological Process	Urogenital system development	17	315	0.00037	1.76e-05	EFNB2|TNC|NOTCH1|ACE|EPHB3|SMAD3|CTNNB1|NF1|AGT|ASS1|EPHB2|ANXA1|PODXL|LRP4|ILK|RGN|SMAD1
GO:0048010	GO Biological Process	Vascular endothelial growth factor receptor signaling pathway	8	69	0.00051	2.47e-05	NCK2|DOCK1|CRK|NRP2|VAV2|ABI1|ITGB3|WASF2
GO:0001570	GO Biological Process	Vasculogenesis	6	72	0.0175	0.0013	NOTCH1|HEG1|RTN4|CAV1|CTNNB1|GJC1
GO:0042311	GO Biological Process	Vasodilation	4	33	0.0289	0.0025	AGT|EDNRB|GPX1|SOD2
GO:0048845	GO Biological Process	Venous blood vessel morphogenesis	3	9	0.0106	0.00072	EFNB2|NOTCH1|HEG1
GO:0036486	GO Biological Process	Ventral trunk neural crest cell migration	2	4	0.0379	0.0034	SEMA3A|NRP2
GO:0048278	GO Biological Process	Vesicle docking	11	64	7.45e-07	2.03e-08	VAMP3|RAB3A|YKT6|PLEK|STX6|RAB10|STX8|STX4|STX7|VPS45|RAB3B
GO:0006904	GO Biological Process	Vesicle docking involved in exocytosis	7	43	0.00024	1.11e-05	VAMP3|RAB3A|YKT6|PLEK|RAB10|VPS45|RAB3B
GO:0006906	GO Biological Process	Vesicle fusion	6	78	0.0235	0.0019	VAMP3|STX6|RAB7A|STX8|STX4|STX7
GO:0016050	GO Biological Process	Vesicle organization	15	308	0.0028	0.00016	VAMP3|RAB3A|TSG101|STX6|RAB11A|RAB7A|STX8|STX4|HGS|CAV1|ANXA2|STX7|PAFAH1B1|RAB1A|PDCD6IP
GO:0099003	GO Biological Process	Vesicle-mediated transport in synapse	8	130	0.0184	0.0014	RAB3A|RAB11A|ARF6|STX4|CTNNB1|SCRIB|NLGN3|ACTG1
GO:0019058	GO Biological Process	Viral life cycle	10	202	0.0222	0.0018	EFNB2|TSG101|RAB7A|RPS27A|ITGA2|CAV1|RAB1A|PVR|PDCD6IP|ITGB3
GO:0016032	GO Biological Process	Viral process	43	776	1.41e-10	2.08e-12	MAPK1|EIF2AK2|EFNB2|TSG101|PSMB1|RAB7A|XPO5|RPS27A|PSMB4|ITGA2|NPM1|RPS9|TLN1|ZYX|SMAD3|CAV1|CTNNB1|HMGB1|RPS21|ANXA2|SND1|SCRIB|NRP2|PKN2|PSMA7|PSMB2|RPL10A|CUL4A|ABI1|DDX1|DYNLL1|DYNC1I2|RAB1A|PVR|PDCD6IP|RPL35A|RPL23|HSPA8|VIM|ITGB3|RPS15|WASF2|PSMB3
GO:0019083	GO Biological Process	Viral transcription	7	115	0.033	0.0029	RPS27A|RPS9|RPS21|RPL10A|RPL35A|RPL23|RPS15
GO:0019068	GO Biological Process	Virion assembly	4	40	0.0483	0.0047	TSG101|RPS27A|RAB1A|PDCD6IP
GO:0008542	GO Biological Process	Visual learning	6	47	0.0028	0.00016	KRAS|TANC1|NPTN|NF1|NLGN3|MTOR
GO:0016055	GO Biological Process	Wnt signaling pathway	17	351	0.0012	6.42e-05	PSMD5|PSMA2|TAX1BP3|PSMA6|PSMB1|PSMA5|CELSR2|RPS27A|FZD7|PSMB4|CAV1|CTNNB1|PSMD12|PSMA7|PSMB2|LRP4|PSMB3
GO:0060071	GO Biological Process	Wnt signaling pathway, planar cell polarity pathway	12	96	3.6e-06	1.11e-07	PSMD5|PSMA2|PSMA6|PSMB1|PSMA5|CELSR2|FZD7|PSMB4|PSMD12|PSMA7|PSMB2|PSMB3
GO:0042060	GO Biological Process	Wound healing	35	439	1.58e-12	1.77e-14	VCL|MAPK1|TIMP1|RAB3A|PLEK|CAPZA1|MCAM|TNC|FERMT3|DOCK1|UBASH3B|FZD7|ITGA2|TLN1|SMAD3|F3|PLAUR|SCRIB|NF1|MTOR|VPS45|VAV2|ADAMTS13|HDAC1|F10|CD9|PRCP|ILK|CYR61|GNA13|GPX1|DDR1|HDAC2|ITGB3|ACTG1
highlighetd in yellow are the GOterms used in the network of Figure 6B
