# Supplementary material for: miRNome and Proteome Profiling of Small Extracellular Vesicles Secreted by Human Glioblastoma Cell Lines and Primary Cancer Stem Cells
Source: Biomedicines. 2022 Aug 4;10(8):1886. doi: 10.3390/biomedicines10081886 (PMC9405730; doi:10.3390/biomedicines10081886)
Supplement: Supplementary file 1 [file biomedicines-10-01886-s001.zip › supplementasy materials/Table_S8.xlsx]

## Sheet: Suppl Table 9
Table S8. miRNA targets and proteins involved in the selected functions of interest shown in Figure7.
Function			Num. Hits	Gene Symbols	GO-BP term IDs
cell proliferation	miRNA targets	GBM-sEVs	180	ADAM10,ADAMTS1,ADM,AGO3,AKIRIN1,AKIRIN2,AKT1,AKT2,APC,APP,ATF5,ATXN1,ATXN1L,BAK1,BCL2,BRIP1,BTG2,CALR,CARM1,CCN1,CCND1,CD209,CD55,CDC42,CDC6,CDK4,CDK6,CDKN1B,CDKN2D,CEP43,CREB1,CRH,CRKL,CTNNB1,CUL4A,CXCL12,DAB2,DDX39B,DHCR7,DNMT1,E2F1,EGFL7,EIF2AK2,EIF5A2,EMP2,ERN1,ESR1,ETS1,EZH2,F2,FAM98A,FBXW7,FGF2,FNDC3B,FOSL2,FOXO3,FRS2,FRZB,FZD7,GAS1,GNAQ,GNAS,GNL3,GPAM,GPR37L1,HGS,HMGA1,HMGB1,HMGB2,HNRNPU,H…	GO:0042127
		CSC-sEVs	122	ABL1,ADGRG1,ADM,ANP32B,APC,ATXN1,B4GALT7,BAK1,BCL11B,BIRC5,BMPR1A,BMPR2,BRPF1,BTG2,CASP3,CBX8,CCNB1,CCND1,CD276,CD55,CD81,CDKN1A,CDKN1B,CHERP,CNBP,CREB1,CSK,CTBP1,DAB2IP,DDR2,DUSP10,EDN1,EIF5A2,ESRP1,FANCA,FBXO2,FBXW7,FGF2,FLCN,FLT1,FOSL2,FOXO1,FRS2,FTO,FZD7,FZR1,GLI2,GNAI2,GNAQ,GPX1,H2AC8,HLX,HMGB2,HP1BP3,IFITM1,IGF1R,IL6ST,ITPR1,KLF13,KLF4,KMT2A,LIFR,MAPK8,MARCKSL1,MDK,MDM2,MDM4,MEF2C,MEF2D,MPL…	GO:0042127
	proteins	GBM-sEVs	199	ABCC4,ABI1,ACE,ADAM10,AIMP1,AIMP2,AKR1B1,AKT1,AKT2,ALDH3A1,ANXA1,ANXA2,APOE,APP,ARHGEF2,ATP5A1,B2M,B4GALT1,BAG6,BID,BST1,BST2,CALR,CAPNS1,CASK,CAV1,CD109,CD74,CD81,CD9,CDC42,CDH13,CDH2,CDK1,CDK4,CDKN2A,CLU,COL18A1,COMT,COPS8,CORO1A,CRKL,CSNK2A1,CSNK2B,CTGF,CTNNA1,CTNNB1,CUL3,CUL4A,CXADR,DDAH1,DDX39B,DHX9,DLG1,DNAJA2,DNAJA3,DPP4,EEF1E1,EGFR,EIF5A,ENG,F3,FAP,FLNA,FN1,FTH1,FYN,GID8,GJA1,GNAI2,GNAI3,…	GO:0042127
		CSC-sEVs	200	ABCC4,ADAM10,AGT,AIMP2,AKR1B1,ANXA1,ANXA2,APOE,APP,ARHGEF2,ATP5A1,ATP7A,B2M,BAG6,BAI1,BCHE,BID,CADM4,CALR,CAPNS1,CASK,CD109,CD200,CD47,CD81,CD9,CDC42,CDH2,CDK2,CDK4,CDK6,CDKN2A,CERS2,CLU,COMT,COPS8,CSNK2A1,CSNK2B,CTNNA1,CTNNB1,CUL3,CXADR,CYR61,DDAH1,DDR1,DDX20,DDX39B,DHCR24,DHCR7,DHX9,DLG1,DNAJA2,DNMT1,DPP4,EDNRB,EEF1E1,EFNB1,EFNB2,EGFR,EIF2AK2,EIF5A,ENG,F3,FABP7,FLNA,FN1,FTH1,FYN,FZD7,GID8,GJA1,…	GO:0042127
cell death	miRNA targets	GBM-sEVs	174	ADAM10,ADM,AGO4,AKAP12,AKT1,AKT1S1,AKT2,APC,ARF4,ATF5,ATG7,BAK1,BCL2,BCL2L11,BCLAF1,BEX3,BMP8A,BTG2,CALR,CARD6,CBS,CCN1,CCNG1,CDC42,CDK19,CDK4,CDKN1B,CDKN2D,CFTR,CHP1,CREB1,CRH,CTNNB1,CXCL12,CXCR4,CYCS,DAB2,DCPS,DIP2A,DNAJB6,DNMT1,DYRK3,E2F1,ECT2,EEF2K,EI24,EIF2AK2,ESR1,ETS1,EVI2B,FBXW7,FGF2,FOXO3,FRS2,FRZB,GAS1,GNAQ,GPAM,GPR37L1,GPR75,GRIN2B,HMGB1,HMGB2,HSPA1B,IGBP1,IGF1,IKBKB,IL1A,IL6,IL6ST,INH…	GO:0010941
		CSC-sEVs	125	ABL1,ACTC1,ADM,ANP32B,APBB3,APC,APH1A,ARHGDIA,ATOX1,AURKA,BAG4,BAG5,BAK1,BBC3,BCL11B,BCL2L11,BIRC5,BMP8A,BMPR1A,BTG2,CARD6,CASP3,CCNG1,CDK5R1,CDKN1A,CDKN1B,CLN8,CPEB4,CREB1,DAB2IP,DDIT4,DDX3X,DNAJC3,DRAXIN,DUS2,EDN1,EFNA1,FBXW7,FGF2,FLCN,FNIP1,FOXO1,FRS2,G2E3,G6PD,GLI2,GNAI2,GNAQ,GPX1,GRAMD4,GRIN2A,HEBP2,HMGB2,HNRNPK,IGF1R,IL6ST,IRAK3,ITPR1,KCNIP3,KLF4,LDHA,LIFR,MAP2K4,MAPK8,MAPK8IP2,MDK,MDM2,MDM…	GO:0010941
	proteins	GBM-sEVs	256	AARS,ABR,ACAA2,ACTC1,ACTN1,ACTN4,ADAM10,AIMP2,AKAP12,AKR1B1,AKT1,AKT2,ALDH1A3,ANO6,ANP32B,ANXA1,ANXA5,AP2B1,APEX1,APOE,APP,ARF4,ARHGDIA,ARHGEF2,ARL6IP1,ARL6IP5,ASNS,AURKB,AXL,B4GALT1,BAG5,BAG6,BCAP31,BID,C12orf5,C1QBP,CACYBP,CALR,CAMK2D,CAPN2,CAT,CAV1,CD34,CD44,CD74,CDC42,CDK1,CDK4,CDK5,CDKN2A,CFL1,CHMP2A,CHMP4B,CHP1,CLU,COL18A1,COPS5,CORO1A,CRYAB,CSNK2A1,CSNK2A2,CTGF,CTH,CTNNA1,CTNNB1,CTSB,CTSC,…	GO:0010941
		CSC-sEVs	274	AARS,ACAA2,ACTC1,ACTN1,ACTN4,ADAM10,ADAR,AGT,AIFM1,AIMP2,AKAP12,AKR1B1,ANO6,ANXA1,ANXA5,AP2B1,APEX1,APOE,APP,ARF4,ARHGDIA,ARHGEF2,ARHGEF7,ARL6IP1,ARL6IP5,ASNS,ATAD3A,AURKB,BAG5,BAG6,BCAP31,BID,BIN1,C1QBP,C3orf58,CACYBP,CALR,CAMK2D,CAPN2,CAT,CD200,CD44,CDC42,CDK4,CDK5,CDKN2A,CFL1,CHMP2A,CHP1,CLU,COPS5,CRYAB,CSNK2A1,CSNK2A2,CTNNA1,CTNNB1,CTSC,CTSD,CYCS,CYR61,DAD1,DDB1,DDX20,DDX3X,DHCR24,DNAJA1,DNAJ…	GO:0010941
stemness	miRNA targets	GBM-sEVs	38	ABCB1,AGO3,AKNA,APC,ARID1A,ATXN1L,CTNNB1,CUL4A,EIF2AK2,EVI2B,EZH2,FGF2,FOXO3,FRS2,FZD7,GNL3,HMGB2,HNRNPU,IGF1,JAG1,LRP6,MED28,MED7,NAP1L2,NOTCH1,RAB10,SALL1,SMAD4,SOX11,SOX2,SOX4,SS18,TGFB1,VANGL2,VEGFA,WNT7A,ZFP36L2,ZNRF3	GO:0017145,GO:0098727,GO:0072089
		CSC-sEVs	19	APC,BMPR1A,CNOT2,ESRRB,FGF2,FOXO1,FZD7,KLF4,MAPK8,MED28,MED7,METTL14,NKAP,NOTCH1,POLR2E,RBPJ,RIF1,SOX4,WNT9B	GO:0019827
	proteins	GBM-sEVs	43	HNRNPU,HSPA9,NUDT21,PRKDC,PSMA1,PSMA2,PSMA3,PSMA4,PSMA5,PSMA6,PSMA7,PSMB1,PSMB2,PSMB3,PSMB4,PSMB5,PSMB6,PSMB7,PSMB8,PSMC1,PSMC2,PSMC3,PSMC4,PSMC5,PSMC6,PSMD1,PSMD10,PSMD11,PSMD12,PSMD13,PSMD14,PSMD2,PSMD3,PSMD4,PSMD5,PSMD6,PSMD7,PSMD8,PSME1,PSME2,PSME3,SEMA3C,STAT3	GO:2000736
		CSC-sEVs	46	CDK6,DHX36,EIF2AK2,HNRNPU,HSPA9,ITCH,NOTCH1,NUDT21,PRKDC,PSMA1,PSMA2,PSMA3,PSMA4,PSMA5,PSMA6,PSMA7,PSMB1,PSMB2,PSMB3,PSMB4,PSMB5,PSMB6,PSMC1,PSMC2,PSMC3,PSMC4,PSMC5,PSMC6,PSMD1,PSMD10,PSMD11,PSMD12,PSMD13,PSMD14,PSMD2,PSMD3,PSMD5,PSMD6,PSMD7,PSMD8,PSME1,PSME2,PSME3,PTN,PUS7,STAT3	GO:2000736
adhesion	miRNA targets	GBM-sEVs	88	ADAM10,ADAM22,ADAM9,AKNA,AKT1,ALOX15,APC,ATXN3,BCL2,BCL2L11,CALR,CCN1,CD209,CD55,CDC42,CDK6,CLASP1,COL8A1,CRK,CRKL,CTNNB1,CXCL12,CXCR4,DAB2,DAG1,EMP2,ETS1,FNDC3B,FREM1,FZD7,GPAM,HMGB1,HSD17B12,IGF1,IGFBP2,IL20RB,IL6,IL6R,IL6ST,IRAK1,IRF1,ITGAV,JAG1,LAMC1,LRRC32,MALT1,MAP2K1,MAP3K8,MAPK14,MERTK,MKLN1,MMP2,NCK2,NOTCH1,PAK1,PIK3CG,PIK3R1,PIK3R2,PKD1,PLPP3,PPFIA1,PRKCA,PTEN,PTPN23,PTPRJ,RAC1,ROCK1,RO…	GO:0030155,GO:0045785,GO:0031589,GO:0010810,GO:0022407,GO:0010811,GO:0022409,GO:0007160
		CSC-sEVs	na	na	na
	proteins	GBM-sEVs	165	ACTG1,ACTN1,ACTN4,ADAM10,ADAMTS13,AKT1,ANGPTL3,ANTXR1,ANXA1,AP3B1,ARHGDIA,ARL2,ARPC2,ASS1,ATP5B,AXL,BCAM,BST1,C1QBP,CALR,CASK,CAV1,CD34,CD44,CD63,CD74,CD81,CD9,CDC42,CDH13,CDK5,CDKN2A,COL1A1,CORO1A,CORO1C,CRK,CRKL,CTGF,CTNNB1,DAG1,DLG1,DNAJA3,DNM2,DPP4,DUSP3,EDIL3,ENG,EPHA2,EPHB3,F11R,FERMT2,FERMT3,FLNA,FLOT1,FLOT2,FN1,FYN,GPR56,GRB2,GSK3B,GSN,HLA/A,HLA/DPA1,HLA/DRB1,HLA/G,HMGB1,HSD17B12,HSPD1,HS…	GO:0030155,GO:0031589,GO:0010810,GO:0007160,GO:0045785,GO:0001952,GO:0010811,GO:0022407,GO:0007162,GO:0022409,GO:0001954
		CSC-sEVs	149	ABAT,ACTN1,ACTN4,ADAM10,ADAM15,ADAM9,ANTXR1,ANXA1,AP3B1,AP3D1,ARHGDIA,ARHGEF7,ARPC2,ATP1B2,ATP5B,BCAM,C1QBP,CALR,CASK,CD44,CD47,CD63,CD81,CD9,CDC42,CDK5,CDK6,CDKN2A,CELSR2,CORO1C,CTNNB1,CYR61,DAG1,DDR1,DLG1,DNM2,DOCK1,DPP4,EDIL3,EFNB1,EFNB2,ENG,EPB41L5,EPHA2,EPHA3,EPHB3,FERMT2,FLNA,FLOT1,FLOT2,FN1,FYN,FZD7,GPR56,GRB2,HLA-A,HMGB1,HSD17B12,HSPD1,HSPH1,ICAM1,IGFBP2,ILK,IQGAP1,ITGA3,ITGA6,ITGA7,ITGAV…	GO:0030155,GO:0010810,GO:0031589,GO:0010811,GO:0045785,GO:0001952,GO:0007160
migration	miRNA targets	GBM-sEVs		ADAM10,ADAM9,ADAMTS1,AKAP12,AKIRIN1,AKT1,AKT2,APC,APP,BCL2,CALR,CAPN7,CCN1,CEP43,CLASP1,CPNE3,CRK,CRKL,CXCL12,CXCR4,DAB2,EMP2,ETS1,F2RL1,FBXO31,FBXW7,FGF2,HMGB1,IGF1,IL1A,IL6,IL6R,IL6ST,IRS1,ITGAV,JCAD,MAP2K1,MAPK1,MAPK14,MET,MIF,MMP2,MMP9,MTOR,MYC,MYO5A,NFE2L2,NOTCH1,NR2F2,NUS1,PAK1,PGR,PIK3R1,PIK3R2,PLK2,PLPP3,PRKCA,PTEN,PTGS2,PTP4A1,PTPN23,PTPRJ,RAB13,RAB5A,RAC1,RIPOR1,ROCK2,ROR2,RPS6KB1,RREB1…	GO:0030335,GO:0010632,GO:0010634,GO:0010631,GO:0090132,GO:0010595,GO:0010594,GO:0043542,GO:0043536
		CSC-sEVs	na	na	na
	proteins	GBM-sEVs	131	ABR,ACTG1,ACTN4,ADAM10,AKAP12,AKT1,AKT2,ANGPTL3,ANO6,ANXA1,ANXA3,APOE,APP,ARF6,ARHGEF2,ATP2B4,ATP5A1,ATP5B,C1QBP,CALR,CAV1,CD151,CD74,CD99,CDH13,CLIC4,COL18A1,COL1A1,CORO1A,CORO1C,CPNE3,CRK,CRKL,CSNK2B,DAG1,DDT,DIAPH1,DNM1L,DOCK7,DPP4,DUSP3,EGFR,ENG,EPHA2,F10,F3,FERMT3,FLNA,FN1,GJA1,GNAI2,GNB2L1,GPI,GPR56,GSTP1,HMGB1,HSPA5,HSPB1,ICAM1,IL1B,ILK,IQGAP1,ITGA2,ITGA2B,ITGA3,ITGA5,ITGA6,ITGAV,ITGB1,ITG…	GO:0030335,GO:0010632,GO:0010634,GO:0030336
		CSC-sEVs	132	ACTN4,ADAM10,ADAM15,ADAM9,AGT,AKAP12,ANO6,ANXA1,APEX1,APOE,APP,ARF6,ARHGEF2,ARHGEF7,ATP1B2,ATP2B4,ATP5A1,ATP5B,ATP7A,BAI1,C1QBP,CALR,CD151,CD200,CD99,CD99L2,CERS2,CLIC4,CORO1C,CPNE3,CSNK2B,CYR61,DAG1,DDT,DIAPH1,DNM1L,DOCK1,DOCK7,DPP4,DPYSL3,EGFR,ENG,EPB41L5,EPHA2,F3,FLNA,FN1,GJA1,GLUL,GNAI2,GNB2L1,GPI,GPR56,GSTP1,HMGB1,HSPA5,HSPB1,ICAM1,IDH2,IGF1R,ILK,IQGAP1,ITGA3,ITGA6,ITGAV,ITGB1,JUP,KARS,KIF20…	GO:0030335,GO:0010632,GO:0030336
angiogenesis	miRNA targets	GBM-sEVs	57	ADAMTS1,ADM,AKT1,CCN1,CDC42,CLIC4,COL8A1,CTNNB1,CXCL12,CXCR4,DAG1,EGFL7,EMP2,ETS1,FBXW7,FGF2,HGS,HMGB1,IL1A,IL6,ITGAV,JAG1,JCAD,MAPK14,MMP2,MMP9,MYDGF,NFE2L2,NOTCH1,NUS1,OTULIN,PIK3CG,PIK3R2,PLK2,PRKCA,PTEN,PTGS2,ROCK1,ROCK2,RORA,SEMA5A,SIRT1,SMAD1,SPRED1,STARD13,STK4,SYNJ2BP,TBXA2R,TCF4,TEK,TGFBR1,THBS4,UNC5B,VANGL2,VEGFA,WASF2,WNT7A	GO:0001525
		CSC-sEVs	na	na	na
	proteins	GBM-sEVs	79	ACTG1,AIMP1,AKT1,ANGPTL3,ANXA1,ANXA2,ATP2B4,ATP5B,B4GALT1,C3,C6,CAV1,CD34,CDC42,CDH13,CLIC4,COL18A1,CSPG4,CTGF,CTNNB1,DAG1,ENG,EPHA2,EPHB2,EPHB3,F3,FAP,FN1,GNA13,GPR56,GPX1,HGS,HLA/G,HSPB1,HSPG2,IL1B,ITGA5,ITGAV,ITGB1,ITGB3,JAK1,JAM3,LOXL2,MAPK14,MCAM,MFGE8,MMP14,MMP2,MYH9,NAA15,NCL,NOTCH2,NRCAM,NRP1,NRP2,PARVA,PDCD10,PDCD6,PDGFRB,PGK1,PKM,PLXND1,POFUT1,PRKCA,RHOA,RNH1,RRAS,RTN4,SARS,SERPINE1,SLC…	GO:0001525,GO:0045765
		CSC-sEVs	na	na	na
emt	miRNA targets	GBM-sEVs	38	AKNA,AMER1,BCL2,CLASP1,CTNNB1,DAB2,DAG1,DDX17,EZH2,FRZB,GAS1,HMGB1,HNRNPAB,IL6,IRS1,JAG1,LRP6,MAPK1,MTOR,MYC,MYCN,NOTCH1,OSR1,PTEN,RDH10,SEMA4C,SEMA5A,SMAD4,SNAI1,SOX11,TBX18,TGFB1,TGFBR1,TGFBR3,VANGL2,VEGFA,ZEB1,ZEB2	GO:0048762,GO:0010717,GO:0010718,GO:0001837,GO:0010464,GO:0002053,GO:0010463
		CSC-sEVs	na	na	na
	proteins	GBM-sEVs	na	na	na
		CSC-sEVs	na	na	na
membrane docking	miRNA targets	GBM-sEVs	na	na	na
		CSC-sEVs	na	na	na
	proteins	GBM-sEVs	49	ACTR1A,CDK1,CHP1,DCTN1,DCTN2,DYNC1H1,DYNLL1,ESYT1,EXOC4,EZR,HSP90AA1,ICAM1,MAPRE1,MSN,NSF,PAFAH1B1,PLEK,PPP2R1A,PRKACA,RAB10,RAB11A,RAB13,RAB7A,RAB8A,RAB8B,SCFD1,SNAP25,SNX3,STX12,STX16,STX1B,STX2,STX4,STX7,STXBP1,STXBP2,STXBP3,TUBA1A,TUBA4A,TUBB,TUBB4A,TUBB4B,TUBG1,USO1,VAMP3,VCAM1,YKT6,YWHAE,YWHAG	GO:0022406
		CSC-sEVs	48	ACTR1A,CHP1,CKAP5,DCTN1,DCTN2,DYNC1H1,DYNC1I2,DYNLL1,ESYT1,ESYT2,EXOC4,EZR,HSP90AA1,ICAM1,MAPRE1,MSN,NSF,PAFAH1B1,PPP2R1A,PRKACA,RAB10,RAB13,RAB3A,RAB3B,RAB7A,RAB8A,RAB8B,STX12,STX16,STX1B,STX2,STX4,STX6,STX8,STXBP1,STXBP3,TMEM67,TUBA1A,TUBA4A,TUBB,TUBB4A,TUBB4B,TUBG1,VAMP3,VPS45,YKT6,YWHAE,YWHAG	GO:0022406
cell junction organization	miRNA targets	GBM-sEVs	na	na	na
		CSC-sEVs	na	na	na
	proteins	GBM-sEVs	129	ABI2,ACE,ACHE,ACTB,ACTBL2,ACTG1,ACTN1,ACTN4,ADAM10,AGRN,APOE,APP,ARF6,ARL2,CAPZA1,CAV1,CCM2,CD151,CD9,CDC42,CDH11,CDH13,CDH2,CDK5,CORO1C,CRKL,CTNNA1,CTNNA2,CTNNB1,CTNND1,CXADR,CYFIP1,DBN1,DCTN1,DLG1,DNAJA3,DNM3,DOCK10,DSP,DUSP3,EIF4G1,EPHA2,EPHB2,EPHB3,F11R,FARP1,FERMT2,FLNA,FLNC,FLOT1,FN1,FNTA,FSCN1,FYN,GAP43,GJA1,GPC4,GPC6,HEG1,IL1B,IL1RAP,ILK,IQGAP1,ITGA2,ITGA3,ITGA5,ITGA6,JAM3,JUP,LAMC1,LIMS1…	GO:0007043,GO:0034329,GO:0034330,GO:0045216,GO:1901888
		CSC-sEVs	130	ABI2,ACTB,ACTN1,ACTN4,ADAM10,AGRN,AGT,APOE,APP,ARF6,ARHGEF7,ARVCF,BAI1,CAPZA1,CCM2,CD151,CD9,CDC42,CDH2,CDK5,CNTNAP1,COL4A1,CORO1C,CTNNA1,CTNNA2,CTNNB1,CTNND1,CXADR,CYFIP1,DBN1,DCTN1,DLG1,DNM3,DOCK10,EFNB2,EIF4G1,EPB41L5,EPHA2,EPHA3,EPHB2,EPHB3,FARP1,FERMT2,FLNA,FLOT1,FN1,FSCN1,FYN,GAP43,GJA1,GJC1,GPC6,GPM6A,HEG1,IGF1R,IL1RAP,ILK,IQGAP1,ITGA3,ITGA6,JAM3,JUP,L1CAM,LAMC1,LPHN3,LRP1,LRP4,LRRC4B,MACF…	GO:0034330GO:0034329,GO:1901888,GO:0045216,GO:0007043
endocytosis	miRNA targets	GBM-sEVs	9	CMTM6,EHD2,GGA3,INPP5F,PTPN23,RAB13,RAB14,STX6,VPS52	GO:0032456
		CSC-sEVs	na	na	na
	proteins	GBM-sEVs	129	ABCA1,ACHE,ACTB,ACTG1,ACTN4,ANKFY1,ANO6,ANXA2,AP1G1,AP2A1,AP2A2,AP2B1,AP2M1,AP2S1,AP3M1,APOB,APOC3,APOE,APP,ARF6,ATP6V1H,AXL,B2M,BIN3,C3,CALM3,CALR,CANX,CAP1,CAV1,CD151,CD63,CD81,CD9,CDC42,CDH13,CDK5,CLTA,CLTC,CLU,DNAJC13,DNM1L,DNM2,DNM3,DPYSL2,EEA1,EHD1,EHD2,EHD3,EHD4,ENPP1,EPS15L1,EZR,FLOT1,GAK,GAPVD1,GRB2,GSN,HIP1,HIST1H1A,HNRNPK,HSP90AA1,HSP90B1,HSPG2,HSPH1,HYOU1,IGF2R,ITGA2,ITGB1,ITGB3,LDLR,…	GO:0006897,GO:0006898,GO:0030100,GO:0045807,GO:0048259,GO:0048260
		CSC-sEVs	117	ABCA2,ACTB,ACTN4,ADRBK1,ANKFY1,ANO6,ANXA2,AP1G1,AP1S1,AP2A1,AP2A2,AP2B1,AP2M1,APOE,APP,ARF6,ATP6V1H,ATP9A,B2M,BAI1,BIN1,CALM3,CALR,CANX,CAP1,CD151,CD63,CD81,CD9,CDC42,CDK5,CLTC,CLU,DNAJC13,DNM1L,DNM2,DNM3,DOCK1,DPYSL2,EEA1,EFNB2,EHD1,EHD2,EHD4,EPHA3,EPS15L1,ESYT2,EZR,FLOT1,GAK,GRB2,HIP1,HNRNPK,HSP90AA1,HSP90B1,HSPG2,HSPH1,HYOU1,IGF2R,ITGB1,LDLR,LGALS3,LGALS3BP,LRP1,LRP4,LRP8,LRPAP1,M6PR,MAPK1,MFG…	GO:0006897,GO:0030100,GO:0006898,GO:0045807
ncRNA processing	miRNA targets	GBM-sEVs	na	na	na
		CSC-sEVs	na	na	na
	proteins	GBM-sEVs	na	na	na
		CSC-sEVs	66	AARS,ADAR,BOP1,C14orf166,CDKN2A,CPSF1,DDX1,DDX17,DDX21,DKC1,EIF4A3,EIF6,FBL,GEMIN4,GRSF1,HNRNPA2B1,HSD17B10,KARS,LAS1L,MDN1,METTL1,NAT10,NHP2L1,NOL9,NOP56,NOP58,PA2G4,PELP1,PRKDC,PRKRA,PUS7,PWP2,RPL10A,RPL14,RPL27,RPL35,RPL35A,RPL5,RPL7,RPL7A,RPS14,RPS15,RPS16,RPS17,RPS19,RPS2,RPS21,RPS24,RPS6,RPS7,RPS8,RPS9,RRP9,RSL1D1,RTCB,SARS,SENP3,SMAD1,SMAD3,TBL3,TEX10,TRMT112,TRMT6,TRMT61A,WDR18,WDR36	GO:0034470
